# Supplementary material for: Computational design of non-porous pH-responsive antibody nanoparticles
Source: Nat Struct Mol Biol. 2024 May 9;31(9):1404–12. doi: 10.1038/s41594-024-01288-5 (PMC11402598; doi:10.1038/s41594-024-01288-5)
Supplement: Supplementary file 4 — Plotting source data. [file 41594_2024_1288_MOESM4_ESM.xlsx]

## Sheet: 2b
ml Fc	mAU Fc	ml O432_Fc	mAU O432_Fc	ml Tetramer	mAU Tetramer	ml Trimer	mAU Trimer	ml IgG	mAU IgG	ml O432_IgG	mAU O432_IgG
-0.148936	-0.010499	0.00125	0.0939369	0.00353333	0.0863075	-0.14304	-0.005744	0.00333333	-0.0958443	0.001	-0.250826
-0.147691	43.543	0.00791667	0.0991821	0.0102	0.0963211	-0.141795	43.3212	0.01	-0.0929833	0.004	0.00411373
-0.146447	43.5101	0.0145833	0.104904	0.0168667	0.106335	-0.140551	43.3147	0.0166667	-0.0910759	0.007	0.00384119
-0.145202	43.4846	0.02125	0.110149	0.0235333	0.115871	-0.139307	43.3085	0.0233333	-0.0910759	0.01	0.0020923
-0.143958	43.4631	0.0279167	0.115395	0.0302	0.123501	-0.138063	43.3026	0.03	-0.0910759	0.014	0.00121448
-0.142713	43.444	0.0345833	0.120163	0.0368667	0.128746	-0.136818	43.2971	0.0366667	-0.0896454	0.017	-7.07e-05
-0.141469	43.4321	0.04125	0.123501	0.0435333	0.133038	-0.135574	43.2921	0.0433333	-0.0886917	0.02	-0.00201619
-0.140224	43.4164	0.0479167	0.125885	0.0502	0.135899	-0.13433	43.2876	0.05	-0.0882149	0.024	-0.00326796
-0.13898	43.402	0.0545833	0.127792	0.0568667	0.137806	-0.133085	43.2834	0.0566667	-0.0863075	0.027	-0.00374072
-0.137735	43.3883	0.06125	0.129223	0.0635333	0.137806	-0.131841	42.8727	0.0633333	-0.0839233	0.03	-0.00295156
-0.136491	43.375	0.0679167	0.1297	0.0702	0.136852	-0.130597	41.0024	0.07	-0.082016	0.034	-0.00208322
-0.135246	43.3618	0.0745833	0.130177	0.0768667	0.134468	-0.129353	37.9886	0.0766667	-0.0805855	0.037	-0.00163005
-0.134002	43.3486	0.08125	0.130177	0.0835333	0.132084	-0.128108	34.9704	0.0833333	-0.0782013	0.04	-0.00084209
-0.132757	43.3354	0.0879167	0.1297	0.0902	0.1297	-0.126864	31.9538	0.09	-0.0748634	0.044	0.0002106
-0.131513	43.3223	0.0945833	0.129223	0.0968667	0.128269	-0.12562	28.9401	0.0966667	-0.0724792	0.047	0.00105836
-0.130268	43.3119	0.10125	0.128746	0.103533	0.128746	-0.124376	25.9183	0.103333	-0.0677109	0.05	0.00218853
-0.129024	42.5439	0.107917	0.128269	0.1102	0.130653	-0.123131	22.8947	0.11	-0.0596046	0.054	0.00394253
-0.127779	40.6692	0.114583	0.127316	0.116867	0.132084	-0.121887	19.8801	0.116667	-0.0486374	0.057	0.00508558
-0.126534	38.4502	0.12125	0.125408	0.123533	0.133038	-0.120643	16.8654	0.123333	-0.0376701	0.06	0.00460241
-0.12529	36.0511	0.127917	0.123501	0.1302	0.132084	-0.119398	13.8462	0.13	-0.0276566	0.064	0.00420743
-0.124045	33.6063	0.134583	0.12207	0.136867	0.130653	-0.118154	10.8309	0.136667	-0.0171661	0.067	0.00489164
-0.122801	31.1671	0.14125	0.121117	0.143533	0.127792	-0.11691	7.81861	0.143333	-0.00619888	0.07	0.00661398
-0.121556	28.7264	0.147917	0.119686	0.1502	0.124454	-0.115666	4.8037	0.15	0.00333786	0.074	0.0110711
-0.120312	26.285	0.154583	0.117779	0.156867	0.12064	-0.114421	1.78466	0.156667	0.0109672	0.077	0.0149478
-0.119067	23.8435	0.16125	0.115871	0.163533	0.117779	-0.113177	-0.014345	0.163333	0.0185966	0.08	0.0180884
-0.117823	21.4034	0.167917	0.114918	0.1702	0.115871	-0.111933	-0.182267	0.17	0.026226	0.084	0.0282366
-0.116578	18.9661	0.174583	0.113964	0.176867	0.114441	-0.110689	-0.182412	0.176667	0.0324249	0.087	0.0462776
-0.115334	16.5329	0.18125	0.112534	0.183533	0.11158	-0.109444	-0.182558	0.183333	0.035286	0.09	0.0572952
-0.114089	14.098	0.187917	0.111103	0.1902	0.107288	-0.1082	-0.182704	0.19	0.0357628	0.094	0.0604158
-0.112845	11.6657	0.194583	0.109673	0.196867	0.103474	-0.106956	-0.18285	0.196667	0.0357628	0.097	0.0631171
-0.1116	9.22761	0.20125	0.108242	0.203533	0.100613	-0.105711	-0.182996	0.203333	0.0343323	0.1	0.0668267
-0.110356	6.79082	0.207917	0.106335	0.2102	0.0982284	-0.104467	-0.183291	0.21	0.0309944	0.104	0.0718812
-0.109111	4.3609	0.214583	0.104904	0.216867	0.0958443	-0.103223	-0.183815	0.216667	0.0271797	0.107	0.0755476
-0.107867	1.92036	0.22125	0.105858	0.223533	0.0944138	-0.101979	-0.184377	0.223333	0.0228882	0.11	0.076715
-0.106622	-0.101854	0.227917	0.108719	0.2302	0.0929833	-0.100734	-0.184938	0.23	0.017643	0.114	0.075217
-0.105378	-0.660726	0.234583	0.11158	0.236867	0.0915527	-0.09949	-0.1855	0.236667	0.0119209	0.117	0.0726303
-0.104133	-0.661183	0.24125	0.113964	0.243533	0.0910759	-0.098246	-0.18606	0.243333	0.00572205	0.12	0.0715279
-0.102889	-0.661717	0.247917	0.114918	0.2502	0.0901222	-0.097001	-0.18662	0.25	0	0.124	0.0662737
-0.101644	-0.66225	0.254583	0.113964	0.256867	0.0896454	-0.095757	-0.187179	0.256667	-0.00476837	0.127	0.0513737
-0.1004	-0.662784	0.26125	0.11158	0.263533	0.0896454	-0.094513	-0.187732	0.263333	-0.00762939	0.13	0.0380416
-0.099155	-0.663319	0.267917	0.109196	0.2702	0.0915527	-0.093269	-0.188286	0.27	-0.00858307	0.134	0.0349698
-0.097911	-0.663861	0.274583	0.108242	0.276867	0.0944138	-0.092024	-0.188839	0.276667	-0.0100136	0.137	0.0350405
-0.096666	-0.664443	0.28125	0.108719	0.283533	0.0953674	-0.09078	-0.189383	0.283333	-0.0128746	0.14	0.0358105
-0.095422	-0.664979	0.287917	0.110626	0.2902	0.0958443	-0.089536	-0.189899	0.29	-0.0162125	0.144	0.0364257
-0.094177	-0.665096	0.294583	0.112534	0.296867	0.0958443	-0.088292	-0.190402	0.296667	-0.0195503	0.147	0.0369543
-0.092933	-0.665212	0.30125	0.11301	0.303533	0.0958443	-0.087047	-0.191068	0.303333	-0.0238419	0.15	0.0375571
-0.091688	-0.665329	0.307917	0.11158	0.3102	0.0953674	-0.085803	-0.192186	0.31	-0.0281334	0.154	0.0371477
-0.090444	-0.665445	0.314583	0.109196	0.316867	0.0939369	-0.084559	-0.193491	0.316667	-0.0309944	0.157	0.0365109
-0.089199	-0.665561	0.32125	0.108242	0.323533	0.0929833	-0.083314	-0.194792	0.323333	-0.0300407	0.16	0.0365887
-0.087955	-0.665601	0.327917	0.108242	0.3302	0.0920296	-0.08207	-0.196092	0.33	-0.0281334	0.164	0.0364488
-0.08671	-0.664903	0.334583	0.108719	0.336867	0.0929833	-0.080826	-0.197392	0.336667	-0.026226	0.167	0.0355159
-0.085466	-0.662159	0.34125	0.109673	0.343533	0.0953674	-0.079582	-0.198692	0.343333	-0.0271797	0.17	0.0354743
-0.084221	-0.658196	0.347917	0.110626	0.3502	0.0972748	-0.078337	-0.199142	0.35	-0.0300407	0.174	0.037019
-0.082977	-0.654238	0.354583	0.110149	0.356867	0.0972748	-0.077093	-0.196124	0.356667	-0.0338554	0.177	0.0378196
-0.081732	-0.650289	0.36125	0.107765	0.363533	0.0958443	-0.075849	-0.191065	0.363333	-0.038147	0.18	0.0377285
-0.080488	-0.646336	0.367917	0.105381	0.3702	0.0948906	-0.074605	-0.185995	0.37	-0.041008	0.184	0.0371477
-0.079243	-0.642396	0.374583	0.104904	0.376867	0.0944138	-0.07336	-0.180929	0.376667	-0.0419617	0.187	0.0358792
-0.077999	-0.638664	0.38125	0.106335	0.383533	0.0925064	-0.072116	-0.175868	0.383333	-0.0400543	0.19	0.0348028
-0.076754	-0.635825	0.387917	0.107765	0.3902	0.0910759	-0.070872	-0.170799	0.39	-0.0371933	0.194	0.0359464
-0.07551	-0.634988	0.394583	0.109673	0.396867	0.0920296	-0.069627	-0.166627	0.396667	-0.035286	0.197	0.0396946
-0.074265	-0.634172	0.40125	0.110626	0.403533	0.0944138	-0.068383	-0.166761	0.403333	-0.0343323	0.2	0.0436021
-0.073021	-0.633343	0.407917	0.109673	0.4102	0.0963211	-0.067139	-0.170294	0.41	-0.0343323	0.204	0.0462863
-0.071776	-0.632498	0.414583	0.107288	0.416867	0.0967979	-0.065895	-0.17383	0.416667	-0.035286	0.207	0.0496084
-0.070531	-0.631662	0.42125	0.104904	0.423533	0.0963211	-0.06465	-0.177376	0.423333	-0.0391007	0.21	0.054429
-0.069287	-0.63092	0.427917	0.103474	0.4302	0.0958443	-0.063406	-0.180922	0.43	-0.0443459	0.214	0.057666
-0.068042	-0.630463	0.434583	0.104904	0.436867	0.0953674	-0.062162	-0.184464	0.436667	-0.0495911	0.217	0.0587546
-0.066798	-0.632149	0.44125	0.106335	0.443533	0.0939369	-0.060917	-0.188009	0.443333	-0.0538826	0.22	0.0609722
-0.065553	-0.634064	0.447917	0.108242	0.4502	0.0920296	-0.059673	-0.191648	0.45	-0.0576973	0.224	0.0653891
-0.064309	-0.635985	0.454583	0.110149	0.456867	0.0896454	-0.058429	-0.195669	0.456667	-0.0591278	0.227	0.0715426
-0.063064	-0.637904	0.46125	0.112057	0.463533	0.087738	-0.057185	-0.199681	0.463333	-0.0591278	0.23	0.0787091
-0.06182	-0.639825	0.467917	0.112057	0.4702	0.0867844	-0.05594	-0.203701	0.47	-0.0591278	0.234	0.0839959
-0.060575	-0.641741	0.474583	0.110149	0.476867	0.0858307	-0.054696	-0.207695	0.476667	-0.061512	0.237	0.0877541
-0.059331	-0.643372	0.48125	0.108242	0.483533	0.084877	-0.053452	-0.211716	0.483333	-0.0667572	0.24	0.0905837
-0.058086	-0.645241	0.487917	0.107288	0.4902	0.0844002	-0.052208	-0.215584	0.49	-0.0724792	0.244	0.0939953
-0.056842	-0.647256	0.494583	0.106335	0.496867	0.0853538	-0.050963	-0.218297	0.496667	-0.0758171	0.247	0.0977775
-0.055597	-0.64927	0.50125	0.103474	0.503533	0.0858307	-0.049719	-0.218788	0.503333	-0.0748634	0.25	0.100433
-0.054353	-0.651293	0.507917	0.101089	0.5102	0.0863075	-0.048475	-0.21928	0.51	-0.0720024	0.254	0.103002
-0.053108	-0.653295	0.514583	0.0987053	0.516867	0.0863075	-0.04723	-0.219773	0.516667	-0.0686646	0.257	0.107173
-0.051864	-0.655318	0.52125	0.0977516	0.523533	0.0863075	-0.045986	-0.220264	0.523333	-0.0658035	0.26	0.112398
-0.050619	-0.657193	0.527917	0.0967979	0.5302	0.0863075	-0.044742	-0.220757	0.53	-0.0638962	0.264	0.116875
-0.049375	-0.658372	0.534583	0.0967979	0.536867	0.0872612	-0.043498	-0.22123	0.536667	-0.064373	0.267	0.120583
-0.04813	-0.658083	0.54125	0.0987053	0.543533	0.0886917	-0.042253	-0.221486	0.543333	-0.0677109	0.27	0.122853
-0.046886	-0.657795	0.547917	0.101566	0.5502	0.0896454	-0.041009	-0.221111	0.55	-0.0715256	0.274	0.124723
-0.045641	-0.657504	0.554583	0.104427	0.556867	0.0910759	-0.039765	-0.22072	0.556667	-0.0720024	0.277	0.12921
-0.044397	-0.657216	0.56125	0.107288	0.563533	0.0925064	-0.038521	-0.22033	0.563333	-0.0696182	0.28	0.136558
-0.043152	-0.656927	0.567917	0.110149	0.5702	0.0944138	-0.037276	-0.21994	0.57	-0.0681877	0.284	0.143255
-0.041908	-0.656596	0.574583	0.112534	0.576867	0.0958443	-0.036032	-0.219564	0.576667	-0.0681877	0.287	0.149982
-0.040663	-0.656164	0.58125	0.11301	0.583533	0.0953674	-0.034788	-0.219178	0.583333	-0.0686646	0.29	0.157463
-0.039419	-0.657756	0.587917	0.11158	0.5902	0.0939369	-0.033543	-0.218803	0.59	-0.0696182	0.294	0.164543
-0.038174	-0.659353	0.594583	0.108719	0.596867	0.0910759	-0.032299	-0.218523	0.596667	-0.0729561	0.297	0.170344
-0.03693	-0.660953	0.60125	0.106812	0.603533	0.0882149	-0.031055	-0.218249	0.603333	-0.079155	0.3	0.175512
-0.035685	-0.662559	0.607917	0.105381	0.6102	0.0863075	-0.029811	-0.217974	0.61	-0.0858307	0.304	0.179566
-0.034441	-0.664153	0.614583	0.105381	0.616867	0.0867844	-0.028566	-0.217699	0.616667	-0.0905991	0.307	0.182718
-0.033196	-0.665755	0.62125	0.106335	0.623533	0.0886917	-0.027322	-0.217423	0.623333	-0.0934601	0.31	0.18499
-0.031952	-0.66787	0.627917	0.109196	0.6302	0.0910759	-0.026078	-0.217148	0.63	-0.0948906	0.314	0.186834
-0.030707	-0.668616	0.634583	0.112534	0.636867	0.0929833	-0.024833	-0.216844	0.636667	-0.0948906	0.317	0.186848
-0.029463	-0.668738	0.64125	0.114441	0.643533	0.0939369	-0.023589	-0.215972	0.643333	-0.0920296	0.32	0.183968
-0.028218	-0.668844	0.647917	0.113964	0.6502	0.0944138	-0.022345	-0.214909	0.65	-0.0872612	0.324	0.179416
-0.026974	-0.66895	0.654583	0.112057	0.656867	0.0925064	-0.021101	-0.213839	0.656667	-0.0824928	0.327	0.175143
-0.025729	-0.669056	0.66125	0.109673	0.663533	0.0896454	-0.019856	-0.212772	0.663333	-0.0796318	0.33	0.170813
-0.024485	-0.669163	0.667917	0.107765	0.6702	0.0867844	-0.018612	-0.211702	0.67	-0.0801086	0.334	0.165607
-0.02324	-0.671356	0.674583	0.106335	0.676867	0.0853538	-0.017368	-0.210636	0.676667	-0.0824928	0.337	0.159389
-0.021996	-0.675142	0.68125	0.106812	0.683533	0.0839233	-0.016124	-0.209728	0.683333	-0.084877	0.34	0.154592
-0.020751	-0.678912	0.687917	0.107765	0.6902	0.0801086	-0.014879	-0.212416	0.69	-0.0867844	0.344	0.151217
-0.019506	-0.682841	0.694583	0.108242	0.696867	0.0767708	-0.013635	-0.21737	0.696667	-0.0882149	0.347	0.147816
-0.018262	-0.686792	0.70125	0.108242	0.703533	0.0739098	-0.012391	-0.222353	0.703333	-0.087738	0.35	0.14394
-0.017017	-0.690752	0.707917	0.108719	0.7102	0.0734329	-0.011146	-0.227329	0.71	-0.0867844	0.353	0.139445
-0.015773	-0.694711	0.714583	0.109196	0.716867	0.0739098	-0.009902	-0.232288	0.716667	-0.0853538	0.357	0.134917
-0.014528	-0.698153	0.72125	0.109196	0.723533	0.0753403	-0.008658	-0.237265	0.723333	-0.0829697	0.36	0.130728
-0.013284	-0.69948	0.727917	0.109196	0.7302	0.0767708	-0.007414	-0.242059	0.73	-0.0815392	0.363	0.127057
-0.012039	-0.70075	0.734583	0.110626	0.736867	0.0772476	-0.006169	-0.242687	0.736667	-0.082016	0.367	0.124403
-0.010795	-0.702043	0.74125	0.112534	0.743533	0.0762939	-0.004925	-0.239267	0.743333	-0.0834465	0.37	0.121997
-0.00955	-0.703338	0.747917	0.11301	0.7502	0.0743866	-0.003681	-0.235857	0.75	-0.0844002	0.373	0.120259
-0.008306	-0.70463	0.754583	0.112534	0.756867	0.0720024	-0.002437	-0.232432	0.756667	-0.0863075	0.377	0.119256
-0.007061	-0.705923	0.76125	0.110626	0.763533	0.0705719	-0.001192	-0.229018	0.763333	-0.0901222	0.38	0.116837
-0.005817	-0.679905	0.767917	0.108242	0.7702	0.0700951	5.2e-05	-0.229717	0.77	-0.0939369	0.383	0.112548
-0.004572	-0.680357	0.774583	0.105858	0.776867	0.0710487	0.001296	-0.324932	0.776667	-0.0967979	0.387	0.107968
-0.003328	-0.681425	0.78125	0.104427	0.783533	0.0729561	0.002541	-0.389369	0.783333	-0.0982284	0.39	0.104237
-0.002083	-0.681256	0.787917	0.105381	0.7902	0.0748634	0.003785	-0.390853	0.79	-0.0991821	0.393	0.101484
-0.000839	-0.678448	0.794583	0.106812	0.796867	0.0762939	0.005029	-0.391836	0.796667	-0.100136	0.397	0.100248
0.000406	-0.675792	0.80125	0.108242	0.803533	0.0753403	0.006273	-0.392519	0.803333	-0.0991821	0.4	0.0993504
0.00165	-0.67336	0.807917	0.109673	0.8102	0.0748634	0.007518	-0.392791	0.81	-0.0982284	0.403	0.09861
0.002895	-0.671112	0.814583	0.110626	0.816867	0.0739098	0.008762	-0.393028	0.816667	-0.0987053	0.407	0.0971743
0.004139	-0.669015	0.82125	0.110626	0.823533	0.0734329	0.010006	-0.393242	0.823333	-0.100136	0.41	0.0948336
0.005384	-0.668355	0.827917	0.109196	0.8302	0.0724792	0.011251	-0.393441	0.83	-0.100613	0.413	0.0914257
0.006628	-0.668247	0.834583	0.107765	0.836867	0.0724792	0.012495	-0.393626	0.836667	-0.100613	0.417	0.0861896
0.007873	-0.668027	0.84125	0.106335	0.843533	0.0734329	0.013739	-0.393884	0.843333	-0.100136	0.42	0.0822708
0.009117	-0.667796	0.847917	0.105381	0.8502	0.0748634	0.014983	-0.394162	0.85	-0.0987053	0.423	0.0800935
0.010362	-0.667566	0.854583	0.104427	0.856867	0.0767708	0.016228	-0.394437	0.856667	-0.0972748	0.427	0.0775256
0.011606	-0.667336	0.86125	0.103474	0.863533	0.0777245	0.017472	-0.394713	0.863333	-0.0963211	0.43	0.0737407
0.012851	-0.667105	0.867917	0.104427	0.8702	0.0777245	0.018716	-0.394989	0.87	-0.0963211	0.433	0.070517
0.014095	-0.666789	0.874583	0.106335	0.876867	0.0767708	0.01996	-0.395263	0.876667	-0.0967979	0.437	0.06792
0.01534	-0.666352	0.88125	0.108242	0.883533	0.0753403	0.021205	-0.39554	0.883333	-0.0967979	0.44	0.0642537
0.016584	-0.665962	0.887917	0.109196	0.8902	0.0743866	0.022449	-0.395534	0.89	-0.0963211	0.443	0.0602704
0.017829	-0.665575	0.894583	0.109196	0.896867	0.0724792	0.023693	-0.395346	0.896667	-0.0953674	0.447	0.0574586
0.019073	-0.665188	0.90125	0.107765	0.903533	0.0710487	0.024938	-0.395128	0.903333	-0.0939369	0.45	0.0554596
0.020318	-0.664803	0.907917	0.103474	0.9102	0.0705719	0.026182	-0.394909	0.91	-0.0929833	0.453	0.0540934
0.021562	-0.664415	0.914583	0.0982284	0.916867	0.0720024	0.027426	-0.394692	0.916667	-0.0925064	0.457	0.0542161
0.022807	-0.664006	0.92125	0.0939369	0.923533	0.0734329	0.02867	-0.394473	0.923333	-0.0920296	0.46	0.0556754
0.024051	-0.663379	0.927917	0.0915527	0.9302	0.0743866	0.029915	-0.394255	0.93	-0.0948906	0.463	0.0559522
0.025296	-0.663339	0.934583	0.0915527	0.936867	0.0748634	0.031159	-0.393952	0.936667	-0.101089	0.467	0.0549811
0.02654	-0.663488	0.94125	0.0929833	0.943533	0.0753403	0.032403	-0.393532	0.943333	-0.108242	0.47	0.0552244
0.027785	-0.663646	0.947917	0.0953674	0.9502	0.0743866	0.033647	-0.393085	0.95	-0.114918	0.473	0.0558372
0.029029	-0.663805	0.954583	0.0972748	0.956867	0.0720024	0.034892	-0.392639	0.956667	-0.121117	0.477	0.0553537
0.030274	-0.663963	0.96125	0.0991821	0.963533	0.0700951	0.036136	-0.392194	0.963333	-0.126839	0.48	0.0550239
0.031518	-0.664121	0.967917	0.100136	0.9702	0.0696182	0.03738	-0.391745	0.97	-0.130177	0.483	0.0552183
0.032763	-0.664431	0.974583	0.100613	0.976867	0.0700951	0.038625	-0.391296	0.976667	-0.129223	0.487	0.0544286
0.034007	-0.664733	0.98125	0.099659	0.983533	0.0696182	0.039869	-0.391008	0.983333	-0.125885	0.49	0.0537678
0.035252	-0.664948	0.987917	0.0987053	0.9902	0.0691414	0.041113	-0.391402	0.99	-0.121117	0.493	0.0541817
0.036497	-0.665134	0.994583	0.0987053	0.996867	0.0686646	0.042357	-0.391951	0.996667	-0.116825	0.497	0.0529121
0.037741	-0.665321	1.00125	0.099659	1.00353	0.0686646	0.043602	-0.392487	1.00333	-0.114441	0.5	0.0503531
0.038986	-0.665508	1.00792	0.099659	1.0102	0.0681877	0.044846	-0.393022	1.01	-0.113964	0.503	0.0484518
0.04023	-0.665695	1.01458	0.0991821	1.01687	0.0667572	0.04609	-0.393563	1.01667	-0.115871	0.507	0.0474902
0.041475	-0.666097	1.02125	0.0987053	1.02353	0.0658035	0.047335	-0.394107	1.02333	-0.118732	0.51	0.0469111
0.042719	-0.666785	1.02792	0.100136	1.0302	0.0662804	0.048579	-0.394645	1.03	-0.121593	0.513	0.0460241
0.043964	-0.667449	1.03458	0.101566	1.03687	0.0677109	0.049823	-0.394913	1.03667	-0.124454	0.517	0.0447774
0.045208	-0.668079	1.04125	0.10252	1.04353	0.0686646	0.051067	-0.394989	1.04333	-0.124454	0.52	0.0432932
0.046453	-0.668709	1.04792	0.103474	1.0502	0.0691414	0.052312	-0.395066	1.05	-0.121117	0.523	0.0420393
0.047697	-0.66934	1.05458	0.104427	1.05687	0.0700951	0.053556	-0.395143	1.05667	-0.115395	0.527	0.0415995
0.048942	-0.669969	1.06125	0.104427	1.06353	0.0700951	0.0548	-0.395219	1.06333	-0.110149	0.53	0.0405908
0.050186	-0.67048	1.06792	0.10252	1.0702	0.0686646	0.056044	-0.395296	1.07	-0.107765	0.533	0.0378434
0.051431	-0.670481	1.07458	0.100136	1.07687	0.0667572	0.057289	-0.395373	1.07667	-0.107288	0.537	0.0362819
0.052675	-0.670471	1.08125	0.0972748	1.08353	0.064373	0.058533	-0.395698	1.08333	-0.108719	0.54	0.0374415
0.05392	-0.670576	1.08792	0.0944138	1.0902	0.0619888	0.059777	-0.396238	1.09	-0.112534	0.543	0.0390535
0.055164	-0.670701	1.09458	0.0920296	1.09687	0.0591278	0.061022	-0.396783	1.09667	-0.117779	0.547	0.039501
0.056409	-0.670827	1.10125	0.0905991	1.10353	0.0576973	0.062266	-0.397327	1.10333	-0.123024	0.55	0.0395117
0.057653	-0.670953	1.10792	0.0905991	1.1102	0.0576973	0.06351	-0.39787	1.11	-0.126362	0.553	0.0398314
0.058898	-0.671079	1.11458	0.0910759	1.11687	0.0572205	0.064754	-0.398413	1.11667	-0.127792	0.557	0.0400994
0.060142	-0.671452	1.12125	0.0920296	1.12353	0.0562668	0.065999	-0.398958	1.12333	-0.127792	0.56	0.0397759
0.061387	-0.671814	1.12792	0.0929833	1.1302	0.0557899	0.067243	-0.399288	1.13	-0.126362	0.563	0.0390359
0.062631	-0.671857	1.13458	0.0948906	1.13687	0.058651	0.068487	-0.3994	1.13667	-0.124454	0.567	0.0387924
0.063876	-0.671802	1.14125	0.0967979	1.14353	0.0619888	0.069731	-0.399493	1.14333	-0.123024	0.57	0.0386809
0.06512	-0.671748	1.14792	0.0991821	1.1502	0.0638962	0.070976	-0.399586	1.15	-0.122547	0.573	0.0380468
0.066365	-0.671694	1.15458	0.101089	1.15687	0.0658035	0.07222	-0.39968	1.15667	-0.123024	0.577	0.0368231
0.067609	-0.67164	1.16125	0.10252	1.16353	0.0681877	0.073464	-0.399773	1.16333	-0.123978	0.58	0.0352414
0.068854	-0.671702	1.16792	0.103951	1.1702	0.0705719	0.074709	-0.399865	1.17	-0.124454	0.583	0.0337232
0.070098	-0.671919	1.17458	0.102997	1.17687	0.0705719	0.075953	-0.399562	1.17667	-0.123501	0.587	0.0339585
0.071343	-0.672207	1.18125	0.099659	1.18353	0.0691414	0.077197	-0.398736	1.18333	-0.12207	0.59	0.0339822
0.072587	-0.672507	1.18792	0.0944138	1.1902	0.0677109	0.078441	-0.397804	1.19	-0.119209	0.593	0.0317047
0.073832	-0.672807	1.19458	0.0901222	1.19687	0.0677109	0.079686	-0.396872	1.19667	-0.114918	0.597	0.0298331
0.075076	-0.673105	1.20125	0.0858307	1.20353	0.0677109	0.08093	-0.39594	1.20333	-0.110626	0.6	0.0294221
0.076321	-0.673405	1.20792	0.0829697	1.2102	0.0677109	0.082174	-0.395006	1.21	-0.109196	0.603	0.0305186
0.077565	-0.673693	1.21458	0.0815392	1.21687	0.0667572	0.083419	-0.39407	1.21667	-0.111103	0.607	0.0317144
0.07881	-0.673933	1.22125	0.0824928	1.22353	0.0648499	0.084663	-0.393122	1.22333	-0.115395	0.61	0.0319976
0.080054	-0.673915	1.22792	0.084877	1.2302	0.0638962	0.085907	-0.392158	1.23	-0.119209	0.613	0.032064
0.081299	-0.673711	1.23458	0.0867844	1.23687	0.0638962	0.087151	-0.391192	1.23667	-0.12207	0.617	0.032336
0.082543	-0.673473	1.24125	0.087738	1.24353	0.0648499	0.088396	-0.390227	1.24333	-0.123978	0.62	0.0323279
0.083788	-0.673233	1.24792	0.087738	1.2502	0.0653267	0.08964	-0.389258	1.25	-0.123978	0.623	0.0317919
0.085032	-0.672998	1.25458	0.0872612	1.25687	0.0662804	0.090884	-0.38829	1.25667	-0.12207	0.627	0.0302196
0.086277	-0.672781	1.26125	0.0863075	1.26353	0.067234	0.092128	-0.387323	1.26333	-0.117779	0.63	0.0287915
0.087521	-0.672184	1.26792	0.0858307	1.2702	0.067234	0.093373	-0.386612	1.27	-0.113964	0.633	0.0287456
0.088766	-0.671022	1.27458	0.0867844	1.27687	0.0653267	0.094617	-0.386564	1.27667	-0.11158	0.637	0.0280976
0.090011	-0.669315	1.28125	0.0896454	1.28353	0.0624657	0.095861	-0.386927	1.28333	-0.112534	0.64	0.0265544
0.091255	-0.667375	1.28792	0.0944138	1.2902	0.0600815	0.097106	-0.387284	1.29	-0.113487	0.643	0.0241685
0.0925	-0.665435	1.29458	0.0987053	1.29687	0.0576973	0.09835	-0.387643	1.29667	-0.113964	0.647	0.0213003
0.093744	-0.663495	1.30125	0.101566	1.30353	0.0557899	0.099594	-0.38801	1.30333	-0.113964	0.65	0.019073
0.094989	-0.661549	1.30792	0.102997	1.3102	0.0548363	0.100838	-0.388377	1.31	-0.113964	0.653	0.0185775
0.096233	-0.659657	1.31458	0.102043	1.31687	0.0553131	0.102083	-0.388449	1.31667	-0.11301	0.657	0.0192087
0.097478	-0.657937	1.32125	0.100136	1.32353	0.0557899	0.103327	-0.387366	1.32333	-0.110626	0.66	0.019205
0.098722	-0.656818	1.32792	0.0977516	1.3302	0.0553131	0.104571	-0.385143	1.33	-0.108719	0.663	0.018203
0.099967	-0.656074	1.33458	0.0953674	1.33687	0.0557899	0.105815	-0.382909	1.33667	-0.107765	0.667	0.0169267
0.101211	-0.655329	1.34125	0.0939369	1.34353	0.0567436	0.10706	-0.380687	1.34333	-0.105858	0.67	0.0152822
0.102456	-0.654585	1.34792	0.0929833	1.3502	0.0572205	0.108304	-0.378458	1.35	-0.104904	0.673	0.014806
0.1037	-0.65384	1.35458	0.0934601	1.35687	0.0576973	0.109548	-0.37622	1.35667	-0.105381	0.677	0.0161446
0.104945	-0.653095	1.36125	0.0944138	1.36353	0.0567436	0.110793	-0.373918	1.36333	-0.107765	0.68	0.0180293
0.106189	-0.652427	1.36792	0.0939369	1.3702	0.0557899	0.112037	-0.371298	1.37	-0.110626	0.683	0.0200042
0.107434	-0.651761	1.37458	0.0925064	1.37687	0.0543594	0.113281	-0.368371	1.37667	-0.11301	0.687	0.0219549
0.108678	-0.651038	1.38125	0.0915527	1.38353	0.0534058	0.114525	-0.365438	1.38333	-0.115871	0.69	0.0237521
0.109923	-0.650306	1.38792	0.0920296	1.3902	0.0519753	0.11577	-0.362498	1.39	-0.118732	0.693	0.0257782
0.111167	-0.649575	1.39458	0.0929833	1.39687	0.0510216	0.117014	-0.359563	1.39667	-0.119686	0.696	0.0255193
0.112412	-0.64884	1.40125	0.0944138	1.40353	0.0505447	0.118258	-0.35663	1.40333	-0.119209	0.7	0.0234345
0.113656	-0.648107	1.40792	0.0958443	1.4102	0.0514984	0.119502	-0.353697	1.41	-0.119209	0.703	0.0236023
0.114901	-0.647262	1.41458	0.0982284	1.41687	0.0524521	0.120747	-0.350697	1.41667	-0.12064	0.706	0.0256184
0.116145	-0.646254	1.42125	0.099659	1.42353	0.0519753	0.121991	-0.347512	1.42333	-0.123024	0.71	0.0281749
0.11739	-0.645173	1.42792	0.099659	1.4302	0.0510216	0.123235	-0.344322	1.43	-0.126839	0.713	0.0300429
0.118634	-0.644082	1.43458	0.0982284	1.43687	0.0514984	0.12448	-0.341131	1.43667	-0.130177	0.716	0.0298643
0.119879	-0.642991	1.44125	0.0963211	1.44353	0.0519753	0.125724	-0.337949	1.44333	-0.133514	0.72	0.0293945
0.121123	-0.641899	1.44792	0.0948906	1.4502	0.0519753	0.126968	-0.334761	1.45	-0.135422	0.723	0.0287079
0.122368	-0.640805	1.45458	0.0953674	1.45687	0.0505447	0.128212	-0.331574	1.45667	-0.135899	0.726	0.0276514
0.123612	-0.639808	1.46125	0.0967979	1.46353	0.0491142	0.129457	-0.328357	1.46333	-0.134945	0.73	0.0266813
0.124857	-0.639104	1.46792	0.0987053	1.4702	0.0486374	0.130701	-0.325086	1.47	-0.132561	0.733	0.0252414
0.126101	-0.638518	1.47458	0.0987053	1.47687	0.0491142	0.131945	-0.321832	1.47667	-0.129223	0.736	0.023553
0.127346	-0.637899	1.48125	0.0967979	1.48353	0.0500679	0.13319	-0.318576	1.48333	-0.125885	0.74	0.0231714
0.12859	-0.637281	1.48792	0.0944138	1.4902	0.0510216	0.134434	-0.315327	1.49	-0.123501	0.743	0.0226569
0.129835	-0.636663	1.49458	0.0920296	1.49687	0.0524521	0.135678	-0.312075	1.49667	-0.123024	0.746	0.0209561
0.131079	-0.636044	1.50125	0.0886917	1.50353	0.0543594	0.136922	-0.308827	1.50333	-0.123024	0.75	0.0201683
0.132324	-0.635426	1.50792	0.0858307	1.5102	0.0548363	0.138167	-0.305707	1.51	-0.123978	0.753	0.0188628
0.133568	-0.634783	1.51458	0.0844002	1.51687	0.0538826	0.139411	-0.302957	1.51667	-0.125885	0.756	0.0163067
0.134813	-0.63382	1.52125	0.0853538	1.52353	0.0534058	0.140655	-0.300315	1.52333	-0.128746	0.76	0.0144948
0.136057	-0.632507	1.52792	0.0867844	1.5302	0.0534058	0.141899	-0.297685	1.53	-0.13113	0.763	0.01345
0.137302	-0.631103	1.53458	0.087738	1.53687	0.0534058	0.143144	-0.295055	1.53667	-0.13113	0.766	0.0130332
0.138546	-0.629734	1.54125	0.0896454	1.54353	0.0538826	0.144388	-0.292413	1.54333	-0.1297	0.77	0.0122785
0.139791	-0.628442	1.54792	0.0925064	1.5502	0.0538826	0.145632	-0.289779	1.55	-0.127316	0.773	0.0119469
0.141035	-0.627142	1.55458	0.0948906	1.55687	0.0519753	0.146877	-0.287031	1.55667	-0.124931	0.776	0.0128106
0.14228	-0.625876	1.56125	0.0963211	1.56353	0.0481606	0.148121	-0.283942	1.56333	-0.121593	0.78	0.0131551
0.143525	-0.624792	1.56792	0.0972748	1.5702	0.0448227	0.149365	-0.280726	1.57	-0.118732	0.783	0.0129295
0.144769	-0.623569	1.57458	0.0972748	1.57687	0.043869	0.150609	-0.277694	1.57667	-0.119686	0.786	0.0144219
0.146014	-0.622137	1.58125	0.0953674	1.58353	0.0443459	0.151854	-0.274721	1.58333	-0.123978	0.79	0.01589
0.147258	-0.620706	1.58792	0.0910759	1.5902	0.0452995	0.153098	-0.27147	1.59	-0.127316	0.793	0.0156928
0.148503	-0.61928	1.59458	0.0867844	1.59687	0.04673	0.154342	-0.2682	1.59667	-0.127792	0.796	0.0157589
0.149747	-0.617849	1.60125	0.084877	1.60353	0.0491142	0.155586	-0.264832	1.60333	-0.126362	0.8	0.016286
0.150992	-0.616559	1.60792	0.084877	1.6102	0.0514984	0.156831	-0.260538	1.61	-0.124931	0.803	0.0165778
0.152236	-0.6157	1.61458	0.0858307	1.61687	0.0519753	0.158075	-0.25532	1.61667	-0.123024	0.806	0.0176963
0.153481	-0.615204	1.62125	0.087738	1.62353	0.0510216	0.159319	-0.250075	1.62333	-0.119686	0.81	0.0192633
0.154725	-0.614757	1.62792	0.0896454	1.6302	0.0495911	0.160564	-0.244853	1.63	-0.117779	0.813	0.0201737
0.15597	-0.614312	1.63458	0.0925064	1.63687	0.0481606	0.161808	-0.239642	1.63667	-0.118256	0.816	0.0198742
0.157214	-0.613866	1.64125	0.0939369	1.64353	0.04673	0.163052	-0.234418	1.64333	-0.12064	0.82	0.0198091
0.158459	-0.61342	1.64792	0.0939369	1.6502	0.0448227	0.164296	-0.229279	1.65	-0.123024	0.823	0.0208587
0.159703	-0.612937	1.65458	0.0934601	1.65687	0.0433922	0.165541	-0.224847	1.65667	-0.125885	0.826	0.0212919
0.160948	-0.612052	1.66125	0.0934601	1.66353	0.0433922	0.166785	-0.221224	1.66333	-0.127792	0.83	0.0198834
0.162192	-0.610712	1.66792	0.0929833	1.6702	0.043869	0.168029	-0.217604	1.67	-0.128746	0.833	0.0188991
0.163437	-0.609538	1.67458	0.0915527	1.67687	0.0452995	0.169274	-0.213984	1.67667	-0.128746	0.836	0.0190342
0.164681	-0.608416	1.68125	0.0901222	1.68353	0.0462532	0.170518	-0.210364	1.68333	-0.128746	0.84	0.0188722
0.165926	-0.6073	1.68792	0.0882149	1.6902	0.0472069	0.171762	-0.206745	1.69	-0.1297	0.843	0.0191567
0.16717	-0.606179	1.69458	0.0863075	1.69687	0.0472069	0.173006	-0.20315	1.69667	-0.128746	0.846	0.0193817
0.168415	-0.605061	1.70125	0.0858307	1.70353	0.0457764	0.174251	-0.199889	1.70333	-0.126839	0.85	0.0194278
0.169659	-0.603983	1.70792	0.0867844	1.7102	0.0443459	0.175495	-0.197218	1.71	-0.124454	0.853	0.0200259
0.170904	-0.603009	1.71458	0.087738	1.71687	0.0433922	0.176739	-0.194556	1.71667	-0.123978	0.856	0.0201157
0.172148	-0.60217	1.72125	0.0882149	1.72353	0.0429153	0.177983	-0.191886	1.72333	-0.124454	0.86	0.0197334
0.173393	-0.601423	1.72792	0.0891685	1.7302	0.0429153	0.179228	-0.189226	1.73	-0.124931	0.863	0.0196259
0.174637	-0.600675	1.73458	0.0896454	1.73687	0.0443459	0.180472	-0.186555	1.73667	-0.127316	0.866	0.0200952
0.175882	-0.599929	1.74125	0.0886917	1.74353	0.0462532	0.181716	-0.183851	1.74333	-0.130653	0.87	0.0206583
0.177126	-0.599184	1.74792	0.0863075	1.7502	0.0472069	0.182961	-0.181016	1.75	-0.133038	0.873	0.0211063
0.178371	-0.598451	1.75458	0.0839233	1.75687	0.0462532	0.184205	-0.177713	1.75667	-0.132561	0.876	0.0221767
0.179615	-0.597774	1.76125	0.0844002	1.76353	0.043869	0.185449	-0.17442	1.76333	-0.1297	0.88	0.0235183
0.18086	-0.597292	1.76792	0.0872612	1.7702	0.0419617	0.186693	-0.171116	1.77	-0.124454	0.883	0.0237476
0.182104	-0.59704	1.77458	0.0901222	1.77687	0.0400543	0.187938	-0.16781	1.77667	-0.118732	0.886	0.023076
0.183349	-0.596788	1.78125	0.0925064	1.78353	0.0386238	0.189182	-0.16452	1.78333	-0.114918	0.89	0.0214979
0.184593	-0.596535	1.78792	0.0944138	1.7902	0.038147	0.190426	-0.161211	1.79	-0.114441	0.893	0.0197441
0.185838	-0.596283	1.79458	0.0963211	1.79687	0.0386238	0.191671	-0.157997	1.79667	-0.116348	0.896	0.0191642
0.187082	-0.596031	1.80125	0.0963211	1.80353	0.0400543	0.192915	-0.155347	1.80333	-0.118732	0.9	0.0186374
0.188327	-0.595809	1.80792	0.0944138	1.8102	0.041008	0.194159	-0.152698	1.81	-0.122547	0.903	0.0172303
0.189571	-0.595581	1.81458	0.0915527	1.81687	0.041008	0.195403	-0.150058	1.81667	-0.125885	0.906	0.0164992
0.190816	-0.595242	1.82125	0.0896454	1.82353	0.041008	0.196648	-0.14742	1.82333	-0.129223	0.91	0.0164245
0.19206	-0.594863	1.82792	0.0896454	1.8302	0.0395775	0.197892	-0.144766	1.83	-0.131607	0.913	0.0155267
0.193305	-0.594503	1.83458	0.0901222	1.83687	0.038147	0.199136	-0.142122	1.83667	-0.133991	0.916	0.0140043
0.19455	-0.594142	1.84125	0.0905991	1.84353	0.0371933	0.20038	-0.139473	1.84333	-0.135422	0.92	0.0128047
0.195794	-0.593753	1.84792	0.0910759	1.8502	0.0376701	0.201625	-0.136728	1.85	-0.135422	0.923	0.0124228
0.197039	-0.593474	1.85458	0.0915527	1.85687	0.0371933	0.202869	-0.133968	1.85667	-0.133991	0.926	0.0124185
0.198283	-0.593653	1.86125	0.0920296	1.86353	0.0371933	0.204113	-0.131422	1.86333	-0.131607	0.93	0.0130203
0.199528	-0.594016	1.86792	0.0905991	1.8702	0.0386238	0.205358	-0.128821	1.87	-0.128746	0.933	0.0137392
0.200772	-0.594388	1.87458	0.0886917	1.87687	0.041008	0.206602	-0.12602	1.87667	-0.125885	0.936	0.0133179
0.202017	-0.594761	1.88125	0.0867844	1.88353	0.041008	0.207846	-0.1232	1.88333	-0.124931	0.94	0.0128553
0.203261	-0.595134	1.88792	0.0858307	1.8902	0.0405312	0.20909	-0.120404	1.89	-0.124931	0.943	0.0136818
0.204506	-0.595506	1.89458	0.0863075	1.89687	0.0405312	0.210335	-0.118148	1.89667	-0.124454	0.946	0.014246
0.20575	-0.59591	1.90125	0.087738	1.90353	0.0405312	0.211579	-0.116289	1.90333	-0.122547	0.95	0.0135934
0.206995	-0.596501	1.90792	0.0891685	1.9102	0.0395775	0.212823	-0.114447	1.91	-0.12064	0.953	0.0134181
0.208239	-0.597339	1.91458	0.0896454	1.91687	0.0386238	0.214067	-0.112605	1.91667	-0.118732	0.956	0.0135168
0.209484	-0.598078	1.92125	0.0901222	1.92353	0.038147	0.215312	-0.110765	1.92333	-0.117779	0.96	0.0129247
0.210728	-0.598805	1.92792	0.0905991	1.9302	0.0376701	0.216556	-0.108911	1.93	-0.119209	0.963	0.0111279
0.211973	-0.599534	1.93458	0.0896454	1.93687	0.0367165	0.2178	-0.107067	1.93667	-0.12207	0.966	0.00975746
0.213217	-0.60026	1.94125	0.087738	1.94353	0.0362396	0.219045	-0.105181	1.94333	-0.126362	0.97	0.00993771
0.214462	-0.600986	1.94792	0.0863075	1.9502	0.0371933	0.220289	-0.103475	1.95	-0.131607	0.973	0.0100634
0.215706	-0.601697	1.95458	0.0863075	1.95687	0.0386238	0.221533	-0.101788	1.95667	-0.135422	0.976	0.0101633
0.216951	-0.602364	1.96125	0.0867844	1.96353	0.0400543	0.222777	-0.100107	1.96333	-0.137329	0.98	0.0109482
0.218195	-0.60312	1.96792	0.0867844	1.9702	0.0419617	0.224022	-0.098425	1.97	-0.137329	0.983	0.0128664
0.21944	-0.603925	1.97458	0.087738	1.97687	0.0429153	0.225266	-0.096734	1.97667	-0.136852	0.986	0.0145944
0.220684	-0.604733	1.98125	0.0905991	1.98353	0.0424385	0.22651	-0.095061	1.98333	-0.136852	0.99	0.0158132
0.221929	-0.605543	1.98792	0.0915527	1.9902	0.041008	0.227755	-0.093575	1.99	-0.137329	0.993	0.0165546
0.223173	-0.606356	1.99458	0.0910759	1.99687	0.0405312	0.228999	-0.092493	1.99667	-0.137806	0.996	0.0176773
0.224418	-0.607116	2.00125	0.0896454	2.00353	0.0419617	0.230243	-0.091436	2.00333	-0.138283	1	0.0201563
0.225662	-0.607678	2.00792	0.0891685	2.0102	0.0433922	0.231487	-0.09038	2.01	-0.138283	1.003	0.0233288
0.226907	-0.608096	2.01458	0.0872612	2.01687	0.0443459	0.232732	-0.089322	2.01667	-0.137329	1.006	0.0267319
0.228151	-0.608411	2.02125	0.084877	2.02353	0.0443459	0.233976	-0.088266	2.02333	-0.134945	1.01	0.028846
0.229396	-0.608724	2.02792	0.0824928	2.0302	0.043869	0.23522	-0.087215	2.03	-0.131607	1.013	0.0283198
0.23064	-0.609039	2.03458	0.0815392	2.03687	0.0424385	0.236464	-0.086261	2.03667	-0.128746	1.016	0.0277751
0.231885	-0.609352	2.04125	0.0805855	2.04353	0.0405312	0.237709	-0.085445	2.04333	-0.127316	1.02	0.0270029
0.233129	-0.609644	2.04792	0.079155	2.0502	0.038147	0.238953	-0.084643	2.05	-0.126839	1.023	0.0250252
0.234374	-0.609825	2.05458	0.0786781	2.05687	0.0362396	0.240197	-0.083836	2.05667	-0.126362	1.026	0.0231106
0.235618	-0.609861	2.06125	0.0805855	2.06353	0.0338554	0.241442	-0.083033	2.06333	-0.126362	1.03	0.0215872
0.236863	-0.60981	2.06792	0.084877	2.0702	0.0324249	0.242686	-0.082224	2.07	-0.127316	1.033	0.0195438
0.238107	-0.609758	2.07458	0.0901222	2.07687	0.0324249	0.24393	-0.08142	2.07667	-0.128269	1.036	0.0175638
0.239352	-0.609706	2.08125	0.0948906	2.08353	0.0333786	0.245174	-0.080557	2.08333	-0.128269	1.039	0.0154944
0.240596	-0.609654	2.08792	0.0991821	2.0902	0.0343323	0.246419	-0.079682	2.09	-0.128269	1.043	0.0134405
0.241841	-0.609593	2.09458	0.100613	2.09687	0.035286	0.247663	-0.078802	2.09667	-0.127792	1.046	0.0122042
0.243085	-0.609415	2.10125	0.0982284	2.10353	0.0367165	0.248907	-0.077924	2.10333	-0.127792	1.049	0.00991024
0.24433	-0.608975	2.10792	0.0948906	2.1102	0.0371933	0.250151	-0.077045	2.11	-0.127792	1.053	0.00787996
0.245574	-0.608664	2.11458	0.0910759	2.11687	0.035286	0.251396	-0.076168	2.11667	-0.126362	1.056	0.00811717
0.246819	-0.608419	2.12125	0.087738	2.12353	0.0300407	0.25264	-0.075288	2.12333	-0.124454	1.059	0.00881045
0.248063	-0.608163	2.12792	0.0844002	2.1302	0.0257492	0.253884	-0.074425	2.13	-0.121593	1.063	0.00831719
0.249308	-0.60789	2.13458	0.082016	2.13687	0.023365	0.255129	-0.07357	2.13667	-0.119686	1.066	0.00722704
0.250553	-0.607617	2.14125	0.082016	2.14353	0.023365	0.256373	-0.072724	2.14333	-0.119209	1.069	0.00707311
0.251797	-0.60735	2.14792	0.082016	2.1502	0.0247955	0.257617	-0.071953	2.15	-0.118732	1.073	0.00791073
0.253042	-0.607217	2.15458	0.0810623	2.15687	0.0286102	0.258861	-0.071136	2.15667	-0.118732	1.076	0.00991542
0.254286	-0.607413	2.16125	0.079155	2.16353	0.0338554	0.260106	-0.070285	2.16333	-0.120163	1.079	0.0114857
0.255531	-0.607959	2.16792	0.079155	2.1702	0.038147	0.26135	-0.069424	2.17	-0.123024	1.083	0.0116683
0.256775	-0.608508	2.17458	0.0805855	2.17687	0.041008	0.262594	-0.068562	2.17667	-0.125408	1.086	0.0109729
0.25802	-0.609056	2.18125	0.0834465	2.18353	0.0414848	0.263839	-0.067636	2.18333	-0.126839	1.089	0.0117478
0.259264	-0.609604	2.18792	0.0858307	2.1902	0.0405312	0.265083	-0.066781	2.19	-0.126839	1.093	0.0144474
0.260509	-0.610152	2.19458	0.0882149	2.19687	0.038147	0.266327	-0.065958	2.19667	-0.126362	1.096	0.0171056
0.261753	-0.610696	2.20125	0.0901222	2.20353	0.035286	0.267571	-0.065133	2.20333	-0.124931	1.099	0.0189002
0.262998	-0.611212	2.20792	0.0905991	2.2102	0.0333786	0.268816	-0.06431	2.21	-0.123501	1.103	0.0214493
0.264242	-0.611357	2.21458	0.0896454	2.21687	0.0324249	0.27006	-0.063486	2.21667	-0.123501	1.106	0.0230573
0.265487	-0.611501	2.22125	0.0863075	2.22353	0.0324249	0.271304	-0.062663	2.22333	-0.124931	1.109	0.0230346
0.266731	-0.611645	2.22792	0.0834465	2.2302	0.0338554	0.272548	-0.06179	2.23	-0.127792	1.113	0.0224078
0.267976	-0.61179	2.23458	0.082016	2.23687	0.0367165	0.273793	-0.060862	2.23667	-0.13113	1.116	0.0211397
0.26922	-0.611934	2.24125	0.0810623	2.24353	0.0395775	0.275037	-0.059924	2.24333	-0.132084	1.119	0.019755
0.270465	-0.612081	2.24792	0.0805855	2.2502	0.0419617	0.276281	-0.058984	2.25	-0.131607	1.123	0.0195623
0.271709	-0.612341	2.25458	0.0805855	2.25687	0.0433922	0.277526	-0.058045	2.25667	-0.129223	1.126	0.0206102
0.272954	-0.61239	2.26125	0.082016	2.26353	0.043869	0.27877	-0.057107	2.26333	-0.125885	1.129	0.0200846
0.274198	-0.612346	2.26792	0.0824928	2.2702	0.0429153	0.280014	-0.056164	2.27	-0.123501	1.133	0.0176599
0.275443	-0.612302	2.27458	0.082016	2.27687	0.0405312	0.281258	-0.05515	2.27667	-0.122547	1.136	0.0154955
0.276687	-0.612258	2.28125	0.0810623	2.28353	0.0391007	0.282503	-0.054136	2.28333	-0.123024	1.139	0.0155482
0.277932	-0.612214	2.28792	0.0796318	2.2902	0.0386238	0.283747	-0.053131	2.29	-0.123978	1.143	0.0145453
0.279176	-0.612167	2.29458	0.0782013	2.29687	0.0371933	0.284991	-0.052128	2.29667	-0.124454	1.146	0.0132473
0.280421	-0.612028	2.30125	0.0772476	2.30353	0.035286	0.286235	-0.051123	2.30333	-0.124931	1.149	0.0141183
0.281665	-0.61198	2.30792	0.0762939	2.3102	0.0333786	0.28748	-0.050126	2.31	-0.125885	1.153	0.0140453
0.28291	-0.61226	2.31458	0.0758171	2.31687	0.0309944	0.288724	-0.049123	2.31667	-0.125885	1.156	0.0138715
0.284154	-0.612539	2.32125	0.0748634	2.32353	0.0286102	0.289968	-0.048099	2.32333	-0.125408	1.159	0.0135239
0.285399	-0.612819	2.32792	0.0753403	2.3302	0.026226	0.291213	-0.047035	2.33	-0.125408	1.163	0.0135501
0.286643	-0.613101	2.33458	0.0762939	2.33687	0.0271797	0.292457	-0.045958	2.33667	-0.125408	1.166	0.0135843
0.287888	-0.613382	2.34125	0.0772476	2.34353	0.0319481	0.293701	-0.044884	2.34333	-0.126839	1.169	0.0130988
0.289132	-0.613723	2.34792	0.0786781	2.3502	0.0376701	0.294945	-0.043809	2.35	-0.128269	1.173	0.0134771
0.290377	-0.614199	2.35458	0.0801086	2.35687	0.0419617	0.29619	-0.042732	2.35667	-0.130177	1.176	0.013111
0.291621	-0.614776	2.36125	0.0810623	2.36353	0.0457764	0.297434	-0.041657	2.36333	-0.131607	1.179	0.0112189
0.292866	-0.615355	2.36792	0.0805855	2.3702	0.0481606	0.298678	-0.040461	2.37	-0.132561	1.183	0.0102592
0.29411	-0.615935	2.37458	0.0796318	2.37687	0.0476837	0.299923	-0.039059	2.37667	-0.132084	1.186	0.00986855
0.295355	-0.616513	2.38125	0.0772476	2.38353	0.0443459	0.301167	-0.0376	2.38333	-0.129223	1.189	0.00925879
0.296599	-0.617092	2.38792	0.0743866	2.3902	0.0395775	0.302411	-0.036137	2.39	-0.125885	1.193	0.00964263
0.297844	-0.617675	2.39458	0.0715256	2.39687	0.0357628	0.303655	-0.034678	2.39667	-0.122547	1.196	0.0103787
0.299088	-0.618355	2.40125	0.0691414	2.40353	0.0343323	0.3049	-0.033216	2.40333	-0.120163	1.199	0.0115584
0.300333	-0.618994	2.40792	0.0700951	2.4102	0.0343323	0.306144	-0.031756	2.41	-0.118732	1.203	0.0133854
0.301577	-0.6197	2.41458	0.0724792	2.41687	0.0348091	0.307388	-0.030259	2.41667	-0.120163	1.206	0.0142396
0.302822	-0.620432	2.42125	0.0758171	2.42353	0.0357628	0.308632	-0.028901	2.42333	-0.124454	1.209	0.0151275
0.304067	-0.621166	2.42792	0.0786781	2.4302	0.0367165	0.309877	-0.027636	2.43	-0.128269	1.213	0.0148803
0.305311	-0.621904	2.43458	0.0805855	2.43687	0.0371933	0.311121	-0.026448	2.43667	-0.13113	1.216	0.0144735
0.306556	-0.622642	2.44125	0.0810623	2.44353	0.0362396	0.312365	-0.025217	2.44333	-0.132084	1.219	0.015506
0.3078	-0.62326	2.44792	0.0810623	2.4502	0.0338554	0.31361	-0.023915	2.45	-0.133991	1.223	0.0155812
0.309045	-0.623685	2.45458	0.0810623	2.45687	0.0305176	0.314854	-0.022604	2.45667	-0.136375	1.226	0.0133609
0.310289	-0.623894	2.46125	0.0805855	2.46353	0.0281334	0.316098	-0.021231	2.46333	-0.137329	1.229	0.0114973
0.311534	-0.624072	2.46792	0.0810623	2.4702	0.0276566	0.317342	-0.019619	2.47	-0.136852	1.233	0.0115822
0.312778	-0.62425	2.47458	0.0824928	2.47687	0.0281334	0.318587	-0.017847	2.47667	-0.136375	1.236	0.0117933
0.314023	-0.624427	2.48125	0.084877	2.48353	0.0281334	0.319831	-0.016072	2.48333	-0.136375	1.239	0.0105868
0.315267	-0.624604	2.48792	0.0867844	2.4902	0.0276566	0.321075	-0.014301	2.49	-0.136852	1.243	0.00853562
0.316512	-0.624574	2.49458	0.0867844	2.49687	0.0276566	0.322319	-0.01253	2.49667	-0.135899	1.246	0.0073829
0.317756	-0.624187	2.50125	0.0863075	2.50353	0.0286102	0.323564	-0.010755	2.50333	-0.133991	1.249	0.0057913
0.319001	-0.623651	2.50792	0.0863075	2.5102	0.0286102	0.324808	-0.008976	2.51	-0.131607	1.253	0.00355885
0.320245	-0.623097	2.51458	0.0867844	2.51687	0.0286102	0.326052	-0.007735	2.51667	-0.1297	1.256	0.0030824
0.32149	-0.622542	2.52125	0.0867844	2.52353	0.0290871	0.327297	-0.006954	2.52333	-0.128746	1.259	0.00246604
0.322734	-0.62199	2.52792	0.0853538	2.5302	0.0309944	0.328541	-0.006173	2.53	-0.127792	1.263	0.00134924
0.323979	-0.621437	2.53458	0.0839233	2.53687	0.0324249	0.329785	-0.00539	2.53667	-0.127316	1.266	0.00108383
0.325223	-0.620886	2.54125	0.0839233	2.54353	0.0333786	0.331029	-0.004608	2.54333	-0.126839	1.269	0.00290407
0.326468	-0.62066	2.54792	0.0839233	2.5502	0.0338554	0.332274	-0.003824	2.55	-0.128269	1.273	0.00457729
0.327712	-0.620462	2.55458	0.0839233	2.55687	0.0333786	0.333518	-0.003043	2.55667	-0.1297	1.276	0.00384154
0.328957	-0.620246	2.56125	0.0834465	2.56353	0.0324249	0.334762	-0.002067	2.56333	-0.13113	1.279	0.00307221
0.330201	-0.620029	2.56792	0.0834465	2.5702	0.0305176	0.336007	-0.000876	2.57	-0.132084	1.283	0.0037641
0.331446	-0.61981	2.57458	0.082016	2.57687	0.0286102	0.337251	0.000358	2.57667	-0.133038	1.286	0.00396691
0.33269	-0.619592	2.58125	0.079155	2.58353	0.0271797	0.338495	0.001593	2.58333	-0.135422	1.289	0.00349221
0.333935	-0.619373	2.58792	0.0758171	2.5902	0.0257492	0.339739	0.002824	2.59	-0.137806	1.293	0.00378319
0.335179	-0.619344	2.59458	0.0720024	2.59687	0.0252724	0.340984	0.004057	2.59667	-0.139236	1.296	0.00377345
0.336424	-0.619573	2.60125	0.0691414	2.60353	0.0252724	0.342228	0.005287	2.60333	-0.14019	1.299	0.00367621
0.337668	-0.620055	2.60792	0.0691414	2.6102	0.0267029	0.343472	0.006274	2.61	-0.139236	1.303	0.00321043
0.338913	-0.620577	2.61458	0.0715256	2.61687	0.0281334	0.344716	0.00695	2.61667	-0.137329	1.306	0.00254321
0.340157	-0.621099	2.62125	0.0748634	2.62353	0.0300407	0.345961	0.007533	2.62333	-0.134468	1.309	0.00214193
0.341402	-0.62162	2.62792	0.0782013	2.6302	0.0324249	0.347205	0.008115	2.63	-0.132084	1.313	-0.00016453
0.342646	-0.622142	2.63458	0.0810623	2.63687	0.0338554	0.348449	0.008696	2.63667	-0.131607	1.316	-0.00291243
0.343891	-0.622541	2.64125	0.0839233	2.64353	0.0338554	0.349694	0.009279	2.64333	-0.132084	1.319	-0.00367571
0.345135	-0.622672	2.64792	0.0853538	2.6502	0.0324249	0.350938	0.009862	2.65	-0.133038	1.323	-0.00436317
0.34638	-0.623131	2.65458	0.0853538	2.65687	0.0309944	0.352182	0.010254	2.65667	-0.132561	1.326	-0.00457567
0.347624	-0.623664	2.66125	0.0839233	2.66353	0.0300407	0.353426	0.01035	2.66333	-0.131607	1.329	-0.00418159
0.348869	-0.624193	2.66792	0.0834465	2.6702	0.0281334	0.354671	0.010336	2.67	-0.130177	1.333	-0.00400435
0.350113	-0.624724	2.67458	0.0829697	2.67687	0.0257492	0.355915	0.010322	2.67667	-0.126839	1.336	-0.0035927
0.351358	-0.625254	2.68125	0.082016	2.68353	0.0243187	0.357159	0.010307	2.68333	-0.123501	1.339	-0.00333323
0.352602	-0.625762	2.68792	0.082016	2.6902	0.0238419	0.358403	0.010293	2.69	-0.121593	1.343	-0.00277441
0.353847	-0.626165	2.69458	0.0834465	2.69687	0.0228882	0.359648	0.010279	2.69667	-0.121593	1.346	-0.00055222
0.355091	-0.626098	2.70125	0.0853538	2.70353	0.0224114	0.360892	0.010492	2.70333	-0.121117	1.349	0.00110878
0.356336	-0.625691	2.70792	0.0858307	2.7102	0.0228882	0.362136	0.01113	2.71	-0.118732	1.353	0.00104515
0.357581	-0.625222	2.71458	0.0858307	2.71687	0.0243187	0.363381	0.011927	2.71667	-0.114918	1.356	0.00184114
0.358825	-0.624751	2.72125	0.0853538	2.72353	0.0257492	0.364625	0.01269	2.72333	-0.112057	1.359	0.00262598
0.36007	-0.624281	2.72792	0.0829697	2.7302	0.0271797	0.365869	0.013475	2.73	-0.109196	1.363	0.00279786
0.361314	-0.62381	2.73458	0.079155	2.73687	0.0286102	0.367113	0.014306	2.73667	-0.105858	1.366	0.0022887
0.362559	-0.623323	2.74125	0.0753403	2.74353	0.0305176	0.368358	0.015139	2.74333	-0.105381	1.369	0.00093789
0.363803	-0.622852	2.74792	0.0734329	2.7502	0.0314712	0.369602	0.01588	2.75	-0.108242	1.373	0.00064727
0.365048	-0.62243	2.75458	0.0724792	2.75687	0.0319481	0.370846	0.016283	2.75667	-0.11301	1.376	0.00029897
0.366292	-0.622027	2.76125	0.0724792	2.76353	0.0343323	0.372091	0.016379	2.76333	-0.117302	1.379	-0.00027493
0.367537	-0.621625	2.76792	0.0739098	2.7702	0.0367165	0.373335	0.016474	2.77	-0.119686	1.382	-0.00042724
0.368781	-0.621223	2.77458	0.0758171	2.77687	0.0376701	0.374579	0.01657	2.77667	-0.121117	1.386	-0.0013315
0.370026	-0.620819	2.78125	0.0772476	2.78353	0.0371933	0.375823	0.016665	2.78333	-0.12207	1.389	-0.00357649
0.37127	-0.620512	2.78792	0.0777245	2.7902	0.0357628	0.377068	0.01676	2.79	-0.122547	1.392	-0.004998
0.372515	-0.620405	2.79458	0.0772476	2.79687	0.0343323	0.378312	0.01682	2.79667	-0.123501	1.396	-0.00458406
0.373759	-0.620466	2.80125	0.0772476	2.80353	0.0309944	0.379556	0.016814	2.80333	-0.126362	1.399	-0.00373837
0.375004	-0.620574	2.80792	0.0762939	2.8102	0.0281334	0.3808	0.016808	2.81	-0.132561	1.402	-0.00346893
0.376248	-0.620682	2.81458	0.0762939	2.81687	0.026226	0.382045	0.016802	2.81667	-0.13876	1.406	-0.00290264
0.377493	-0.620789	2.82125	0.0758171	2.82353	0.026226	0.383289	0.016796	2.82333	-0.143528	1.409	-0.00198392
0.378737	-0.620897	2.82792	0.0748634	2.8302	0.0271797	0.384533	0.01679	2.83	-0.145912	1.412	-0.00214956
0.379982	-0.621013	2.83458	0.0739098	2.83687	0.0276566	0.385778	0.016784	2.83667	-0.146866	1.416	-0.00186212
0.381226	-0.621205	2.84125	0.0724792	2.84353	0.0281334	0.387022	0.016778	2.84333	-0.146389	1.419	-0.00074822
0.382471	-0.62169	2.84792	0.0705719	2.8502	0.0281334	0.388266	0.016786	2.85	-0.144958	1.422	-9.7e-05
0.383715	-0.622418	2.85458	0.0696182	2.85687	0.0281334	0.38951	0.016805	2.85667	-0.143528	1.426	0.00079832
0.38496	-0.623206	2.86125	0.0700951	2.86353	0.0276566	0.390755	0.016796	2.86333	-0.141621	1.429	0.00323846
0.386204	-0.623993	2.86792	0.0724792	2.8702	0.0271797	0.391999	0.016787	2.87	-0.14019	1.432	0.00580474
0.387449	-0.624781	2.87458	0.0767708	2.87687	0.0271797	0.393243	0.016778	2.87667	-0.139236	1.436	0.00692551
0.388693	-0.625565	2.88125	0.0810623	2.88353	0.0286102	0.394487	0.016769	2.88333	-0.138283	1.439	0.00690051
0.389938	-0.626377	2.88792	0.0844002	2.8902	0.0305176	0.395732	0.01676	2.89	-0.139236	1.442	0.00712056
0.391182	-0.627145	2.89458	0.0863075	2.89687	0.0324249	0.396976	0.016761	2.89667	-0.140667	1.446	0.00799673
0.392427	-0.627739	2.90125	0.0858307	2.90353	0.0333786	0.39822	0.016782	2.90333	-0.142097	1.449	0.00883317
0.393671	-0.628256	2.90792	0.0844002	2.9102	0.0343323	0.399465	0.016807	2.91	-0.143528	1.452	0.0088224
0.394916	-0.628771	2.91458	0.0815392	2.91687	0.0348091	0.400709	0.016833	2.91667	-0.146389	1.456	0.00805897
0.39616	-0.629288	2.92125	0.079155	2.92353	0.0357628	0.401953	0.016859	2.92333	-0.148773	1.459	0.00653566
0.397405	-0.629805	2.92792	0.0782013	2.9302	0.0362396	0.403197	0.016884	2.93	-0.14925	1.462	0.00532357
0.398649	-0.630213	2.93458	0.0782013	2.93687	0.0367165	0.404442	0.01691	2.93667	-0.14782	1.466	0.00586764
0.399894	-0.630398	2.94125	0.0796318	2.94353	0.0362396	0.405686	0.016856	2.94333	-0.145912	1.469	0.00524174
0.401138	-0.630497	2.94792	0.0810623	2.9502	0.0348091	0.40693	0.016612	2.95	-0.144958	1.472	0.00185956
0.402383	-0.630596	2.95458	0.082016	2.95687	0.0329018	0.408175	0.016299	2.95667	-0.143528	1.476	-0.0002361
0.403627	-0.630695	2.96125	0.0834465	2.96353	0.0305176	0.409419	0.015987	2.96333	-0.141621	1.479	-0.00083047
0.404872	-0.630794	2.96792	0.0839233	2.9702	0.0290871	0.410663	0.015676	2.97	-0.14019	1.482	-0.00112871
0.406116	-0.630887	2.97458	0.0824928	2.97687	0.0281334	0.411907	0.015365	2.97667	-0.139713	1.486	-0.00051969
0.407361	-0.630952	2.98125	0.0796318	2.98353	0.0276566	0.413152	0.015053	2.98333	-0.139713	1.489	4.87e-05
0.408605	-0.630788	2.98792	0.0767708	2.9902	0.0281334	0.414396	0.014972	2.99	-0.139236	1.492	0.00155042
0.40985	-0.630419	2.99458	0.0748634	2.99687	0.0295639	0.41564	0.015498	2.99667	-0.138283	1.496	0.00240087
0.411095	-0.630097	3.00125	0.0724792	3.00353	0.0300407	0.416884	0.016294	3.00333	-0.137329	1.499	0.00105807
0.412339	-0.629792	3.00792	0.0696182	3.0102	0.0305176	0.418129	0.017046	3.01	-0.137806	1.502	0.00166256
0.413584	-0.629488	3.01458	0.0691414	3.01687	0.0305176	0.419373	0.017843	3.01667	-0.139713	1.506	0.00355376
0.414828	-0.629184	3.02125	0.0705719	3.02353	0.0309944	0.420617	0.018675	3.02333	-0.143051	1.509	0.00346778
0.416073	-0.628879	3.02792	0.0734329	3.0302	0.0305176	0.421862	0.01951	3.03	-0.147343	1.512	0.00392503
0.417317	-0.628914	3.03458	0.0767708	3.03687	0.0300407	0.423106	0.020268	3.03667	-0.151634	1.516	0.00645857
0.418562	-0.629404	3.04125	0.0796318	3.04353	0.0290871	0.42435	0.020536	3.04333	-0.154972	1.519	0.00856105
0.419806	-0.629975	3.04792	0.082016	3.0502	0.0271797	0.425594	0.020375	3.05	-0.155926	1.522	0.00977836
0.421051	-0.630535	3.05458	0.0834465	3.05687	0.026226	0.426839	0.020214	3.05667	-0.154972	1.526	0.0100293
0.422295	-0.631095	3.06125	0.0834465	3.06353	0.0252724	0.428083	0.020052	3.06333	-0.152588	1.529	0.00724034
0.42354	-0.631656	3.06792	0.0829697	3.0702	0.0252724	0.429327	0.019891	3.07	-0.149727	1.532	0.0032255
0.424784	-0.632217	3.07458	0.0829697	3.07687	0.026226	0.430571	0.019729	3.07667	-0.146866	1.536	0.00172978
0.426029	-0.632752	3.08125	0.0824928	3.08353	0.0276566	0.431816	0.019562	3.08333	-0.145435	1.539	0.00372167
0.427273	-0.633231	3.08792	0.0815392	3.0902	0.0295639	0.43306	0.019344	3.09	-0.145912	1.542	0.00655111
0.428518	-0.63378	3.09458	0.0810623	3.09687	0.0295639	0.434304	0.019044	3.09667	-0.147343	1.546	0.00583239
0.429762	-0.63444	3.10125	0.0810623	3.10353	0.0286102	0.435549	0.018745	3.10333	-0.150204	1.549	0.00414821
0.431007	-0.6351	3.10792	0.0810623	3.1102	0.0276566	0.436793	0.018444	3.11	-0.152588	1.552	0.00377796
0.432251	-0.63576	3.11458	0.0801086	3.11687	0.0267029	0.438037	0.018144	3.11667	-0.153542	1.556	0.0023913
0.433496	-0.636419	3.12125	0.0786781	3.12353	0.026226	0.439281	0.017844	3.12333	-0.152588	1.559	0.00043315
0.43474	-0.63707	3.12792	0.0782013	3.1302	0.0267029	0.440526	0.017551	3.13	-0.150681	1.562	-0.00046961
0.435985	-0.637649	3.13458	0.0786781	3.13687	0.0286102	0.44177	0.017305	3.13667	-0.148296	1.566	-0.00010301
0.437229	-0.638227	3.14125	0.0786781	3.14353	0.0309944	0.443014	0.017049	3.14333	-0.146389	1.569	0.00197877
0.438474	-0.638921	3.14792	0.079155	3.1502	0.0333786	0.444259	0.016794	3.15	-0.144005	1.572	0.00451201
0.439718	-0.639649	3.15458	0.079155	3.15687	0.0338554	0.445503	0.016539	3.15667	-0.141144	1.576	0.00540793
0.440963	-0.640377	3.16125	0.0801086	3.16353	0.0329018	0.446747	0.016284	3.16333	-0.14019	1.579	0.00422371
0.442207	-0.641106	3.16792	0.0810623	3.1702	0.0329018	0.447991	0.01603	3.17	-0.139236	1.582	0.00266832
0.443452	-0.641834	3.17458	0.0815392	3.17687	0.0333786	0.449236	0.015773	3.17667	-0.139713	1.586	0.00140516
0.444696	-0.642383	3.18125	0.082016	3.18353	0.0333786	0.45048	0.015516	3.18333	-0.14019	1.589	0.00084257
0.445941	-0.642655	3.18792	0.082016	3.1902	0.0329018	0.451724	0.015412	3.19	-0.142574	1.592	0.00028642
0.447185	-0.642864	3.19458	0.0829697	3.19687	0.0333786	0.452968	0.015344	3.19667	-0.146866	1.596	0.00075134
0.44843	-0.643091	3.20125	0.0844002	3.20353	0.0348091	0.454213	0.015276	3.20333	-0.152588	1.599	0.0018386
0.449674	-0.643318	3.20792	0.0882149	3.2102	0.0343323	0.455457	0.015208	3.21	-0.15831	1.602	0.00194946
0.450919	-0.643545	3.21458	0.0915527	3.21687	0.0324249	0.456701	0.01514	3.21667	-0.162125	1.606	0.00263044
0.452163	-0.643772	3.22125	0.0925064	3.22353	0.0309944	0.457946	0.015072	3.22333	-0.163555	1.609	0.00140841
0.453408	-0.644044	3.22792	0.0910759	3.2302	0.0305176	0.45919	0.01502	3.23	-0.163078	1.612	7.13e-05
0.454652	-0.644476	3.23458	0.0882149	3.23687	0.0290871	0.460434	0.015061	3.23667	-0.160694	1.616	-0.00032011
0.455897	-0.645069	3.24125	0.084877	3.24353	0.0267029	0.461678	0.015043	3.24333	-0.157356	1.619	-0.00066161
0.457141	-0.645701	3.24792	0.0810623	3.2502	0.0252724	0.462923	0.015025	3.25	-0.153542	1.622	0.00038579
0.458386	-0.646329	3.25458	0.0772476	3.25687	0.0243187	0.464167	0.015007	3.25667	-0.150204	1.626	0.00128764
0.45963	-0.646925	3.26125	0.0753403	3.26353	0.0228882	0.465411	0.01499	3.26333	-0.146866	1.629	0.00075616
0.460875	-0.647499	3.26792	0.0743866	3.2702	0.0219345	0.466655	0.014972	3.27	-0.144482	1.632	0.00029883
0.462119	-0.648109	3.27458	0.0748634	3.27687	0.0228882	0.4679	0.014987	3.27667	-0.144482	1.636	0.00134161
0.463364	-0.64874	3.28125	0.0758171	3.28353	0.0238419	0.469144	0.015222	3.28333	-0.145435	1.639	0.00190021
0.464609	-0.649344	3.28792	0.0767708	3.2902	0.0247955	0.470388	0.015537	3.29	-0.146389	1.642	0.00106162
0.465853	-0.649864	3.29458	0.0758171	3.29687	0.0267029	0.471633	0.015825	3.29667	-0.148296	1.646	-0.00072739
0.467098	-0.650366	3.30125	0.0748634	3.30353	0.0295639	0.472877	0.016144	3.30333	-0.148296	1.649	-0.00167216
0.468342	-0.650867	3.30792	0.0753403	3.3102	0.0333786	0.474121	0.016469	3.31	-0.14782	1.652	-0.00176971
0.469587	-0.651367	3.31458	0.0772476	3.31687	0.0362396	0.475365	0.016797	3.31667	-0.146866	1.656	-0.0022574
0.470831	-0.651867	3.32125	0.079155	3.32353	0.0376701	0.47661	0.017123	3.32333	-0.144958	1.659	-0.00224567
0.472076	-0.652354	3.32792	0.079155	3.3302	0.0395775	0.477854	0.016724	3.33	-0.142574	1.662	-0.00262172
0.47332	-0.652752	3.33458	0.0777245	3.33687	0.0400543	0.479098	0.016003	3.33667	-0.139713	1.666	-0.00228625
0.474565	-0.652984	3.34125	0.0767708	3.34353	0.0376701	0.480343	0.015265	3.34333	-0.138283	1.669	-0.0004545
0.475809	-0.653115	3.34792	0.0772476	3.3502	0.0338554	0.481587	0.01453	3.35	-0.138283	1.672	0.00112143
0.477054	-0.653246	3.35458	0.0772476	3.35687	0.0309944	0.482831	0.013795	3.35667	-0.138283	1.676	0.00146645
0.478298	-0.653377	3.36125	0.0758171	3.36353	0.0290871	0.484075	0.013062	3.36333	-0.137806	1.679	0.00186873
0.479543	-0.653509	3.36792	0.0729561	3.3702	0.0276566	0.48532	0.012324	3.37	-0.137806	1.682	0.00331526
0.480787	-0.653642	3.37458	0.0724792	3.37687	0.0257492	0.486564	0.011541	3.37667	-0.139713	1.686	0.00464553
0.482032	-0.653797	3.38125	0.0724792	3.38353	0.0247955	0.487808	0.010745	3.38333	-0.142097	1.689	0.00511643
0.483276	-0.654044	3.38792	0.0705719	3.3902	0.0238419	0.489052	0.009951	3.39	-0.144005	1.692	0.00457017
0.484521	-0.654411	3.39458	0.0681877	3.39687	0.0228882	0.490297	0.009153	3.39667	-0.144482	1.696	0.00510746
0.485765	-0.654779	3.40125	0.067234	3.40353	0.023365	0.491541	0.008357	3.40333	-0.143528	1.699	0.00830685
0.48701	-0.655147	3.40792	0.0691414	3.4102	0.0257492	0.492785	0.00756	3.41	-0.141621	1.702	0.0107347
0.488254	-0.655514	3.41458	0.0720024	3.41687	0.0286102	0.49403	0.006766	3.41667	-0.14019	1.706	0.0107088
0.489499	-0.655882	3.42125	0.0758171	3.42353	0.0319481	0.495274	0.006424	3.42333	-0.140667	1.709	0.0099515
0.490743	-0.656192	3.42792	0.0796318	3.4302	0.0357628	0.496518	0.006741	3.43	-0.141621	1.712	0.0110732
0.491988	-0.656395	3.43458	0.0834465	3.43687	0.038147	0.497762	0.007091	3.43667	-0.144005	1.716	0.0127835
0.493232	-0.656732	3.44125	0.0858307	3.44353	0.0371933	0.499007	0.00744	3.44333	-0.146866	1.719	0.0136884
0.494477	-0.65708	3.44792	0.0863075	3.4502	0.0333786	0.500251	0.007789	3.45	-0.149727	1.722	0.0134575
0.495721	-0.65743	3.45458	0.0858307	3.45687	0.0290871	0.501495	0.008142	3.45667	-0.151634	1.725	0.0132132
0.496966	-0.657778	3.46125	0.084877	3.46353	0.0252724	0.502739	0.008492	3.46333	-0.153065	1.729	0.0121505
0.49821	-0.658127	3.46792	0.0834465	3.4702	0.0219345	0.503984	0.008559	3.47	-0.155449	1.732	0.0110354
0.499455	-0.658434	3.47458	0.082016	3.47687	0.020504	0.505228	0.008056	3.47667	-0.159264	1.735	0.0123306
0.500699	-0.658583	3.48125	0.0815392	3.48353	0.0214577	0.506472	0.007534	3.48333	-0.163078	1.739	0.0128104
0.501944	-0.658586	3.48792	0.0815392	3.4902	0.0228882	0.507717	0.007012	3.49	-0.165462	1.742	0.0105425
0.503188	-0.658538	3.49458	0.0815392	3.49687	0.026226	0.508961	0.006488	3.49667	-0.16737	1.745	0.0100331
0.504433	-0.65849	3.50125	0.0810623	3.50353	0.0309944	0.510205	0.005967	3.50333	-0.168324	1.749	0.00987743
0.505677	-0.658441	3.50792	0.0801086	3.5102	0.035286	0.511449	0.005443	3.51	-0.16737	1.752	0.00721689
0.506922	-0.658393	3.51458	0.0777245	3.51687	0.038147	0.512694	0.004951	3.51667	-0.165462	1.755	0.00565365
0.508166	-0.658339	3.52125	0.0748634	3.52353	0.0400543	0.513938	0.004688	3.52333	-0.164509	1.759	0.00511348
0.509411	-0.658291	3.52792	0.0720024	3.5302	0.041008	0.515182	0.004433	3.53	-0.164032	1.762	0.00414952
0.510655	-0.658382	3.53458	0.0696182	3.53687	0.0414848	0.516427	0.004179	3.53667	-0.162601	1.765	0.00369459
0.5119	-0.658669	3.54125	0.0691414	3.54353	0.0400543	0.517671	0.003925	3.54333	-0.161171	1.769	0.00332276
0.513144	-0.658943	3.54792	0.0686646	3.5502	0.038147	0.518915	0.003671	3.55	-0.160217	1.772	0.00393575
0.514389	-0.659202	3.55458	0.0691414	3.55687	0.0371933	0.520159	0.003418	3.55667	-0.158787	1.775	0.00345208
0.515633	-0.659485	3.56125	0.0715256	3.56353	0.0371933	0.521404	0.003167	3.56333	-0.156879	1.779	0.00163757
0.516878	-0.659773	3.56792	0.0743866	3.5702	0.0371933	0.522648	0.002575	3.57	-0.155449	1.782	0.0014164
0.518123	-0.660047	3.57458	0.0767708	3.57687	0.0367165	0.523892	0.002	3.57667	-0.154972	1.785	0.00155663
0.519367	-0.660226	3.58125	0.0782013	3.58353	0.035286	0.525136	0.001453	3.58333	-0.154018	1.789	0.00133488
0.520612	-0.660144	3.58792	0.079155	3.5902	0.0338554	0.526381	0.000861	3.59	-0.152111	1.792	0.00130641
0.521856	-0.660062	3.59458	0.0782013	3.59687	0.0333786	0.527625	0.000252	3.59667	-0.149727	1.795	0.00038591
0.5231	-0.65998	3.60125	0.0772476	3.60353	0.0343323	0.528869	-0.000358	3.60333	-0.146866	1.799	-0.00078901
0.524345	-0.659897	3.60792	0.0767708	3.6102	0.035286	0.530114	-0.000965	3.61	-0.144005	1.802	-0.00119343
0.52559	-0.659815	3.61458	0.0758171	3.61687	0.0367165	0.531358	-0.001608	3.61667	-0.142097	1.805	-0.00085587
0.526834	-0.659743	3.62125	0.0743866	3.62353	0.0391007	0.532602	-0.002264	3.62333	-0.142097	1.809	-9.19e-07
0.528079	-0.659744	3.62792	0.0729561	3.6302	0.0405312	0.533846	-0.002915	3.63	-0.144005	1.812	0.00049963
0.529323	-0.659531	3.63458	0.0724792	3.63687	0.0405312	0.535091	-0.003569	3.63667	-0.14782	1.815	0.00161337
0.530568	-0.659171	3.64125	0.0729561	3.64353	0.0391007	0.536335	-0.004221	3.64333	-0.151157	1.819	0.00206398
0.531812	-0.658811	3.64792	0.0743866	3.6502	0.0376701	0.537579	-0.004874	3.65	-0.154018	1.822	0.00065686
0.533057	-0.65845	3.65458	0.0767708	3.65687	0.0367165	0.538823	-0.005528	3.65667	-0.156403	1.825	-0.00019561
0.534301	-0.65809	3.66125	0.0796318	3.66353	0.035286	0.540068	-0.005831	3.66333	-0.157833	1.829	0.00047842
0.535546	-0.657742	3.66792	0.0824928	3.6702	0.0348091	0.541312	-0.00594	3.67	-0.15974	1.832	0.00134792
0.53679	-0.657552	3.67458	0.084877	3.67687	0.0362396	0.542556	-0.006023	3.67667	-0.161171	1.835	0.00244524
0.538035	-0.657718	3.68125	0.0853538	3.68353	0.0386238	0.543801	-0.006105	3.68333	-0.162601	1.839	0.00367144
0.539279	-0.65832	3.68792	0.0834465	3.6902	0.0419617	0.545045	-0.006187	3.69	-0.163555	1.842	0.00429512
0.540524	-0.658923	3.69458	0.0796318	3.69687	0.0448227	0.546289	-0.006269	3.69667	-0.164032	1.845	0.00461819
0.541768	-0.659523	3.70125	0.0767708	3.70353	0.04673	0.547533	-0.006352	3.70333	-0.163555	1.849	0.00402874
0.543013	-0.660125	3.70792	0.0748634	3.7102	0.0476837	0.548778	-0.006343	3.71	-0.161171	1.852	0.00319556
0.544257	-0.660728	3.71458	0.0734329	3.71687	0.0476837	0.550022	-0.006252	3.71667	-0.159264	1.855	0.00339403
0.545502	-0.66127	3.72125	0.0724792	3.72353	0.04673	0.551266	-0.006146	3.72333	-0.156879	1.859	0.00441696
0.546746	-0.661648	3.72792	0.0724792	3.7302	0.0452995	0.55251	-0.006039	3.73	-0.154495	1.862	0.00601151
0.547991	-0.661904	3.73458	0.0734329	3.73687	0.0443459	0.553755	-0.005932	3.73667	-0.152111	1.865	0.00716824
0.549235	-0.662146	3.74125	0.0748634	3.74353	0.0452995	0.554999	-0.005825	3.74333	-0.151634	1.869	0.00638411
0.55048	-0.662388	3.74792	0.0753403	3.7502	0.0462532	0.556243	-0.005719	3.75	-0.152588	1.872	0.00580186
0.551724	-0.66263	3.75458	0.0758171	3.75687	0.04673	0.557488	-0.005954	3.75667	-0.154495	1.875	0.00764504
0.552969	-0.662872	3.76125	0.0767708	3.76353	0.04673	0.558732	-0.006607	3.76333	-0.156403	1.879	0.00892427
0.554213	-0.663096	3.76792	0.0772476	3.7702	0.04673	0.559976	-0.007352	3.77	-0.158787	1.882	0.00915782
0.555458	-0.66317	3.77458	0.0767708	3.77687	0.0457764	0.56122	-0.008099	3.77667	-0.161171	1.885	0.00901994
0.556702	-0.66328	3.78125	0.0777245	3.78353	0.0448227	0.562465	-0.008847	3.78333	-0.162601	1.889	0.0081583
0.557947	-0.663424	3.78792	0.0786781	3.7902	0.0448227	0.563709	-0.009596	3.79	-0.163078	1.892	0.00848784
0.559191	-0.663568	3.79458	0.079155	3.79687	0.0457764	0.564953	-0.01034	3.79667	-0.162125	1.895	0.00926402
0.560436	-0.663711	3.80125	0.0805855	3.80353	0.0472069	0.566198	-0.010884	3.80333	-0.160694	1.899	0.00852563
0.56168	-0.663855	3.80792	0.0815392	3.8102	0.0472069	0.567442	-0.011042	3.81	-0.160217	1.902	0.00665042
0.562925	-0.66401	3.81458	0.0824928	3.81687	0.0486374	0.568686	-0.011101	3.81667	-0.161171	1.905	0.00536431
0.564169	-0.664256	3.82125	0.0834465	3.82353	0.0505447	0.56993	-0.011161	3.82333	-0.162601	1.909	0.00575558
0.565414	-0.664429	3.82792	0.0834465	3.8302	0.0500679	0.571175	-0.011221	3.83	-0.162125	1.912	0.00598249
0.566658	-0.664356	3.83458	0.0834465	3.83687	0.0491142	0.572419	-0.01128	3.83667	-0.161648	1.915	0.0038018
0.567903	-0.664286	3.84125	0.0839233	3.84353	0.0491142	0.573663	-0.01134	3.84333	-0.161648	1.919	0.00106217
0.569147	-0.664209	3.84792	0.0858307	3.8502	0.0500679	0.574907	-0.011386	3.85	-0.160694	1.922	-0.00066942
0.570392	-0.664131	3.85458	0.0886917	3.85687	0.0510216	0.576152	-0.011286	3.85667	-0.159264	1.925	-0.00237674
0.571636	-0.664053	3.86125	0.0915527	3.86353	0.0505447	0.577396	-0.011152	3.86333	-0.158787	1.929	-0.00320823
0.572881	-0.663867	3.86792	0.0939369	3.8702	0.0500679	0.57864	-0.011019	3.87	-0.15974	1.932	-0.00296007
0.574126	-0.663419	3.87458	0.0953674	3.87687	0.0500679	0.579885	-0.010879	3.87667	-0.160217	1.935	-0.00359817
0.57537	-0.663111	3.88125	0.0958443	3.88353	0.0491142	0.581129	-0.010735	3.88333	-0.160694	1.939	-0.00486729
0.576614	-0.662817	3.88792	0.0944138	3.8902	0.0476837	0.582373	-0.010591	3.89	-0.162125	1.942	-0.00437729
0.577859	-0.662523	3.89458	0.0920296	3.89687	0.0462532	0.583617	-0.010449	3.89667	-0.163078	1.945	-0.00328049
0.579104	-0.662229	3.90125	0.0896454	3.90353	0.0462532	0.584862	-0.010485	3.90333	-0.163078	1.949	-0.00332778
0.580348	-0.661937	3.90792	0.0872612	3.9102	0.0472069	0.586106	-0.010666	3.91	-0.161171	1.952	-0.00324951
0.581593	-0.661642	3.91458	0.0858307	3.91687	0.0476837	0.58735	-0.010859	3.91667	-0.159264	1.955	-0.0017785
0.582837	-0.661612	3.92125	0.0858307	3.92353	0.0491142	0.588594	-0.011052	3.92333	-0.156879	1.959	1.9e-06
0.584082	-0.661325	3.92792	0.0872612	3.9302	0.0510216	0.589839	-0.011245	3.93	-0.154018	1.962	0.00064756
0.585326	-0.660891	3.93458	0.0886917	3.93687	0.0524521	0.591083	-0.011438	3.93667	-0.150204	1.965	0.00014846
0.586571	-0.660445	3.94125	0.0896454	3.94353	0.0538826	0.592327	-0.011631	3.94333	-0.146389	1.969	0.00026309
0.587815	-0.659999	3.94792	0.0905991	3.9502	0.0557899	0.593572	-0.011808	3.95	-0.143528	1.972	0.00071077
0.58906	-0.659553	3.95458	0.0901222	3.95687	0.058651	0.594816	-0.011978	3.95667	-0.142097	1.975	0.0004869
0.590304	-0.659106	3.96125	0.0891685	3.96353	0.0605583	0.59606	-0.012152	3.96333	-0.141621	1.979	0.00018401
0.591549	-0.658885	3.96792	0.0867844	3.9702	0.0600815	0.597304	-0.012325	3.97	-0.140667	1.982	0.00022541
0.592793	-0.658893	3.97458	0.0844002	3.97687	0.0600815	0.598549	-0.012499	3.97667	-0.139713	1.985	-9.87e-05
0.594038	-0.659011	3.98125	0.0834465	3.98353	0.0610352	0.599793	-0.012672	3.98333	-0.13876	1.989	-0.00086521
0.595282	-0.659137	3.98792	0.0834465	3.9902	0.061512	0.601037	-0.012845	3.99	-0.137806	1.992	-0.00171796
0.596527	-0.659262	3.99458	0.0839233	3.99687	0.061512	0.602282	-0.012966	3.99667	-0.138283	1.995	-0.00142542
0.597771	-0.659388	4.00125	0.084877	4.00353	0.0605583	0.603526	-0.013027	4.00333	-0.139713	1.999	-0.00113809
0.599016	-0.659513	4.00792	0.0858307	4.0102	0.0610352	0.60477	-0.013074	4.01	-0.142574	2.002	-0.00212491
0.60026	-0.659452	4.01458	0.0867844	4.01687	0.0619888	0.606014	-0.01312	4.01667	-0.146389	2.005	-0.00196643
0.601505	-0.65895	4.02125	0.087738	4.02353	0.0619888	0.607259	-0.013166	4.02333	-0.150681	2.009	-0.00071329
0.602749	-0.658528	4.02792	0.087738	4.0302	0.0610352	0.608503	-0.013213	4.03	-0.154018	2.012	-0.00033559
0.603994	-0.658117	4.03458	0.0882149	4.03687	0.0600815	0.609747	-0.013259	4.03667	-0.156403	2.015	-0.00024114
0.605238	-0.657706	4.04125	0.0896454	4.04353	0.0605583	0.610991	-0.013297	4.04333	-0.15831	2.019	0.00045926
0.606483	-0.657297	4.04792	0.0915527	4.0502	0.0619888	0.612236	-0.013309	4.05	-0.160694	2.022	0.00139786
0.607727	-0.656886	4.05458	0.0948906	4.05687	0.0634193	0.61348	-0.013306	4.05667	-0.162125	2.025	0.00161029
0.608972	-0.656478	4.06125	0.0982284	4.06353	0.0634193	0.614724	-0.013302	4.06333	-0.161648	2.029	0.00102987
0.610216	-0.65619	4.06792	0.100613	4.0702	0.0619888	0.615969	-0.013299	4.07	-0.160217	2.032	0.00030222
0.611461	-0.656208	4.07458	0.10252	4.07687	0.0605583	0.617213	-0.013295	4.07667	-0.160694	2.035	-0.0010074
0.612705	-0.656323	4.08125	0.103474	4.08353	0.0596046	0.618457	-0.013291	4.08333	-0.162125	2.039	-0.00165276
0.61395	-0.656444	4.08792	0.103951	4.0902	0.058651	0.619701	-0.013278	4.09	-0.164509	2.042	-0.00081545
0.615194	-0.656566	4.09458	0.10252	4.09687	0.0576973	0.620946	-0.013436	4.09667	-0.166893	2.045	-0.00016256
0.616439	-0.656688	4.10125	0.101089	4.10353	0.0572205	0.62219	-0.013731	4.10333	-0.169754	2.049	-0.00027257
0.617683	-0.65681	4.10792	0.0991821	4.1102	0.0581741	0.623434	-0.014027	4.11	-0.172615	2.052	-0.00044072
0.618928	-0.65688	4.11458	0.0972748	4.11687	0.0596046	0.624678	-0.014323	4.11667	-0.174522	2.055	-0.00062106
0.620173	-0.656699	4.12125	0.0944138	4.12353	0.0610352	0.625923	-0.014619	4.12333	-0.175476	2.059	-0.00177852
0.621417	-0.656303	4.12792	0.0929833	4.1302	0.061512	0.627167	-0.014914	4.13	-0.174522	2.062	-0.00303176
0.622661	-0.655837	4.13458	0.0929833	4.13687	0.0619888	0.628411	-0.015226	4.13667	-0.173092	2.065	-0.00335709
0.623906	-0.655361	4.14125	0.0948906	4.14353	0.0634193	0.629656	-0.015444	4.14333	-0.171185	2.069	-0.00251011
0.62515	-0.654886	4.14792	0.0972748	4.1502	0.0648499	0.6309	-0.015572	4.15	-0.170231	2.072	-0.0016536
0.626395	-0.65441	4.15458	0.0991821	4.15687	0.0658035	0.632144	-0.015699	4.15667	-0.169754	2.075	-0.00042638
0.62764	-0.654023	4.16125	0.102043	4.16353	0.0658035	0.633388	-0.015834	4.16333	-0.1688	2.078	0.00058463
0.628884	-0.653876	4.16792	0.104904	4.1702	0.0653267	0.634633	-0.015973	4.17	-0.1688	2.082	-0.00112531
0.630129	-0.653818	4.17458	0.106335	4.17687	0.064373	0.635877	-0.016111	4.17667	-0.169277	2.085	-0.00356508
0.631373	-0.653764	4.18125	0.106335	4.18353	0.0634193	0.637121	-0.016258	4.18333	-0.170231	2.088	-0.00355331
0.632618	-0.65371	4.18792	0.106335	4.1902	0.0624657	0.638366	-0.016386	4.19	-0.170231	2.092	-0.00252612
0.633862	-0.653657	4.19458	0.107288	4.19687	0.0624657	0.63961	-0.016446	4.19667	-0.169277	2.095	-0.00177839
0.635107	-0.653603	4.20125	0.107765	4.20353	0.0629425	0.640854	-0.016485	4.20333	-0.16737	2.098	-0.00047633
0.636351	-0.65355	4.20792	0.107765	4.2102	0.0638962	0.642098	-0.016525	4.21	-0.165462	2.102	0.00080791
0.637596	-0.653365	4.21458	0.108242	4.21687	0.0648499	0.643343	-0.016564	4.21667	-0.165939	2.105	0.00097237
0.63884	-0.653274	4.22125	0.108242	4.22353	0.0667572	0.644587	-0.016603	4.22333	-0.166893	2.108	0.00190462
0.640085	-0.653248	4.22792	0.108242	4.2302	0.0691414	0.645831	-0.016643	4.23	-0.168324	2.112	0.00337423
0.641329	-0.653227	4.23458	0.109196	4.23687	0.0710487	0.647075	-0.016746	4.23667	-0.170231	2.115	0.00374364
0.642574	-0.653206	4.24125	0.110149	4.24353	0.0724792	0.64832	-0.016987	4.24333	-0.171661	2.118	0.00369903
0.643818	-0.653185	4.24792	0.111103	4.2502	0.0739098	0.649564	-0.017278	4.25	-0.172615	2.122	0.0039204
0.645063	-0.653164	4.25458	0.111103	4.25687	0.0767708	0.650808	-0.017568	4.25667	-0.171185	2.125	0.00530784
0.646307	-0.653369	4.26125	0.111103	4.26353	0.0805855	0.652053	-0.01786	4.26333	-0.169754	2.128	0.00629881
0.647552	-0.653785	4.26792	0.11158	4.2702	0.0844002	0.653297	-0.018152	4.27	-0.169277	2.132	0.0058265
0.648796	-0.654271	4.27458	0.11158	4.27687	0.0863075	0.654541	-0.018444	4.27667	-0.168324	2.135	0.00568075
0.650041	-0.654761	4.28125	0.111103	4.28353	0.0872612	0.655785	-0.018669	4.28333	-0.166416	2.138	0.00478524
0.651285	-0.655253	4.28792	0.110149	4.2902	0.0867844	0.65703	-0.018743	4.29	-0.166416	2.142	0.00318006
0.65253	-0.655748	4.29458	0.110626	4.29687	0.0844002	0.658274	-0.01875	4.29667	-0.1688	2.145	0.00291227
0.653774	-0.65624	4.30125	0.11158	4.30353	0.0810623	0.659518	-0.018757	4.30333	-0.171661	2.148	0.00293063
0.655019	-0.656686	4.30792	0.112534	4.3102	0.0767708	0.660762	-0.018764	4.31	-0.172615	2.152	0.00210065
0.656263	-0.65707	4.31458	0.112057	4.31687	0.0743866	0.662007	-0.018772	4.31667	-0.173092	2.155	0.00192479
0.657508	-0.657536	4.32125	0.112057	4.32353	0.0739098	0.663251	-0.018779	4.32333	-0.174999	2.158	0.00247889
0.658752	-0.658039	4.32792	0.11301	4.3302	0.0739098	0.664495	-0.018811	4.33	-0.17643	2.162	0.00286364
0.659997	-0.658541	4.33458	0.114918	4.33687	0.0739098	0.66574	-0.018895	4.33667	-0.175476	2.165	0.0036275
0.661241	-0.659044	4.34125	0.116348	4.34353	0.0720024	0.666984	-0.018996	4.34333	-0.172138	2.168	0.00495199
0.662486	-0.659547	4.34792	0.117779	4.3502	0.0696182	0.668228	-0.019098	4.35	-0.169277	2.172	0.00557705
0.66373	-0.66004	4.35458	0.119209	4.35687	0.067234	0.669472	-0.019199	4.35667	-0.167847	2.175	0.00519049
0.664975	-0.660432	4.36125	0.12064	4.36353	0.0648499	0.670717	-0.019301	4.36333	-0.165462	2.178	0.00520396
0.666219	-0.660698	4.36792	0.121117	4.3702	0.0629425	0.671961	-0.019402	4.37	-0.161648	2.182	0.00702091
0.667464	-0.660891	4.37458	0.12064	4.37687	0.0619888	0.673205	-0.019542	4.37667	-0.158787	2.185	0.00896627
0.668708	-0.661069	4.38125	0.120163	4.38353	0.0634193	0.67445	-0.019816	4.38333	-0.158787	2.188	0.00932529
0.669953	-0.661247	4.38792	0.119686	4.3902	0.0667572	0.675694	-0.020201	4.39	-0.160217	2.192	0.00923665
0.671197	-0.661425	4.39458	0.119209	4.39687	0.0696182	0.676938	-0.020588	4.39667	-0.162125	2.195	0.00878565
0.672442	-0.661601	4.40125	0.118256	4.40353	0.0710487	0.678182	-0.020975	4.40333	-0.164509	2.198	0.00731233
0.673686	-0.661573	4.40792	0.118256	4.4102	0.0720024	0.679427	-0.02136	4.41	-0.168324	2.202	0.00552124
0.674931	-0.661356	4.41458	0.119209	4.41687	0.0720024	0.680671	-0.021746	4.41667	-0.172615	2.205	0.00338234
0.676175	-0.660973	4.42125	0.119686	4.42353	0.0720024	0.681915	-0.022106	4.42333	-0.176907	2.208	0.00084581
0.67742	-0.660515	4.42792	0.119686	4.4302	0.0710487	0.683159	-0.022363	4.43	-0.179291	2.212	0.00065488
0.678664	-0.660056	4.43458	0.120163	4.43687	0.0696182	0.684404	-0.022514	4.43667	-0.179291	2.215	0.00126469
0.679909	-0.659598	4.44125	0.121593	4.44353	0.0686646	0.685648	-0.022662	4.44333	-0.179291	2.218	0.00042867
0.681154	-0.65914	4.44792	0.123024	4.4502	0.0681877	0.686892	-0.022822	4.45	-0.179291	2.222	-0.00044305
0.682398	-0.658817	4.45458	0.122547	4.45687	0.0677109	0.688137	-0.022984	4.45667	-0.17786	2.225	-0.00080208
0.683643	-0.658765	4.46125	0.119686	4.46353	0.0667572	0.689381	-0.023146	4.46333	-0.17643	2.228	0.00019272
0.684887	-0.659022	4.46792	0.117302	4.4702	0.0662804	0.690625	-0.023308	4.47	-0.17643	2.232	0.00160845
0.686132	-0.659431	4.47458	0.115395	4.47687	0.0662804	0.691869	-0.023424	4.47667	-0.178814	2.235	0.00340319
0.687376	-0.659842	4.48125	0.114441	4.48353	0.0662804	0.693114	-0.023339	4.48333	-0.182152	2.238	0.00543684
0.688621	-0.660252	4.48792	0.112534	4.4902	0.067234	0.694358	-0.023254	4.49	-0.183582	2.242	0.00569384
0.689865	-0.660662	4.49458	0.11158	4.49687	0.0686646	0.695602	-0.023169	4.49667	-0.18549	2.245	0.00531769
0.69111	-0.661069	4.50125	0.112057	4.50353	0.0700951	0.696846	-0.023083	4.50333	-0.187397	2.248	0.00475803
0.692354	-0.661463	4.50792	0.114441	4.5102	0.0710487	0.698091	-0.022998	4.51	-0.188828	2.252	0.00310698
0.693599	-0.661742	4.51458	0.116825	4.51687	0.0715256	0.699335	-0.022913	4.51667	-0.188828	2.255	0.00019424
0.694843	-0.6619	4.52125	0.118256	4.52353	0.0720024	0.700579	-0.022912	4.52333	-0.186443	2.258	-0.00231681
0.696088	-0.662034	4.52792	0.119686	4.5302	0.0720024	0.701824	-0.023289	4.53	-0.183582	2.262	-0.00322384
0.697332	-0.662167	4.53458	0.12064	4.53687	0.0710487	0.703068	-0.023723	4.53667	-0.180244	2.265	-0.00390336
0.698577	-0.6623	4.54125	0.12064	4.54353	0.0686646	0.704312	-0.024157	4.54333	-0.176907	2.268	-0.00403783
0.699821	-0.662434	4.54792	0.119686	4.5502	0.0667572	0.705556	-0.024592	4.55	-0.174046	2.272	-0.00390654
0.701066	-0.662467	4.55458	0.119209	4.55687	0.0648499	0.706801	-0.025026	4.55667	-0.171185	2.275	-0.00436013
0.70231	-0.662411	4.56125	0.118732	4.56353	0.0634193	0.708045	-0.02546	4.56333	-0.169277	2.278	-0.00536355
0.703555	-0.662365	4.56792	0.117779	4.5702	0.0629425	0.709289	-0.025756	4.57	-0.1688	2.282	-0.00730554
0.704799	-0.662329	4.57458	0.117302	4.57687	0.0629425	0.710533	-0.025389	4.57667	-0.170708	2.285	-0.00870459
0.706044	-0.662293	4.58125	0.117779	4.58353	0.0638962	0.711778	-0.024819	4.58333	-0.173569	2.288	-0.00858799
0.707288	-0.662256	4.58792	0.117779	4.5902	0.0653267	0.713022	-0.024252	4.59	-0.176907	2.292	-0.00717266
0.708533	-0.66222	4.59458	0.117779	4.59687	0.0662804	0.714266	-0.023682	4.59667	-0.180244	2.295	-0.00534152
0.709777	-0.66216	4.60125	0.116348	4.60353	0.0662804	0.715511	-0.023108	4.60333	-0.184059	2.298	-0.00320511
0.711022	-0.662104	4.60792	0.114918	4.6102	0.0662804	0.716755	-0.022539	4.61	-0.18549	2.302	-0.00158548
0.712266	-0.66223	4.61458	0.113964	4.61687	0.0662804	0.717999	-0.02203	4.61667	-0.185013	2.305	-0.00078581
0.713511	-0.662497	4.62125	0.113487	4.62353	0.0648499	0.719243	-0.021813	4.62333	-0.183582	2.308	-0.00011305
0.714755	-0.662764	4.62792	0.113487	4.6302	0.0629425	0.720488	-0.021764	4.63	-0.182152	2.312	-0.00055438
0.716	-0.663032	4.63458	0.11301	4.63687	0.0610352	0.721732	-0.021714	4.63667	-0.180244	2.315	-0.00137204
0.717244	-0.663298	4.64125	0.11301	4.64353	0.058651	0.722976	-0.021665	4.64333	-0.17786	2.318	-0.00260858
0.718489	-0.663547	4.64792	0.11301	4.6502	0.0572205	0.724221	-0.021615	4.65	-0.176907	2.322	-0.00389723
0.719733	-0.663706	4.65458	0.112534	4.65687	0.0567436	0.725465	-0.021566	4.65667	-0.17643	2.325	-0.00369482
0.720978	-0.663625	4.66125	0.112534	4.66353	0.058651	0.726709	-0.021553	4.66333	-0.175476	2.328	-0.00360486
0.722222	-0.663348	4.66792	0.112534	4.6702	0.0624657	0.727953	-0.021732	4.67	-0.173092	2.332	-0.0047109
0.723467	-0.663032	4.67458	0.113964	4.67687	0.0648499	0.729198	-0.022066	4.67667	-0.172138	2.335	-0.00625279
0.724711	-0.662715	4.68125	0.115871	4.68353	0.0667572	0.730442	-0.0224	4.68333	-0.173092	2.338	-0.00742042
0.725956	-0.662406	4.68792	0.119209	4.6902	0.0681877	0.731686	-0.022733	4.69	-0.17643	2.342	-0.00799031
0.7272	-0.662116	4.69458	0.123024	4.69687	0.0691414	0.73293	-0.023068	4.69667	-0.180721	2.345	-0.00753292
0.728445	-0.66187	4.70125	0.126362	4.70353	0.0677109	0.734175	-0.023401	4.70333	-0.185013	2.348	-0.00737516
0.729689	-0.661776	4.70792	0.128269	4.7102	0.0648499	0.735419	-0.023723	4.71	-0.189304	2.352	-0.00801261
0.730934	-0.661966	4.71458	0.127792	4.71687	0.0629425	0.736663	-0.023974	4.71667	-0.192642	2.355	-0.00742599
0.732178	-0.662364	4.72125	0.126839	4.72353	0.0624657	0.737908	-0.024111	4.72333	-0.193596	2.358	-0.00577624
0.733423	-0.662762	4.72792	0.125885	4.7302	0.0629425	0.739152	-0.024246	4.73	-0.193119	2.362	-0.0031985
0.734668	-0.663161	4.73458	0.124931	4.73687	0.0634193	0.740396	-0.024394	4.73667	-0.192165	2.365	-0.00126892
0.735912	-0.66356	4.74125	0.123501	4.74353	0.064373	0.74164	-0.024543	4.74333	-0.191689	2.368	-0.00123581
0.737157	-0.663994	4.74792	0.122547	4.7502	0.0662804	0.742885	-0.024691	4.75	-0.191689	2.372	-0.00142311
0.738401	-0.664536	4.75458	0.123024	4.75687	0.067234	0.744129	-0.024839	4.75667	-0.193119	2.375	-0.00204229
0.739646	-0.665055	4.76125	0.123978	4.76353	0.0662804	0.745373	-0.024895	4.76333	-0.194073	2.378	-0.00315127
0.74089	-0.665389	4.76792	0.123978	4.7702	0.0629425	0.746617	-0.024452	4.77	-0.19455	2.382	-0.00235088
0.742135	-0.665723	4.77458	0.123501	4.77687	0.0591278	0.747862	-0.024009	4.77667	-0.19455	2.385	-0.0017004
0.743379	-0.666057	4.78125	0.122547	4.78353	0.0567436	0.749106	-0.023568	4.78333	-0.194073	2.388	-0.00410859
0.744624	-0.666391	4.78792	0.12207	4.7902	0.0567436	0.75035	-0.023123	4.79	-0.191689	2.392	-0.00599296
0.745868	-0.666712	4.79458	0.121593	4.79687	0.0572205	0.751595	-0.022678	4.79667	-0.187874	2.395	-0.00538054
0.747113	-0.666892	4.80125	0.12207	4.80353	0.0591278	0.752839	-0.022237	4.80333	-0.184059	2.398	-0.0054259
0.748357	-0.666764	4.80792	0.12207	4.8102	0.061512	0.754083	-0.021793	4.81	-0.179768	2.402	-0.00611642
0.749602	-0.666431	4.81458	0.12207	4.81687	0.0624657	0.755327	-0.021979	4.81667	-0.17643	2.405	-0.00624663
0.750846	-0.666054	4.82125	0.121593	4.82353	0.0605583	0.756572	-0.022166	4.82333	-0.174522	2.408	-0.00617713
0.752091	-0.665677	4.82792	0.121117	4.8302	0.0572205	0.757816	-0.022353	4.83	-0.175476	2.412	-0.00587231
0.753335	-0.6653	4.83458	0.121593	4.83687	0.0534058	0.75906	-0.02254	4.83667	-0.177383	2.415	-0.00545107
0.75458	-0.664922	4.84125	0.121117	4.84353	0.0519753	0.760305	-0.022728	4.84333	-0.179768	2.418	-0.00422349
0.755824	-0.664618	4.84792	0.120163	4.8502	0.0529289	0.761549	-0.022914	4.85	-0.182152	2.421	-0.00384814
0.757069	-0.664516	4.85458	0.120163	4.85687	0.0553131	0.762793	-0.023102	4.85667	-0.183105	2.425	-0.00415042
0.758313	-0.664629	4.86125	0.119686	4.86353	0.058651	0.764037	-0.022832	4.86333	-0.182629	2.428	-0.00266283
0.759558	-0.664889	4.86792	0.119209	4.8702	0.061512	0.765282	-0.022448	4.87	-0.180721	2.431	-0.00061899
0.760802	-0.665148	4.87458	0.117779	4.87687	0.064373	0.766526	-0.022062	4.87667	-0.180721	2.435	-0.00051844
0.762047	-0.665407	4.88125	0.118256	4.88353	0.0662804	0.76777	-0.021676	4.88333	-0.182629	2.438	-0.00152797
0.763291	-0.665666	4.88792	0.120163	4.8902	0.067234	0.769014	-0.02129	4.89	-0.186443	2.441	-0.00226125
0.764536	-0.665919	4.89458	0.121593	4.89687	0.0667572	0.770259	-0.020904	4.89667	-0.190258	2.445	-0.00268331
0.76578	-0.666138	4.90125	0.12207	4.90353	0.0658035	0.771503	-0.020519	4.90333	-0.193596	2.448	-0.00281656
0.767025	-0.6662	4.90792	0.12064	4.9102	0.0658035	0.772747	-0.020602	4.91	-0.195026	2.451	-0.00239617
0.768269	-0.666054	4.91458	0.117302	4.91687	0.0658035	0.773992	-0.020925	4.91667	-0.194073	2.455	-0.00119912
0.769514	-0.665908	4.92125	0.112534	4.92353	0.0653267	0.775236	-0.021248	4.92333	-0.192165	2.458	0.00022111
0.770758	-0.665762	4.92792	0.108242	4.9302	0.0638962	0.77648	-0.021573	4.93	-0.189304	2.461	0.00131133
0.772003	-0.665616	4.93458	0.106335	4.93687	0.061512	0.777724	-0.021898	4.93667	-0.18549	2.465	0.00187864
0.773247	-0.665442	4.94125	0.105858	4.94353	0.0600815	0.778969	-0.022223	4.94333	-0.183105	2.468	0.00134518
0.774492	-0.665111	4.94792	0.106335	4.9502	0.0581741	0.780213	-0.022548	4.95	-0.182152	2.471	0.00095202
0.775736	-0.664739	4.95458	0.106335	4.95687	0.0548363	0.781457	-0.022701	4.95667	-0.181675	2.475	0.0009899
0.776981	-0.664669	4.96125	0.105858	4.96353	0.0514984	0.782701	-0.022739	4.96333	-0.181675	2.478	0.00095603
0.778225	-0.664665	4.96792	0.102997	4.9702	0.0486374	0.783946	-0.022777	4.97	-0.182152	2.481	0.00249042
0.77947	-0.664661	4.97458	0.099659	4.97687	0.0472069	0.78519	-0.022814	4.97667	-0.184059	2.485	0.00443551
0.780714	-0.664657	4.98125	0.0982284	4.98353	0.0481606	0.786434	-0.022852	4.98333	-0.18692	2.488	0.00470181
0.781959	-0.664653	4.98792	0.0991821	4.9902	0.0505447	0.787679	-0.022889	4.99	-0.188828	2.491	0.00407916
0.783203	-0.664708	4.99458	0.102043	4.99687	0.0538826	0.788923	-0.022927	4.99667	-0.188828	2.495	0.00393466
0.784448	-0.664993	5.00125	0.104904	5.00353	0.0562668	0.790167	-0.022877	5.00333	-0.187874	2.498	0.00372986
0.785692	-0.665046	5.00792	0.107288	5.0102	0.0572205	0.791411	-0.022798	5.01	-0.186443	2.501	0.00316262
0.786937	-0.664855	5.01458	0.108242	5.01687	0.0572205	0.792656	-0.022715	5.01667	-0.18692	2.505	0.00257883
0.788182	-0.664664	5.02125	0.106812	5.02353	0.0553131	0.7939	-0.022627	5.02333	-0.188351	2.508	0.00163284
0.789426	-0.664473	5.02792	0.103951	5.0302	0.0519753	0.795144	-0.022538	5.03	-0.189781	2.511	0.00126453
0.790671	-0.664282	5.03458	0.101566	5.03687	0.0486374	0.796389	-0.022449	5.03667	-0.191212	2.515	0.00194381
0.791915	-0.664053	5.04125	0.100613	5.04353	0.0472069	0.797633	-0.02236	5.04333	-0.191689	2.518	0.00295186
0.79316	-0.663593	5.04792	0.100613	5.0502	0.0472069	0.798877	-0.022186	5.05	-0.191212	2.521	0.00299898
0.794404	-0.662894	5.05458	0.102043	5.05687	0.0476837	0.800121	-0.021792	5.05667	-0.189781	2.525	0.00226495
0.795649	-0.66225	5.06125	0.103474	5.06353	0.0476837	0.801366	-0.021354	5.06333	-0.188828	2.528	0.00241968
0.796893	-0.661607	5.06792	0.105381	5.0702	0.0476837	0.80261	-0.020916	5.07	-0.189304	2.531	0.00252237
0.798138	-0.660964	5.07458	0.106335	5.07687	0.0486374	0.803854	-0.020477	5.07667	-0.192642	2.535	0.00186008
0.799382	-0.660319	5.08125	0.107288	5.08353	0.0486374	0.805098	-0.020039	5.08333	-0.196457	2.538	0.00205873
0.800627	-0.659682	5.08792	0.108242	5.0902	0.0495911	0.806343	-0.0196	5.09	-0.198841	2.541	0.00295794
0.801871	-0.659121	5.09458	0.108719	5.09687	0.0505447	0.807587	-0.019213	5.09667	-0.198841	2.545	0.00312187
0.803116	-0.658816	5.10125	0.109196	5.10353	0.0505447	0.808831	-0.019044	5.10333	-0.196457	2.548	0.00348147
0.80436	-0.658609	5.10792	0.108242	5.1102	0.0495911	0.810076	-0.018922	5.11	-0.193119	2.551	0.00402411
0.805605	-0.658414	5.11458	0.106812	5.11687	0.0486374	0.81132	-0.018801	5.11667	-0.190735	2.555	0.00333953
0.806849	-0.658218	5.12125	0.104904	5.12353	0.0491142	0.812564	-0.018679	5.12333	-0.188828	2.558	0.00132685
0.808094	-0.658023	5.12792	0.102997	5.1302	0.0500679	0.813808	-0.018557	5.13	-0.187874	2.561	-0.00034024
0.809338	-0.657828	5.13458	0.101566	5.13687	0.0510216	0.815053	-0.018436	5.13667	-0.187397	2.565	-0.00111664
0.810583	-0.65768	5.14125	0.101566	5.14353	0.0534058	0.816297	-0.018314	5.14333	-0.18692	2.568	-0.00223443
0.811827	-0.657761	5.14792	0.103474	5.1502	0.0557899	0.817541	-0.018644	5.15	-0.18692	2.571	-0.00318142
0.813072	-0.657812	5.15458	0.105858	5.15687	0.0576973	0.818785	-0.019142	5.15667	-0.187397	2.575	-0.00257806
0.814316	-0.657762	5.16125	0.108719	5.16353	0.0572205	0.82003	-0.019655	5.16333	-0.188351	2.578	-0.0015785
0.815561	-0.657712	5.16792	0.110149	5.1702	0.0567436	0.821274	-0.020168	5.17	-0.191212	2.581	-0.00256699
0.816805	-0.657663	5.17458	0.110149	5.17687	0.0567436	0.822518	-0.020678	5.17667	-0.193119	2.585	-0.00429135
0.81805	-0.657613	5.18125	0.106812	5.18353	0.0572205	0.823763	-0.021192	5.18333	-0.195026	2.588	-0.00454301
0.819294	-0.657537	5.18792	0.102997	5.1902	0.0572205	0.825007	-0.021704	5.19	-0.196934	2.591	-0.00407437
0.820539	-0.657294	5.19458	0.100136	5.19687	0.0562668	0.826251	-0.022219	5.19667	-0.198364	2.595	-0.00391873
0.821783	-0.656851	5.20125	0.0982284	5.20353	0.0553131	0.827495	-0.022735	5.20333	-0.199318	2.598	-0.00333337
0.823028	-0.656342	5.20792	0.0972748	5.2102	0.0529289	0.82874	-0.02325	5.21	-0.199318	2.601	-0.00217339
0.824272	-0.655835	5.21458	0.0972748	5.21687	0.0505447	0.829984	-0.023764	5.21667	-0.198364	2.605	-0.00163734
0.825517	-0.655328	5.22125	0.099659	5.22353	0.0486374	0.831228	-0.02428	5.22333	-0.196457	2.608	-0.00203698
0.826761	-0.654819	5.22792	0.103474	5.2302	0.0481606	0.832473	-0.024796	5.23	-0.193596	2.611	-0.00248867
0.828006	-0.65432	5.23458	0.105381	5.23687	0.0491142	0.833717	-0.025311	5.23667	-0.190258	2.615	-0.00301112
0.82925	-0.653907	5.24125	0.105858	5.24353	0.0495911	0.834961	-0.025687	5.24333	-0.186443	2.618	-0.00459311
0.830495	-0.653836	5.24792	0.105381	5.2502	0.0500679	0.836205	-0.02594	5.25	-0.184536	2.621	-0.00586763
0.831739	-0.65413	5.25458	0.106335	5.25687	0.0495911	0.83745	-0.026172	5.25667	-0.185013	2.625	-0.00526268
0.832984	-0.654556	5.26125	0.105858	5.26353	0.0486374	0.838694	-0.026403	5.26333	-0.186443	2.628	-0.00409244
0.834228	-0.654947	5.26792	0.103951	5.2702	0.0472069	0.839938	-0.026634	5.27	-0.18692	2.631	-0.00433581
0.835473	-0.655355	5.27458	0.10252	5.27687	0.04673	0.841182	-0.026866	5.27667	-0.18692	2.635	-0.00548273
0.836717	-0.655789	5.28125	0.10252	5.28353	0.0472069	0.842427	-0.027096	5.28333	-0.187874	2.638	-0.00636273
0.837962	-0.656222	5.28792	0.102997	5.2902	0.0481606	0.843671	-0.02727	5.29	-0.189304	2.641	-0.00706639
0.839206	-0.656243	5.29458	0.100613	5.29687	0.0495911	0.844915	-0.027374	5.29667	-0.190258	2.645	-0.00766716
0.840451	-0.656151	5.30125	0.0987053	5.30353	0.0510216	0.84616	-0.027466	5.30333	-0.191212	2.648	-0.00797706
0.841696	-0.656045	5.30792	0.0982284	5.3102	0.0505447	0.847404	-0.027564	5.31	-0.193119	2.651	-0.00806677
0.84294	-0.655938	5.31458	0.0963211	5.31687	0.0476837	0.848648	-0.027662	5.31667	-0.194073	2.655	-0.00800204
0.844185	-0.655832	5.32125	0.0939369	5.32353	0.0452995	0.849892	-0.02776	5.32333	-0.193596	2.658	-0.00778952
0.845429	-0.655726	5.32792	0.0929833	5.3302	0.0433922	0.851137	-0.027859	5.33	-0.191212	2.661	-0.00792861
0.846674	-0.65562	5.33458	0.0948906	5.33687	0.0414848	0.852381	-0.027897	5.33667	-0.189304	2.665	-0.00836588
0.847918	-0.655812	5.34125	0.0967979	5.34353	0.041008	0.853625	-0.027807	5.34333	-0.189304	2.668	-0.00912103
0.849163	-0.656302	5.34792	0.0987053	5.3502	0.0419617	0.854869	-0.027661	5.35	-0.190735	2.671	-0.00958705
0.850407	-0.656225	5.35458	0.102043	5.35687	0.0443459	0.856114	-0.027515	5.35667	-0.193119	2.675	-0.00903834
0.851652	-0.656145	5.36125	0.105381	5.36353	0.0457764	0.857358	-0.02737	5.36333	-0.195026	2.678	-0.00840305
0.852896	-0.656066	5.36792	0.107288	5.3702	0.0462532	0.858602	-0.027223	5.37	-0.197887	2.681	-0.00868986
0.854141	-0.655987	5.37458	0.106812	5.37687	0.0462532	0.859847	-0.027077	5.37667	-0.198364	2.685	-0.0103682
0.855385	-0.655908	5.38125	0.105381	5.38353	0.0457764	0.861091	-0.026989	5.38333	-0.196457	2.688	-0.0115012
0.85663	-0.655811	5.38792	0.103474	5.3902	0.043869	0.862335	-0.027071	5.39	-0.193119	2.691	-0.0113836
0.857874	-0.655648	5.39458	0.101566	5.39687	0.0424385	0.863579	-0.027238	5.39667	-0.189781	2.695	-0.0113642
0.859119	-0.655745	5.40125	0.099659	5.40353	0.0414848	0.864824	-0.027405	5.40333	-0.188351	2.698	-0.0117363
0.860363	-0.655954	5.40792	0.0987053	5.4102	0.041008	0.866068	-0.027571	5.41	-0.18692	2.701	-0.0121565
0.861608	-0.656164	5.41458	0.099659	5.41687	0.0400543	0.867312	-0.027738	5.41667	-0.18549	2.705	-0.0125279
0.862852	-0.656374	5.42125	0.102043	5.42353	0.0400543	0.868556	-0.027905	5.42333	-0.185013	2.708	-0.0129866
0.864097	-0.656583	5.42792	0.103951	5.4302	0.0405312	0.869801	-0.028014	5.43	-0.186443	2.711	-0.0138959
0.865341	-0.656793	5.43458	0.103474	5.43687	0.0405312	0.871045	-0.027855	5.43667	-0.187874	2.715	-0.0142499
0.866586	-0.656888	5.44125	0.102043	5.44353	0.0419617	0.872289	-0.027548	5.44333	-0.190258	2.718	-0.013888
0.86783	-0.656907	5.44792	0.100613	5.4502	0.043869	0.873534	-0.027242	5.45	-0.192165	2.721	-0.0135756
0.869075	-0.656836	5.45458	0.0977516	5.45687	0.0462532	0.874778	-0.026937	5.45667	-0.194073	2.725	-0.0116498
0.870319	-0.656764	5.46125	0.0934601	5.46353	0.0476837	0.876022	-0.026629	5.46333	-0.19598	2.728	-0.00889561
0.871564	-0.656691	5.46792	0.0901222	5.4702	0.0491142	0.877267	-0.026323	5.47	-0.197411	2.731	-0.00813234
0.872808	-0.656619	5.47458	0.0901222	5.47687	0.0505447	0.878511	-0.026017	5.47667	-0.198841	2.735	-0.00847419
0.874053	-0.656547	5.48125	0.0925064	5.48353	0.0505447	0.879755	-0.025684	5.48333	-0.198364	2.738	-0.00821555
0.875297	-0.656555	5.48792	0.0948906	5.4902	0.0491142	0.880999	-0.025287	5.49	-0.198364	2.741	-0.00759571
0.876542	-0.656653	5.49458	0.0967979	5.49687	0.0476837	0.882244	-0.024859	5.49667	-0.199318	2.745	-0.00689091
0.877786	-0.656469	5.50125	0.099659	5.50353	0.04673	0.883488	-0.024431	5.50333	-0.199318	2.748	-0.00606283
0.879031	-0.656283	5.50792	0.102043	5.5102	0.0462532	0.884732	-0.024003	5.51	-0.19598	2.751	-0.00521604
0.880275	-0.656098	5.51458	0.102997	5.51687	0.04673	0.885976	-0.023576	5.51667	-0.190258	2.755	-0.00481457
0.88152	-0.655912	5.52125	0.100613	5.52353	0.0472069	0.887221	-0.02315	5.52333	-0.184536	2.758	-0.00494388
0.882764	-0.655727	5.52792	0.0972748	5.5302	0.0481606	0.888465	-0.022956	5.53	-0.178814	2.761	-0.00493409
0.884009	-0.655541	5.53458	0.0948906	5.53687	0.0481606	0.889709	-0.022963	5.53667	-0.174522	2.764	-0.00399658
0.885253	-0.655432	5.54125	0.0920296	5.54353	0.0472069	0.890954	-0.023005	5.54333	-0.172138	2.768	-0.00272341
0.886498	-0.655695	5.54792	0.0891685	5.5502	0.0452995	0.892198	-0.023046	5.55	-0.173092	2.771	-0.00294746
0.887743	-0.656018	5.55458	0.0858307	5.55687	0.043869	0.893442	-0.023087	5.55667	-0.176907	2.774	-0.00340873
0.888987	-0.656368	5.56125	0.0839233	5.56353	0.0419617	0.894686	-0.023128	5.56333	-0.181675	2.778	-0.0032388
0.890231	-0.656732	5.56792	0.082016	5.5702	0.041008	0.895931	-0.023169	5.57	-0.185966	2.781	-0.00297645
0.891476	-0.6571	5.57458	0.0815392	5.57687	0.0419617	0.897175	-0.022951	5.57667	-0.189781	2.784	-0.00207271
0.89272	-0.657465	5.58125	0.0824928	5.58353	0.043869	0.898419	-0.022527	5.58333	-0.19455	2.788	-0.00150375
0.893965	-0.657506	5.58792	0.0829697	5.5902	0.0462532	0.899663	-0.022044	5.59	-0.200272	2.791	-0.00183039
0.89521	-0.65734	5.59458	0.0829697	5.59687	0.0481606	0.900908	-0.021533	5.59667	-0.205517	2.794	-0.00263257
0.896454	-0.657155	5.60125	0.082016	5.60353	0.0495911	0.902152	-0.021019	5.60333	-0.209332	2.798	-0.00416529
0.897699	-0.656973	5.60792	0.0815392	5.6102	0.0500679	0.903396	-0.020506	5.61	-0.210762	2.801	-0.00571958
0.898943	-0.656791	5.61458	0.082016	5.61687	0.0491142	0.904641	-0.019992	5.61667	-0.210762	2.804	-0.0071514
0.900188	-0.656608	5.62125	0.0829697	5.62353	0.0476837	0.905885	-0.019612	5.62333	-0.210762	2.808	-0.0085537
0.901432	-0.656426	5.62792	0.0834465	5.6302	0.0462532	0.907129	-0.019488	5.63	-0.209808	2.811	-0.00904485
0.902677	-0.65625	5.63458	0.0839233	5.63687	0.0457764	0.908373	-0.019465	5.63667	-0.208378	2.814	-0.0089628
0.903921	-0.656047	5.64125	0.084877	5.64353	0.0462532	0.909618	-0.019443	5.64333	-0.208378	2.818	-0.00919869
0.905166	-0.655476	5.64792	0.084877	5.6502	0.04673	0.910862	-0.01942	5.65	-0.208855	2.821	-0.0098391
0.90641	-0.654815	5.65458	0.0839233	5.65687	0.0476837	0.912106	-0.019398	5.65667	-0.208378	2.824	-0.0111312
0.907655	-0.654154	5.66125	0.0824928	5.66353	0.0476837	0.91335	-0.019375	5.66333	-0.206947	2.828	-0.0118393
0.908899	-0.653495	5.66792	0.0810623	5.6702	0.0476837	0.914595	-0.019277	5.67	-0.205994	2.831	-0.0112448
0.910144	-0.652834	5.67458	0.0810623	5.67687	0.04673	0.915839	-0.019028	5.67667	-0.205517	2.834	-0.0115912
0.911388	-0.652176	5.68125	0.082016	5.68353	0.0452995	0.917083	-0.01871	5.68333	-0.205517	2.838	-0.0114758
0.912633	-0.651975	5.68792	0.0834465	5.6902	0.0443459	0.918328	-0.018391	5.69	-0.205517	2.841	-0.00954977
0.913877	-0.651976	5.69458	0.0839233	5.69687	0.0429153	0.919572	-0.018073	5.69667	-0.20504	2.844	-0.00784663
0.915122	-0.652022	5.70125	0.0844002	5.70353	0.0414848	0.920816	-0.017755	5.70333	-0.204563	2.848	-0.00623643
0.916366	-0.652073	5.70792	0.0844002	5.7102	0.0400543	0.92206	-0.017437	5.71	-0.203133	2.851	-0.00564816
0.917611	-0.652124	5.71458	0.0839233	5.71687	0.0391007	0.923305	-0.017073	5.71667	-0.201702	2.854	-0.00606924
0.918855	-0.652176	5.72125	0.0834465	5.72353	0.0395775	0.924549	-0.016581	5.72333	-0.197887	2.858	-0.00607586
0.9201	-0.652227	5.72792	0.0834465	5.7302	0.0405312	0.925793	-0.015999	5.73	-0.193596	2.861	-0.00573221
0.921344	-0.652068	5.73458	0.0844002	5.73687	0.0414848	0.927037	-0.015417	5.73667	-0.189304	2.864	-0.00518093
0.922589	-0.651771	5.74125	0.084877	5.74353	0.0419617	0.928282	-0.014833	5.74333	-0.186443	2.868	-0.00492323
0.923833	-0.65146	5.74792	0.0867844	5.7502	0.0429153	0.929526	-0.014249	5.75	-0.184536	2.871	-0.00612373
0.925078	-0.65115	5.75458	0.0872612	5.75687	0.043869	0.93077	-0.013669	5.75667	-0.183105	2.874	-0.00745502
0.926322	-0.65084	5.76125	0.087738	5.76353	0.0443459	0.932015	-0.013157	5.76333	-0.184536	2.878	-0.00740983
0.927567	-0.65053	5.76792	0.087738	5.7702	0.0443459	0.933259	-0.013149	5.77	-0.188828	2.881	-0.00768793
0.928811	-0.650219	5.77458	0.087738	5.77687	0.0448227	0.934503	-0.013688	5.77667	-0.193596	2.884	-0.00837925
0.930056	-0.64996	5.78125	0.0867844	5.78353	0.0448227	0.935747	-0.014226	5.78333	-0.19598	2.888	-0.00919782
0.9313	-0.649786	5.78792	0.0853538	5.7902	0.0433922	0.936992	-0.014764	5.79	-0.196457	2.891	-0.00940691
0.932545	-0.649645	5.79458	0.0844002	5.79687	0.0400543	0.938236	-0.015303	5.79667	-0.195026	2.894	-0.00864758
0.933789	-0.649507	5.80125	0.0834465	5.80353	0.0367165	0.93948	-0.015841	5.80333	-0.192165	2.898	-0.00848868
0.935034	-0.649369	5.80792	0.082016	5.8102	0.0348091	0.940724	-0.016379	5.81	-0.188828	2.901	-0.00857202
0.936278	-0.649232	5.81458	0.0805855	5.81687	0.0338554	0.941969	-0.016676	5.81667	-0.187397	2.904	-0.00836668
0.937523	-0.649094	5.82125	0.0801086	5.82353	0.0348091	0.943213	-0.016666	5.82333	-0.189304	2.908	-0.00768364
0.938767	-0.648981	5.82792	0.0796318	5.8302	0.0386238	0.944457	-0.016667	5.83	-0.193119	2.911	-0.00615173
0.940012	-0.649098	5.83458	0.0796318	5.83687	0.043869	0.945702	-0.016668	5.83667	-0.19598	2.914	-0.00378066
0.941256	-0.64937	5.84125	0.0796318	5.84353	0.0495911	0.946946	-0.016669	5.84333	-0.197887	2.918	-0.00140529
0.942501	-0.649719	5.84792	0.0786781	5.8502	0.0543594	0.94819	-0.01667	5.85	-0.199795	2.921	0.0003596
0.943745	-0.650098	5.85458	0.0777245	5.85687	0.0557899	0.949435	-0.016672	5.85667	-0.202179	2.924	0.00156258
0.94499	-0.650478	5.86125	0.0762939	5.86353	0.0543594	0.950679	-0.016437	5.86333	-0.203133	2.928	0.00087763
0.946234	-0.650859	5.86792	0.0743866	5.8702	0.0514984	0.951923	-0.015808	5.87	-0.203133	2.931	-0.0013067
0.947479	-0.65124	5.87458	0.0724792	5.87687	0.0481606	0.953167	-0.015003	5.87667	-0.204086	2.934	-0.00367374
0.948724	-0.651383	5.88125	0.0715256	5.88353	0.0448227	0.954412	-0.014153	5.88333	-0.205994	2.938	-0.00477555
0.949968	-0.651382	5.88792	0.0720024	5.8902	0.0424385	0.955656	-0.013301	5.89	-0.205994	2.941	-0.00433882
0.951213	-0.651471	5.89458	0.0729561	5.89687	0.0419617	0.9569	-0.012451	5.89667	-0.204086	2.944	-0.00378087
0.952457	-0.651613	5.90125	0.0739098	5.90353	0.0433922	0.958144	-0.0116	5.90333	-0.201225	2.948	-0.00343541
0.953702	-0.651755	5.90792	0.0753403	5.9102	0.0443459	0.959389	-0.010887	5.91	-0.199795	2.951	-0.00396776
0.954946	-0.651897	5.91458	0.0777245	5.91687	0.0443459	0.960633	-0.010649	5.91667	-0.199795	2.954	-0.00448018
0.956191	-0.652039	5.92125	0.0786781	5.92353	0.0448227	0.961877	-0.010574	5.92333	-0.200748	2.958	-0.00518478
0.957435	-0.652172	5.92792	0.0786781	5.9302	0.0452995	0.963122	-0.010498	5.93	-0.202656	2.961	-0.00638647
0.95868	-0.652293	5.93458	0.0772476	5.93687	0.0448227	0.964366	-0.010422	5.93667	-0.20504	2.964	-0.00834313
0.959924	-0.652424	5.94125	0.0758171	5.94353	0.0443459	0.96561	-0.010347	5.94333	-0.206947	2.968	-0.0103452
0.961169	-0.652563	5.94792	0.0748634	5.9502	0.043869	0.966854	-0.010271	5.95	-0.207424	2.971	-0.0115194
0.962413	-0.652703	5.95458	0.0729561	5.95687	0.0448227	0.968099	-0.01014	5.95667	-0.207424	2.974	-0.0126652
0.963658	-0.652842	5.96125	0.0710487	5.96353	0.0457764	0.969343	-0.00981	5.96333	-0.207424	2.978	-0.0129022
0.964902	-0.652982	5.96792	0.0700951	5.9702	0.0443459	0.970587	-0.009409	5.97	-0.208378	2.981	-0.012953
0.966147	-0.653153	5.97458	0.0705719	5.97687	0.043869	0.971831	-0.009008	5.97667	-0.209332	2.984	-0.01422
0.967391	-0.653624	5.98125	0.0715256	5.98353	0.0443459	0.973076	-0.00861	5.98333	-0.210762	2.988	-0.016142
0.968636	-0.65405	5.98792	0.0720024	5.9902	0.0452995	0.97432	-0.008211	5.99	-0.212193	2.991	-0.0184576
0.96988	-0.654298	5.99458	0.0724792	5.99687	0.0462532	0.975564	-0.007812	5.99667	-0.213146	2.994	-0.0207023
0.971125	-0.654517	6.00125	0.0739098	6.00353	0.0481606	0.976809	-0.007477	6.00333	-0.213146	2.998	-0.0217205
0.972369	-0.654735	6.00792	0.0753403	6.0102	0.0510216	0.978053	-0.007439	6.01	-0.211239	3.001	-0.0215383
0.973614	-0.654952	6.01458	0.0777245	6.01687	0.0529289	0.979297	-0.007677	6.01667	-0.207424	3.004	-0.021126
0.974858	-0.655169	6.02125	0.0801086	6.02353	0.0538826	0.980541	-0.007913	6.02333	-0.203133	3.008	-0.0191815
0.976103	-0.655314	6.02792	0.0801086	6.0302	0.0534058	0.981786	-0.008151	6.03	-0.199318	3.011	-0.0160572
0.977347	-0.655511	6.03458	0.079155	6.03687	0.0514984	0.98303	-0.008388	6.03667	-0.196457	3.014	-0.0141785
0.978592	-0.65587	6.04125	0.0767708	6.04353	0.0486374	0.984274	-0.008626	6.04333	-0.194073	3.018	-0.013829
0.979836	-0.656291	6.04792	0.0743866	6.0502	0.0462532	0.985518	-0.00889	6.05	-0.194073	3.021	-0.0136708
0.981081	-0.656713	6.05458	0.0715256	6.05687	0.0462532	0.986763	-0.009284	6.05667	-0.196457	3.024	-0.0129787
0.982325	-0.657134	6.06125	0.0696182	6.06353	0.0472069	0.988007	-0.009806	6.06333	-0.199318	3.028	-0.0128246
0.98357	-0.657555	6.06792	0.0691414	6.0702	0.0491142	0.989251	-0.010326	6.07	-0.201225	3.031	-0.0127187
0.984814	-0.657973	6.07458	0.0700951	6.07687	0.0505447	0.990496	-0.010847	6.07667	-0.202179	3.034	-0.0119406
0.986059	-0.658396	6.08125	0.0715256	6.08353	0.0510216	0.99174	-0.011367	6.08333	-0.20504	3.038	-0.0126134
0.987303	-0.658868	6.08792	0.0729561	6.0902	0.0500679	0.992984	-0.011887	6.09	-0.209332	3.041	-0.014447
0.988548	-0.659363	6.09458	0.0748634	6.09687	0.0491142	0.994228	-0.012395	6.09667	-0.213146	3.044	-0.0159018
0.989792	-0.65986	6.10125	0.0753403	6.10353	0.0481606	0.995473	-0.012564	6.10333	-0.217438	3.048	-0.0173136
0.991037	-0.660357	6.10792	0.0748634	6.1102	0.0476837	0.996717	-0.011798	6.11	-0.220299	3.051	-0.019536
0.992281	-0.660851	6.11458	0.0729561	6.11687	0.0486374	0.997961	-0.011033	6.11667	-0.221252	3.054	-0.0215161
0.993526	-0.66132	6.12125	0.0705719	6.12353	0.0495911	0.999205	-0.010266	6.12333	-0.220776	3.058	-0.0214161
0.99477	-0.661763	6.12792	0.0677109	6.1302	0.0510216	1.00045	-0.009498	6.13	-0.218868	3.061	-0.0207985
0.996015	-0.662052	6.13458	0.0638962	6.13687	0.0514984	1.00169	-0.00873	6.13667	-0.21553	3.064	-0.0219146
0.997259	-0.662146	6.14125	0.0605583	6.14353	0.0500679	1.00294	-0.007966	6.14333	-0.210762	3.068	-0.0231095
0.998504	-0.662218	6.14792	0.0581741	6.1502	0.04673	1.00418	-0.007233	6.15	-0.207901	3.071	-0.0236828
0.999748	-0.662291	6.15458	0.0567436	6.15687	0.043869	1.00543	-0.006565	6.15667	-0.207424	3.074	-0.024178
1.00099	-0.662363	6.16125	0.0576973	6.16353	0.0424385	1.00667	-0.005835	6.16333	-0.206947	3.078	-0.0231038
1.00224	-0.662435	6.16792	0.0596046	6.1702	0.0419617	1.00791	-0.005078	6.17	-0.205517	3.081	-0.0211759
1.00348	-0.662434	6.17458	0.0619888	6.17687	0.0424385	1.00916	-0.004323	6.17667	-0.204086	3.084	-0.0206375
1.00473	-0.662332	6.18125	0.0653267	6.18353	0.0448227	1.0104	-0.003564	6.18333	-0.20504	3.088	-0.0206006
1.00597	-0.662224	6.18792	0.0691414	6.1902	0.0476837	1.01165	-0.002807	6.19	-0.20504	3.091	-0.0201201
1.00722	-0.662122	6.19458	0.0729561	6.19687	0.0500679	1.01289	-0.002105	6.19667	-0.203609	3.094	-0.0193175
1.00846	-0.66202	6.20125	0.0758171	6.20353	0.0510216	1.01414	-0.002416	6.20333	-0.201702	3.098	-0.0182276
1.00971	-0.661918	6.20792	0.0782013	6.2102	0.0505447	1.01538	-0.003064	6.21	-0.200272	3.101	-0.0174121
1.01095	-0.661816	6.21458	0.0796318	6.21687	0.0495911	1.01662	-0.003713	6.21667	-0.199795	3.104	-0.016429
1.01219	-0.661672	6.22125	0.0805855	6.22353	0.0476837	1.01787	-0.00436	6.22333	-0.197887	3.107	-0.0149964
1.01344	-0.661401	6.22792	0.0810623	6.2302	0.0462532	1.01911	-0.00501	6.23	-0.196457	3.111	-0.0135418
1.01468	-0.660996	6.23458	0.0810623	6.23687	0.0452995	1.02036	-0.005659	6.23667	-0.196934	3.114	-0.0122274
1.01593	-0.660539	6.24125	0.0805855	6.24353	0.0452995	1.0216	-0.006295	6.24333	-0.197887	3.117	-0.0122906
1.01717	-0.66008	6.24792	0.079155	6.2502	0.0457764	1.02285	-0.006672	6.25	-0.198364	3.121	-0.0133359
1.01842	-0.659621	6.25458	0.0786781	6.25687	0.0457764	1.02409	-0.00689	6.25667	-0.198841	3.124	-0.0134428
1.01966	-0.659164	6.26125	0.0786781	6.26353	0.04673	1.02534	-0.007109	6.26333	-0.199795	3.127	-0.0121909
1.0209	-0.658705	6.26792	0.079155	6.2702	0.0472069	1.02658	-0.007327	6.27	-0.202656	3.131	-0.0109131
1.02215	-0.658234	6.27458	0.0786781	6.27687	0.04673	1.02782	-0.007545	6.27667	-0.205994	3.134	-0.0105638
1.02339	-0.65789	6.28125	0.0782013	6.28353	0.0462532	1.02907	-0.007763	6.28333	-0.207901	3.137	-0.0111838
1.02464	-0.657732	6.28792	0.0777245	6.2902	0.0462532	1.03031	-0.007986	6.29	-0.207901	3.141	-0.0121484
1.02588	-0.657593	6.29458	0.0782013	6.29687	0.04673	1.03156	-0.008317	6.29667	-0.208378	3.144	-0.0131068
1.02713	-0.657453	6.30125	0.0786781	6.30353	0.0462532	1.0328	-0.008793	6.30333	-0.209332	3.147	-0.0138266
1.02837	-0.657313	6.30792	0.079155	6.3102	0.0462532	1.03405	-0.009271	6.31	-0.209808	3.151	-0.013807
1.02962	-0.657174	6.31458	0.0801086	6.31687	0.0472069	1.03529	-0.009743	6.31667	-0.208378	3.154	-0.0132509
1.03086	-0.657186	6.32125	0.0810623	6.32353	0.0486374	1.03653	-0.010219	6.32333	-0.20647	3.157	-0.0126106
1.03211	-0.657288	6.32792	0.0815392	6.3302	0.0486374	1.03778	-0.010698	6.33	-0.206947	3.161	-0.0122993
1.03335	-0.657185	6.33458	0.0810623	6.33687	0.0476837	1.03902	-0.011171	6.33667	-0.209332	3.164	-0.0122522
1.03459	-0.656974	6.34125	0.0801086	6.34353	0.0476837	1.04027	-0.01157	6.34333	-0.210762	3.167	-0.012285
1.03584	-0.656763	6.34792	0.0796318	6.3502	0.0486374	1.04151	-0.011804	6.35	-0.210762	3.171	-0.0120784
1.03708	-0.656551	6.35458	0.079155	6.35687	0.0491142	1.04276	-0.012036	6.35667	-0.209332	3.174	-0.0112338
1.03833	-0.65634	6.36125	0.079155	6.36353	0.0491142	1.044	-0.01227	6.36333	-0.208378	3.177	-0.010081
1.03957	-0.656051	6.36792	0.0796318	6.3702	0.0500679	1.04524	-0.012504	6.37	-0.206947	3.181	-0.00889695
1.04082	-0.655601	6.37458	0.0796318	6.37687	0.0510216	1.04649	-0.012738	6.37667	-0.204563	3.184	-0.00759947
1.04206	-0.65512	6.38125	0.0796318	6.38353	0.0514984	1.04773	-0.012971	6.38333	-0.204563	3.187	-0.00660743
1.04331	-0.654702	6.38792	0.079155	6.3902	0.0505447	1.04898	-0.013176	6.39	-0.20647	3.191	-0.00636902
1.04455	-0.654282	6.39458	0.0782013	6.39687	0.0500679	1.05022	-0.013179	6.39667	-0.209808	3.194	-0.00692689
1.0458	-0.653864	6.40125	0.0767708	6.40353	0.0505447	1.05147	-0.013182	6.40333	-0.212669	3.197	-0.00807093
1.04704	-0.653467	6.40792	0.0753403	6.4102	0.0505447	1.05271	-0.013185	6.41	-0.213623	3.201	-0.00920567
1.04828	-0.653081	6.41458	0.0739098	6.41687	0.0491142	1.05395	-0.013188	6.41667	-0.211716	3.204	-0.0103478
1.04953	-0.652642	6.42125	0.0734329	6.42353	0.0476837	1.0552	-0.013191	6.42333	-0.207901	3.207	-0.011193
1.05077	-0.652204	6.42792	0.0729561	6.4302	0.0476837	1.05644	-0.013194	6.43	-0.204563	3.211	-0.0117466
1.05202	-0.651956	6.43458	0.0734329	6.43687	0.0476837	1.05769	-0.013197	6.43667	-0.202656	3.214	-0.0122842
1.05326	-0.651728	6.44125	0.0743866	6.44353	0.0472069	1.05893	-0.013372	6.44333	-0.202656	3.217	-0.0126855
1.05451	-0.651501	6.44792	0.0767708	6.4502	0.0462532	1.06018	-0.013567	6.45	-0.205994	3.221	-0.0140196
1.05575	-0.651273	6.45458	0.0801086	6.45687	0.0472069	1.06142	-0.013767	6.45667	-0.211239	3.224	-0.0161321
1.057	-0.651045	6.46125	0.0829697	6.46353	0.0481606	1.06266	-0.013968	6.46333	-0.216007	3.227	-0.0180213
1.05824	-0.650915	6.46792	0.084877	6.4702	0.0481606	1.06391	-0.014167	6.47	-0.217915	3.231	-0.0194252
1.05949	-0.651027	6.47458	0.0867844	6.47687	0.0481606	1.06515	-0.014367	6.47667	-0.217915	3.234	-0.0210494
1.06073	-0.651049	6.48125	0.087738	6.48353	0.0472069	1.0664	-0.014569	6.48333	-0.218391	3.237	-0.0220458
1.06197	-0.651008	6.48792	0.087738	6.4902	0.0457764	1.06764	-0.014567	6.49	-0.216961	3.241	-0.0213843
1.06322	-0.650967	6.49458	0.0863075	6.49687	0.043869	1.06889	-0.014509	6.49667	-0.212669	3.244	-0.0199542
1.06446	-0.650926	6.50125	0.0844002	6.50353	0.043869	1.07013	-0.014445	6.50333	-0.207424	3.247	-0.0186582
1.06571	-0.650885	6.50792	0.0839233	6.5102	0.0452995	1.07137	-0.014382	6.51	-0.205517	3.251	-0.017974
1.06695	-0.650839	6.51458	0.0844002	6.51687	0.0476837	1.07262	-0.014319	6.51667	-0.20647	3.254	-0.0176559
1.0682	-0.650749	6.52125	0.0853538	6.52353	0.0510216	1.07386	-0.014256	6.52333	-0.208855	3.257	-0.0175899
1.06944	-0.650514	6.52792	0.0863075	6.5302	0.0543594	1.07511	-0.014193	6.53	-0.211239	3.261	-0.0172163
1.07069	-0.650103	6.53458	0.087738	6.53687	0.0562668	1.07635	-0.01419	6.53667	-0.213623	3.264	-0.0166573
1.07193	-0.649693	6.54125	0.0886917	6.54353	0.0553131	1.0776	-0.014215	6.54333	-0.216484	3.267	-0.0165471
1.07317	-0.649283	6.54792	0.0886917	6.5502	0.0524521	1.07884	-0.014242	6.55	-0.216961	3.271	-0.0170553
1.07442	-0.648873	6.55458	0.087738	6.55687	0.0491142	1.08008	-0.01427	6.55667	-0.214577	3.274	-0.0171161
1.07566	-0.64847	6.56125	0.0858307	6.56353	0.0452995	1.08133	-0.014297	6.56333	-0.210285	3.277	-0.0154379
1.07691	-0.648109	6.56792	0.0839233	6.5702	0.0433922	1.08257	-0.014325	6.57	-0.207424	3.281	-0.0144343
1.07815	-0.647863	6.57458	0.0824928	6.57687	0.0433922	1.08382	-0.014352	6.57667	-0.20647	3.284	-0.0152581
1.0794	-0.647738	6.58125	0.0815392	6.58353	0.0448227	1.08506	-0.01445	6.58333	-0.207901	3.287	-0.0164721
1.08064	-0.647614	6.58792	0.082016	6.5902	0.04673	1.08631	-0.014575	6.59	-0.210285	3.291	-0.0170698
1.08189	-0.647489	6.59458	0.082016	6.59687	0.0481606	1.08755	-0.014704	6.59667	-0.212669	3.294	-0.01798
1.08313	-0.647364	6.60125	0.0834465	6.60353	0.0491142	1.08879	-0.014832	6.60333	-0.21553	3.297	-0.0198796
1.08438	-0.64724	6.60792	0.0844002	6.6102	0.0510216	1.09004	-0.01496	6.61	-0.218868	3.301	-0.0223245
1.08562	-0.647036	6.61458	0.084877	6.61687	0.0524521	1.09128	-0.015088	6.61667	-0.222206	3.304	-0.0247945
1.08686	-0.646588	6.62125	0.0839233	6.62353	0.0534058	1.09253	-0.015217	6.62333	-0.225544	3.307	-0.0267228
1.08811	-0.646099	6.62792	0.0824928	6.6302	0.0529289	1.09377	-0.015238	6.63	-0.226974	3.311	-0.0282589
1.08935	-0.645601	6.63458	0.082016	6.63687	0.0524521	1.09502	-0.015088	6.63667	-0.227451	3.314	-0.0290007
1.0906	-0.645105	6.64125	0.082016	6.64353	0.0524521	1.09626	-0.014908	6.64333	-0.226498	3.317	-0.0297756
1.09184	-0.644609	6.64792	0.082016	6.6502	0.0524521	1.0975	-0.014728	6.65	-0.22459	3.321	-0.0312755
1.09309	-0.644112	6.65458	0.0829697	6.65687	0.0519753	1.09875	-0.014548	6.65667	-0.222206	3.324	-0.0322874
1.09433	-0.643691	6.66125	0.0839233	6.66353	0.0529289	1.09999	-0.014368	6.66333	-0.219822	3.327	-0.0316516
1.09558	-0.643598	6.66792	0.0839233	6.6702	0.0553131	1.10124	-0.014188	6.67	-0.218391	3.331	-0.0308442
1.09682	-0.643899	6.67458	0.0834465	6.67687	0.0567436	1.10248	-0.01398	6.67667	-0.218391	3.334	-0.0309055
1.09807	-0.64444	6.68125	0.0824928	6.68353	0.0562668	1.10373	-0.013701	6.68333	-0.218868	3.337	-0.0305436
1.09931	-0.644976	6.68792	0.0801086	6.6902	0.0543594	1.10497	-0.01341	6.69	-0.220776	3.341	-0.0303194
1.10055	-0.645492	6.69458	0.0782013	6.69687	0.0529289	1.10621	-0.013119	6.69667	-0.22316	3.344	-0.0299195
1.1018	-0.645976	6.70125	0.0772476	6.70353	0.0510216	1.10746	-0.012828	6.70333	-0.226021	3.347	-0.028111
1.10304	-0.646504	6.70792	0.0762939	6.7102	0.0495911	1.1087	-0.012536	6.71	-0.228405	3.351	-0.0259991
1.10429	-0.647009	6.71458	0.0753403	6.71687	0.0481606	1.10995	-0.012243	6.71667	-0.229359	3.354	-0.0248127
1.10553	-0.647381	6.72125	0.0743866	6.72353	0.0476837	1.11119	-0.011991	6.72333	-0.228405	3.357	-0.0243526
1.10678	-0.647593	6.72792	0.0748634	6.7302	0.0481606	1.11244	-0.012063	6.73	-0.226021	3.361	-0.0239685
1.10802	-0.647806	6.73458	0.0762939	6.73687	0.0481606	1.11368	-0.012289	6.73667	-0.22459	3.364	-0.0236576
1.10927	-0.648019	6.74125	0.0767708	6.74353	0.0472069	1.11492	-0.012539	6.74333	-0.223637	3.367	-0.0238561
1.11051	-0.64823	6.74792	0.0782013	6.7502	0.0462532	1.11617	-0.01279	6.75	-0.221729	3.371	-0.0254293
1.11176	-0.648441	6.75458	0.0805855	6.75687	0.0462532	1.11741	-0.013041	6.75667	-0.221729	3.374	-0.0276679
1.113	-0.648637	6.76125	0.0829697	6.76353	0.0486374	1.11866	-0.013292	6.76333	-0.22459	3.377	-0.0289436
1.11424	-0.648588	6.76792	0.0829697	6.7702	0.0510216	1.1199	-0.013543	6.77	-0.228405	3.381	-0.0287598
1.11549	-0.648396	6.77458	0.0815392	6.77687	0.0524521	1.12115	-0.013919	6.77667	-0.229359	3.384	-0.0275986
1.11673	-0.648153	6.78125	0.0805855	6.78353	0.0534058	1.12239	-0.014286	6.78333	-0.228405	3.387	-0.0272467
1.11798	-0.647911	6.78792	0.0796318	6.7902	0.0548363	1.12363	-0.014615	6.79	-0.226498	3.391	-0.0278799
1.11922	-0.647668	6.79458	0.0772476	6.79687	0.0553131	1.12488	-0.014944	6.79667	-0.22316	3.394	-0.0278644
1.12047	-0.647426	6.80125	0.0758171	6.80353	0.0543594	1.12612	-0.015273	6.80333	-0.217915	3.397	-0.0271285
1.12171	-0.647191	6.80792	0.0758171	6.8102	0.0534058	1.12737	-0.015602	6.81	-0.212193	3.401	-0.0267741
1.12295	-0.647087	6.81458	0.0758171	6.81687	0.0529289	1.12861	-0.015931	6.81667	-0.208855	3.404	-0.026758
1.1242	-0.647088	6.82125	0.0762939	6.82353	0.0534058	1.12985	-0.01643	6.82333	-0.208855	3.407	-0.0270231
1.12544	-0.64714	6.82792	0.0782013	6.8302	0.0543594	1.1311	-0.017087	6.83	-0.211239	3.411	-0.0274778
1.12669	-0.647191	6.83458	0.0815392	6.83687	0.0543594	1.13234	-0.017779	6.83667	-0.21553	3.414	-0.0270301
1.12793	-0.647242	6.84125	0.0834465	6.84353	0.0538826	1.13359	-0.018471	6.84333	-0.221252	3.417	-0.0259776
1.12918	-0.647293	6.84792	0.0834465	6.8502	0.0529289	1.13483	-0.01916	6.85	-0.226974	3.421	-0.0262985
1.13042	-0.647351	6.85458	0.082016	6.85687	0.0510216	1.13608	-0.019851	6.85667	-0.231266	3.424	-0.0279119
1.13167	-0.647521	6.86125	0.0801086	6.86353	0.0481606	1.13732	-0.020543	6.86333	-0.234604	3.427	-0.0286501
1.13291	-0.647917	6.86792	0.0786781	6.8702	0.0443459	1.13856	-0.020881	6.87	-0.236511	3.431	-0.0282489
1.13416	-0.64838	6.87458	0.0777245	6.87687	0.0419617	1.13981	-0.020977	6.87667	-0.236034	3.434	-0.0271352
1.1354	-0.648844	6.88125	0.0782013	6.88353	0.0405312	1.14105	-0.021043	6.88333	-0.235081	3.437	-0.0256514
1.13664	-0.649307	6.88792	0.0796318	6.8902	0.0405312	1.1423	-0.021109	6.89	-0.233173	3.441	-0.0246692
1.13789	-0.64977	6.89458	0.082016	6.89687	0.0414848	1.14354	-0.021176	6.89667	-0.229836	3.444	-0.0240214
1.13913	-0.650237	6.90125	0.0834465	6.90353	0.0429153	1.14479	-0.021243	6.90333	-0.226498	3.447	-0.023259
1.14038	-0.650688	6.90792	0.0829697	6.9102	0.0443459	1.14603	-0.021309	6.91	-0.224113	3.45	-0.022121
1.14162	-0.650984	6.91458	0.0801086	6.91687	0.0457764	1.14727	-0.02131	6.91667	-0.222683	3.454	-0.0210869
1.14287	-0.651284	6.92125	0.0762939	6.92353	0.04673	1.14852	-0.021034	6.92333	-0.221729	3.457	-0.0209607
1.14411	-0.651582	6.92792	0.0743866	6.9302	0.0472069	1.14976	-0.020623	6.93	-0.220776	3.46	-0.0210075
1.14536	-0.651882	6.93458	0.0734329	6.93687	0.0476837	1.15101	-0.020212	6.93667	-0.220776	3.464	-0.0202085
1.1466	-0.652181	6.94125	0.0734329	6.94353	0.0476837	1.15225	-0.019801	6.94333	-0.220776	3.467	-0.0195128
1.14785	-0.65248	6.94792	0.0739098	6.9502	0.0491142	1.1535	-0.019389	6.95	-0.221252	3.47	-0.0200617
1.14909	-0.65278	6.95458	0.0748634	6.95687	0.0505447	1.15474	-0.018977	6.95667	-0.219345	3.474	-0.0214214
1.15033	-0.653107	6.96125	0.0762939	6.96353	0.0514984	1.15598	-0.018748	6.96333	-0.216484	3.477	-0.0232878
1.15158	-0.653535	6.96792	0.0762939	6.9702	0.0514984	1.15723	-0.019322	6.97	-0.213623	3.48	-0.0252356
1.15282	-0.654092	6.97458	0.0758171	6.97687	0.0524521	1.15847	-0.020287	6.97667	-0.210762	3.484	-0.0275753
1.15407	-0.654615	6.98125	0.0762939	6.98353	0.0543594	1.15972	-0.021252	6.98333	-0.206947	3.487	-0.030576
1.15531	-0.655112	6.98792	0.0767708	6.9902	0.0553131	1.16096	-0.02222	6.99	-0.203133	3.49	-0.0322973
1.15656	-0.655659	6.99458	0.0758171	6.99687	0.0543594	1.16221	-0.023187	6.99667	-0.202656	3.494	-0.0324221
1.1578	-0.656212	7.00125	0.0753403	7.00353	0.0524521	1.16345	-0.024145	7.00333	-0.205517	3.497	-0.0316307
1.15905	-0.656574	7.00792	0.0748634	7.0102	0.0510216	1.16469	-0.024982	7.01	-0.209332	3.5	-0.0304286
1.16029	-0.656592	7.01458	0.0758171	7.01687	0.0491142	1.16594	-0.025335	7.01667	-0.2141	3.504	-0.0298537
1.16153	-0.656307	7.02125	0.0758171	7.02353	0.0472069	1.16718	-0.025275	7.02333	-0.220299	3.507	-0.0294369
1.16278	-0.655988	7.02792	0.0758171	7.0302	0.0452995	1.16843	-0.025214	7.03	-0.226974	3.51	-0.0282502
1.16402	-0.655669	7.03458	0.0772476	7.03687	0.0462532	1.16967	-0.025152	7.03667	-0.230789	3.514	-0.0268562
1.16527	-0.655351	7.04125	0.0786781	7.04353	0.0476837	1.17092	-0.025091	7.04333	-0.231266	3.517	-0.0256872
1.16651	-0.655033	7.04792	0.0796318	7.0502	0.0495911	1.17216	-0.025029	7.05	-0.228882	3.52	-0.0246237
1.16776	-0.654731	7.05458	0.079155	7.05687	0.0505447	1.1734	-0.024968	7.05667	-0.225544	3.524	-0.0233497
1.169	-0.654587	7.06125	0.0772476	7.06353	0.0519753	1.17465	-0.024985	7.06333	-0.222683	3.527	-0.0210305
1.17025	-0.65458	7.06792	0.0748634	7.0702	0.0519753	1.17589	-0.025072	7.07	-0.220299	3.53	-0.0185075
1.17149	-0.654641	7.07458	0.0724792	7.07687	0.0510216	1.17714	-0.025127	7.07667	-0.219345	3.534	-0.016843
1.17274	-0.654707	7.08125	0.0710487	7.08353	0.0510216	1.17838	-0.025182	7.08333	-0.220299	3.537	-0.0157362
1.17398	-0.654774	7.08792	0.0710487	7.0902	0.0514984	1.17963	-0.025236	7.09	-0.224113	3.54	-0.0152487
1.17522	-0.654841	7.09458	0.0715256	7.09687	0.0514984	1.18087	-0.025291	7.09667	-0.229359	3.544	-0.0145715
1.17647	-0.654908	7.10125	0.0710487	7.10353	0.0505447	1.18211	-0.025346	7.10333	-0.23222	3.547	-0.0131237
1.17771	-0.655085	7.10792	0.0700951	7.1102	0.0500679	1.18336	-0.02539	7.11	-0.232697	3.55	-0.011892
1.17896	-0.655231	7.11458	0.0696182	7.11687	0.0495911	1.1846	-0.025457	7.11667	-0.23222	3.554	-0.0114069
1.1802	-0.655234	7.12125	0.0686646	7.12353	0.0481606	1.18585	-0.025569	7.12333	-0.230789	3.557	-0.0111213
1.18145	-0.655221	7.12792	0.0667572	7.1302	0.04673	1.18709	-0.02568	7.13	-0.227928	3.56	-0.0105339
1.18269	-0.655207	7.13458	0.0667572	7.13687	0.0452995	1.18833	-0.025792	7.13667	-0.22459	3.564	-0.00960695
1.18394	-0.655193	7.14125	0.0691414	7.14353	0.0448227	1.18958	-0.025903	7.14333	-0.222683	3.567	-0.00821644
1.18518	-0.65518	7.14792	0.0720024	7.1502	0.043869	1.19082	-0.026015	7.15	-0.22316	3.57	-0.00692411
1.18643	-0.655146	7.15458	0.0739098	7.15687	0.0424385	1.19207	-0.026249	7.15667	-0.225544	3.574	-0.00626003
1.18767	-0.655082	7.16125	0.0748634	7.16353	0.0414848	1.19331	-0.026644	7.16333	-0.228405	3.577	-0.00656233
1.18891	-0.655191	7.16792	0.0743866	7.1702	0.041008	1.19456	-0.027048	7.17	-0.229359	3.58	-0.00785683
1.19016	-0.655326	7.17458	0.0729561	7.17687	0.041008	1.1958	-0.027449	7.17667	-0.228405	3.584	-0.00885345
1.1914	-0.65546	7.18125	0.0729561	7.18353	0.0405312	1.19704	-0.027852	7.18333	-0.225544	3.587	-0.00892302
1.19265	-0.655594	7.18792	0.0729561	7.1902	0.0391007	1.19829	-0.028258	7.19	-0.221729	3.59	-0.00989564
1.19389	-0.655728	7.19458	0.0720024	7.19687	0.0386238	1.19953	-0.028661	7.19667	-0.217915	3.594	-0.0122389
1.19514	-0.655862	7.20125	0.0715256	7.20353	0.038147	1.20078	-0.028852	7.20333	-0.216007	3.597	-0.0141564
1.19638	-0.655932	7.20792	0.0715256	7.2102	0.0376701	1.20202	-0.028667	7.21	-0.215054	3.6	-0.0155373
1.19763	-0.656147	7.21458	0.0705719	7.21687	0.0367165	1.20327	-0.028341	7.21667	-0.216007	3.604	-0.0169215
1.19887	-0.65645	7.22125	0.0662804	7.22353	0.0371933	1.20451	-0.028017	7.22333	-0.218391	3.607	-0.0186596
1.20012	-0.656761	7.22792	0.0619888	7.2302	0.0400543	1.20575	-0.027694	7.23	-0.221729	3.61	-0.0215557
1.20136	-0.657073	7.23458	0.0605583	7.23687	0.043869	1.207	-0.027368	7.23667	-0.224113	3.614	-0.0250531
1.2026	-0.657385	7.24125	0.061512	7.24353	0.0481606	1.20824	-0.027042	7.24333	-0.22459	3.617	-0.0280233
1.20385	-0.657697	7.24792	0.0624657	7.2502	0.0524521	1.20949	-0.026803	7.25	-0.225067	3.62	-0.0299824
1.20509	-0.658007	7.25458	0.0629425	7.25687	0.0553131	1.21073	-0.026865	7.25667	-0.225544	3.624	-0.0310088
1.20634	-0.658241	7.26125	0.0648499	7.26353	0.0567436	1.21198	-0.027171	7.26333	-0.225544	3.627	-0.0324712
1.20758	-0.658345	7.26792	0.067234	7.2702	0.0562668	1.21322	-0.027478	7.27	-0.224113	3.63	-0.0338777
1.20883	-0.658433	7.27458	0.0681877	7.27687	0.0543594	1.21446	-0.027783	7.27667	-0.222683	3.634	-0.0336598
1.21007	-0.658527	7.28125	0.0677109	7.28353	0.0529289	1.21571	-0.028088	7.28333	-0.221729	3.637	-0.0328559
1.21132	-0.658623	7.28792	0.0681877	7.2902	0.0514984	1.21695	-0.02839	7.29	-0.22316	3.64	-0.0324402
1.21256	-0.658719	7.29458	0.0696182	7.29687	0.0514984	1.2182	-0.028571	7.29667	-0.226021	3.644	-0.0319004
1.2138	-0.658752	7.30125	0.0710487	7.30353	0.0519753	1.21944	-0.028278	7.30333	-0.229836	3.647	-0.030893
1.21505	-0.658673	7.30792	0.0715256	7.3102	0.0534058	1.22069	-0.027208	7.31	-0.233173	3.65	-0.0289688
1.21629	-0.658659	7.31458	0.0720024	7.31687	0.0548363	1.22193	-0.026119	7.31667	-0.234604	3.654	-0.0264783
1.21754	-0.65869	7.32125	0.0724792	7.32353	0.0557899	1.22317	-0.025031	7.32333	-0.235558	3.657	-0.0243225
1.21878	-0.658721	7.32792	0.0729561	7.3302	0.0557899	1.22442	-0.023943	7.33	-0.236511	3.66	-0.0232293
1.22003	-0.658752	7.33458	0.0743866	7.33687	0.0553131	1.22566	-0.022853	7.33667	-0.236034	3.664	-0.023084
1.22127	-0.658783	7.34125	0.0753403	7.34353	0.0553131	1.22691	-0.021784	7.34333	-0.234604	3.667	-0.0218661
1.22252	-0.658837	7.34792	0.0758171	7.3502	0.0553131	1.22815	-0.020994	7.35	-0.231743	3.67	-0.0195358
1.22376	-0.659106	7.35458	0.0748634	7.35687	0.0543594	1.2294	-0.020823	7.35667	-0.229359	3.674	-0.0170731
1.225	-0.659364	7.36125	0.0739098	7.36353	0.0529289	1.23064	-0.020652	7.36333	-0.227451	3.677	-0.0141457
1.22625	-0.659551	7.36792	0.0720024	7.3702	0.0514984	1.23188	-0.020481	7.37	-0.225067	3.68	-0.0120716
1.22749	-0.659728	7.37458	0.0691414	7.37687	0.0505447	1.23313	-0.02031	7.37667	-0.22316	3.684	-0.0115745
1.22874	-0.659904	7.38125	0.0662804	7.38353	0.0495911	1.23437	-0.020139	7.38333	-0.221729	3.687	-0.0123619
1.22998	-0.660081	7.38792	0.0658035	7.3902	0.0481606	1.23562	-0.019976	7.39	-0.221729	3.69	-0.0131979
1.23123	-0.660257	7.39458	0.067234	7.39687	0.04673	1.23686	-0.019797	7.39667	-0.22316	3.694	-0.0128268
1.23247	-0.66034	7.40125	0.0681877	7.40353	0.0462532	1.23811	-0.019511	7.40333	-0.223637	3.697	-0.0116328
1.23372	-0.660311	7.40792	0.0686646	7.4102	0.0448227	1.23935	-0.019226	7.41	-0.22316	3.7	-0.0100349
1.23496	-0.660217	7.41458	0.0691414	7.41687	0.0433922	1.24059	-0.018941	7.41667	-0.222206	3.704	-0.00806877
1.23621	-0.66011	7.42125	0.0696182	7.42353	0.0419617	1.24184	-0.018656	7.42333	-0.222683	3.707	-0.00713321
1.23745	-0.660003	7.42792	0.0700951	7.4302	0.041008	1.24308	-0.01837	7.43	-0.224113	3.71	-0.0073052
1.2387	-0.659895	7.43458	0.0710487	7.43687	0.0424385	1.24433	-0.018084	7.43667	-0.226021	3.714	-0.00800111
1.23994	-0.659788	7.44125	0.0720024	7.44353	0.0452995	1.24557	-0.017906	7.44333	-0.227928	3.717	-0.00908753
1.24118	-0.659752	7.44792	0.0734329	7.4502	0.0481606	1.24682	-0.018046	7.45	-0.230312	3.72	-0.00898109
1.24243	-0.659797	7.45458	0.0753403	7.45687	0.0510216	1.24806	-0.01821	7.45667	-0.23222	3.724	-0.00889696
1.24367	-0.659639	7.46125	0.0772476	7.46353	0.0538826	1.24931	-0.018374	7.46333	-0.233173	3.727	-0.00951734
1.24492	-0.659378	7.46792	0.0782013	7.4702	0.0567436	1.25055	-0.018538	7.47	-0.234127	3.73	-0.0084183
1.24616	-0.659117	7.47458	0.0786781	7.47687	0.0581741	1.25179	-0.018701	7.47667	-0.236511	3.734	-0.00788326
1.24741	-0.658856	7.48125	0.0782013	7.48353	0.0572205	1.25304	-0.018864	7.48333	-0.238419	3.737	-0.00951379
1.24865	-0.658594	7.48792	0.0782013	7.4902	0.0548363	1.25428	-0.018853	7.49	-0.239849	3.74	-0.0113079
1.24989	-0.658318	7.49458	0.079155	7.49687	0.0529289	1.25553	-0.018328	7.49667	-0.240326	3.744	-0.0123007
1.25114	-0.657894	7.50125	0.0796318	7.50353	0.0510216	1.25677	-0.017708	7.50333	-0.240326	3.747	-0.0127214
1.25238	-0.657582	7.50792	0.0796318	7.5102	0.0491142	1.25802	-0.017089	7.51	-0.239372	3.75	-0.0133728
1.25363	-0.657364	7.51458	0.0772476	7.51687	0.04673	1.25926	-0.01647	7.51667	-0.235558	3.754	-0.0143635
1.25487	-0.657154	7.52125	0.0748634	7.52353	0.0452995	1.2605	-0.015849	7.52333	-0.23222	3.757	-0.0152595
1.25612	-0.656945	7.52792	0.0734329	7.5302	0.0452995	1.26175	-0.015229	7.53	-0.229359	3.76	-0.0160724
1.25736	-0.656736	7.53458	0.0724792	7.53687	0.0462532	1.26299	-0.014796	7.53667	-0.229359	3.764	-0.0159608
1.25861	-0.656527	7.54125	0.0720024	7.54353	0.0472069	1.26424	-0.014958	7.54333	-0.231743	3.767	-0.0151063
1.25985	-0.656199	7.54792	0.0729561	7.5502	0.0486374	1.26548	-0.015342	7.55	-0.237465	3.77	-0.0151488
1.2611	-0.655788	7.55458	0.0767708	7.55687	0.0500679	1.26673	-0.015727	7.55667	-0.244141	3.774	-0.0163789
1.26234	-0.655337	7.56125	0.0805855	7.56353	0.0529289	1.26797	-0.01611	7.56333	-0.248909	3.777	-0.0170947
1.26358	-0.654852	7.56792	0.082016	7.5702	0.0553131	1.26921	-0.016493	7.57	-0.251293	3.78	-0.0152907
1.26483	-0.654358	7.57458	0.082016	7.57687	0.0553131	1.27046	-0.01687	7.57667	-0.249863	3.784	-0.0121623
1.26607	-0.653864	7.58125	0.0824928	7.58353	0.0524521	1.2717	-0.017217	7.58333	-0.245094	3.787	-0.0104141
1.26732	-0.653369	7.58792	0.0829697	7.5902	0.0495911	1.27295	-0.01751	7.59	-0.237465	3.79	-0.00923882
1.26856	-0.652917	7.59458	0.0829697	7.59687	0.0462532	1.27419	-0.017795	7.59667	-0.229836	3.793	-0.00815027
1.26981	-0.652567	7.60125	0.082016	7.60353	0.0424385	1.27544	-0.01808	7.60333	-0.224113	3.797	-0.00750445
1.27105	-0.652251	7.60792	0.0815392	7.6102	0.0391007	1.27668	-0.018367	7.61	-0.220299	3.8	-0.00678603
1.2723	-0.651912	7.61458	0.0829697	7.61687	0.0386238	1.27792	-0.018653	7.61667	-0.219345	3.803	-0.00671017
1.27354	-0.651574	7.62125	0.0844002	7.62353	0.041008	1.27917	-0.018939	7.62333	-0.218868	3.807	-0.00756852
1.27479	-0.651235	7.62792	0.0863075	7.6302	0.0433922	1.28041	-0.019214	7.63	-0.218391	3.81	-0.0075691
1.27603	-0.650897	7.63458	0.087738	7.63687	0.0452995	1.28166	-0.019342	7.63667	-0.216007	3.813	-0.00671022
1.27727	-0.65055	7.64125	0.0901222	7.64353	0.0472069	1.2829	-0.019342	7.64333	-0.2141	3.817	-0.00621043
1.27852	-0.650121	7.64792	0.0910759	7.6502	0.0472069	1.28415	-0.019342	7.65	-0.2141	3.82	-0.00709745
1.27976	-0.649597	7.65458	0.0920296	7.65687	0.0462532	1.28539	-0.019342	7.65667	-0.21553	3.823	-0.010249
1.28101	-0.649051	7.66125	0.0934601	7.66353	0.0448227	1.28663	-0.019342	7.66333	-0.218391	3.827	-0.0138285
1.28225	-0.648502	7.66792	0.0944138	7.6702	0.0452995	1.28788	-0.019342	7.67	-0.223637	3.83	-0.0156376
1.2835	-0.647954	7.67458	0.0953674	7.67687	0.0462532	1.28912	-0.019349	7.67667	-0.228882	3.833	-0.0160791
1.28474	-0.647405	7.68125	0.0963211	7.68353	0.0476837	1.29037	-0.019471	7.68333	-0.23222	3.837	-0.0162665
1.28599	-0.646855	7.68792	0.0972748	7.6902	0.0486374	1.29161	-0.019851	7.69	-0.233173	3.84	-0.0171546
1.28723	-0.64638	7.69458	0.0977516	7.69687	0.0505447	1.29286	-0.02023	7.69667	-0.231266	3.843	-0.0184094
1.28848	-0.646011	7.70125	0.0967979	7.70353	0.0519753	1.2941	-0.02061	7.70333	-0.228882	3.847	-0.0186646
1.28972	-0.645685	7.70792	0.0948906	7.7102	0.0529289	1.29534	-0.020989	7.71	-0.227928	3.85	-0.018071
1.29096	-0.645369	7.71458	0.0939369	7.71687	0.0529289	1.29659	-0.021367	7.71667	-0.228882	3.853	-0.0176733
1.29221	-0.645054	7.72125	0.0934601	7.72353	0.0524521	1.29783	-0.021739	7.72333	-0.231743	3.857	-0.0174043
1.29345	-0.644741	7.72792	0.0944138	7.7302	0.0510216	1.29908	-0.021952	7.73	-0.235081	3.86	-0.0170201
1.2947	-0.644428	7.73458	0.0963211	7.73687	0.0500679	1.30032	-0.02157	7.73667	-0.237465	3.863	-0.0165398
1.29594	-0.644138	7.74125	0.0991821	7.74353	0.0486374	1.30157	-0.021186	7.74333	-0.237942	3.867	-0.0149814
1.29719	-0.643876	7.74792	0.101566	7.7502	0.0476837	1.30281	-0.020805	7.75	-0.236034	3.87	-0.0125212
1.29843	-0.643555	7.75458	0.103951	7.75687	0.0476837	1.30405	-0.020421	7.75667	-0.234127	3.873	-0.0109475
1.29968	-0.643173	7.76125	0.106335	7.76353	0.0486374	1.3053	-0.020036	7.76333	-0.232697	3.877	-0.010037
1.30092	-0.64279	7.76792	0.107765	7.7702	0.0505447	1.30654	-0.019657	7.77	-0.233173	3.88	-0.00953329
1.30217	-0.642406	7.77458	0.107765	7.77687	0.0519753	1.30779	-0.019276	7.77667	-0.235081	3.883	-0.0100768
1.30341	-0.642024	7.78125	0.108242	7.78353	0.0524521	1.30903	-0.018829	7.78333	-0.236034	3.887	-0.010763
1.30465	-0.641684	7.78792	0.108719	7.7902	0.0514984	1.31027	-0.018383	7.79	-0.235558	3.89	-0.01127
1.3059	-0.641555	7.79458	0.108719	7.79687	0.0495911	1.31152	-0.017937	7.79667	-0.234604	3.893	-0.0117507
1.30714	-0.64175	7.80125	0.109673	7.80353	0.0476837	1.31276	-0.017492	7.80333	-0.234604	3.897	-0.0122015
1.30839	-0.642118	7.80792	0.110626	7.8102	0.0462532	1.31401	-0.017046	7.81	-0.234604	3.9	-0.012957
1.30963	-0.642503	7.81458	0.111103	7.81687	0.0462532	1.31525	-0.016601	7.81667	-0.234127	3.903	-0.013579
1.31088	-0.642888	7.82125	0.112057	7.82353	0.04673	1.3165	-0.016192	7.82333	-0.234127	3.907	-0.0129525
1.31212	-0.643273	7.82792	0.113487	7.8302	0.0476837	1.31774	-0.016284	7.83	-0.236511	3.91	-0.0129113
1.31336	-0.64365	7.83458	0.114918	7.83687	0.0481606	1.31898	-0.016401	7.83667	-0.240326	3.913	-0.0149095
1.31461	-0.643901	7.84125	0.115871	7.84353	0.0481606	1.32023	-0.016519	7.84333	-0.24271	3.917	-0.0169506
1.31585	-0.644016	7.84792	0.116348	7.8502	0.0481606	1.32147	-0.016636	7.85	-0.241756	3.92	-0.0175786
1.3171	-0.644118	7.85458	0.118256	7.85687	0.0476837	1.32272	-0.016754	7.85667	-0.238895	3.923	-0.0171977
1.31834	-0.64422	7.86125	0.121117	7.86353	0.0472069	1.32396	-0.01687	7.86333	-0.236988	3.927	-0.0168261
1.31959	-0.644322	7.86792	0.124931	7.8702	0.0472069	1.32521	-0.016976	7.87	-0.236034	3.93	-0.0169795
1.32083	-0.644424	7.87458	0.1297	7.87687	0.0472069	1.32645	-0.016723	7.87667	-0.234127	3.933	-0.0175237
1.32208	-0.644526	7.88125	0.134468	7.88353	0.0476837	1.32769	-0.016325	7.88333	-0.231743	3.937	-0.0176742
1.32332	-0.644634	7.88792	0.13876	7.8902	0.0495911	1.32894	-0.01591	7.89	-0.23222	3.94	-0.0165886
1.32457	-0.644773	7.89458	0.141621	7.89687	0.0510216	1.33018	-0.015494	7.89667	-0.235081	3.943	-0.015605
1.32581	-0.645012	7.90125	0.143528	7.90353	0.0514984	1.33143	-0.015077	7.90333	-0.237942	3.947	-0.0168294
1.32706	-0.645367	7.90792	0.144958	7.9102	0.0510216	1.33267	-0.014661	7.91	-0.238419	3.95	-0.0192478
1.3283	-0.645723	7.91458	0.145912	7.91687	0.0510216	1.33392	-0.014244	7.91667	-0.236034	3.953	-0.0202596
1.32954	-0.64608	7.92125	0.146866	7.92353	0.0514984	1.33516	-0.014278	7.92333	-0.232697	3.957	-0.0188806
1.33079	-0.646438	7.92792	0.14925	7.9302	0.0519753	1.3364	-0.014499	7.93	-0.230312	3.96	-0.0170549
1.33203	-0.646797	7.93458	0.152111	7.93687	0.0519753	1.33765	-0.014737	7.93667	-0.229836	3.963	-0.0176184
1.33328	-0.64718	7.94125	0.154018	7.94353	0.0519753	1.33889	-0.014975	7.94333	-0.229359	3.967	-0.0191538
1.33452	-0.647607	7.94792	0.155449	7.9502	0.0529289	1.34014	-0.015213	7.95	-0.228882	3.97	-0.0196625
1.33577	-0.64806	7.95458	0.156403	7.95687	0.0534058	1.34138	-0.015451	7.95667	-0.228882	3.973	-0.019602
1.33701	-0.648518	7.96125	0.157356	7.96353	0.0534058	1.34263	-0.015687	7.96333	-0.230312	3.977	-0.0195612
1.33826	-0.648975	7.96792	0.157833	7.9702	0.0510216	1.34387	-0.015955	7.97	-0.231266	3.98	-0.0203105
1.3395	-0.649431	7.97458	0.159264	7.97687	0.0495911	1.34511	-0.016322	7.97667	-0.230312	3.983	-0.0216085
1.34075	-0.649889	7.98125	0.161648	7.98353	0.0500679	1.34636	-0.016702	7.98333	-0.228405	3.987	-0.0215058
1.34199	-0.65036	7.98792	0.164509	7.9902	0.0514984	1.3476	-0.017083	7.99	-0.226974	3.99	-0.0201285
1.34323	-0.650774	7.99458	0.1688	7.99687	0.0529289	1.34885	-0.017463	7.99667	-0.227451	3.993	-0.0198858
1.34448	-0.650954	8.00125	0.172615	8.00353	0.0538826	1.35009	-0.017843	8.00333	-0.228405	3.997	-0.0220134
1.34572	-0.651013	8.00792	0.176907	8.0102	0.0557899	1.35134	-0.018223	8.01	-0.229836	4	-0.0252206
1.34697	-0.651073	8.01458	0.181198	8.01687	0.0567436	1.35258	-0.018458	8.01667	-0.231743	4.003	-0.0273412
1.34821	-0.651132	8.02125	0.18549	8.02353	0.0572205	1.35382	-0.018461	8.02333	-0.234127	4.007	-0.0276133
1.34946	-0.651192	8.02792	0.188828	8.0302	0.0567436	1.35507	-0.018437	8.03	-0.236034	4.01	-0.0277751
1.3507	-0.651243	8.03458	0.192642	8.03687	0.0562668	1.35631	-0.018412	8.03667	-0.237465	4.013	-0.0280492
1.35194	-0.651315	8.04125	0.197887	8.04353	0.0562668	1.35756	-0.018387	8.04333	-0.237942	4.017	-0.0278717
1.35319	-0.651571	8.04792	0.203609	8.0502	0.0576973	1.3588	-0.018362	8.05	-0.237465	4.02	-0.0286289
1.35443	-0.652047	8.05458	0.209808	8.05687	0.0605583	1.36005	-0.018337	8.05667	-0.236034	4.023	-0.030131
1.35568	-0.652524	8.06125	0.216961	8.06353	0.0634193	1.36129	-0.018372	8.06333	-0.23365	4.027	-0.0310574
1.35692	-0.653	8.06792	0.224113	8.0702	0.0662804	1.36253	-0.018722	8.07	-0.231743	4.03	-0.0321953
1.35817	-0.653476	8.07458	0.23222	8.07687	0.067234	1.36378	-0.019118	8.07667	-0.231266	4.033	-0.034102
1.35941	-0.653963	8.08125	0.240803	8.08353	0.067234	1.36502	-0.019514	8.08333	-0.23222	4.037	-0.0350734
1.36066	-0.654513	8.08792	0.248909	8.0902	0.0658035	1.36627	-0.01991	8.09	-0.233173	4.04	-0.0338139
1.3619	-0.654977	8.09458	0.258446	8.09687	0.0638962	1.36751	-0.020305	8.09667	-0.234127	4.043	-0.032697
1.36315	-0.655072	8.10125	0.269413	8.10353	0.061512	1.36875	-0.020701	8.10333	-0.234604	4.047	-0.033058
1.36439	-0.655128	8.10792	0.282288	8.1102	0.0591278	1.37	-0.021152	8.11	-0.234127	4.05	-0.033467
1.36563	-0.655184	8.11458	0.295162	8.11687	0.0572205	1.37124	-0.021647	8.11667	-0.23222	4.053	-0.0334392
1.36688	-0.655239	8.12125	0.309467	8.12353	0.0557899	1.37249	-0.022147	8.12333	-0.229359	4.057	-0.0336522
1.36812	-0.655291	8.12792	0.32711	8.1302	0.0557899	1.37373	-0.022649	8.13	-0.226974	4.06	-0.032986
1.36937	-0.655293	8.13458	0.348091	8.13687	0.0562668	1.37498	-0.023149	8.13667	-0.226021	4.063	-0.0310209
1.37061	-0.655039	8.14125	0.371933	8.14353	0.0576973	1.37622	-0.023649	8.14333	-0.226498	4.067	-0.0292219
1.37186	-0.654853	8.14792	0.398159	8.1502	0.0596046	1.37746	-0.024141	8.15	-0.226498	4.07	-0.0277108
1.3731	-0.654726	8.15458	0.427246	8.15687	0.0629425	1.37871	-0.024636	8.15667	-0.225544	4.073	-0.0251704
1.37435	-0.654599	8.16125	0.458717	8.16353	0.0667572	1.37995	-0.025064	8.16333	-0.224113	4.077	-0.0220656
1.37559	-0.654472	8.16792	0.491619	8.1702	0.0700951	1.3812	-0.025475	8.17	-0.221729	4.08	-0.0204288
1.37684	-0.654345	8.17458	0.526428	8.17687	0.0724792	1.38244	-0.025891	8.17667	-0.218391	4.083	-0.0204869
1.37808	-0.654219	8.18125	0.564575	8.18353	0.0739098	1.38369	-0.026306	8.18333	-0.214577	4.087	-0.01997
1.37932	-0.654101	8.18792	0.60606	8.1902	0.0753403	1.38493	-0.026721	8.19	-0.212193	4.09	-0.0182981
1.38057	-0.654026	8.19458	0.65136	8.19687	0.0758171	1.38617	-0.027137	8.19667	-0.213146	4.093	-0.0171291
1.38181	-0.654046	8.20125	0.700951	8.20353	0.0767708	1.38742	-0.027524	8.20333	-0.216961	4.097	-0.0169765
1.38306	-0.654067	8.20792	0.75531	8.2102	0.0772476	1.38866	-0.027887	8.21	-0.222206	4.1	-0.0175085
1.3843	-0.654087	8.21458	0.813961	8.21687	0.0762939	1.38991	-0.028253	8.21667	-0.226974	4.103	-0.0186102
1.38555	-0.654107	8.22125	0.875473	8.22353	0.0748634	1.39115	-0.028626	8.22333	-0.23222	4.107	-0.0197125
1.38679	-0.654121	8.22792	0.938892	8.2302	0.0724792	1.3924	-0.028997	8.23	-0.236034	4.11	-0.0210085
1.38804	-0.654071	8.23458	1.00517	8.23687	0.0700951	1.39364	-0.029369	8.23667	-0.238419	4.113	-0.0227464
1.38928	-0.653864	8.24125	1.07431	8.24353	0.0677109	1.39488	-0.029742	8.24333	-0.239372	4.117	-0.024412
1.39053	-0.653618	8.24792	1.14536	8.2502	0.0677109	1.39613	-0.030104	8.25	-0.24128	4.12	-0.0253244
1.39177	-0.653367	8.25458	1.21689	8.25687	0.0691414	1.39737	-0.030063	8.25667	-0.245094	4.123	-0.0253947
1.39301	-0.653116	8.26125	1.28889	8.26353	0.0720024	1.39862	-0.029756	8.26333	-0.248909	4.127	-0.0258642
1.39426	-0.652865	8.26792	1.3628	8.2702	0.0753403	1.39986	-0.029411	8.27	-0.250816	4.13	-0.0276228
1.3955	-0.652614	8.27458	1.43766	8.27687	0.0786781	1.40111	-0.029064	8.27667	-0.25034	4.133	-0.0285078
1.39675	-0.652357	8.28125	1.513	8.28353	0.082016	1.40235	-0.028718	8.28333	-0.248909	4.136	-0.0277141
1.39799	-0.652068	8.28792	1.58739	8.2902	0.0834465	1.40359	-0.028372	8.29	-0.246525	4.14	-0.0273492
1.39924	-0.651762	8.29458	1.66082	8.29687	0.0839233	1.40484	-0.028027	8.29667	-0.243664	4.143	-0.0278287
1.40048	-0.65145	8.30125	1.73521	8.30353	0.0839233	1.40608	-0.028252	8.30333	-0.240803	4.146	-0.027429
1.40173	-0.651137	8.30792	1.80912	8.3102	0.0834465	1.40733	-0.028793	8.31	-0.240326	4.15	-0.0263173
1.40297	-0.650826	8.31458	1.88255	8.31687	0.0824928	1.40857	-0.029352	8.31667	-0.24128	4.153	-0.025322
1.40421	-0.650513	8.32125	1.95456	8.32353	0.0805855	1.40982	-0.029911	8.32333	-0.241756	4.156	-0.0248579
1.40546	-0.650237	8.32792	2.0256	8.3302	0.0805855	1.41106	-0.03047	8.33	-0.240803	4.16	-0.0253906
1.4067	-0.65022	8.33458	2.0957	8.33687	0.0810623	1.4123	-0.031029	8.33667	-0.238895	4.163	-0.0267287
1.40795	-0.650411	8.34125	2.16389	8.34353	0.0810623	1.41355	-0.031589	8.34333	-0.237465	4.166	-0.0281322
1.40919	-0.650802	8.34792	2.22921	8.3502	0.0801086	1.41479	-0.031889	8.35	-0.236511	4.17	-0.0282324
1.41044	-0.651194	8.35458	2.29168	8.35687	0.0810623	1.41604	-0.032023	8.35667	-0.237465	4.173	-0.0275169
1.41168	-0.651585	8.36125	2.35128	8.36353	0.0829697	1.41728	-0.032138	8.36333	-0.239372	4.176	-0.0284568
1.41293	-0.651975	8.36792	2.40803	8.3702	0.0839233	1.41853	-0.032254	8.37	-0.240803	4.18	-0.03032
1.41417	-0.652348	8.37458	2.46143	8.37687	0.0834465	1.41977	-0.032369	8.37667	-0.240326	4.183	-0.031321
1.41542	-0.652552	8.38125	2.51245	8.38353	0.0829697	1.42101	-0.032483	8.38333	-0.237465	4.186	-0.0325902
1.41666	-0.652474	8.38792	2.56062	8.3902	0.0839233	1.42226	-0.032598	8.39	-0.234604	4.19	-0.0335049
1.4179	-0.65239	8.39458	2.60735	8.39687	0.0844002	1.4235	-0.032906	8.39667	-0.23222	4.193	-0.0333408
1.41915	-0.652304	8.40125	2.65169	8.40353	0.0824928	1.42475	-0.033446	8.40333	-0.23222	4.196	-0.0340221
1.42039	-0.652221	8.40792	2.69413	8.4102	0.0805855	1.42599	-0.034051	8.41	-0.234604	4.2	-0.0356117
1.42164	-0.652144	8.41458	2.73371	8.41687	0.0805855	1.42724	-0.034656	8.41667	-0.238419	4.203	-0.0368789
1.42288	-0.652064	8.42125	2.77042	8.42353	0.0815392	1.42848	-0.035259	8.42333	-0.24271	4.206	-0.0382503
1.42413	-0.651979	8.42792	2.80428	8.4302	0.082016	1.42972	-0.035866	8.43	-0.245571	4.21	-0.0387225
1.42537	-0.652392	8.43458	2.8367	8.43687	0.0829697	1.43097	-0.036452	8.43667	-0.246525	4.213	-0.0394501
1.42662	-0.652611	8.44125	2.8677	8.44353	0.0844002	1.43221	-0.036874	8.44333	-0.244617	4.216	-0.0413532
1.42786	-0.652545	8.44792	2.89583	8.4502	0.0858307	1.43346	-0.03709	8.45	-0.24271	4.22	-0.0425929
1.42911	-0.652466	8.45458	2.92253	8.45687	0.0863075	1.4347	-0.037194	8.45667	-0.24271	4.223	-0.0423739
1.43035	-0.652388	8.46125	2.94876	8.46353	0.0858307	1.43595	-0.037298	8.46333	-0.244141	4.226	-0.0413933
1.43159	-0.652309	8.46792	2.97308	8.4702	0.0853538	1.43719	-0.037402	8.47	-0.245571	4.23	-0.0404345
1.43284	-0.652231	8.47458	2.99597	8.47687	0.0839233	1.43843	-0.037507	8.47667	-0.246048	4.233	-0.0415073
1.43408	-0.652053	8.48125	3.016	8.48353	0.0815392	1.43968	-0.037611	8.48333	-0.246525	4.236	-0.0429002
1.43533	-0.651797	8.48792	3.03459	8.4902	0.079155	1.44092	-0.03767	8.49	-0.246525	4.24	-0.0421275
1.43657	-0.65147	8.49458	3.05319	8.49687	0.0772476	1.44217	-0.037576	8.49667	-0.245571	4.243	-0.0401277
1.43782	-0.651137	8.50125	3.07226	8.50353	0.0767708	1.44341	-0.037373	8.50333	-0.243187	4.246	-0.0381554
1.43906	-0.650804	8.50792	3.09038	8.5102	0.0782013	1.44466	-0.037169	8.51	-0.24128	4.25	-0.0376263
1.44031	-0.650473	8.51458	3.10659	8.51687	0.0796318	1.4459	-0.036966	8.51667	-0.240803	4.253	-0.0380705
1.44155	-0.650142	8.52125	3.12042	8.52353	0.082016	1.44714	-0.036764	8.52333	-0.240326	4.256	-0.0375268
1.4428	-0.649782	8.52792	3.13425	8.5302	0.084877	1.44839	-0.03656	8.53	-0.240803	4.26	-0.0352622
1.44404	-0.649315	8.53458	3.14856	8.53687	0.0872612	1.44963	-0.036393	8.53667	-0.242233	4.263	-0.0331041
1.44528	-0.649365	8.54125	3.16191	8.54353	0.0882149	1.45088	-0.03649	8.54333	-0.245094	4.266	-0.0321319
1.44653	-0.649572	8.54792	3.17383	8.5502	0.0882149	1.45212	-0.036823	8.55	-0.247478	4.27	-0.0317697
1.44777	-0.649788	8.55458	3.18241	8.55687	0.087738	1.45337	-0.037157	8.55667	-0.248909	4.273	-0.0316575
1.44902	-0.650002	8.56125	3.18956	8.56353	0.087738	1.45461	-0.037491	8.56333	-0.249863	4.276	-0.0314842
1.45026	-0.650216	8.56792	3.19576	8.5702	0.0872612	1.45585	-0.037825	8.57	-0.251293	4.28	-0.0323663
1.45151	-0.650432	8.57458	3.20244	8.57687	0.0867844	1.4571	-0.038158	8.57667	-0.25177	4.283	-0.0337691
1.45275	-0.650689	8.58125	3.20816	8.58353	0.0863075	1.45834	-0.038499	8.58333	-0.252247	4.286	-0.0341196
1.45399	-0.650889	8.58792	3.21388	8.5902	0.0858307	1.45959	-0.038836	8.59	-0.253201	4.29	-0.033807
1.45524	-0.650985	8.59458	3.22008	8.59687	0.0867844	1.46083	-0.039161	8.59667	-0.255108	4.293	-0.0339138
1.45648	-0.651077	8.60125	3.22771	8.60353	0.0872612	1.46208	-0.039489	8.60333	-0.256062	4.296	-0.0338278
1.45773	-0.651167	8.60792	3.23677	8.6102	0.0867844	1.46332	-0.039817	8.61	-0.255108	4.3	-0.0337827
1.45897	-0.651259	8.61458	3.24535	8.61687	0.0844002	1.46456	-0.040144	8.61667	-0.253201	4.303	-0.0343652
1.46022	-0.65135	8.62125	3.25251	8.62353	0.0810623	1.46581	-0.040469	8.62333	-0.25177	4.306	-0.0340888
1.46146	-0.651451	8.62792	3.25966	8.6302	0.0782013	1.46705	-0.040795	8.63	-0.248909	4.31	-0.034368
1.46271	-0.65156	8.63458	3.26967	8.63687	0.0753403	1.4683	-0.040931	8.63667	-0.246525	4.313	-0.0351219
1.46395	-0.651816	8.64125	3.28159	8.64353	0.0729561	1.46954	-0.040913	8.64333	-0.244141	4.316	-0.0350876
1.4652	-0.652079	8.64792	3.29351	8.6502	0.0724792	1.47079	-0.040937	8.65	-0.24271	4.32	-0.0339689
1.46644	-0.652343	8.65458	3.30496	8.65687	0.0734329	1.47203	-0.040961	8.65667	-0.241756	4.323	-0.0319286
1.46768	-0.652607	8.66125	3.3164	8.66353	0.0743866	1.47327	-0.040984	8.66333	-0.239849	4.326	-0.0306172
1.46893	-0.65287	8.66792	3.32737	8.6702	0.0739098	1.47452	-0.041008	8.67	-0.238419	4.33	-0.0299256
1.47017	-0.653109	8.67458	3.33834	8.67687	0.0729561	1.47576	-0.041032	8.67667	-0.236988	4.333	-0.0281708
1.47142	-0.653126	8.68125	3.3493	8.68353	0.0710487	1.47701	-0.041207	8.68333	-0.236034	4.336	-0.0253031
1.47266	-0.653016	8.68792	3.36123	8.6902	0.0691414	1.47825	-0.04156	8.69	-0.235558	4.34	-0.023717
1.47391	-0.65283	8.69458	3.37458	8.69687	0.0686646	1.4795	-0.041936	8.69667	-0.236511	4.343	-0.024179
1.47515	-0.652658	8.70125	3.38888	8.70353	0.0700951	1.48074	-0.042312	8.70333	-0.238419	4.346	-0.025855
1.4764	-0.652473	8.70792	3.40462	8.7102	0.0734329	1.48198	-0.042688	8.71	-0.240803	4.35	-0.0268792
1.47764	-0.652281	8.71458	3.42321	8.71687	0.0767708	1.48323	-0.043063	8.71667	-0.243187	4.353	-0.0261141
1.47889	-0.652087	8.72125	3.44419	8.72353	0.0801086	1.48447	-0.043423	8.72333	-0.245094	4.356	-0.0250508
1.48013	-0.651899	8.72792	3.46613	8.7302	0.0824928	1.48572	-0.043628	8.73	-0.246048	4.36	-0.024672
1.48138	-0.651664	8.73458	3.48854	8.73687	0.0829697	1.48696	-0.043546	8.73667	-0.246525	4.363	-0.0246051
1.48262	-0.651222	8.74125	3.51048	8.74353	0.0815392	1.48821	-0.043288	8.74333	-0.246048	4.366	-0.0244507
1.48386	-0.65072	8.74792	3.53384	8.7502	0.0782013	1.48945	-0.043029	8.75	-0.245571	4.37	-0.0238005
1.48511	-0.65022	8.75458	3.55816	8.75687	0.0753403	1.49069	-0.04277	8.75667	-0.246048	4.373	-0.0232272
1.48635	-0.649721	8.76125	3.58391	8.76353	0.0743866	1.49194	-0.042511	8.76333	-0.247002	4.376	-0.0236092
1.4876	-0.649222	8.76792	3.61109	8.7702	0.0762939	1.49318	-0.042253	8.77	-0.247478	4.38	-0.0246586
1.48884	-0.648942	8.77458	3.6397	8.77687	0.0796318	1.49443	-0.042091	8.77667	-0.247002	4.383	-0.0244722
1.49009	-0.64895	8.78125	3.67022	8.78353	0.0844002	1.49567	-0.042247	8.78333	-0.246525	4.386	-0.0231923
1.49133	-0.649352	8.78792	3.70264	8.7902	0.0901222	1.49692	-0.042626	8.79	-0.247955	4.39	-0.0220455
1.49257	-0.64989	8.79458	3.73793	8.79687	0.0944138	1.49816	-0.043005	8.79667	-0.249386	4.393	-0.0215576
1.49382	-0.650438	8.80125	3.77464	8.80353	0.0953674	1.4994	-0.043383	8.80333	-0.249863	4.396	-0.0219225
1.49506	-0.650985	8.80792	3.81136	8.8102	0.0939369	1.50065	-0.04376	8.81	-0.248432	4.4	-0.0227556
1.49631	-0.651534	8.81458	3.84903	8.81687	0.0920296	1.50189	-0.044139	8.81667	-0.247478	4.403	-0.0235735
1.49755	-0.652089	8.82125	3.88813	8.82353	0.0891685	1.50314	-0.044489	8.82333	-0.246048	4.406	-0.0247639
1.4988	-0.6527	8.82792	3.92914	8.8302	0.0858307	1.50438	-0.044736	8.83	-0.244141	4.41	-0.0264589
1.50004	-0.653117	8.83458	3.97205	8.83687	0.0839233	1.50563	-0.044902	8.83667	-0.241756	4.413	-0.0278881
1.50129	-0.653329	8.84125	4.0164	8.84353	0.0824928	1.50687	-0.045068	8.84333	-0.239372	4.416	-0.028537
1.50253	-0.653499	8.84792	4.0617	8.8502	0.082016	1.50811	-0.045234	8.85	-0.237942	4.42	-0.0282853
1.50378	-0.653669	8.85458	4.10795	8.85687	0.0805855	1.50936	-0.0454	8.85667	-0.236988	4.423	-0.0267986
1.50502	-0.653841	8.86125	4.15611	8.86353	0.0786781	1.5106	-0.045565	8.86333	-0.235558	4.426	-0.0255531
1.50626	-0.65401	8.86792	4.20666	8.8702	0.0782013	1.51185	-0.045752	8.87	-0.234604	4.43	-0.0253009
1.50751	-0.653751	8.87458	4.25816	8.87687	0.0786781	1.51309	-0.045974	8.87667	-0.234604	4.433	-0.024924
1.50875	-0.653385	8.88125	4.31061	8.88353	0.0810623	1.51434	-0.046155	8.88333	-0.236511	4.436	-0.024288
1.51	-0.653303	8.88792	4.36497	8.8902	0.0844002	1.51558	-0.046335	8.89	-0.238895	4.44	-0.0231798
1.51124	-0.653299	8.89458	4.42171	8.89687	0.087738	1.51682	-0.046517	8.89667	-0.240803	4.443	-0.0216478
1.51249	-0.653296	8.90125	4.48036	8.90353	0.0901222	1.51807	-0.046698	8.90333	-0.242233	4.446	-0.0206915
1.51373	-0.653292	8.90792	4.53901	8.9102	0.0920296	1.51931	-0.04688	8.91	-0.243664	4.45	-0.0209412
1.51498	-0.653288	8.91458	4.59814	8.91687	0.0925064	1.52056	-0.047057	8.91667	-0.244617	4.453	-0.0213944
1.51622	-0.653339	8.92125	4.65775	8.92353	0.0920296	1.5218	-0.047254	8.92333	-0.245094	4.456	-0.022137
1.51747	-0.653487	8.92792	4.71878	8.9302	0.0905991	1.52305	-0.047519	8.93	-0.247478	4.46	-0.0232452
1.51871	-0.65371	8.93458	4.78172	8.93687	0.0901222	1.52429	-0.047786	8.93667	-0.249863	4.463	-0.0243835
1.51995	-0.653947	8.94125	4.84753	8.94353	0.0905991	1.52553	-0.048052	8.94333	-0.25177	4.466	-0.0260104
1.5212	-0.654184	8.94792	4.91571	8.9502	0.0901222	1.52678	-0.048316	8.95	-0.253201	4.47	-0.0268308
1.52244	-0.65442	8.95458	4.98438	8.95687	0.0882149	1.52802	-0.048582	8.95667	-0.253677	4.473	-0.0266338
1.52369	-0.654656	8.96125	5.05352	8.96353	0.0863075	1.52927	-0.048848	8.96333	-0.253201	4.476	-0.0262741
1.52493	-0.654893	8.96792	5.12409	8.9702	0.0858307	1.53051	-0.049015	8.97	-0.251293	4.479	-0.0265295
1.52618	-0.655009	8.97458	5.19657	8.97687	0.0863075	1.53176	-0.048921	8.97667	-0.249863	4.483	-0.0273783
1.52742	-0.654855	8.98125	5.26857	8.98353	0.087738	1.533	-0.04877	8.98333	-0.247955	4.486	-0.0283245
1.52867	-0.654558	8.98792	5.33962	8.9902	0.0891685	1.53424	-0.048618	8.99	-0.247002	4.489	-0.0276461
1.52991	-0.654212	8.99458	5.41067	8.99687	0.0901222	1.53549	-0.048467	8.99667	-0.246525	4.493	-0.0256831
1.53116	-0.653848	9.00125	5.48267	9.00353	0.0901222	1.53673	-0.048316	9.00333	-0.246525	4.496	-0.0241124
1.5324	-0.653482	9.00792	5.55515	9.0102	0.0896454	1.53798	-0.04817	9.01	-0.247478	4.499	-0.0238568
1.53364	-0.653117	9.01458	5.62859	9.01687	0.0891685	1.53922	-0.048093	9.01667	-0.247955	4.503	-0.0236152
1.53489	-0.652823	9.02125	5.70393	9.02353	0.0891685	1.54046	-0.04831	9.02333	-0.249863	4.506	-0.0226276
1.53613	-0.652625	9.02792	5.7807	9.0302	0.0896454	1.54171	-0.048621	9.03	-0.251293	4.509	-0.0224876
1.53738	-0.652465	9.03458	5.8589	9.03687	0.0915527	1.54295	-0.04893	9.03667	-0.25177	4.513	-0.0227751
1.53862	-0.652307	9.04125	5.93948	9.04353	0.0939369	1.5442	-0.04924	9.04333	-0.249386	4.516	-0.0227201
1.53987	-0.652149	9.04792	6.02102	9.0502	0.0958443	1.54544	-0.04955	9.05	-0.246525	4.519	-0.0216962
1.54111	-0.65199	9.05458	6.10256	9.05687	0.0963211	1.54669	-0.04986	9.05667	-0.243664	4.523	-0.019942
1.54236	-0.651831	9.06125	6.18362	9.06353	0.0963211	1.54793	-0.050149	9.06333	-0.240803	4.526	-0.0181749
1.5436	-0.65171	9.06792	6.26469	9.0702	0.0963211	1.54917	-0.05028	9.07	-0.238419	4.529	-0.0172643
1.54485	-0.651762	9.07458	6.34575	9.07687	0.0967979	1.55042	-0.050414	9.07667	-0.236988	4.533	-0.0169835
1.54609	-0.651978	9.08125	6.42824	9.08353	0.0972748	1.55166	-0.050547	9.08333	-0.237465	4.536	-0.0160061
1.54733	-0.65224	9.08792	6.51169	9.0902	0.0972748	1.55291	-0.05068	9.09	-0.239372	4.539	-0.0140552
1.54858	-0.652507	9.09458	6.59561	9.09687	0.0967979	1.55415	-0.050814	9.09667	-0.24271	4.543	-0.0119893
1.54982	-0.652774	9.10125	6.67906	9.10353	0.0953674	1.5554	-0.050948	9.10333	-0.247955	4.546	-0.0115776
1.55107	-0.653042	9.10792	6.76203	9.1102	0.0948906	1.55664	-0.051043	9.11	-0.253677	4.549	-0.0125782
1.55231	-0.65331	9.11458	6.84595	9.11687	0.0944138	1.55788	-0.050821	9.11667	-0.258923	4.553	-0.0128277
1.55356	-0.653322	9.12125	6.93035	9.12353	0.0939369	1.55913	-0.050394	9.12333	-0.262737	4.556	-0.0131693
1.5548	-0.653232	9.12792	7.01618	9.1302	0.0944138	1.56037	-0.049966	9.13	-0.265121	4.559	-0.0147772
1.55604	-0.653255	9.13458	7.10201	9.13687	0.0958443	1.56162	-0.049538	9.13667	-0.266075	4.563	-0.0163162
1.55729	-0.653324	9.14125	7.18641	9.14353	0.0963211	1.56286	-0.04911	9.14333	-0.263691	4.566	-0.0175576
1.55853	-0.653392	9.14792	7.27129	9.1502	0.0953674	1.56411	-0.048684	9.15	-0.258446	4.569	-0.0178532
1.55978	-0.653461	9.15458	7.35712	9.15687	0.0944138	1.56535	-0.048285	9.15667	-0.25177	4.573	-0.017129
1.56102	-0.65353	9.16125	7.44486	9.16353	0.0939369	1.56659	-0.048136	9.16333	-0.246525	4.576	-0.0168987
1.56227	-0.653761	9.16792	7.53212	9.1702	0.0939369	1.56784	-0.048228	9.17	-0.244617	4.579	-0.0177654
1.56351	-0.654214	9.17458	7.61938	9.17687	0.0953674	1.56908	-0.04832	9.17667	-0.245571	4.583	-0.0188013
1.56476	-0.654744	9.18125	7.70712	9.18353	0.0972748	1.57033	-0.048413	9.18333	-0.247478	4.586	-0.0190991
1.566	-0.655274	9.18792	7.79819	9.1902	0.100613	1.57157	-0.048505	9.19	-0.249863	4.589	-0.0183756
1.56725	-0.655804	9.19458	7.89165	9.19687	0.103474	1.57282	-0.048597	9.19667	-0.253201	4.593	-0.0181221
1.56849	-0.656335	9.20125	7.98416	9.20353	0.105381	1.57406	-0.04869	9.20333	-0.256062	4.596	-0.0182627
1.56974	-0.656866	9.20792	8.07476	9.2102	0.104904	1.5753	-0.048767	9.21	-0.256062	4.599	-0.0178013
1.57098	-0.657305	9.21458	8.16393	9.21687	0.104427	1.57655	-0.048717	9.21667	-0.254154	4.603	-0.017577
1.57222	-0.657468	9.22125	8.25262	9.22353	0.103951	1.57779	-0.048668	9.22333	-0.250816	4.606	-0.0181996
1.57347	-0.657492	9.22792	8.34131	9.2302	0.102997	1.57904	-0.048618	9.23	-0.247002	4.609	-0.0189291
1.57471	-0.657521	9.23458	8.43	9.23687	0.10252	1.58028	-0.048569	9.23667	-0.244141	4.613	-0.0189963
1.57596	-0.657549	9.24125	8.51917	9.24353	0.102997	1.58153	-0.048519	9.24333	-0.24271	4.616	-0.019813
1.5772	-0.657578	9.24792	8.60786	9.2502	0.103474	1.58277	-0.048458	9.25	-0.240326	4.619	-0.0211466
1.57845	-0.657607	9.25458	8.6956	9.25687	0.102997	1.58401	-0.048258	9.25667	-0.236511	4.623	-0.021357
1.57969	-0.657635	9.26125	8.78429	9.26353	0.10252	1.58526	-0.047681	9.26333	-0.232697	4.626	-0.0212531
1.58093	-0.657627	9.26792	8.87442	9.2702	0.101566	1.5865	-0.047106	9.27	-0.23222	4.629	-0.0220069
1.58218	-0.65746	9.27458	8.96406	9.27687	0.100613	1.58775	-0.046531	9.27667	-0.234127	4.633	-0.0223514
1.58342	-0.657104	9.28125	9.0518	9.28353	0.099659	1.58899	-0.045955	9.28333	-0.236034	4.636	-0.0207738
1.58467	-0.65666	9.28792	9.13906	9.2902	0.0987053	1.59024	-0.045382	9.29	-0.237465	4.639	-0.0195254
1.58591	-0.656215	9.29458	9.22632	9.29687	0.0987053	1.59148	-0.044828	9.29667	-0.239372	4.643	-0.0201606
1.58716	-0.655771	9.30125	9.31454	9.30353	0.0987053	1.59272	-0.04432	9.30333	-0.243187	4.646	-0.0209372
1.5884	-0.655326	9.30792	9.40323	9.3102	0.0991821	1.59397	-0.044428	9.31	-0.246525	4.649	-0.0225899
1.58965	-0.65501	9.31458	9.49144	9.31687	0.099659	1.59521	-0.044579	9.31667	-0.247002	4.653	-0.0246492
1.59089	-0.654961	9.32125	9.57823	9.32353	0.101566	1.59646	-0.044729	9.32333	-0.245571	4.656	-0.0246358
1.59214	-0.655066	9.32792	9.66311	9.3302	0.103474	1.5977	-0.04488	9.33	-0.244617	4.659	-0.0238251
1.59338	-0.655227	9.33458	9.74703	9.33687	0.104427	1.59895	-0.045029	9.33667	-0.245094	4.663	-0.0237287
1.59462	-0.655388	9.34125	9.83191	9.34353	0.104427	1.60019	-0.045179	9.34333	-0.246525	4.666	-0.0246639
1.59587	-0.655549	9.34792	9.91774	9.3502	0.103474	1.60143	-0.045329	9.35	-0.247478	4.669	-0.0259881
1.59711	-0.65571	9.35458	10.0031	9.35687	0.103474	1.60268	-0.045215	9.35667	-0.248432	4.673	-0.0265883
1.59836	-0.655869	9.36125	10.087	9.36353	0.104427	1.60392	-0.045024	9.36333	-0.248432	4.676	-0.0272844
1.5996	-0.656025	9.36792	10.1705	9.3702	0.105381	1.60517	-0.044826	9.37	-0.247955	4.679	-0.0286877
1.60085	-0.656177	9.37458	10.2563	9.37687	0.107288	1.60641	-0.044631	9.37667	-0.246525	4.683	-0.0286051
1.60209	-0.656326	9.38125	10.3421	9.38353	0.111103	1.60766	-0.044434	9.38333	-0.244141	4.686	-0.0271915
1.60334	-0.656474	9.38792	10.4246	9.3902	0.113964	1.6089	-0.044236	9.39	-0.242233	4.689	-0.0253808
1.60458	-0.656623	9.39458	10.5033	9.39687	0.115871	1.61014	-0.04404	9.39667	-0.240803	4.693	-0.0234862
1.60583	-0.656773	9.40125	10.5805	9.40353	0.116825	1.61139	-0.044062	9.40333	-0.241756	4.696	-0.0234904
1.60707	-0.656922	9.40792	10.6587	9.4102	0.117779	1.61263	-0.044136	9.41	-0.243664	4.699	-0.02432
1.60831	-0.657029	9.41458	10.7388	9.41687	0.117779	1.61388	-0.044214	9.41667	-0.245571	4.703	-0.0245187
1.60956	-0.657146	9.42125	10.8209	9.42353	0.116825	1.61512	-0.044291	9.42333	-0.247478	4.706	-0.0255267
1.6108	-0.65739	9.42792	10.9015	9.4302	0.116348	1.61637	-0.044369	9.43	-0.247955	4.709	-0.0265661
1.61205	-0.657679	9.43458	10.9797	9.43687	0.115871	1.61761	-0.044446	9.43667	-0.247478	4.713	-0.0266455
1.61329	-0.657968	9.44125	11.0564	9.44353	0.114441	1.61885	-0.044524	9.44333	-0.245571	4.716	-0.0265663
1.61454	-0.658258	9.44792	11.1327	9.4502	0.112534	1.6201	-0.044802	9.45	-0.243187	4.719	-0.0257699
1.61578	-0.658547	9.45458	11.2081	9.45687	0.110626	1.62134	-0.045206	9.45667	-0.24128	4.723	-0.0260093
1.61703	-0.658768	9.46125	11.2805	9.46353	0.109196	1.62259	-0.045618	9.46333	-0.237942	4.726	-0.0281162
1.61827	-0.658833	9.46792	11.3497	9.4702	0.107765	1.62383	-0.046035	9.47	-0.234127	4.729	-0.03027
1.61952	-0.658788	9.47458	11.4174	9.47687	0.106335	1.62508	-0.046447	9.47667	-0.231743	4.733	-0.0330344
1.62076	-0.658703	9.48125	11.4875	9.48353	0.105858	1.62632	-0.046862	9.48333	-0.23222	4.736	-0.0341199
1.622	-0.658618	9.48792	11.56	9.4902	0.107765	1.62756	-0.047275	9.49	-0.234127	4.739	-0.0336456
1.62325	-0.658533	9.49458	11.6334	9.49687	0.110149	1.62881	-0.047607	9.49667	-0.235558	4.743	-0.0343335
1.62449	-0.658447	9.50125	11.7049	9.50353	0.112534	1.63005	-0.047901	9.50333	-0.238419	4.746	-0.0349599
1.62574	-0.658362	9.50792	11.7741	9.5102	0.114918	1.6313	-0.048191	9.51	-0.242233	4.749	-0.0339784
1.62698	-0.658274	9.51458	11.8432	9.51687	0.117302	1.63254	-0.048481	9.51667	-0.246048	4.753	-0.0332968
1.62823	-0.658166	9.52125	11.9133	9.52353	0.118732	1.63379	-0.048772	9.52333	-0.248432	4.756	-0.0330727
1.62947	-0.658029	9.52792	11.9829	9.5302	0.119209	1.63503	-0.049061	9.53	-0.249863	4.759	-0.033233
1.63072	-0.657893	9.53458	12.0497	9.53687	0.119686	1.63627	-0.049352	9.53667	-0.25177	4.763	-0.0341119
1.63196	-0.657756	9.54125	12.114	9.54353	0.119686	1.63752	-0.049508	9.54333	-0.254154	4.766	-0.0338656
1.63321	-0.65762	9.54792	12.1775	9.5502	0.119209	1.63876	-0.049467	9.55	-0.256062	4.769	-0.0319571
1.63445	-0.657491	9.55458	12.2414	9.55687	0.117779	1.64001	-0.049409	9.55667	-0.256538	4.773	-0.0294825
1.63569	-0.657364	9.56125	12.3062	9.56353	0.117779	1.64125	-0.04935	9.56333	-0.255108	4.776	-0.0274239
1.63694	-0.657157	9.56792	12.3696	9.5702	0.118256	1.6425	-0.049292	9.57	-0.252724	4.779	-0.0271237
1.63818	-0.65669	9.57458	12.4302	9.57687	0.118732	1.64374	-0.049233	9.57667	-0.251293	4.783	-0.0276538
1.63943	-0.656128	9.58125	12.4879	9.58353	0.119209	1.64498	-0.049179	9.58333	-0.249386	4.786	-0.0276652
1.64067	-0.655566	9.58792	12.5442	9.5902	0.120163	1.64623	-0.049174	9.59	-0.247478	4.789	-0.0279823
1.64192	-0.655003	9.59458	12.6014	9.59687	0.121117	1.64747	-0.049367	9.59667	-0.246048	4.793	-0.0281503
1.64316	-0.654442	9.60125	12.6591	9.60353	0.120163	1.64872	-0.049627	9.60333	-0.245571	4.796	-0.0281255
1.6444	-0.653946	9.60792	12.7153	9.6102	0.118256	1.64996	-0.049888	9.61	-0.245571	4.799	-0.0289775
1.64565	-0.653706	9.61458	12.7697	9.61687	0.117302	1.65121	-0.05015	9.61667	-0.245094	4.803	-0.0300262
1.64689	-0.65362	9.62125	12.8231	9.62353	0.117779	1.65245	-0.05041	9.62333	-0.244141	4.806	-0.0307105
1.64814	-0.653616	9.62792	12.8779	9.6302	0.118256	1.65369	-0.050672	9.63	-0.243664	4.809	-0.0314797
1.64938	-0.653612	9.63458	12.9342	9.63687	0.119209	1.65494	-0.050994	9.63667	-0.243664	4.813	-0.0321785
1.65063	-0.653608	9.64125	12.989	9.64353	0.119686	1.65618	-0.05136	9.64333	-0.244141	4.816	-0.0326287
1.65187	-0.653604	9.64792	13.0405	9.6502	0.12064	1.65743	-0.051733	9.65	-0.245571	4.819	-0.0331701
1.65312	-0.653585	9.65458	13.0897	9.65687	0.121117	1.65867	-0.052107	9.65667	-0.248909	4.822	-0.0333817
1.65436	-0.653496	9.66125	13.1383	9.66353	0.12207	1.65992	-0.052481	9.66333	-0.251293	4.826	-0.0332005
1.65561	-0.653416	9.66792	13.1879	9.6702	0.123978	1.66116	-0.052855	9.67	-0.252724	4.829	-0.0324666
1.65685	-0.653618	9.67458	13.2375	9.67687	0.125885	1.6624	-0.053228	9.67667	-0.254631	4.832	-0.0315511
1.6581	-0.65382	9.68125	13.2852	9.68353	0.127316	1.66365	-0.053602	9.68333	-0.257969	4.836	-0.0312205
1.65934	-0.654022	9.68792	13.3314	9.6902	0.128269	1.66489	-0.053868	9.69	-0.26083	4.839	-0.0309228
1.66058	-0.654224	9.69458	13.3762	9.69687	0.1297	1.66614	-0.054103	9.69667	-0.26083	4.842	-0.0300003
1.66183	-0.654426	9.70125	13.422	9.70353	0.128746	1.66738	-0.054341	9.70333	-0.258923	4.846	-0.0291748
1.66307	-0.654629	9.70792	13.4692	9.7102	0.125885	1.66863	-0.054578	9.71	-0.257015	4.849	-0.0286205
1.66432	-0.654818	9.71458	13.5155	9.71687	0.122547	1.66987	-0.054816	9.71667	-0.255108	4.852	-0.0283379
1.66556	-0.65493	9.72125	13.5584	9.72353	0.121593	1.67111	-0.055054	9.72333	-0.252724	4.856	-0.028946
1.66681	-0.654981	9.72792	13.5984	9.7302	0.121593	1.67236	-0.055292	9.73	-0.251293	4.859	-0.029633
1.66805	-0.655032	9.73458	13.639	9.73687	0.121593	1.6736	-0.055471	9.73667	-0.251293	4.862	-0.0300601
1.6693	-0.655084	9.74125	13.6819	9.74353	0.12207	1.67485	-0.055612	9.74333	-0.25177	4.866	-0.0305545
1.67054	-0.655135	9.74792	13.7248	9.7502	0.124454	1.67609	-0.055748	9.75	-0.253201	4.869	-0.0311008
1.67179	-0.655147	9.75458	13.7649	9.75687	0.127792	1.67734	-0.055883	9.75667	-0.257492	4.872	-0.0318887
1.67303	-0.654993	9.76125	13.8025	9.76353	0.129223	1.67858	-0.056019	9.76333	-0.261784	4.876	-0.0331884
1.67427	-0.654681	9.76792	13.8392	9.7702	0.129223	1.67982	-0.056154	9.77	-0.264645	4.879	-0.0344973
1.67552	-0.654181	9.77458	13.876	9.77687	0.129223	1.68107	-0.056289	9.77667	-0.264645	4.882	-0.0362457
1.67676	-0.653685	9.78125	13.9127	9.78353	0.1297	1.68231	-0.056321	9.78333	-0.265121	4.886	-0.0375678
1.67801	-0.653188	9.78792	13.9484	9.7902	0.13113	1.68356	-0.056235	9.79	-0.264645	4.889	-0.0376368
1.67925	-0.65269	9.79458	13.9823	9.79687	0.133038	1.6848	-0.056121	9.79667	-0.26083	4.892	-0.038365
1.6805	-0.652201	9.80125	14.0147	9.80353	0.133991	1.68605	-0.056006	9.80333	-0.253201	4.896	-0.0404595
1.68174	-0.651749	9.80792	14.0471	9.8102	0.133514	1.68729	-0.055892	9.81	-0.247478	4.899	-0.0416335
1.68298	-0.65139	9.81458	14.0815	9.81687	0.133038	1.68853	-0.055777	9.81667	-0.245094	4.902	-0.0424727
1.68423	-0.651181	9.82125	14.1172	9.82353	0.132561	1.68978	-0.055663	9.82333	-0.244141	4.906	-0.0429756
1.68547	-0.650989	9.82792	14.1511	9.8302	0.13113	1.69102	-0.055372	9.83	-0.244617	4.909	-0.0430573
1.68672	-0.650797	9.83458	14.1821	9.83687	0.1297	1.69227	-0.054755	9.83667	-0.246048	4.912	-0.0431254
1.68796	-0.650613	9.84125	14.2112	9.84353	0.128269	1.69351	-0.054043	9.84333	-0.247955	4.916	-0.0427825
1.68921	-0.650441	9.84792	14.2407	9.8502	0.128269	1.69476	-0.053328	9.85	-0.248909	4.919	-0.04103
1.69045	-0.650255	9.85458	14.2708	9.85687	0.130177	1.696	-0.052616	9.85667	-0.249386	4.922	-0.0387637
1.6917	-0.650113	9.86125	14.2994	9.86353	0.131607	1.69724	-0.051906	9.86333	-0.25034	4.926	-0.038288
1.69294	-0.650027	9.86792	14.3266	9.8702	0.132561	1.69849	-0.051246	9.87	-0.249386	4.929	-0.0391609
1.69419	-0.649977	9.87458	14.3509	9.87687	0.133038	1.69973	-0.05071	9.87667	-0.248432	4.932	-0.0393295
1.69543	-0.649927	9.88125	14.3743	9.88353	0.133991	1.70098	-0.05064	9.88333	-0.247955	4.936	-0.0379017
1.69667	-0.649877	9.88792	14.3981	9.8902	0.134945	1.70222	-0.050902	9.89	-0.248432	4.939	-0.0358871
1.69792	-0.649827	9.89458	14.4215	9.89687	0.135422	1.70347	-0.051164	9.89667	-0.248909	4.942	-0.0346523
1.69916	-0.649789	9.90125	14.4439	9.90353	0.135899	1.70471	-0.051425	9.90333	-0.248909	4.946	-0.0354828
1.70041	-0.650035	9.90792	14.4634	9.9102	0.135899	1.70595	-0.051687	9.91	-0.248909	4.949	-0.036596
1.70165	-0.650396	9.91458	14.4835	9.91687	0.135422	1.7072	-0.051948	9.91667	-0.247955	4.952	-0.0365988
1.7029	-0.650742	9.92125	14.5063	9.92353	0.135422	1.70844	-0.052226	9.92333	-0.247955	4.956	-0.0366215
1.70414	-0.651088	9.92792	14.5307	9.9302	0.137806	1.70969	-0.052528	9.93	-0.246525	4.959	-0.0369948
1.70539	-0.651434	9.93458	14.5535	9.93687	0.141144	1.71093	-0.052837	9.93667	-0.245094	4.962	-0.0384662
1.70663	-0.651779	9.94125	14.5736	9.94353	0.143051	1.71218	-0.053146	9.94333	-0.244617	4.966	-0.0389623
1.70788	-0.652122	9.94792	14.5907	9.9502	0.144005	1.71342	-0.053454	9.95	-0.245571	4.969	-0.0380374
1.70912	-0.652418	9.95458	14.6074	9.95687	0.145435	1.71466	-0.053763	9.95667	-0.248432	4.972	-0.0378009
1.71036	-0.652594	9.96125	14.6241	9.96353	0.14782	1.71591	-0.054071	9.96333	-0.250816	4.976	-0.0388523
1.71161	-0.652314	9.96792	14.6413	9.9702	0.148296	1.71715	-0.054335	9.97	-0.253201	4.979	-0.0401159
1.71285	-0.651924	9.97458	14.658	9.97687	0.146389	1.7184	-0.05429	9.97667	-0.255108	4.982	-0.0411961
1.7141	-0.651533	9.98125	14.6737	9.98353	0.144958	1.71964	-0.054015	9.98333	-0.257015	4.986	-0.0411021
1.71534	-0.65114	9.98792	14.6904	9.9902	0.144958	1.72089	-0.053739	9.99	-0.258923	4.989	-0.0414639
1.71659	-0.650749	9.99458	14.708	9.99687	0.144958	1.72213	-0.053464	9.99667	-0.26083	4.992	-0.0424275
1.71783	-0.650342	10.0013	14.7262	10.0035	0.144005	1.72337	-0.053189	10.0033	-0.26083	4.996	-0.0423979
1.71908	-0.649591	10.0079	14.7429	10.0102	0.142097	1.72462	-0.052913	10.01	-0.258923	4.999	-0.0423467
1.72032	-0.649095	10.0146	14.7557	10.0169	0.140667	1.72586	-0.052638	10.0167	-0.257969	5.002	-0.0421723
1.72157	-0.648832	10.0213	14.7667	10.0235	0.139713	1.72711	-0.052314	10.0233	-0.257015	5.006	-0.0426756
1.72281	-0.648569	10.0279	14.7772	10.0302	0.14019	1.72835	-0.051944	10.03	-0.254631	5.009	-0.0436996
1.72405	-0.648307	10.0346	14.7882	10.0369	0.142097	1.72959	-0.051569	10.0367	-0.250816	5.012	-0.0437574
1.7253	-0.648043	10.0412	14.7982	10.0435	0.144005	1.73084	-0.051194	10.0433	-0.249386	5.016	-0.0429455
1.72654	-0.647784	10.0479	14.8077	10.0502	0.146389	1.73208	-0.050819	10.05	-0.252247	5.019	-0.0423711
1.72779	-0.647605	10.0546	14.8158	10.0569	0.14925	1.73333	-0.050445	10.0567	-0.256062	5.022	-0.0422386
1.72903	-0.647547	10.0612	14.8225	10.0635	0.151157	1.73457	-0.05007	10.0633	-0.259876	5.026	-0.041689
1.73028	-0.647779	10.0679	14.8292	10.0702	0.150681	1.73582	-0.050042	10.07	-0.264168	5.029	-0.0403502
1.73152	-0.648011	10.0746	14.8368	10.0769	0.148296	1.73706	-0.05041	10.0767	-0.269413	5.032	-0.0390305
1.73277	-0.648243	10.0813	14.8449	10.0835	0.146866	1.7383	-0.050864	10.0833	-0.27132	5.036	-0.0389673
1.73401	-0.648474	10.0879	14.8525	10.0902	0.145912	1.73955	-0.051318	10.09	-0.268936	5.039	-0.0390437
1.73525	-0.64871	10.0946	14.8597	10.0969	0.145435	1.74079	-0.051773	10.0967	-0.264168	5.042	-0.0396
1.7365	-0.649013	10.1013	14.8659	10.1035	0.145435	1.74204	-0.052227	10.1033	-0.258446	5.046	-0.0415401
1.73774	-0.649541	10.1079	14.8726	10.1102	0.146866	1.74328	-0.052682	10.11	-0.252247	5.049	-0.0420719
1.73899	-0.650023	10.1146	14.8802	10.1169	0.148773	1.74453	-0.053131	10.1167	-0.247002	5.052	-0.0401837
1.74023	-0.650474	10.1212	14.8864	10.1235	0.150681	1.74577	-0.053574	10.1233	-0.244141	5.056	-0.0402743
1.74148	-0.650904	10.1279	14.8902	10.1302	0.153065	1.74701	-0.054015	10.13	-0.245094	5.059	-0.0418461
1.74272	-0.651309	10.1346	14.8921	10.1369	0.155926	1.74826	-0.054457	10.1367	-0.247478	5.062	-0.0423717
1.74397	-0.651755	10.1412	14.8954	10.1435	0.15831	1.7495	-0.054898	10.1433	-0.247955	5.066	-0.0429542
1.74521	-0.65221	10.1479	14.8997	10.1502	0.160217	1.75075	-0.055335	10.15	-0.247955	5.069	-0.0441155
1.74646	-0.652502	10.1546	14.9026	10.1569	0.160694	1.75199	-0.055746	10.1567	-0.248432	5.072	-0.0452019
1.7477	-0.652622	10.1613	14.9021	10.1635	0.15974	1.75324	-0.056267	10.1633	-0.248432	5.076	-0.0453097
1.74894	-0.652417	10.1679	14.9012	10.1702	0.15831	1.75448	-0.057147	10.17	-0.246525	5.079	-0.0449642
1.75019	-0.652166	10.1746	14.9021	10.1769	0.155926	1.75572	-0.058307	10.1767	-0.243664	5.082	-0.0453356
1.75143	-0.651916	10.1813	14.904	10.1835	0.154018	1.75697	-0.059472	10.1833	-0.242233	5.086	-0.0451678
1.75268	-0.651665	10.1879	14.9055	10.1902	0.154495	1.75821	-0.060635	10.19	-0.24271	5.089	-0.0436735
1.75392	-0.651415	10.1946	14.905	10.1969	0.156403	1.75946	-0.0618	10.1967	-0.243664	5.092	-0.0434838
1.75517	-0.651115	10.2012	14.9031	10.2035	0.15831	1.7607	-0.062966	10.2033	-0.244617	5.096	-0.0443494
1.75641	-0.650774	10.2079	14.9002	10.2102	0.159264	1.76195	-0.063986	10.21	-0.245094	5.099	-0.0438942
1.75766	-0.650699	10.2146	14.8973	10.2169	0.160694	1.76319	-0.064319	10.2167	-0.246048	5.102	-0.0436806
1.7589	-0.650668	10.2212	14.8954	10.2235	0.161648	1.76443	-0.063871	10.2233	-0.247478	5.106	-0.0439254
1.76015	-0.650636	10.2279	14.8926	10.2302	0.161171	1.76568	-0.063423	10.23	-0.248432	5.109	-0.0439282
1.76139	-0.650605	10.2346	14.8892	10.2369	0.160694	1.76692	-0.062977	10.2367	-0.248909	5.112	-0.0434733
1.76263	-0.650573	10.2413	14.8859	10.2435	0.160694	1.76817	-0.062529	10.2433	-0.248909	5.116	-0.0427171
1.76388	-0.650543	10.2479	14.883	10.2502	0.163078	1.76941	-0.062081	10.25	-0.25034	5.119	-0.0431867
1.76512	-0.650528	10.2546	14.8811	10.2569	0.164986	1.77066	-0.061685	10.2567	-0.252724	5.122	-0.044131
1.76637	-0.65052	10.2613	14.8787	10.2635	0.167847	1.7719	-0.061627	10.2633	-0.254631	5.126	-0.0441883
1.76761	-0.650516	10.2679	14.8759	10.2702	0.170708	1.77314	-0.062016	10.27	-0.256062	5.129	-0.0450725
1.76886	-0.650513	10.2746	14.8716	10.2769	0.173092	1.77439	-0.062404	10.2767	-0.257969	5.132	-0.0466982
1.7701	-0.650509	10.2812	14.8654	10.2835	0.174999	1.77563	-0.062792	10.2833	-0.261307	5.136	-0.0473832
1.77135	-0.650506	10.2879	14.8582	10.2902	0.174522	1.77688	-0.063181	10.29	-0.263214	5.139	-0.0482175
1.77259	-0.650502	10.2946	14.8492	10.2969	0.174046	1.77812	-0.06357	10.2967	-0.263691	5.142	-0.0492856
1.77384	-0.650903	10.3012	14.8396	10.3035	0.174522	1.77937	-0.063971	10.3033	-0.26226	5.146	-0.0489177
1.77508	-0.651377	10.3079	14.8292	10.3102	0.174999	1.78061	-0.064425	10.31	-0.26083	5.149	-0.0481541
1.77632	-0.651625	10.3146	14.8182	10.3169	0.175953	1.78185	-0.064931	10.3167	-0.257969	5.152	-0.0477165
1.77757	-0.651839	10.3212	14.8082	10.3235	0.176907	1.7831	-0.065435	10.3233	-0.254154	5.156	-0.0474654
1.77881	-0.652054	10.3279	14.8001	10.3302	0.178814	1.78434	-0.065943	10.33	-0.25034	5.159	-0.0472644
1.78006	-0.652268	10.3346	14.7939	10.3369	0.179768	1.78559	-0.066451	10.3367	-0.248432	5.162	-0.0467732
1.7813	-0.652481	10.3413	14.7872	10.3435	0.179291	1.78683	-0.066958	10.3433	-0.247955	5.166	-0.045509
1.78255	-0.652482	10.3479	14.7796	10.3502	0.177383	1.78808	-0.067466	10.35	-0.248909	5.169	-0.0439316
1.78379	-0.652236	10.3546	14.771	10.3569	0.17643	1.78932	-0.06795	10.3567	-0.249863	5.172	-0.0442461
1.78503	-0.651967	10.3613	14.7629	10.3635	0.175953	1.79056	-0.068367	10.3633	-0.249863	5.175	-0.0451378
1.78628	-0.651699	10.3679	14.7562	10.3702	0.175953	1.79181	-0.068742	10.37	-0.249863	5.179	-0.0448246
1.78752	-0.651431	10.3746	14.7495	10.3769	0.17786	1.79305	-0.069117	10.3767	-0.251293	5.182	-0.0438399
1.78877	-0.651163	10.3812	14.7414	10.3835	0.179291	1.7943	-0.069493	10.3833	-0.253677	5.185	-0.043205
1.79001	-0.650895	10.3879	14.7319	10.3902	0.180721	1.79554	-0.069868	10.39	-0.256538	5.189	-0.0437054
1.79126	-0.650599	10.3946	14.7223	10.3969	0.179768	1.79679	-0.070244	10.3967	-0.259399	5.192	-0.0442211
1.7925	-0.650031	10.4012	14.7142	10.4035	0.179768	1.79803	-0.070447	10.4033	-0.262737	5.195	-0.0434256
1.79375	-0.649466	10.4079	14.7061	10.4102	0.179768	1.79927	-0.070271	10.41	-0.267029	5.199	-0.041726
1.79499	-0.648974	10.4146	14.6961	10.4169	0.179768	1.80052	-0.070011	10.4167	-0.269413	5.202	-0.0413022
1.79624	-0.648489	10.4213	14.6837	10.4235	0.179768	1.80176	-0.069752	10.4233	-0.26989	5.205	-0.0418391
1.79748	-0.647975	10.4279	14.6699	10.4302	0.180721	1.80301	-0.069492	10.43	-0.26989	5.209	-0.0426334
1.79872	-0.647449	10.4346	14.6565	10.4369	0.182629	1.80425	-0.069237	10.4367	-0.270367	5.212	-0.0420733
1.79997	-0.646922	10.4413	14.6432	10.4435	0.183582	1.8055	-0.068995	10.4433	-0.270367	5.215	-0.0395796
1.80121	-0.646424	10.4479	14.6303	10.4502	0.184059	1.80674	-0.068768	10.45	-0.270367	5.219	-0.0383461
1.80246	-0.645988	10.4546	14.6174	10.4569	0.185013	1.80798	-0.068565	10.4567	-0.26989	5.222	-0.0397814
1.8037	-0.645637	10.4612	14.6046	10.4635	0.18692	1.80923	-0.068376	10.4633	-0.26989	5.225	-0.0403881
1.80495	-0.645315	10.4679	14.5931	10.4702	0.189304	1.81047	-0.068187	10.47	-0.266552	5.229	-0.0396191
1.80619	-0.644994	10.4746	14.5822	10.4769	0.192165	1.81172	-0.067997	10.4767	-0.261307	5.232	-0.0385431
1.80744	-0.644673	10.4812	14.5726	10.4835	0.195026	1.81296	-0.067809	10.4833	-0.257015	5.235	-0.0374067
1.80868	-0.644352	10.4879	14.5617	10.4902	0.198364	1.81421	-0.06762	10.49	-0.254631	5.239	-0.0386843
1.80993	-0.644134	10.4946	14.5493	10.4969	0.199795	1.81545	-0.067415	10.4967	-0.253677	5.242	-0.0399862
1.81117	-0.644201	10.5013	14.5354	10.5035	0.200748	1.81669	-0.067091	10.5033	-0.254631	5.245	-0.0388148
1.81242	-0.644082	10.5079	14.5216	10.5102	0.200272	1.81794	-0.066652	10.51	-0.256538	5.249	-0.0367881
1.81366	-0.643829	10.5146	14.5082	10.5169	0.199795	1.81918	-0.066214	10.5167	-0.259876	5.252	-0.0350454
1.8149	-0.643575	10.5213	14.4935	10.5235	0.198841	1.82043	-0.065773	10.5233	-0.261307	5.255	-0.0339343
1.81615	-0.643321	10.5279	14.4763	10.5302	0.198364	1.82167	-0.065335	10.53	-0.260353	5.259	-0.0347594
1.81739	-0.643067	10.5346	14.4577	10.5369	0.198364	1.82292	-0.064896	10.5367	-0.257015	5.262	-0.0350093
1.81864	-0.642813	10.5412	14.4396	10.5435	0.197411	1.82416	-0.064494	10.5433	-0.252247	5.265	-0.0334926
1.81988	-0.642345	10.5479	14.4243	10.5502	0.196934	1.8254	-0.064421	10.55	-0.249386	5.269	-0.0328251
1.82113	-0.641982	10.5546	14.4105	10.5569	0.199318	1.82665	-0.064934	10.5567	-0.248432	5.272	-0.0316991
1.82237	-0.64185	10.5612	14.3967	10.5635	0.202656	1.82789	-0.065449	10.5633	-0.249386	5.275	-0.0306864
1.82361	-0.641781	10.5679	14.3828	10.5702	0.205517	1.82914	-0.065961	10.57	-0.250816	5.279	-0.0299223
1.82486	-0.641713	10.5746	14.3704	10.5769	0.20647	1.83038	-0.066472	10.5767	-0.252724	5.282	-0.0288439
1.8261	-0.641645	10.5813	14.3595	10.5835	0.208378	1.83163	-0.066984	10.5833	-0.255108	5.285	-0.0301451
1.82735	-0.641576	10.5879	14.3476	10.5902	0.209808	1.83287	-0.067476	10.59	-0.257492	5.289	-0.0327953
1.82859	-0.641503	10.5946	14.3342	10.5969	0.210285	1.83411	-0.067741	10.5967	-0.259399	5.292	-0.034204
1.82984	-0.641389	10.6013	14.318	10.6035	0.210285	1.83536	-0.067397	10.6033	-0.261307	5.295	-0.0355431
1.83108	-0.64117	10.6079	14.2994	10.6102	0.211239	1.8366	-0.067054	10.61	-0.263214	5.299	-0.0373415
1.83233	-0.64091	10.6146	14.2789	10.6169	0.213146	1.83785	-0.066713	10.6167	-0.266075	5.302	-0.0376011
1.83357	-0.640649	10.6212	14.2584	10.6235	0.215054	1.83909	-0.06637	10.6233	-0.268459	5.305	-0.0380673
1.83482	-0.640389	10.6279	14.2393	10.6302	0.216007	1.84034	-0.066028	10.63	-0.268936	5.309	-0.0384052
1.83606	-0.640128	10.6346	14.2198	10.6369	0.216484	1.84158	-0.06568	10.6367	-0.267506	5.312	-0.0385287
1.8373	-0.639942	10.6412	14.1997	10.6435	0.217438	1.84282	-0.065287	10.6433	-0.264645	5.315	-0.0403713
1.83855	-0.639967	10.6479	14.1816	10.6502	0.217915	1.84407	-0.064816	10.65	-0.261784	5.319	-0.0429403
1.83979	-0.640238	10.6546	14.1644	10.6569	0.218868	1.84531	-0.064348	10.6567	-0.259399	5.322	-0.0450564
1.84104	-0.640587	10.6613	14.1482	10.6635	0.220299	1.84656	-0.063879	10.6633	-0.258446	5.325	-0.0456241
1.84228	-0.640937	10.6679	14.1306	10.6702	0.222206	1.8478	-0.063409	10.67	-0.257969	5.329	-0.0455257
1.84353	-0.641286	10.6746	14.1115	10.6769	0.224113	1.84905	-0.062939	10.6767	-0.258446	5.332	-0.046571
1.84477	-0.641635	10.6813	14.091	10.6835	0.225544	1.85029	-0.062469	10.6833	-0.258923	5.335	-0.0468478
1.84602	-0.641985	10.6879	14.07	10.6902	0.226021	1.85153	-0.062065	10.69	-0.258446	5.339	-0.0463263
1.84726	-0.642324	10.6946	14.0505	10.6969	0.225544	1.85278	-0.062076	10.6967	-0.257969	5.342	-0.0472289
1.84851	-0.642527	10.7012	14.0319	10.7035	0.22459	1.85402	-0.062177	10.7033	-0.257015	5.345	-0.0479154
1.84975	-0.642628	10.7079	14.0128	10.7102	0.224113	1.85527	-0.062279	10.71	-0.257015	5.349	-0.0474195
1.85099	-0.642701	10.7146	13.9928	10.7169	0.22459	1.85651	-0.06238	10.7167	-0.258446	5.352	-0.0492476
1.85224	-0.642775	10.7212	13.9718	10.7235	0.22459	1.85776	-0.06248	10.7233	-0.259876	5.355	-0.0524004
1.85348	-0.642848	10.7279	13.9513	10.7302	0.225067	1.859	-0.062573	10.73	-0.260353	5.359	-0.0529396
1.85473	-0.642922	10.7346	13.9308	10.7369	0.226021	1.86024	-0.062666	10.7367	-0.257969	5.362	-0.0525407
1.85597	-0.642973	10.7413	13.9098	10.7435	0.227451	1.86149	-0.062595	10.7433	-0.254631	5.365	-0.0522317
1.85722	-0.643049	10.7479	13.8869	10.7502	0.227928	1.86273	-0.062445	10.75	-0.250816	5.369	-0.0515504
1.85846	-0.643274	10.7546	13.864	10.7569	0.228882	1.86398	-0.062291	10.7567	-0.248432	5.372	-0.0514619
1.85971	-0.643604	10.7613	13.8412	10.7635	0.229359	1.86522	-0.062137	10.7633	-0.248432	5.375	-0.0523362
1.86095	-0.643934	10.7679	13.8202	10.7702	0.229359	1.86647	-0.061983	10.77	-0.25034	5.379	-0.0528857
1.8622	-0.644263	10.7746	13.8001	10.7769	0.230789	1.86771	-0.061829	10.7767	-0.253201	5.382	-0.0523058
1.86344	-0.644593	10.7812	13.7792	10.7835	0.233173	1.86895	-0.061675	10.7833	-0.256538	5.385	-0.0498635
1.86468	-0.644903	10.7879	13.7587	10.7902	0.235558	1.8702	-0.061595	10.79	-0.26083	5.389	-0.0485094
1.86593	-0.645147	10.7946	13.7377	10.7969	0.237942	1.87144	-0.061583	10.7967	-0.263214	5.392	-0.0487469
1.86717	-0.645329	10.8012	13.7172	10.8035	0.239372	1.87269	-0.061573	10.8033	-0.263214	5.395	-0.0468621
1.86842	-0.645498	10.8079	13.6962	10.8102	0.240326	1.87393	-0.061564	10.81	-0.26083	5.399	-0.0444734
1.86966	-0.645666	10.8146	13.6728	10.8169	0.240803	1.87518	-0.061554	10.8167	-0.259876	5.402	-0.0438787
1.87091	-0.645835	10.8212	13.648	10.8235	0.24128	1.87642	-0.061545	10.8233	-0.259876	5.405	-0.0429692
1.87215	-0.646004	10.8279	13.6218	10.8302	0.24128	1.87766	-0.061535	10.83	-0.259399	5.409	-0.0420905
1.8734	-0.646173	10.8346	13.598	10.8369	0.240803	1.87891	-0.061573	10.8367	-0.258446	5.412	-0.040217
1.87464	-0.646549	10.8413	13.5756	10.8435	0.240803	1.88015	-0.06168	10.8433	-0.257969	5.415	-0.0386382
1.87589	-0.646983	10.8479	13.5536	10.8502	0.24271	1.8814	-0.061791	10.85	-0.258923	5.419	-0.0386333
1.87713	-0.647198	10.8546	13.5307	10.8569	0.245094	1.88264	-0.061901	10.8567	-0.26083	5.422	-0.0388501
1.87837	-0.647369	10.8613	13.5074	10.8635	0.245571	1.88389	-0.062012	10.8633	-0.261307	5.425	-0.0393482
1.87962	-0.647539	10.8679	13.4845	10.8702	0.245094	1.88513	-0.062122	10.87	-0.261307	5.429	-0.0403835
1.88086	-0.647709	10.8746	13.4611	10.8769	0.244617	1.88637	-0.062232	10.8767	-0.260353	5.432	-0.0408211
1.88211	-0.64788	10.8812	13.4368	10.8835	0.244141	1.88762	-0.062477	10.8833	-0.259876	5.435	-0.0397665
1.88335	-0.647905	10.8879	13.413	10.8902	0.243187	1.88886	-0.062843	10.89	-0.259399	5.439	-0.0385678
1.8846	-0.647795	10.8946	13.3891	10.8969	0.242233	1.89011	-0.063214	10.8967	-0.258446	5.442	-0.0400202
1.88584	-0.647822	10.9012	13.3648	10.9035	0.243664	1.89135	-0.063585	10.9033	-0.257492	5.445	-0.0421002
1.88708	-0.647972	10.9079	13.3409	10.9102	0.246525	1.8926	-0.063957	10.91	-0.256538	5.449	-0.0428635
1.88833	-0.648122	10.9146	13.3185	10.9169	0.25034	1.89384	-0.064328	10.9167	-0.255585	5.452	-0.0447074
1.88957	-0.648273	10.9213	13.2966	10.9235	0.254154	1.89508	-0.064699	10.9233	-0.253677	5.455	-0.0476239
1.89082	-0.648423	10.9279	13.2732	10.9302	0.257492	1.89633	-0.064999	10.93	-0.253201	5.459	-0.0481863
1.89206	-0.6486	10.9346	13.248	10.9369	0.258923	1.89757	-0.065131	10.9367	-0.253201	5.462	-0.04864
1.89331	-0.648854	10.9413	13.2222	10.9435	0.259876	1.89882	-0.065255	10.9433	-0.253677	5.465	-0.0490724
1.89455	-0.649114	10.9479	13.1969	10.9502	0.260353	1.90006	-0.065379	10.95	-0.254631	5.469	-0.0487038
1.8958	-0.649321	10.9546	13.1702	10.9569	0.26083	1.90131	-0.065503	10.9567	-0.256538	5.472	-0.0491839
1.89704	-0.64953	10.9612	13.1435	10.9635	0.26083	1.90255	-0.065627	10.9633	-0.257015	5.475	-0.0507464
1.89829	-0.649738	10.9679	13.1154	10.9702	0.260353	1.90379	-0.065751	10.97	-0.256538	5.479	-0.0532196
1.89953	-0.649946	10.9746	13.0877	10.9769	0.259399	1.90504	-0.065903	10.9767	-0.254631	5.482	-0.0546484
1.90078	-0.650151	10.9812	13.0606	10.9835	0.258923	1.90628	-0.066071	10.9833	-0.25177	5.485	-0.0542052
1.90202	-0.650248	10.9879	13.0339	10.9902	0.258446	1.90753	-0.06624	10.99	-0.249386	5.489	-0.0542886
1.90326	-0.650192	10.9946	13.0076	10.9969	0.259399	1.90877	-0.06641	10.9967	-0.249386	5.492	-0.0538519
1.90451	-0.650074	11.0013	12.9805	11.0035	0.261784	1.91002	-0.066579	11.0033	-0.25034	5.495	-0.0523269
1.90575	-0.649949	11.0079	12.9528	11.0102	0.264645	1.91126	-0.066746	11.01	-0.250816	5.499	-0.0514694
1.907	-0.649823	11.0146	12.9261	11.0169	0.267982	1.9125	-0.066897	11.0167	-0.25177	5.502	-0.0509156
1.90824	-0.649697	11.0213	12.9004	11.0235	0.270844	1.91375	-0.067056	11.0233	-0.253677	5.505	-0.0504645
1.90949	-0.649571	11.0279	12.8756	11.0302	0.273228	1.91499	-0.067058	11.03	-0.257015	5.509	-0.0513486
1.91073	-0.649502	11.0346	12.8498	11.0369	0.273705	1.91624	-0.067005	11.0367	-0.258446	5.512	-0.0528821
1.91198	-0.649594	11.0412	12.8231	11.0435	0.273705	1.91748	-0.066949	11.0433	-0.259399	5.515	-0.0527741
1.91322	-0.649765	11.0479	12.7954	11.0502	0.273705	1.91873	-0.066894	11.05	-0.259876	5.518	-0.0521342
1.91447	-0.649948	11.0546	12.7668	11.0569	0.275135	1.91997	-0.066838	11.0567	-0.259876	5.522	-0.0509887
1.91571	-0.650132	11.0612	12.7373	11.0635	0.277042	1.92121	-0.066783	11.0633	-0.259876	5.525	-0.0489327
1.91695	-0.650315	11.0679	12.7072	11.0702	0.27895	1.92246	-0.066728	11.07	-0.259876	5.528	-0.0477571
1.9182	-0.650498	11.0746	12.6762	11.0769	0.279903	1.9237	-0.067064	11.0767	-0.26083	5.532	-0.0476261
1.91944	-0.650641	11.0813	12.6462	11.0835	0.280857	1.92495	-0.067645	11.0833	-0.262737	5.535	-0.0488296
1.92069	-0.650635	11.0879	12.6162	11.0902	0.282764	1.92619	-0.068266	11.09	-0.265121	5.538	-0.0497487
1.92193	-0.650526	11.0946	12.5871	11.0969	0.284195	1.92744	-0.068886	11.0967	-0.266552	5.542	-0.0494981
1.92318	-0.650471	11.1013	12.5585	11.1035	0.285625	1.92868	-0.069505	11.1033	-0.266552	5.545	-0.0489258
1.92442	-0.650416	11.1079	12.5289	11.1102	0.287056	1.92992	-0.070126	11.11	-0.266075	5.548	-0.0465679
1.92566	-0.650362	11.1146	12.4989	11.1169	0.287533	1.93117	-0.070747	11.1167	-0.266075	5.552	-0.0432672
1.92691	-0.650307	11.1212	12.4679	11.1235	0.288963	1.93241	-0.071226	11.1233	-0.267506	5.555	-0.0432538
1.92815	-0.650253	11.1279	12.4369	11.1302	0.290871	1.93366	-0.071591	11.13	-0.268459	5.558	-0.0442364
1.9294	-0.650209	11.1346	12.4073	11.1369	0.292301	1.9349	-0.071936	11.1367	-0.268936	5.562	-0.0438272
1.93064	-0.650249	11.1412	12.3782	11.1435	0.293255	1.93615	-0.07228	11.1433	-0.268459	5.565	-0.0443665
1.93189	-0.650454	11.1479	12.3487	11.1502	0.294209	1.93739	-0.072626	11.15	-0.266075	5.568	-0.0457881
1.93313	-0.650694	11.1546	12.3191	11.1569	0.296593	1.93863	-0.072971	11.1567	-0.262737	5.572	-0.0462018
1.93438	-0.650936	11.1613	12.29	11.1635	0.2985	1.93988	-0.073316	11.1633	-0.258446	5.575	-0.0461913
1.93562	-0.651178	11.1679	12.2623	11.1702	0.298977	1.94112	-0.073604	11.17	-0.256538	5.578	-0.0461456
1.93687	-0.651421	11.1746	12.2342	11.1769	0.2985	1.94237	-0.073826	11.1767	-0.256062	5.582	-0.0465931
1.93811	-0.651766	11.1813	12.2046	11.1835	0.297546	1.94361	-0.074034	11.1833	-0.257969	5.585	-0.0480189
1.93935	-0.652356	11.1879	12.1765	11.1902	0.29707	1.94486	-0.074241	11.19	-0.261784	5.588	-0.0507036
1.9406	-0.65294	11.1946	12.1484	11.1969	0.296593	1.9461	-0.074449	11.1967	-0.263691	5.592	-0.0545063
1.94184	-0.653476	11.2012	12.1202	11.2035	0.296593	1.94734	-0.074656	11.2033	-0.263691	5.595	-0.0565042
1.94309	-0.654014	11.2079	12.0907	11.2102	0.29707	1.94859	-0.074863	11.21	-0.261307	5.598	-0.0552746
1.94433	-0.654549	11.2146	12.0597	11.2169	0.298977	1.94983	-0.07499	11.2167	-0.258923	5.602	-0.054212
1.94558	-0.655086	11.2212	12.0277	11.2235	0.301838	1.95108	-0.074943	11.2233	-0.255585	5.605	-0.0549036
1.94682	-0.655552	11.2279	11.9948	11.2302	0.305653	1.95232	-0.074849	11.23	-0.251293	5.608	-0.0555881
1.94807	-0.655793	11.2346	11.961	11.2369	0.308514	1.95356	-0.074754	11.2367	-0.248909	5.612	-0.055657
1.94931	-0.655958	11.2413	11.9271	11.2435	0.310421	1.95481	-0.07466	11.2433	-0.25034	5.615	-0.055862
1.95056	-0.656263	11.2479	11.8942	11.2502	0.312328	1.95605	-0.074566	11.25	-0.254154	5.618	-0.0555394
1.9518	-0.656568	11.2546	11.8618	11.2569	0.313282	1.9573	-0.074472	11.2567	-0.259399	5.622	-0.0548533
1.95304	-0.656873	11.2613	11.8294	11.2635	0.313282	1.95854	-0.074397	11.2633	-0.264168	5.625	-0.0551036
1.95429	-0.65717	11.2679	11.7974	11.2702	0.312328	1.95979	-0.0745	11.27	-0.269413	5.628	-0.0541125
1.95553	-0.657457	11.2746	11.7664	11.2769	0.312328	1.96103	-0.074656	11.2767	-0.273228	5.632	-0.0522456
1.95678	-0.657768	11.2812	11.7364	11.2835	0.311852	1.96227	-0.074813	11.2833	-0.273705	5.635	-0.0512677
1.95802	-0.65819	11.2879	11.7064	11.2902	0.311375	1.96352	-0.07497	11.29	-0.271797	5.638	-0.0505463
1.95927	-0.65856	11.2946	11.6768	11.2969	0.311375	1.96476	-0.075123	11.2967	-0.268459	5.642	-0.0505582
1.96051	-0.658919	11.3012	11.6463	11.3035	0.311852	1.96601	-0.075265	11.3033	-0.265598	5.645	-0.0501657
1.96176	-0.659275	11.3079	11.6148	11.3102	0.313282	1.96725	-0.075376	11.31	-0.262737	5.648	-0.0488222
1.963	-0.659631	11.3146	11.5814	11.3169	0.315189	1.9685	-0.075138	11.3167	-0.259876	5.652	-0.0474666
1.96425	-0.659989	11.3212	11.5476	11.3235	0.31805	1.96974	-0.074657	11.3233	-0.258446	5.655	-0.0468519
1.96549	-0.660352	11.3279	11.5128	11.3302	0.320435	1.97098	-0.074176	11.33	-0.257969	5.658	-0.0468669
1.96673	-0.660787	11.3346	11.477	11.3369	0.322819	1.97223	-0.073695	11.3367	-0.258446	5.662	-0.0479837
1.96798	-0.661146	11.3413	11.4412	11.3435	0.325203	1.97347	-0.073214	11.3433	-0.257969	5.665	-0.048524
1.96922	-0.661431	11.3479	11.4059	11.3502	0.328064	1.97472	-0.072732	11.35	-0.257969	5.668	-0.0470978
1.97047	-0.661716	11.3546	11.3721	11.3569	0.329018	1.97596	-0.072251	11.3567	-0.257969	5.672	-0.0464564
1.97171	-0.662001	11.3613	11.3397	11.3635	0.329018	1.97721	-0.072025	11.3633	-0.257969	5.675	-0.0467761
1.97296	-0.662285	11.3679	11.3091	11.3702	0.328064	1.97845	-0.071985	11.37	-0.257492	5.678	-0.0474049
1.9742	-0.662567	11.3746	11.2782	11.3769	0.328541	1.97969	-0.071946	11.3767	-0.257015	5.682	-0.0492823
1.97545	-0.662825	11.3812	11.2472	11.3835	0.329018	1.98094	-0.071907	11.3833	-0.257015	5.685	-0.0504709
1.97669	-0.663082	11.3879	11.2166	11.3902	0.329018	1.98218	-0.071867	11.39	-0.257969	5.688	-0.0498604
1.97793	-0.663385	11.3946	11.1852	11.3969	0.329971	1.98343	-0.071828	11.3967	-0.259876	5.692	-0.0501015
1.97918	-0.663687	11.4012	11.1513	11.4035	0.332356	1.98467	-0.071789	11.4033	-0.261784	5.695	-0.0511365
1.98042	-0.663991	11.4079	11.116	11.4102	0.335217	1.98592	-0.071483	11.41	-0.264168	5.698	-0.0517048
1.98167	-0.664292	11.4146	11.0812	11.4169	0.337124	1.98716	-0.070923	11.4167	-0.266552	5.702	-0.0518718
1.98291	-0.664595	11.4213	11.0474	11.4235	0.338554	1.9884	-0.070322	11.4233	-0.268936	5.705	-0.0507845
1.98416	-0.664869	11.4279	11.0145	11.4302	0.339985	1.98965	-0.069721	11.43	-0.270844	5.708	-0.0500214
1.9854	-0.665087	11.4346	10.9816	11.4369	0.342369	1.99089	-0.069118	11.4367	-0.272274	5.712	-0.0498531
1.98665	-0.665434	11.4413	10.9491	11.4435	0.34523	1.99214	-0.068515	11.4433	-0.273228	5.715	-0.0493303
1.98789	-0.665793	11.4479	10.9162	11.4502	0.348091	1.99338	-0.067914	11.45	-0.273228	5.718	-0.0486793
1.98914	-0.666152	11.4546	10.8833	11.4569	0.350475	1.99463	-0.067424	11.4567	-0.271797	5.722	-0.0468608
1.99038	-0.666507	11.4612	10.848	11.4635	0.351429	1.99587	-0.06706	11.4633	-0.269413	5.725	-0.0436136
1.99162	-0.66687	11.4679	10.8118	11.4702	0.350952	1.99711	-0.066731	11.47	-0.265121	5.728	-0.0427676
1.99287	-0.667206	11.4746	10.776	11.4769	0.349045	1.99836	-0.066401	11.4767	-0.261307	5.732	-0.0428533
1.99411	-0.667319	11.4812	10.7412	11.4835	0.347614	1.9996	-0.066071	11.4833	-0.258923	5.735	-0.0419443
1.99536	-0.66715	11.4879	10.7079	11.4902	0.346184	2.00085	-0.065742	11.49	-0.258446	5.738	-0.0419802
1.9966	-0.666835	11.4946	10.6735	11.4969	0.346184	2.00209	-0.065412	11.4967	-0.260353	5.742	-0.0420175
1.99785	-0.66652	11.5013	10.6387	11.5035	0.348091	2.00334	-0.065298	11.5033	-0.263214	5.745	-0.0421286
1.99909	-0.666206	11.5079	10.6025	11.5102	0.352859	2.00458	-0.065444	11.51	-0.267029	5.748	-0.0419744
2.00034	-0.66589	11.5146	10.5658	11.5169	0.357151	2.00583	-0.065664	11.5167	-0.27132	5.752	-0.0413426
2.00158	-0.665583	11.5213	10.529	11.5235	0.360966	2.00707	-0.065884	11.5233	-0.275135	5.755	-0.0415328
2.00283	-0.66535	11.5279	10.4938	11.5302	0.36335	2.00831	-0.066104	11.53	-0.277996	5.758	-0.0420057
2.00407	-0.665251	11.5346	10.4604	11.5369	0.365257	2.00956	-0.066324	11.5367	-0.28038	5.762	-0.0416265
2.00531	-0.665286	11.5412	10.4289	11.5435	0.366688	2.0108	-0.066544	11.5433	-0.280857	5.765	-0.0417105
2.00656	-0.665321	11.5479	10.3979	11.5502	0.367641	2.01205	-0.06675	11.55	-0.278473	5.768	-0.0430056
2.0078	-0.665356	11.5546	10.366	11.5569	0.369072	2.01329	-0.066923	11.5567	-0.275612	5.772	-0.0439018
2.00905	-0.665388	11.5612	10.3316	11.5635	0.370502	2.01453	-0.067079	11.5633	-0.272274	5.775	-0.0434348
2.01029	-0.66542	11.5679	10.2949	11.5702	0.370026	2.01578	-0.067235	11.57	-0.269413	5.778	-0.0411647
2.01154	-0.66541	11.5746	10.2563	11.5769	0.368595	2.01702	-0.067391	11.5767	-0.266075	5.782	-0.0379694
2.01278	-0.665212	11.5813	10.2172	11.5835	0.366688	2.01827	-0.067541	11.5833	-0.263214	5.785	-0.0360774
2.01403	-0.664788	11.5879	10.18	11.5902	0.36478	2.01951	-0.067684	11.59	-0.262737	5.788	-0.0360753
2.01527	-0.664347	11.5946	10.1442	11.5969	0.36335	2.02076	-0.067805	11.5967	-0.264645	5.792	-0.0368418
2.01651	-0.663905	11.6013	10.1094	11.6035	0.362873	2.022	-0.067878	11.6033	-0.266552	5.795	-0.0367929
2.01776	-0.663461	11.6079	10.0751	11.6102	0.36478	2.02325	-0.067927	11.61	-0.266075	5.798	-0.0364104
2.019	-0.663021	11.6146	10.0393	11.6169	0.368118	2.02449	-0.067975	11.6167	-0.265598	5.802	-0.036549
2.02025	-0.662578	11.6212	10.0031	11.6235	0.371933	2.02573	-0.068023	11.6233	-0.266075	5.805	-0.0371378
2.02149	-0.662191	11.6279	9.96542	11.6302	0.37384	2.02698	-0.068071	11.63	-0.267029	5.808	-0.0372907
2.02274	-0.661874	11.6346	9.92823	11.6369	0.375748	2.02822	-0.06812	11.6367	-0.266552	5.812	-0.0383041
2.02398	-0.661586	11.6412	9.89151	11.6435	0.377655	2.02947	-0.068208	11.6433	-0.266075	5.815	-0.0403401
2.02523	-0.6613	11.6479	9.8567	11.6502	0.379562	2.03071	-0.068592	11.65	-0.266075	5.818	-0.040814
2.02647	-0.661014	11.6546	9.82189	11.6569	0.382423	2.03195	-0.069352	11.6567	-0.267506	5.822	-0.0417364
2.02772	-0.660728	11.6613	9.78708	11.6635	0.386715	2.0332	-0.070111	11.6633	-0.268459	5.825	-0.0436212
2.02896	-0.660442	11.6679	9.75323	11.6702	0.392437	2.03444	-0.070871	11.67	-0.268459	5.828	-0.0432365
2.0302	-0.660233	11.6746	9.71842	11.6769	0.396252	2.03569	-0.071631	11.6767	-0.266552	5.832	-0.0423634
2.03145	-0.660181	11.6813	9.68122	11.6835	0.397682	2.03693	-0.07239	11.6833	-0.263691	5.835	-0.0432381
2.03269	-0.660254	11.6879	9.64212	11.6902	0.397682	2.03818	-0.073152	11.69	-0.261784	5.838	-0.0448413
2.03394	-0.660337	11.6946	9.6035	11.6969	0.396729	2.03942	-0.07384	11.6967	-0.261784	5.842	-0.044942
2.03518	-0.660419	11.7012	9.56583	11.7035	0.395298	2.04066	-0.074392	11.7033	-0.264168	5.845	-0.0443113
2.03643	-0.660501	11.7079	9.52816	11.7102	0.393867	2.04191	-0.074942	11.71	-0.268936	5.848	-0.0448348
2.03767	-0.660583	11.7146	9.49049	11.7169	0.393867	2.04315	-0.075492	11.7167	-0.276089	5.852	-0.0453607
2.03892	-0.660654	11.7212	9.45377	11.7235	0.395775	2.0444	-0.076043	11.7233	-0.283718	5.855	-0.0454655
2.04016	-0.660657	11.7279	9.41896	11.7302	0.399113	2.04564	-0.076593	11.73	-0.287056	5.858	-0.0468666
2.0414	-0.660471	11.7346	9.38416	11.7369	0.403404	2.04689	-0.077144	11.7367	-0.286102	5.861	-0.0487276
2.04265	-0.660273	11.7413	9.34839	11.7435	0.405788	2.04813	-0.077603	11.7433	-0.281334	5.865	-0.0499542
2.04389	-0.660074	11.7479	9.31072	11.7502	0.407696	2.04937	-0.077909	11.75	-0.274181	5.868	-0.0498389
2.04514	-0.659876	11.7546	9.27401	11.7569	0.409126	2.05062	-0.078222	11.7567	-0.266075	5.871	-0.0493981
2.04638	-0.659677	11.7613	9.23872	11.7635	0.411034	2.05186	-0.078536	11.7633	-0.26083	5.875	-0.0483108
2.04763	-0.659479	11.7679	9.20439	11.7702	0.412941	2.05311	-0.078851	11.77	-0.261307	5.878	-0.047053
2.04887	-0.659152	11.7746	9.17006	11.7769	0.415325	2.05435	-0.079165	11.7767	-0.265121	5.881	-0.0484645
2.05012	-0.659094	11.7812	9.13715	11.7835	0.418663	2.0556	-0.07948	11.7833	-0.27132	5.885	-0.0507326
2.05136	-0.659129	11.7879	9.10473	11.7902	0.422001	2.05684	-0.079773	11.79	-0.278473	5.888	-0.0514352
2.0526	-0.65917	11.7946	9.06992	11.7969	0.424862	2.05808	-0.080026	11.7967	-0.284672	5.891	-0.0507222
2.05385	-0.65921	11.8012	9.03416	11.8035	0.426292	2.05933	-0.08027	11.8033	-0.28801	5.895	-0.0497937
2.05509	-0.659251	11.8079	8.99696	11.8102	0.427723	2.06057	-0.080514	11.81	-0.287533	5.898	-0.0481618
2.05634	-0.659291	11.8146	8.95977	11.8169	0.42963	2.06182	-0.080758	11.8167	-0.286102	5.901	-0.0465682
2.05758	-0.65956	11.8212	8.92162	11.8235	0.431061	2.06306	-0.081001	11.8233	-0.284672	5.905	-0.0456153
2.05883	-0.659947	11.8279	8.88205	11.8302	0.431538	2.06431	-0.081245	11.83	-0.284195	5.908	-0.0452843
2.06007	-0.66027	11.8346	8.84342	11.8369	0.432491	2.06555	-0.081407	11.8367	-0.283241	5.911	-0.0462228
2.06132	-0.660583	11.8413	8.80527	11.8435	0.433922	2.06679	-0.081394	11.8433	-0.283718	5.915	-0.0480061
2.06256	-0.660869	11.8479	8.76856	11.8502	0.436783	2.06804	-0.081322	11.85	-0.285149	5.918	-0.0512588
2.06381	-0.66117	11.8546	8.73327	11.8569	0.440121	2.06928	-0.08125	11.8567	-0.286579	5.921	-0.0518982
2.06505	-0.661486	11.8613	8.69942	11.8635	0.443935	2.07053	-0.081178	11.8633	-0.285149	5.925	-0.049762
2.0663	-0.661758	11.8679	8.66795	11.8702	0.448227	2.07177	-0.081108	11.87	-0.281334	5.928	-0.0487148
2.06754	-0.661864	11.8746	8.63647	11.8769	0.451565	2.07301	-0.081043	11.8767	-0.276566	5.931	-0.0469685
2.06878	-0.661599	11.8812	8.60357	11.8835	0.453949	2.07426	-0.080946	11.8833	-0.273228	5.935	-0.0449393
2.07003	-0.661227	11.8879	8.56876	11.8902	0.456333	2.0755	-0.080708	11.89	-0.270844	5.938	-0.043063
2.07127	-0.660853	11.8946	8.533	11.8969	0.45681	2.07675	-0.080391	11.8967	-0.268459	5.941	-0.0426651
2.07252	-0.660481	11.9012	8.49533	11.9035	0.455856	2.07799	-0.080073	11.9033	-0.267982	5.945	-0.043285
2.07376	-0.660108	11.9079	8.45575	11.9102	0.454903	2.07924	-0.079756	11.91	-0.270844	5.948	-0.0437888
2.07501	-0.659735	11.9146	8.41618	11.9169	0.456333	2.08048	-0.079437	11.9167	-0.276089	5.951	-0.0438418
2.07625	-0.659532	11.9213	8.37898	11.9235	0.459194	2.08173	-0.079119	11.9233	-0.279903	5.955	-0.0430982
2.07749	-0.659559	11.9279	8.34417	11.9302	0.461102	2.08297	-0.078848	11.93	-0.282288	5.958	-0.0416382
2.07874	-0.659717	11.9346	8.30889	11.9369	0.461578	2.08421	-0.078832	11.9367	-0.283241	5.961	-0.0385072
2.07998	-0.659901	11.9413	8.2736	11.9435	0.462532	2.08546	-0.079068	11.9433	-0.281811	5.965	-0.0357737
2.08123	-0.660083	11.9479	8.23975	11.9502	0.463963	2.0867	-0.079305	11.95	-0.278473	5.968	-0.0352193
2.08247	-0.660266	11.9546	8.2078	11.9569	0.46587	2.08795	-0.079541	11.9567	-0.274658	5.971	-0.0364619
2.08372	-0.660449	11.9612	8.17394	11.9635	0.467777	2.08919	-0.079778	11.9633	-0.271797	5.975	-0.0377828
2.08496	-0.660588	11.9679	8.13866	11.9702	0.470161	2.09044	-0.080015	11.97	-0.26989	5.978	-0.0388814
2.08621	-0.660523	11.9746	8.10194	11.9769	0.472546	2.09168	-0.080234	11.9767	-0.268936	5.981	-0.0398945
2.08745	-0.660132	11.9812	8.06618	11.9835	0.475407	2.09292	-0.080318	11.9833	-0.26989	5.985	-0.0393576
2.0887	-0.659658	11.9879	8.03089	11.9902	0.477791	2.09417	-0.080132	11.99	-0.270367	5.988	-0.0386685
2.08994	-0.659181	11.9946	7.99561	11.9969	0.479221	2.09541	-0.079946	11.9967	-0.26989	5.991	-0.0377078
2.09118	-0.658703	12.0013	7.96032	12.0035	0.479698	2.09666	-0.07976	12.0033	-0.269413	5.995	-0.0361433
2.09243	-0.658226	12.0079	7.92503	12.0102	0.479698	2.0979	-0.079574	12.01	-0.271797	5.998	-0.0351005
2.09367	-0.657689	12.0146	7.89022	12.0169	0.480175	2.09915	-0.079388	12.0167	-0.275612	6.001	-0.0349173
2.09492	-0.657065	12.0213	7.85494	12.0235	0.481606	2.10039	-0.079203	12.0233	-0.279903	6.005	-0.0359467
2.09616	-0.656636	12.0279	7.81918	12.0302	0.483513	2.10163	-0.079032	12.03	-0.284195	6.008	-0.0366015
2.09741	-0.656281	12.0346	7.78389	12.0369	0.486374	2.10288	-0.078901	12.0367	-0.287533	6.011	-0.0353188
2.09865	-0.655926	12.0412	7.74956	12.0435	0.49305	2.10412	-0.078768	12.0433	-0.288963	6.015	-0.0337076
2.0999	-0.655571	12.0479	7.71523	12.0502	0.504017	2.10537	-0.078636	12.05	-0.287533	6.018	-0.0340092
2.10114	-0.655216	12.0546	7.67994	12.0569	0.515461	2.10661	-0.078504	12.0567	-0.284195	6.021	-0.0351227
2.10239	-0.654878	12.0612	7.64561	12.0635	0.522614	2.10785	-0.078372	12.0633	-0.278473	6.025	-0.0359053
2.10363	-0.654692	12.0679	7.61223	12.0702	0.524998	2.1091	-0.07824	12.07	-0.27132	6.028	-0.0364225
2.10487	-0.654645	12.0746	7.57885	12.0769	0.526428	2.11034	-0.078077	12.0767	-0.266552	6.031	-0.0367874
2.10612	-0.654651	12.0813	7.54547	12.0835	0.524044	2.11159	-0.077774	12.0833	-0.265121	6.035	-0.0380737
2.10736	-0.654664	12.0879	7.51209	12.0902	0.518322	2.11283	-0.07747	12.09	-0.265121	6.038	-0.0393539
2.10861	-0.654678	12.0946	7.47967	12.0969	0.512123	2.11408	-0.077166	12.0967	-0.264645	6.041	-0.0396016
2.10985	-0.654692	12.1013	7.44629	12.1035	0.510216	2.11532	-0.076862	12.1033	-0.267029	6.045	-0.0391266
2.1111	-0.654706	12.1079	7.41243	12.1102	0.513554	2.11657	-0.076558	12.11	-0.271797	6.048	-0.0386511
2.11234	-0.654485	12.1146	7.37858	12.1169	0.517368	2.11781	-0.076254	12.1167	-0.277042	6.051	-0.0387752
2.11359	-0.654021	12.1212	7.3452	12.1235	0.521183	2.11905	-0.075928	12.1233	-0.281334	6.055	-0.040105
2.11483	-0.653422	12.1279	7.31182	12.1302	0.524521	2.1203	-0.075502	12.13	-0.284672	6.058	-0.0412287
2.11607	-0.652827	12.1346	7.27844	12.1369	0.528336	2.12154	-0.075066	12.1367	-0.286579	6.061	-0.0395905
2.11732	-0.652207	12.1412	7.24697	12.1435	0.531197	2.12279	-0.074631	12.1433	-0.28801	6.065	-0.0369893
2.11856	-0.651556	12.1479	7.21645	12.1502	0.533581	2.12403	-0.074199	12.15	-0.288963	6.068	-0.035191
2.11981	-0.650902	12.1546	7.18498	12.1569	0.535011	2.12527	-0.07378	12.1567	-0.288963	6.071	-0.03401
2.12105	-0.650277	12.1613	7.15113	12.1635	0.535965	2.12652	-0.073394	12.1633	-0.287533	6.075	-0.0329941
2.1223	-0.649725	12.1679	7.11679	12.1702	0.537395	2.12776	-0.072972	12.17	-0.286102	6.078	-0.0321393
2.12354	-0.649253	12.1746	7.08342	12.1769	0.538826	2.12901	-0.07271	12.1767	-0.285625	6.081	-0.0301084
2.12479	-0.648812	12.1813	7.05051	12.1835	0.541687	2.13025	-0.07252	12.1833	-0.285625	6.085	-0.0285438
2.12603	-0.648373	12.1879	7.01714	12.1902	0.545502	2.1315	-0.072333	12.19	-0.284195	6.088	-0.0293339
2.12728	-0.647933	12.1946	6.98328	12.1969	0.55027	2.13274	-0.072146	12.1967	-0.282288	6.091	-0.0301756
2.12852	-0.647493	12.2012	6.95086	12.2035	0.554085	2.13399	-0.071959	12.2033	-0.28038	6.095	-0.0306382
2.12976	-0.64708	12.2079	6.91986	12.2102	0.558853	2.13523	-0.071772	12.21	-0.279427	6.098	-0.0306722
2.13101	-0.646932	12.2146	6.88791	12.2169	0.563622	2.13647	-0.071585	12.2167	-0.279903	6.101	-0.031288
2.13225	-0.647115	12.2212	6.85549	12.2235	0.567913	2.13772	-0.071529	12.2233	-0.281811	6.105	-0.0331437
2.1335	-0.647426	12.2279	6.82211	12.2302	0.571728	2.13896	-0.071586	12.23	-0.284195	6.108	-0.0339638
2.13474	-0.64775	12.2346	6.78825	12.2369	0.574112	2.14021	-0.071647	12.2367	-0.286579	6.111	-0.0352465
2.13599	-0.648074	12.2413	6.7544	12.2435	0.577927	2.14145	-0.071707	12.2433	-0.286579	6.115	-0.0380388
2.13723	-0.648397	12.2479	6.72102	12.2502	0.582218	2.14269	-0.071767	12.25	-0.286102	6.118	-0.0405761
2.13848	-0.64872	12.2546	6.68859	12.2569	0.58651	2.14394	-0.071827	12.2567	-0.285149	6.121	-0.0436669
2.13972	-0.648915	12.2613	6.6576	12.2635	0.590801	2.14518	-0.071888	12.2633	-0.285149	6.125	-0.0473268
2.14097	-0.648907	12.2679	6.62708	12.2702	0.596046	2.14643	-0.071868	12.27	-0.284672	6.128	-0.0496167
2.14221	-0.648789	12.2746	6.59609	12.2769	0.601768	2.14767	-0.071832	12.2767	-0.285149	6.131	-0.0511301
2.14345	-0.648647	12.2812	6.56319	12.2835	0.607491	2.14892	-0.071795	12.2833	-0.286579	6.135	-0.0527726
2.1447	-0.648504	12.2879	6.53028	12.2902	0.612736	2.15016	-0.071758	12.29	-0.287056	6.138	-0.0549211
2.14594	-0.648363	12.2946	6.49786	12.2969	0.617027	2.15141	-0.071721	12.2967	-0.285625	6.141	-0.0567962
2.14719	-0.648221	12.3012	6.46496	12.3035	0.621796	2.15265	-0.071684	12.3033	-0.284672	6.145	-0.0583046
2.14843	-0.648207	12.3079	6.43063	12.3102	0.626087	2.15389	-0.071647	12.31	-0.284672	6.148	-0.0607078
2.14968	-0.648483	12.3146	6.3982	12.3169	0.629425	2.15514	-0.071628	12.3167	-0.285149	6.151	-0.0621999
2.15092	-0.64887	12.3212	6.36864	12.3235	0.632286	2.15638	-0.071539	12.3233	-0.285625	6.155	-0.0607359
2.15217	-0.649225	12.3279	6.34098	12.3302	0.635624	2.15763	-0.071448	12.33	-0.286579	6.158	-0.0588965
2.15341	-0.64958	12.3346	6.31142	12.3369	0.639439	2.15887	-0.071358	12.3367	-0.28801	6.161	-0.0580552
2.15465	-0.649935	12.3413	6.2809	12.3435	0.643253	2.16011	-0.071267	12.3433	-0.288963	6.165	-0.0578766
2.1559	-0.65029	12.3479	6.25086	12.3502	0.647545	2.16136	-0.071176	12.35	-0.28801	6.168	-0.058453
2.15714	-0.650628	12.3546	6.22082	12.3569	0.654221	2.1626	-0.071086	12.3567	-0.285149	6.171	-0.0590926
2.15839	-0.650788	12.3613	6.19125	12.3635	0.66185	2.16385	-0.070981	12.3633	-0.283241	6.175	-0.059218
2.15963	-0.651002	12.3679	6.16169	12.3702	0.669003	2.16509	-0.070372	12.37	-0.282288	6.178	-0.0589417
2.16088	-0.651411	12.3746	6.13213	12.3769	0.674248	2.16634	-0.069706	12.3767	-0.281334	6.181	-0.0577317
2.16212	-0.651857	12.3812	6.10209	12.3835	0.678062	2.16758	-0.069041	12.3833	-0.278473	6.185	-0.0562295
2.16337	-0.652303	12.3879	6.07109	12.3902	0.681877	2.16883	-0.068377	12.39	-0.276566	6.188	-0.0539014
2.16461	-0.652749	12.3946	6.03914	12.3969	0.686169	2.17007	-0.067711	12.3967	-0.275612	6.191	-0.0527663
2.16586	-0.653196	12.4012	6.00719	12.4035	0.691414	2.17131	-0.067044	12.4033	-0.275612	6.195	-0.0541417
2.1671	-0.653574	12.4079	5.97668	12.4102	0.697613	2.17256	-0.066378	12.41	-0.275612	6.198	-0.0557318
2.16834	-0.653737	12.4146	5.94711	12.4169	0.706673	2.1738	-0.066469	12.4167	-0.277042	6.201	-0.0566362
2.16959	-0.653606	12.4213	5.91803	12.4235	0.718117	2.17505	-0.066634	12.4233	-0.280857	6.204	-0.0567829
2.17083	-0.653276	12.4279	5.88942	12.4302	0.730038	2.17629	-0.066799	12.43	-0.285625	6.208	-0.0568263
2.17208	-0.652925	12.4346	5.86224	12.4369	0.741005	2.17754	-0.066966	12.4367	-0.289917	6.211	-0.0563698
2.17332	-0.652574	12.4413	5.83506	12.4435	0.751495	2.17878	-0.067123	12.4433	-0.292778	6.214	-0.0557305
2.17457	-0.652224	12.4479	5.80692	12.4502	0.761032	2.18002	-0.067272	12.45	-0.293255	6.218	-0.0552546
2.17581	-0.651924	12.4546	5.77688	12.4569	0.768661	2.18127	-0.067433	12.4567	-0.291347	6.221	-0.0550862
2.17706	-0.651762	12.4612	5.74684	12.4635	0.775337	2.18251	-0.067668	12.4633	-0.287533	6.224	-0.0553385
2.1783	-0.651676	12.4679	5.71823	12.4702	0.781536	2.18376	-0.067914	12.47	-0.283718	6.228	-0.0560072
2.17955	-0.651573	12.4746	5.68962	12.4769	0.789165	2.185	-0.068158	12.4767	-0.281811	6.231	-0.0568851
2.18079	-0.65147	12.4812	5.66053	12.4835	0.797272	2.18624	-0.068402	12.4833	-0.282288	6.234	-0.0566549
2.18203	-0.651366	12.4879	5.63097	12.4902	0.805378	2.18749	-0.068647	12.49	-0.283718	6.238	-0.0552783
2.18328	-0.651264	12.4946	5.60236	12.4969	0.813961	2.18873	-0.068892	12.4967	-0.285149	6.241	-0.0540249
2.18452	-0.651154	12.5013	5.57423	12.5035	0.823498	2.18998	-0.069136	12.5033	-0.286579	6.244	-0.0527621
2.18577	-0.651007	12.5079	5.54562	12.5102	0.833511	2.19122	-0.06921	12.51	-0.287056	6.248	-0.0512476
2.18701	-0.650947	12.5146	5.51748	12.5169	0.843048	2.19247	-0.069202	12.5167	-0.287056	6.251	-0.049508
2.18826	-0.651171	12.5213	5.48935	12.5235	0.852585	2.19371	-0.069183	12.5233	-0.286579	6.254	-0.0481731
2.1895	-0.651492	12.5279	5.46026	12.5302	0.863075	2.19496	-0.069165	12.53	-0.287056	6.258	-0.0478632
2.19075	-0.651813	12.5346	5.43165	12.5369	0.874996	2.1962	-0.069146	12.5367	-0.287056	6.261	-0.0477191
2.19199	-0.652135	12.5412	5.40352	12.5435	0.886917	2.19744	-0.069128	12.5433	-0.287056	6.264	-0.0472611
2.19324	-0.652456	12.5479	5.37729	12.5502	0.897884	2.19869	-0.069109	12.55	-0.287533	6.268	-0.0472843
2.19448	-0.652683	12.5546	5.35154	12.5569	0.907898	2.19993	-0.068969	12.5567	-0.288963	6.271	-0.0478912
2.19572	-0.652724	12.5612	5.32675	12.5635	0.917912	2.20118	-0.068533	12.5633	-0.28944	6.274	-0.048577
2.19697	-0.652707	12.5679	5.30195	12.5702	0.930309	2.20242	-0.068025	12.57	-0.290394	6.278	-0.0490025
2.19821	-0.652656	12.5746	5.27668	12.5769	0.943661	2.20366	-0.067519	12.5767	-0.291824	6.281	-0.0488335
2.19946	-0.652606	12.5813	5.25141	12.5835	0.957966	2.20491	-0.067013	12.5833	-0.292301	6.284	-0.0484374
2.2007	-0.652556	12.5879	5.22614	12.5902	0.973225	2.20615	-0.066506	12.59	-0.290871	6.288	-0.0480285
2.20195	-0.652506	12.5946	5.19943	12.5969	0.988007	2.2074	-0.066	12.5967	-0.287533	6.291	-0.0476511
2.20319	-0.652487	12.6013	5.17035	12.6035	1.00279	2.20864	-0.065534	12.6033	-0.284195	6.294	-0.0487648
2.20444	-0.65254	12.6079	5.14078	12.6102	1.01614	2.20989	-0.065236	12.61	-0.281334	6.298	-0.0495029
2.20568	-0.652623	12.6146	5.11265	12.6169	1.03045	2.21113	-0.064983	12.6167	-0.281334	6.301	-0.0491279
2.20693	-0.652697	12.6212	5.08404	12.6235	1.04475	2.21237	-0.064731	12.6233	-0.282764	6.304	-0.0490227
2.20817	-0.652771	12.6279	5.05447	12.6302	1.0581	2.21362	-0.064479	12.63	-0.285149	6.308	-0.0497976
2.20941	-0.652845	12.6346	5.02586	12.6369	1.07241	2.21486	-0.064227	12.6367	-0.286579	6.311	-0.0500679
2.21066	-0.652919	12.6412	4.99916	12.6435	1.08671	2.21611	-0.063975	12.6433	-0.287533	6.314	-0.0497225
2.2119	-0.652995	12.6479	4.97389	12.6502	1.10149	2.21735	-0.063689	12.65	-0.287533	6.318	-0.049736
2.21315	-0.653103	12.6546	4.94909	12.6569	1.11437	2.2186	-0.063184	12.6567	-0.287056	6.321	-0.0500612
2.21439	-0.65318	12.6613	4.92477	12.6635	1.12724	2.21984	-0.062628	12.6633	-0.286102	6.324	-0.0506371
2.21564	-0.653105	12.6679	4.90189	12.6702	1.14155	2.22108	-0.06207	12.67	-0.285625	6.328	-0.0510142
2.21688	-0.652998	12.6746	4.87804	12.6769	1.15585	2.22233	-0.061513	12.6767	-0.286579	6.331	-0.0520585
2.21813	-0.652891	12.6813	4.85229	12.6835	1.17016	2.22357	-0.060955	12.6833	-0.287533	6.334	-0.0531406
2.21937	-0.652783	12.6879	4.82702	12.6902	1.18494	2.22482	-0.060398	12.69	-0.287056	6.338	-0.0532917
2.22061	-0.652676	12.6946	4.80366	12.6969	1.20068	2.22606	-0.059842	12.6967	-0.286102	6.341	-0.0533503
2.22186	-0.652465	12.7012	4.78077	12.7035	1.21737	2.22731	-0.060003	12.7033	-0.284672	6.344	-0.0529223
2.2231	-0.652088	12.7079	4.75693	12.7102	1.23453	2.22855	-0.060382	12.71	-0.283718	6.348	-0.0514665
2.22435	-0.651786	12.7146	4.73404	12.7169	1.25265	2.22979	-0.060769	12.7167	-0.282764	6.351	-0.0504687
2.22559	-0.65161	12.7212	4.71306	12.7235	1.27125	2.23104	-0.061154	12.7233	-0.283718	6.354	-0.0504166
2.22684	-0.651435	12.7279	4.69208	12.7302	1.29032	2.23228	-0.061514	12.73	-0.286102	6.358	-0.0506257
2.22808	-0.651259	12.7346	4.67014	12.7369	1.30844	2.23353	-0.061869	12.7367	-0.28944	6.361	-0.0508347
2.22933	-0.651083	12.7413	4.6463	12.7435	1.32561	2.23477	-0.062243	12.7433	-0.293732	6.364	-0.0507343
2.23057	-0.650955	12.7479	4.62198	12.7502	1.3423	2.23602	-0.062431	12.75	-0.298023	6.368	-0.0512057
2.23182	-0.651119	12.7546	4.59671	12.7569	1.35756	2.23726	-0.062449	12.7567	-0.300884	6.371	-0.0519804
2.23306	-0.651667	12.7613	4.57096	12.7635	1.37281	2.2385	-0.062442	12.7633	-0.302315	6.374	-0.0518485
2.2343	-0.652359	12.7679	4.54521	12.7702	1.38807	2.23975	-0.062435	12.77	-0.303268	6.378	-0.0516563
2.23555	-0.653052	12.7746	4.52042	12.7769	1.40381	2.24099	-0.062428	12.7767	-0.303745	6.381	-0.0518504
2.23679	-0.653744	12.7812	4.49753	12.7835	1.42002	2.24224	-0.062421	12.7833	-0.302792	6.384	-0.05263
2.23804	-0.654434	12.7879	4.47464	12.7902	1.43766	2.24348	-0.062414	12.79	-0.298977	6.388	-0.0541286
2.23928	-0.655127	12.7946	4.45127	12.7969	1.45626	2.24473	-0.062298	12.7967	-0.294209	6.391	-0.055184
2.24053	-0.655828	12.8012	4.42791	12.8035	1.47629	2.24597	-0.062089	12.8033	-0.291824	6.394	-0.0554178
2.24177	-0.656541	12.8079	4.40502	12.8102	1.49632	2.24721	-0.061867	12.81	-0.28944	6.398	-0.0556498
2.24302	-0.657223	12.8146	4.38356	12.8169	1.51587	2.24846	-0.061646	12.8167	-0.286102	6.401	-0.0558869
2.24426	-0.657905	12.8212	4.36163	12.8235	1.53494	2.2497	-0.061424	12.8233	-0.285149	6.404	-0.0562381
2.2455	-0.658585	12.8279	4.33874	12.8302	1.55354	2.25095	-0.061202	12.83	-0.286579	6.408	-0.0564512
2.24675	-0.659265	12.8346	4.31728	12.8369	1.57166	2.25219	-0.06098	12.8367	-0.28944	6.411	-0.0563509
2.24799	-0.659947	12.8413	4.29773	12.8435	1.58834	2.25344	-0.060716	12.8433	-0.290394	6.414	-0.0567684
2.24924	-0.660561	12.8479	4.27818	12.8502	1.60313	2.25468	-0.060379	12.85	-0.289917	6.418	-0.0573193
2.25048	-0.66081	12.8546	4.25625	12.8569	1.61695	2.25592	-0.060014	12.8567	-0.28944	6.421	-0.0576019
2.25173	-0.66071	12.8613	4.23288	12.8635	1.63221	2.25717	-0.059648	12.8633	-0.289917	6.424	-0.0575244
2.25297	-0.660481	12.8679	4.2119	12.8702	1.647	2.25841	-0.059282	12.87	-0.291347	6.428	-0.0573699
2.25422	-0.660253	12.8746	4.19188	12.8769	1.66178	2.25966	-0.058916	12.8767	-0.292301	6.431	-0.0576497
2.25546	-0.660026	12.8812	4.17137	12.8835	1.67704	2.2609	-0.05855	12.8833	-0.292301	6.434	-0.0577116
2.25671	-0.659797	12.8879	4.15039	12.8902	1.69325	2.26215	-0.058157	12.89	-0.292778	6.438	-0.0577095
2.25795	-0.659576	12.8946	4.12893	12.8969	1.70946	2.26339	-0.057852	12.8967	-0.293255	6.441	-0.0587526
2.25919	-0.659425	12.9012	4.107	12.9035	1.72472	2.26463	-0.057616	12.9033	-0.292778	6.444	-0.0599762
2.26044	-0.659517	12.9079	4.08411	12.9102	1.74141	2.26588	-0.057379	12.91	-0.291824	6.448	-0.0603512
2.26168	-0.659912	12.9146	4.0617	12.9169	1.75905	2.26712	-0.057144	12.9167	-0.292301	6.451	-0.0609977
2.26293	-0.660307	12.9213	4.04024	12.9235	1.77717	2.26837	-0.056908	12.9233	-0.295162	6.454	-0.061913
2.26417	-0.660703	12.9279	4.01878	12.9302	1.79386	2.26961	-0.056671	12.93	-0.2985	6.458	-0.0614404
2.26542	-0.661099	12.9346	3.99733	12.9369	1.81007	2.27086	-0.056474	12.9367	-0.301361	6.461	-0.0599289
2.26666	-0.661494	12.9413	3.97587	12.9435	1.82772	2.2721	-0.056209	12.9433	-0.302792	6.464	-0.0598816
2.26791	-0.661894	12.9479	3.95632	12.9502	1.84488	2.27334	-0.055883	12.95	-0.303745	6.468	-0.0608214
2.26915	-0.662218	12.9546	3.93724	12.9569	1.8611	2.27459	-0.055558	12.9567	-0.301838	6.471	-0.0606019
2.2704	-0.662188	12.9612	3.91626	12.9635	1.87588	2.27583	-0.055233	12.9633	-0.298023	6.474	-0.0600447
2.27164	-0.662159	12.9679	3.89385	12.9702	1.89161	2.27708	-0.054907	12.97	-0.294209	6.478	-0.0593979
2.27288	-0.66213	12.9746	3.87335	12.9769	1.90735	2.27832	-0.054581	12.9767	-0.291347	6.481	-0.0576145
2.27413	-0.662101	12.9812	3.8538	12.9835	1.92261	2.27956	-0.054348	12.9833	-0.290394	6.484	-0.0555934
2.27537	-0.662073	12.9879	3.83329	12.9902	1.93739	2.28081	-0.054503	12.99	-0.290394	6.488	-0.0547523
2.27662	-0.662055	12.9946	3.81231	12.9969	1.95217	2.28205	-0.054874	12.9967	-0.292778	6.491	-0.0540144
2.27786	-0.662231	13.0013	3.79086	13.0035	1.96648	2.2833	-0.055245	13.0033	-0.296593	6.494	-0.0532249
2.27911	-0.662623	13.0079	3.7694	13.0102	1.98174	2.28454	-0.055614	13.01	-0.299931	6.498	-0.0537675
2.28035	-0.663083	13.0146	3.74794	13.0169	1.9989	2.28579	-0.055959	13.0167	-0.302315	6.501	-0.0555066
2.28159	-0.663545	13.0213	3.72601	13.0235	2.01702	2.28703	-0.056299	13.0233	-0.303745	6.504	-0.0563181
2.28284	-0.664005	13.0279	3.70455	13.0302	2.03419	2.28828	-0.056641	13.03	-0.305653	6.508	-0.0561096
2.28408	-0.664468	13.0346	3.685	13.0369	2.05183	2.28952	-0.056678	13.0367	-0.30756	6.511	-0.0566616
2.28533	-0.664925	13.0412	3.66735	13.0435	2.0709	2.29076	-0.056314	13.0433	-0.30899	6.514	-0.0575931
2.28657	-0.66521	13.0479	3.64971	13.0502	2.09045	2.29201	-0.05595	13.05	-0.310898	6.518	-0.0584755
2.28782	-0.665245	13.0546	3.63159	13.0569	2.10905	2.29325	-0.055586	13.0567	-0.311852	6.521	-0.0587794
2.28906	-0.665163	13.0612	3.613	13.0635	2.12526	2.2945	-0.055221	13.0633	-0.311375	6.524	-0.0583005
2.29031	-0.665081	13.0679	3.59535	13.0702	2.141	2.29574	-0.054856	13.07	-0.310421	6.528	-0.0588631
2.29155	-0.665	13.0746	3.57676	13.0769	2.15769	2.29698	-0.054498	13.0767	-0.309467	6.531	-0.0603459
2.2928	-0.664918	13.0813	3.55673	13.0835	2.1739	2.29823	-0.05424	13.0833	-0.30899	6.534	-0.0613501
2.29404	-0.664836	13.0879	3.53622	13.0902	2.19107	2.29947	-0.054115	13.09	-0.306606	6.538	-0.0604618
2.29528	-0.66471	13.0946	3.51763	13.0969	2.20823	2.30072	-0.053997	13.0967	-0.305653	6.541	-0.058576
2.29653	-0.664416	13.1013	3.50237	13.1035	2.22731	2.30196	-0.053879	13.1033	-0.305653	6.544	-0.0578729
2.29777	-0.664222	13.1079	3.48711	13.1102	2.24638	2.30321	-0.053761	13.11	-0.304699	6.547	-0.0576177
2.29902	-0.664029	13.1146	3.47042	13.1169	2.26545	2.30445	-0.053643	13.1167	-0.301838	6.551	-0.0562913
2.30026	-0.663836	13.1212	3.45469	13.1235	2.28453	2.3057	-0.053525	13.1233	-0.2985	6.554	-0.0546317
2.30151	-0.663642	13.1279	3.43943	13.1302	2.30408	2.30694	-0.053392	13.13	-0.297546	6.557	-0.0537969
2.30275	-0.663448	13.1346	3.42369	13.1369	2.32363	2.30818	-0.053262	13.1367	-0.29707	6.561	-0.0536609
2.304	-0.663255	13.1412	3.40557	13.1435	2.3427	2.30943	-0.053167	13.1433	-0.295162	6.564	-0.0544465
2.30524	-0.663097	13.1479	3.38554	13.1502	2.36177	2.31067	-0.053072	13.15	-0.292301	6.567	-0.0550399
2.30649	-0.662812	13.1546	3.36552	13.1569	2.38085	2.31192	-0.052978	13.1567	-0.290871	6.571	-0.0546195
2.30773	-0.662498	13.1613	3.34501	13.1635	2.40088	2.31316	-0.052883	13.1633	-0.290871	6.574	-0.0544131
2.30898	-0.662182	13.1679	3.32451	13.1702	2.4209	2.3144	-0.052788	13.17	-0.291347	6.577	-0.054661
2.31022	-0.661866	13.1746	3.30496	13.1769	2.4395	2.31565	-0.052594	13.1767	-0.292778	6.581	-0.0550471
2.31146	-0.661552	13.1813	3.28684	13.1835	2.45667	2.31689	-0.052236	13.1833	-0.29707	6.584	-0.0552746
2.31271	-0.661238	13.1879	3.26824	13.1902	2.47383	2.31814	-0.051843	13.19	-0.303268	6.587	-0.0555343
2.31395	-0.661162	13.1946	3.24917	13.1969	2.491	2.31938	-0.05145	13.1967	-0.309467	6.591	-0.0575547
2.3152	-0.661293	13.2012	3.23057	13.2035	2.50769	2.32063	-0.051057	13.2033	-0.313759	6.594	-0.0599948
2.31644	-0.661497	13.2079	3.21436	13.2102	2.5239	2.32187	-0.050663	13.21	-0.315189	6.597	-0.060339
2.31769	-0.661701	13.2146	3.19862	13.2169	2.54011	2.32312	-0.05027	13.2167	-0.314236	6.601	-0.0602258
2.31893	-0.661904	13.2212	3.18193	13.2235	2.55728	2.32436	-0.050102	13.2233	-0.312328	6.604	-0.0612822
2.32017	-0.662107	13.2279	3.16381	13.2302	2.57683	2.3256	-0.050455	13.23	-0.308514	6.607	-0.0623237
2.32142	-0.662311	13.2346	3.14617	13.2369	2.59829	2.32685	-0.051094	13.2367	-0.304699	6.611	-0.0627351
2.32266	-0.66235	13.2413	3.12901	13.2435	2.62022	2.32809	-0.051735	13.2433	-0.302315	6.614	-0.0630015
2.32391	-0.661985	13.2479	3.11232	13.2502	2.64406	2.32934	-0.052374	13.25	-0.300407	6.617	-0.0633765
2.32515	-0.66135	13.2546	3.09515	13.2569	2.66886	2.33058	-0.053012	13.2567	-0.300407	6.621	-0.0641941
2.3264	-0.660714	13.2613	3.07941	13.2635	2.69556	2.33182	-0.053652	13.2633	-0.300407	6.624	-0.0654578
2.32764	-0.66008	13.2679	3.06463	13.2702	2.72179	2.33307	-0.054179	13.27	-0.300884	6.627	-0.0659792
2.32889	-0.659478	13.2746	3.0508	13.2769	2.74801	2.33431	-0.054403	13.2767	-0.300884	6.631	-0.0647967
2.33013	-0.65891	13.2812	3.0365	13.2835	2.77281	2.33556	-0.054425	13.2833	-0.300407	6.634	-0.0627013
2.33138	-0.658291	13.2879	3.02172	13.2902	2.79713	2.3368	-0.054448	13.29	-0.301361	6.637	-0.0622795
2.33262	-0.658023	13.2946	3.00646	13.2969	2.82192	2.33805	-0.05447	13.2967	-0.303268	6.641	-0.0644066
2.33386	-0.657915	13.3012	2.99025	13.3035	2.84863	2.33929	-0.054492	13.3033	-0.307083	6.644	-0.0655616
2.33511	-0.657882	13.3079	2.97356	13.3102	2.87724	2.34054	-0.054512	13.31	-0.309944	6.647	-0.0641408
2.33635	-0.657861	13.3146	2.95734	13.3169	2.90632	2.34178	-0.054513	13.3167	-0.311375	6.651	-0.0626889
2.3376	-0.65784	13.3212	2.94018	13.3235	2.93589	2.34302	-0.054412	13.3233	-0.312805	6.654	-0.061873
[truncated: 22,202 more rows]

## Sheet: 2c
O432 IgG		O432 Fc
Hydrodynamic Diameter (nm)	Amplitude	Hydrodynamic Diameter (nm)	Amplitude
0.0151582	0	0.0151621	0
0.0163806	0	0.0163991	0
0.0177015	0	0.017737	0
0.019129	0	0.0191841	0
0.0206717	0	0.0207492	0
0.0223387	0	0.022442	0
0.0241402	0	0.024273	0
0.0260869	0	0.0262533	0
0.0281906	0	0.0283952	0
0.030464	0	0.0307118	0
0.0329207	0	0.0332175	0
0.0355755	0	0.0359275	0
0.0384445	0	0.0388587	0
0.0415447	0	0.042029	0
0.044895	0	0.0454579	0
0.0485155	0	0.0491666	0
0.0524279	0	0.0531779	0
0.0566559	0	0.0575164	0
0.0612248	0	0.0622089	0
0.0661622	0	0.0672843	0
0.0714977	0	0.0727737	0
0.0772635	0	0.078711	0
0.0834942	0	0.0851326	0
0.0902274	0	0.0920782	0
0.0975037	0	0.0995905	0
0.105367	0	0.107716	0
0.113864	0	0.116504	0
0.123046	0	0.126009	0
0.132969	0	0.136289	0
0.143692	0	0.147408	0
0.15528	0	0.159435	0
0.167802	0	0.172442	0
0.181334	0	0.186511	0
0.195957	0	0.201728	0
0.21176	0	0.218186	0
0.228837	0	0.235986	0
0.247291	0	0.255239	0
0.267233	0	0.276063	0
0.288784	0	0.298586	0
0.312072	0	0.322946	0
0.337239	0	0.349294	0
0.364434	0	0.377791	0
0.393824	0	0.408613	0
0.425583	0	0.44195	0
0.459903	0	0.478007	0
0.496991	0	0.517005	0
0.53707	0	0.559185	0
0.580381	0	0.604807	0
0.627185	0	0.65415	0
0.677763	0	0.707519	0
0.732419	0	0.765243	0
0.791484	0	0.827675	0
0.855312	0	0.895201	0
0.924287	0	0.968237	0
0.998824	0	1.04723	0.00065012
1.07937	0	1.13267	0
1.16642	0	1.22508	0
1.26048	0	1.32503	0
1.36213	0	1.43313	0
1.47197	0	1.55005	0
1.59068	0	1.67651	0
1.71896	0	1.81329	0
1.85758	0	1.96123	0
2.00738	0	2.12124	0
2.16926	0	2.2943	0
2.3442	0	2.48148	0
2.53324	0	2.68394	0
2.73753	0	2.90291	0
2.95829	0	3.13974	0
3.19685	0	3.3959	0
3.45466	0	3.67295	0
3.73325	0	3.97261	0
4.03431	0	4.29672	0
4.35965	0	4.64727	0
4.71123	0	5.02642	0
5.09116	0	5.4365	0
5.50172	0	5.88004	0
5.9454	0	6.35977	0
6.42485	0	6.87863	0
6.94297	0	7.43983	0
7.50288	0	8.04681	0
8.10793	0	8.70331	0
8.76178	0	9.41337	0
9.46836	0	10.1814	0
10.2319	0	11.012	0
11.057	0	11.9104	0
11.9487	0	12.8822	0
12.9123	0	13.9332	0
13.9536	0	15.0699	0
15.0788	0	16.2994	0
16.2949	0	17.6292	0
17.6089	0	19.0675	0
19.029	0	20.6231	0
20.5635	0	22.3056	0
22.2218	0	24.1254	0
24.0138	0	26.0937	0.00317285
25.9504	0	28.2226	0.121964
28.0431	0	30.5251	0.235702
30.3046	0	33.0155	0.278011
32.7485	0.084996	35.7091	0.230957
35.3894	0.238828	38.6225	0.115146
38.2433	0.303992	41.7735	0
41.3274	0.239136	45.1816	0
44.6601	0.095265	48.8678	0
48.2617	0	52.8547	0
52.1536	0	57.1668	0
56.3594	0	61.8308	0
60.9044	0	66.8753	0
65.816	0	72.3314	0
71.1236	0	78.2326	0
76.8592	0	84.6152	0
83.0573	0	91.5185	0
89.7553	0	98.9851	0
96.9935	0	107.061	0
104.815	0	115.795	0
113.268	0	125.243	0
122.402	0	135.461	0
132.273	0	146.512	0
142.94	0	158.466	0
154.467	0	171.394	0
166.924	0	185.377	0
180.385	0	200.501	0
194.932	0	216.859	0
210.652	0	234.552	0
227.639	0	253.688	0
245.997	0	274.385	0
265.835	0	296.771	0
287.273	0	320.983	0
310.439	0	347.171	0
335.474	0	375.495	0
362.528	0	406.13	0
391.763	0	439.264	0
423.356	0	475.101	0
457.497	0	513.863	0
494.391	0	555.786	0
534.26	0	601.131	0
577.344	0	650.174	0
623.903	0	703.219	0
674.216	0	760.591	0
728.587	0	822.644	0
787.343	0	889.76	0
850.836	0	962.351	0
919.45	0	1040.87	0
993.598	0	1125.78	0
1073.72	0	1217.63	0
1160.31	0	1316.97	0
1253.88	0	1424.42	0
1355	0	1540.63	0
1464.27	0	1666.32	0
1582.36	0	1802.27	0
1709.96	0	1949.31	0
1847.86	0	2108.35	0
1996.88	0	2280.36	0
2157.91	0	2466.4	0
2331.93	0	2667.62	0
2519.98	0	2885.26	0
2723.2	0	3120.66	0
2942.81	0	3375.26	0
3180.13	0	3650.63	0
3436.58	0	3948.47	0
3713.72	0	4270.6	0
4013.2	0	4619.02	0
4336.84	0	4995.87	0
4686.58	0	5403.46	0
5064.52	0	5844.3	0
5472.94	0	6321.11	0
5914.29	0	6836.82	0
6391.24	0	7394.61	0
6906.65	0	7997.9	0
7463.62	0	8650.41	0
8065.51	0	9356.16	0
8715.93	0	10119.5	0
9418.81	0	10945.1	0
10178.4	0	11838	0
10999.2	0	12803.9	0
11886.2	0	13848.5	0
12844.7	0	14978.3	0
13880.6	0	16200.3	0
14999.9	0	17522	0
16209.6	0	18951.6	0
17516.8	0	20497.7	0
18929.4	0	22170	0
20455.9	0	23978.8	0
22105.5	0	25935.1	0
23888.2	0	28051	0
25814.6	0	30339.6	0
27896.4	0	32814.9	0
30146	0	35492.1	0
32577.1	0	38387.7	0
35204.2	0	41519.6	0
38043.2	0	44907	0
41111.1	0	48570.7	0
44426.4	0	52533.4	0
48009.1	0	56819.4	0
51880.7	0	61455	0
56064.5	0	66468.8	0
60585.8	0	71891.7	0
65471.6	0	77757	0
70751.4	0	84100.9	0
76457	0	90962.3	0
82622.7	0	98383.5	0
89285.7	0	106410	0
96486	0	115092	0
104267	0	124481	0
112675	0	134637	0
121762	0	145622	0
131581	0	157502	0
142192	0	170352	0
153659	0	184250	0
166050	0	199283	0
179441	0	215541	0
193912	0	233126	0
209550	0	252146	0
226448	0	272717	0
244710	0	294967	0
264444	0	319032	0
285770	0	345060	0
308815	0	373212	0
333719	0	403661	0
360631	0	436594	0
389713	0	472214	0
421141	0	510739	0
455103	0	552408	0
491804	0	597477	0
531464	0	646222	0
574323	0	698944	0
620638	0	755968	0
670688	0	817644	0
724775	0	884352	0
783223	0	956502	0
846384	0	1.03454e+06	0
914639	0	1.11894e+06	0
988399	0	1.21023e+06	0
1068106	0	1.30897e+06	0
1.15424e+06	0	1.41576e+06	0
1.24732e+06	0	1.53127e+06	0
1.34791e+06	0	1.6562e+06	0
1.45661e+06	0	1.79132e+06	0
1574076	0	1.93746e+06	0
1.70101e+06	0	2.09553e+06	0
1.83819e+06	0	2.2665e+06	0
1.98643e+06	0	2.45141e+06	0
2146618	0	2.65141e+06	0
2.31973e+06	0	2867724	0
2.5068e+06	0	3.10169e+06	0
2.70895e+06	0	3354741	0
2.92741e+06	0	3.62844e+06	0
3.16349e+06	0	3.92447e+06	0
3.4186e+06	0	4.24465e+06	0
3694287	0	4590947	0
3.99221e+06	0	4965501	0
4314149	0	5.37061e+06	0
4.66206e+06	0	5.80878e+06	0
5.03802e+06	0	6282689	0
5.4443e+06	0	6.79526e+06	0
5.88334e+06	0	7349659	0
