# Supplementary material for: Computational design of non-porous pH-responsive antibody nanoparticles
Source: Nat Struct Mol Biol. 2024 May 9;31(9):1404–12. doi: 10.1038/s41594-024-01288-5 (PMC11402598; doi:10.1038/s41594-024-01288-5)
Supplement: Supplementary file 5 — Plotting source data. [file 41594_2024_1288_MOESM5_ESM.xlsx]

## Sheet: 4e
vol 280	uv 280	vol 488	uv 488
0	-0.00533414	0	0.0176745
0	-0.00533414	0	0.032011
0	-0.00533414	0	0.0461548
0	-0.00533414	0.00021265	0.0580833
0	-0.00960704	0.00192021	0.0700118
0	-0.0149926	0.00535718	0.0826056
0	-0.0101891	0.0105215	0.0956934
0	-0.0128819	0.016736	0.108215
0	-0.0155748	0.02296	0.120659
0	-0.0182676	0.0291855	0.129129
0	-0.0209604	0.0354085	0.125818
0	-0.0236532	0.0416287	0.121595
0	-0.026346	0.0478494	0.117135
0	-0.0290388	0.054301	0.113466
0	-0.0317316	0.0605443	0.108677
0	-0.0344244	0.0667835	0.109408
0	-0.0371172	0.0730229	0.119308
0	-0.03981	0.0792633	0.132798
0	-0.0425028	0.0855014	0.15279
0	-0.0451956	0.0917429	0.17318
0	-0.0478884	0.097988	0.191374
0	-0.0505812	0.104286	0.212609
0	-0.053274	0.110534	0.249883
0	-0.0559668	0.116754	0.288053
0	-0.0586597	0.12298	0.30141
0	-0.0613525	0.129206	0.308111
0	-0.0639115	0.135411	0.313851
0	-0.0652668	0.141633	0.317483
0	-0.0666221	0.145056	1.26803
0	-0.0679774	0.145056	1.15262
0	-0.0693326	0.145056	1.02674
0	-0.0706879	0.145975	0.90087
0	-0.0720432	0.148621	0.770291
0	-0.0733985	0.152994	0.651453
0	-0.0747537	0.158937	0.553375
0	-0.076109	0.165136	0.454085
0	-0.0774643	0.171334	0.350767
1.01e-05	-0.0787724	0.177525	0.270123
7.63e-05	-0.080049	0.183896	0.267601
0.00021265	-0.0813256	0.19025	0.263753
0.00041891	-0.0826022	0.196489	0.257537
0.00068835	-0.0838788	0.202732	0.250357
0.00102998	-0.0851554	0.208978	0.246423
0.00144111	-0.086432	0.215241	0.240788
0.00192021	-0.0850415	0.221534	0.231414
0.00246789	-0.0863181	0.22779	0.223081
0.00308784	-0.0875947	0.234032	0.221261
0.00377233	-0.0888369	0.240341	0.238279
0.00452983	-0.0897696	0.246578	0.260798
0.00535718	-0.0907023	0.252804	0.30107
0.00625284	-0.091635	0.259019	0.341846
0.0072175	-0.0925676	0.265245	0.336604
0.0082515	-0.0935003	0.271467	0.332933
0.0093496	-0.094433	0.277688	0.32957
0.0105215	-0.0932292	0.283914	0.325278
0.0117556	-0.0914691	0.290345	0.31848
0.013004	-0.089709	0.296582	0.305546
0.0142483	-0.0879489	0.302804	0.272661
0.0154941	-0.0863801	0.30903	0.236588
0.016736	-0.0849388	0.315252	0.199729
0.0179817	-0.0834976	0.321461	0.173493
0.0192273	-0.0820563	0.327682	0.182633
0.020469	-0.0806151	0.333906	0.18007
0.0217164	-0.0791739	0.340126	0.176337
0.02296	-0.0777326	0.34658	0.16888
0.0242034	-0.0762914	0.352805	0.162261
0.0254504	-0.0748501	0.359036	0.155332
0.0266916	-0.0734089	0.365254	0.149555
0.0279376	-0.0720441	0.371471	0.143809
0.0291855	-0.071367	0.377697	0.122114
0.0304261	-0.0706899	0.383922	0.0890844
0.0316759	-0.0700127	0.39014	0.0677578
0.0329188	-0.0693356	0.396521	0.0578486
0.0341643	-0.0686585	0.402815	0.0505023
0.0354085	-0.0679814	0.409033	0.0476352
0.0366475	-0.0673043	0.415259	0.045088
0.0378947	-0.066761	0.421478	0.0474067
0.0391385	-0.0674214	0.427707	0.0510598
0.0403839	-0.0680818	0.433928	0.0512744
0.0416287	-0.069287	0.44015	0.0498391
0.042869	-0.071037	0.446367	0.0507603
0.0441133	-0.072787	0.45283	0.0521759
0.04536	-0.074537	0.459051	0.0535459
0.0466057	-0.076287	0.465275	0.0544936
0.0478494	-0.078037	0.471501	0.0547847
0.0491631	-0.079787	0.47772	0.0549427
0.0505579	-0.0815369	0.483942	0.049679
0.0518165	-0.0833341	0.49016	0.0392959
0.053056	-0.0851628	0.496384	0.0333707
0.054301	-0.0869915	0.50268	0.0333648
0.0555479	-0.0771514	0.509057	0.0326693
0.056795	-0.0673112	0.515276	0.0311494
0.0580411	-0.0574711	0.521502	0.0299612
0.0592937	-0.047631	0.527721	0.0266633
0.0605443	-0.0377908	0.533935	0.023106
0.0617883	-0.0279507	0.540155	0.0192901
0.0630355	-0.0181106	0.546377	0.0164981
0.0642826	-0.00830483	0.552601	0.0190557
0.0655348	0.00119138	0.559058	0.0217384
0.0667835	0.0106876	0.565282	0.0184138
0.0680328	0.0335562	0.571498	0.0137029
0.0692826	0.0876272	0.577724	0.0121243
0.0705277	0.141698	0.583949	0.0135816
0.0717757	0.195769	0.59017	0.0168451
0.0730229	0.24984	0.596392	0.0192054
0.0742783	0.303911	0.602615	0.0218217
0.0755196	0.357982	0.60885	0.0243877
0.0767692	0.412053	0.615285	0.025497
0.0780181	0.466315	0.621506	0.0258844
0.0792633	0.520705	0.627727	0.0281317
0.0805152	0.575095	0.633954	0.0307692
0.0817645	0.634819	0.640189	0.0306044
0.0830149	0.695877	0.646409	0.0277841
0.0842637	0.756935	0.652635	0.0257056
0.0855014	0.817992	0.658854	0.0253623
0.0867568	0.87905	0.665312	0.0251731
0.0880008	0.940108	0.671536	0.0224464
0.0892486	1.00117	0.677758	0.0187914
0.0904956	1.0623	0.683983	0.0166393
0.0917429	1.12412	0.690205	0.0153741
0.0929905	1.18594	0.696429	0.0161611
0.0942425	1.23828	0.702648	0.017842
0.0954906	1.26849	0.70887	0.016883
0.0967401	1.2987	0.715092	0.0127882
0.097988	1.3289	0.721542	0.00818819
0.0992357	1.35911	0.72776	0.00358969
0.100485	1.38932	0.733986	0.0025869
0.101727	1.41952	0.740207	0.00624663
0.103036	1.44973	0.746429	0.00850153
0.104286	1.48048	0.752654	0.0104566
0.105542	1.51178	0.758874	0.0113623
0.106791	1.54308	0.765099	0.00947291
0.108038	1.56465	0.771556	0.00980401
0.109285	1.58379	0.777775	0.0140209
0.110534	1.60292	0.784005	0.0182967
0.111778	1.62206	0.790226	0.0242413
0.113019	1.6412	0.796448	0.0298781
0.114268	1.66034	0.802672	0.030168
0.115509	1.67948	0.808886	0.0294066
0.116754	1.69862	0.815114	0.0269548
0.118002	1.70609	0.821328	0.0232384
0.119247	1.71356	0.827783	0.0225298
0.120492	1.72008	0.834005	0.0236653
0.121737	1.72281	0.840223	0.0234734
0.12298	1.72554	0.846451	0.0217329
0.124223	1.72827	0.852676	0.0182998
0.125469	1.731	0.858895	0.0146192
0.126712	1.73373	0.865118	0.0125822
0.127957	1.73645	0.871341	0.0120934
0.129206	1.73918	0.877785	0.012772
0.13045	1.72854	0.884018	0.0125049
0.131693	1.68669	0.890241	0.0108859
0.132925	1.64485	0.896469	0.00877768
0.134169	1.59958	0.902693	0.00756007
0.135411	1.55285	0.908915	0.00644726
0.136659	1.50611	0.915139	0.00467783
0.137899	1.45938	0.921354	0.00297803
0.139147	1.41265	0.927579	0.00157803
0.140393	1.36592	0.934029	-0.00054014
0.141633	1.31918	0.940245	-0.00284982
0.142882	1.27245	0.946468	-0.00277811
0.145017	1.48896	0.952697	-0.00212842
0.145056	1.46365	0.958915	-0.00245291
0.145056	1.43835	0.965153	-0.00202376
0.145056	1.41304	0.971378	-0.00043803
0.145056	1.38773	0.977598	0.00059909
0.145056	1.36243	0.983993	0.00110751
0.145056	1.33712	0.99027	-0.00069255
0.145056	1.31181	0.996503	-0.00232947
0.145056	1.28423	1.00273	-0.00411665
0.145056	1.25133	1.00895	-0.0060969
0.145056	1.21844	1.01517	-0.00448996
0.145056	1.1871	1.02139	-0.00224501
0.145056	1.15616	1.02761	0.00029415
0.145056	1.12522	1.03383	0.00360614
0.145107	1.09428	1.04029	0.00755328
0.14522	1.06333	1.0465	0.0112302
0.145402	1.03239	1.05272	0.0167324
0.145653	1.00145	1.05895	0.022061
0.145975	0.970503	1.06517	0.0269806
0.146369	0.934266	1.07138	0.030697
0.146826	0.896706	1.0776	0.0299924
0.147352	0.858376	1.08383	0.026881
0.14795	0.818248	1.09014	0.0231405
0.148621	0.778121	1.0965	0.0227352
0.149355	0.737993	1.10273	0.0226111
0.150165	0.697866	1.10896	0.0196101
0.151035	0.657738	1.11518	0.0167692
0.151978	0.61761	1.1214	0.0119616
0.152994	0.577483	1.12763	0.00776821
0.154077	0.539328	1.13384	0.00738055
0.155227	0.505776	1.14007	0.00806069
0.156435	0.472224	1.14651	0.0105307
0.157682	0.43939	1.15273	0.0124086
0.158937	0.406864	1.15896	0.00964594
0.160173	0.374339	1.16518	0.0066126
0.161412	0.341813	1.1714	0.00714308
0.162645	0.309287	1.17763	0.00800735
0.163903	0.276762	1.18385	0.00973874
0.165136	0.244236	1.19007	0.00969702
0.166374	0.21171	1.19632	0.0075199
0.167613	0.205796	1.20274	0.00581521
0.168856	0.206533	1.20897	0.00379699
0.170103	0.207102	1.2152	0.0018211
0.171334	0.206991	1.22142	0.00057906
0.172582	0.206881	1.22764	2.77e-05
0.173818	0.206771	1.23387	-0.00085741
0.175055	0.206661	1.24009	-0.00056916
0.176296	0.20655	1.24631	0.00108844
0.177525	0.20644	1.25275	0.0025329
0.178766	0.20633	1.25897	0.00312775
0.180001	0.206121	1.2652	0.0041216
0.181283	0.205684	1.27142	0.00557119
0.182596	0.205246	1.27764	0.00783318
0.183896	0.204459	1.28385	0.0107501
0.185186	0.203439	1.29008	0.0117738
0.186467	0.202418	1.2963	0.0111182
0.187736	0.201398	1.30253	0.00936782
0.188995	0.200377	1.30898	0.00813997
0.19025	0.199357	1.31521	0.00890064
0.191494	0.198337	1.32142	0.00972021
0.192742	0.197316	1.32764	0.00917625
0.19399	0.194734	1.33387	0.00851762
0.195243	0.191762	1.34009	0.00691366
0.196489	0.188693	1.34632	0.00619543
0.19774	0.184756	1.35254	0.00715655
0.198987	0.180819	1.35898	0.00859523
0.200234	0.176882	1.36521	0.00954473
0.201484	0.172945	1.37143	0.0106641
0.202732	0.169008	1.37765	0.012068
0.203981	0.165071	1.38387	0.0132359
0.20523	0.161134	1.39011	0.0141033
0.206478	0.157968	1.39633	0.0136452
0.207726	0.156599	1.40255	0.012549
0.208978	0.15523	1.40878	0.0104794
0.210224	0.153881	1.41523	0.00895059
0.211475	0.152551	1.42146	0.0080778
0.212734	0.151222	1.42768	0.00652808
0.21398	0.149893	1.4339	0.00494081
0.215241	0.148564	1.44013	0.00513452
0.216502	0.147235	1.44634	0.00593334
0.217766	0.145905	1.45257	0.00706583
0.219025	0.144576	1.45879	0.00900716
0.220273	0.142529	1.46523	0.0100711
0.221534	0.140173	1.47146	0.0105492
0.222796	0.137817	1.47768	0.0114622
0.224043	0.175873	1.48391	0.0129407
0.225294	0.218418	1.49013	0.0128021
0.226542	0.260963	1.49635	0.0115266
0.22779	0.303508	1.50257	0.00919414
0.229036	0.346053	1.5088	0.00711417
0.230284	0.388599	1.51502	0.00606751
0.231532	0.431144	1.52148	0.00573468
0.23278	0.473859	1.5277	0.00615966
0.234032	0.517252	1.53393	0.00604045
0.2353	0.560645	1.54015	0.00439632
0.236597	0.594095	1.54637	0.002033
0.237845	0.612631	1.5526	0.00262713
0.239092	0.631166	1.55881	0.00474608
0.240341	0.649701	1.56504	0.0056932
0.241589	0.668236	1.57143	0.005422
0.242832	0.686772	1.57771	0.00369328
0.244086	0.705307	1.58392	-0.00056845
0.245334	0.723842	1.59015	-0.00408053
0.246578	0.742727	1.59638	-0.00425339
0.247826	0.761845	1.6026	-0.00387681
0.249074	0.780964	1.60882	-0.00333333
0.250314	0.796808	1.61504	-0.00344914
0.251557	0.811835	1.62126	-0.00574118
0.252804	0.826861	1.62772	-0.00806326
0.254048	0.841887	1.63395	-0.00959849
0.255288	0.856914	1.64016	-0.0108971
0.256531	0.87194	1.64639	-0.00757009
0.257778	0.886966	1.65261	-0.00219417
0.259019	0.902089	1.65884	-0.00033027
0.26027	0.91808	1.66506	0.00069195
0.261514	0.934071	1.67128	0.00267619
0.262754	0.948092	1.67759	0.00556701
0.264001	0.957519	1.68395	0.0084123
0.265245	0.966945	1.69017	0.008156
0.26649	0.976371	1.69639	0.00850821
0.267734	0.985798	1.70262	0.0117239
0.268973	0.995224	1.70885	0.0122677
0.270225	1.00465	1.71507	0.0109087
0.271467	1.01408	1.7213	0.0102667
0.272715	1.02348	1.72752	0.00893402
0.273959	1.03287	1.73398	0.00707388
0.275203	1.04226	1.7402	0.00344598
0.276447	1.048	1.74642	0.00072312
0.277688	1.05282	1.75265	0.00378478
0.278932	1.05765	1.75887	0.00722086
0.280177	1.06248	1.76509	0.00625491
0.281423	1.0673	1.77131	0.00428843
0.282669	1.07213	1.77753	0.00274169
0.283914	1.07696	1.78378	0.00181782
0.285158	1.08178	1.79021	0.0030641
0.286398	1.0462	1.79643	0.00536484
0.287644	1.00613	1.80265	0.00838476
0.288945	0.965894	1.80887	0.0110819
0.290345	0.925295	1.81508	0.0113927
0.291603	0.884697	1.8213	0.0107519
0.292849	0.844098	1.82753	0.0117903
0.294095	0.8035	1.83375	0.0143652
0.295336	0.762901	1.8402	0.0163172
0.296582	0.722303	1.84642	0.0146513
0.297825	0.681704	1.85265	0.0123476
0.299067	0.651049	1.85887	0.0122254
0.300312	0.635309	1.86509	0.0126665
0.301561	0.619568	1.87132	0.0115483
0.302804	0.602807	1.87754	0.00994611
0.304048	0.585792	1.88377	0.00909168
0.305291	0.568776	1.88999	0.00844407
0.306537	0.55176	1.89643	0.00816393
0.307783	0.534744	1.90266	0.00849175
0.30903	0.517728	1.90888	0.0113081
0.310273	0.500712	1.9151	0.0136177
0.311519	0.483696	1.92133	0.0121551
0.312758	0.469953	1.92755	0.00939238
0.314006	0.457029	1.93377	0.00834721
0.315252	0.443405	1.93999	0.00701803
0.316494	0.426978	1.94645	0.005229
0.317742	0.410552	1.95267	0.00382829
0.318986	0.394126	1.9589	0.00163007
0.320218	0.377699	1.96511	-0.00014615
0.321461	0.361273	1.97134	-0.00141573
0.322705	0.344846	1.97756	-0.00021172
0.323948	0.32842	1.98379	0.00162649
0.325193	0.313963	1.99001	0.00212002
0.326437	0.3041	1.99622	0.00270087
0.327682	0.294238	2.00268	0.00641692
0.328926	0.283428	2.0089	0.010628
0.33017	0.272211	2.01512	0.0131567
0.331414	0.260994	2.02134	0.015042
0.33266	0.249777	2.02757	0.0150878
0.333906	0.23856	2.03378	0.0144978
0.335149	0.227343	2.04	0.0115198
0.336391	0.216126	2.04622	0.0080061
0.337638	0.204909	2.05267	0.0067296
0.338883	0.197339	2.0589	0.00559413
0.340126	0.190682	2.06512	0.00173336
0.341375	0.183637	2.07135	-0.00401849
0.342729	0.175038	2.07757	-0.007882
0.344094	0.16644	2.08379	-0.00592399
0.345342	0.157841	2.09001	-0.00329101
0.34658	0.149242	2.09624	-0.00324929
0.347829	0.140644	2.10245	-0.00278664
0.349071	0.132045	2.10891	-0.0008862
0.350316	0.123447	2.11513	0.00113058
0.351558	0.115006	2.12135	0.00427783
0.352805	0.106932	2.12757	0.00800776
0.354051	0.0988575	2.1338	0.0103521
0.355301	0.0898826	2.14003	0.010915
0.35654	0.0805217	2.14625	0.00746334
0.357792	0.0711608	2.15248	0.00486493
0.359036	0.0617999	2.15889	0.00480336
0.360275	0.052439	2.16516	0.00415367
0.361518	0.0430781	2.17138	0.00294942
0.362761	0.0337172	2.17761	0.00212985
0.364003	0.0243562	2.18383	0.0008117
0.365254	0.0160158	2.19005	0.00030506
0.366498	0.0079304	2.19628	0.00181323
0.367742	-0.00010419	2.2025	0.00233179
0.368984	-0.00793564	2.20871	0.00144917
0.370235	-0.0157671	2.21517	-0.00156981
0.371471	-0.0235985	2.22138	-0.00389838
0.372722	-0.03143	2.2276	-0.00228012
0.373967	-0.0392615	2.23383	-0.0009408
0.375208	-0.0470929	2.24006	-0.00112426
0.376457	-0.0549244	2.24627	-0.00197285
0.377697	-0.0620554	2.2525	-0.00434977
0.378945	-0.0663844	2.25872	-0.00628895
0.380184	-0.0707135	2.26505	-0.00555557
0.381431	-0.0749487	2.2714	-0.00430578
0.382674	-0.0791437	2.27762	-0.00152832
0.383922	-0.0833387	2.28384	0.00133568
0.385164	-0.0875337	2.29007	0.00015551
0.38641	-0.0917286	2.2963	-0.00189787
0.38765	-0.0959236	2.30251	-0.0034458
0.388895	-0.100119	2.30874	-0.00586873
0.39014	-0.104314	2.31496	-0.00762433
0.391386	-0.10756	2.3214	-0.0088045
0.39263	-0.1104	2.32763	-0.0107617
0.393872	-0.113258	2.33385	-0.0131846
0.395123	-0.116184	2.34007	-0.0154366
0.396521	-0.119111	2.3463	-0.0133713
0.39783	-0.122038	2.35252	-0.0106205
0.399081	-0.124964	2.35874	-0.0109311
0.400323	-0.127891	2.36496	-0.0109133
0.401571	-0.130817	2.37122	-0.00860399
0.402815	-0.133744	2.37764	-0.00619704
0.404056	-0.136282	2.38387	-0.00648016
0.405299	-0.137267	2.39009	-0.00782233
0.406544	-0.138253	2.39632	-0.00681025
0.407785	-0.138898	2.40254	-0.00442702
0.409033	-0.139315	2.40876	-0.00633174
0.410278	-0.139733	2.41498	-0.00811094
0.411521	-0.140151	2.4212	-0.00570446
0.412765	-0.140569	2.42765	-0.00248283
0.414014	-0.140987	2.43387	-0.0008086
0.415259	-0.141405	2.4401	-0.00016785
0.416503	-0.141822	2.44632	0.00283384
0.417746	-0.141339	2.45254	0.00733399
0.418989	-0.14047	2.45877	0.00953031
0.420236	-0.139536	2.465	0.00954223
0.421478	-0.138012	2.47122	0.00943828
0.422722	-0.136488	2.47744	0.00843012
0.423968	-0.134964	2.4839	0.00703454
0.425211	-0.133439	2.49012	0.00414926
0.426456	-0.131915	2.49634	0.00133991
0.427707	-0.130391	2.50257	0.00080073
0.428947	-0.128867	2.50879	0.00075543
0.430193	-0.127394	2.51501	0.00075573
0.431437	-0.126124	2.52124	0.00106698
0.432681	-0.124854	2.52745	0.00079924
0.433928	-0.124345	2.5339	-0.00049418
0.435169	-0.124345	2.54013	-0.00093985
0.436412	-0.124345	2.54635	-0.00120509
0.437659	-0.124345	2.55257	-0.00019938
0.438903	-0.124345	2.5588	0.00190765
0.44015	-0.124345	2.565	0.00231898
0.441393	-0.124345	2.57122	0.00116563
0.442634	-0.124345	2.57745	-0.00043362
0.443882	-0.124439	2.58367	-0.00203103
0.445122	-0.124573	2.59012	-0.00251728
0.446367	-0.124708	2.59635	-0.00038612
0.447618	-0.125092	2.60258	0.00170845
0.448897	-0.125503	2.6088	0.00190431
0.450305	-0.125915	2.61502	0.00150698
0.451582	-0.126327	2.62124	0.00044072
0.45283	-0.126739	2.62746	-0.00034338
0.454066	-0.127151	2.63369	0.0005756
0.455313	-0.127563	2.64013	0.00180501
0.456561	-0.127957	2.64636	0.00307924
0.457805	-0.128283	2.65258	0.00461704
0.459051	-0.128608	2.6588	0.00321549
0.460297	-0.129041	2.66502	0.0001995
0.461542	-0.129723	2.67125	-0.00098312
0.462784	-0.130404	2.67747	-0.00181162
0.464029	-0.131086	2.68369	-0.0024423
0.465275	-0.131768	2.68991	-0.00142604
0.466519	-0.13245	2.69637	-0.00103343
0.46776	-0.133132	2.7026	-0.00016916
0.469014	-0.133814	2.70882	0.00035965
0.470246	-0.134836	2.71504	0.00188661
0.471501	-0.136085	2.72127	0.00478691
0.472737	-0.137335	2.72749	0.00603813
0.473982	-0.138685	2.73371	0.00680137
0.475226	-0.140061	2.73993	0.00821185
0.47648	-0.141437	2.74634	0.00940812
0.47772	-0.142812	2.7526	0.0105847
0.478958	-0.144188	2.75882	0.0124679
0.480209	-0.145564	2.76504	0.0133657
0.481452	-0.146939	2.77127	0.0141347
0.482697	-0.14838	2.77748	0.0129824
0.483942	-0.150411	2.7837	0.0110899
0.485182	-0.152442	2.78992	0.0131307
0.486428	-0.154419	2.79614	0.0167576
0.487677	-0.156272	2.80259	0.018757
0.488912	-0.158126	2.80883	0.0177884
0.49016	-0.159979	2.81505	0.015267
0.491404	-0.161832	2.82127	0.0128053
0.49265	-0.163685	2.82749	0.0105089
0.493892	-0.165538	2.83372	0.00803536
0.495138	-0.167391	2.83993	0.00622123
0.496384	-0.168482	2.84616	0.00404948
0.497628	-0.169065	2.85249	0.00108236
0.498874	-0.169648	2.85883	-0.00029576
0.500117	-0.170636	2.86505	-0.00020385
0.501355	-0.171725	2.87127	0.00118744
0.50268	-0.172814	2.8775	0.00187361
0.504067	-0.173903	2.88373	0.00216013
0.505318	-0.174992	2.88995	0.00273913
0.506569	-0.176081	2.89618	0.0034321
0.507813	-0.17717	2.9024	0.00394768
0.509057	-0.178259	2.90886	0.00491196
0.510301	-0.179098	2.91509	0.00510865
0.511541	-0.179909	2.92131	0.00279695
0.512785	-0.180615	2.92753	0.00041276
0.51403	-0.180902	2.93375	-0.00043023
0.515276	-0.18119	2.93998	-0.000314
0.516519	-0.181477	2.9462	-0.00065511
0.517768	-0.181764	2.95242	-0.00128692
0.519009	-0.182052	2.95867	-0.00172657
0.520253	-0.182339	2.96509	-0.00078553
0.521502	-0.182626	2.97131	0.00080341
0.522746	-0.182807	2.97753	0.00263292
0.523991	-0.182737	2.98376	0.00413525
0.525232	-0.182668	2.98998	0.00468171
0.526479	-0.183294	2.9962	0.00500661
0.527721	-0.184218	3.00242	0.00471973
0.528968	-0.185142	3.00864	0.00432134
0.530211	-0.186066	3.0151	0.00352168
0.531459	-0.18699	3.02132	0.00239813
0.532704	-0.187914	3.02755	0.00097626
0.533935	-0.188838	3.03377	0.00077957
0.535178	-0.189761	3.03999	0.00137478
0.536421	-0.190584	3.04621	0.00247151
0.537669	-0.191382	3.05244	0.00359237
0.538913	-0.192048	3.05866	0.00300825
0.540155	-0.19219	3.06488	0.00261074
0.541399	-0.192332	3.07133	0.00196105
0.542647	-0.192474	3.07755	0.00172359
0.543888	-0.192616	3.08377	0.00069726
0.545135	-0.192757	3.08999	-0.00125676
0.546377	-0.192899	3.09622	-0.00196904
0.547624	-0.193041	3.10244	-0.00251323
0.548868	-0.193236	3.10866	-0.00357884
0.550109	-0.193556	3.11488	-0.00427461
0.551354	-0.193875	3.12134	-0.00226891
0.552601	-0.194221	3.12756	0.00017381
0.553842	-0.194585	3.13379	0.00151753
0.555093	-0.194948	3.14001	0.00171125
0.556465	-0.195312	3.14623	0.00376624
0.557812	-0.195675	3.15246	0.00672263
0.559058	-0.196039	3.15868	0.00696224
0.560297	-0.196403	3.1649	0.00646156
0.56154	-0.196766	3.17112	0.00609106
0.562786	-0.196725	3.17757	0.00578111
0.564031	-0.196583	3.18379	0.00480825
0.565282	-0.196477	3.19002	0.00447148
0.566522	-0.196703	3.19624	0.00551045
0.567767	-0.196929	3.20246	0.0033915
0.569018	-0.197155	3.2087	0.00052404
0.570258	-0.197381	3.21492	-0.00134188
0.571498	-0.197606	3.22114	-0.00277358
0.572746	-0.197832	3.2276	-0.00266987
0.573994	-0.198058	3.23382	-0.00229174
0.575235	-0.198389	3.24005	-0.00268066
0.576486	-0.199139	3.24627	-0.00358534
0.577724	-0.199889	3.25249	-0.00786322
0.578971	-0.20038	3.25871	-0.0137417
0.580216	-0.2007	3.26494	-0.0150319
0.581461	-0.201019	3.27116	-0.0160184
0.582705	-0.201339	3.27737	-0.016764
0.583949	-0.201658	3.28383	-0.0139477
0.585198	-0.201978	3.29005	-0.0132361
0.586437	-0.202297	3.29627	-0.0158796
0.587681	-0.202617	3.30249	-0.0175321
0.588922	-0.202241	3.30872	-0.0170314
0.59017	-0.201567	3.31493	-0.0141887
0.591415	-0.200899	3.32115	-0.00915509
0.592662	-0.200277	3.32737	-0.00440186
0.593906	-0.199656	3.3338	-0.0024721
0.595151	-0.199034	3.34005	-0.00288254
0.596392	-0.198412	3.34627	-0.00874269
0.597637	-0.197791	3.3525	-0.0140015
0.598881	-0.197169	3.35872	-0.0142235
0.600124	-0.196547	3.36495	-0.0139314
0.60137	-0.196057	3.37117	-0.0161551
0.602615	-0.196091	3.37739	-0.0188059
0.603854	-0.196125	3.38361	-0.0206897
0.605103	-0.196309	3.39006	-0.021402
0.606347	-0.196594	3.39628	-0.0193667
0.607586	-0.196879	3.4025	-0.0167978
0.60885	-0.197164	3.40873	-0.0127884
0.610252	-0.197449	3.41495	-0.00891703
0.611551	-0.197734	3.42117	-0.00685567
0.612796	-0.198019	3.42739	-0.0049364
0.614044	-0.198304	3.43361	-0.00229037
0.615285	-0.198562	3.43997	0.00119352
0.616531	-0.198803	3.44629	0.00340819
0.617772	-0.199044	3.45252	0.00379562
0.619016	-0.199364	3.45874	0.00395525
0.620262	-0.199684	3.46496	0.00334162
0.621506	-0.200004	3.47119	0.00291544
0.622751	-0.200324	3.47741	0.00454515
0.623995	-0.200644	3.48363	0.00650853
0.625238	-0.200964	3.48985	0.00916946
0.626487	-0.201284	3.4963	0.0124635
0.627727	-0.201567	3.50252	0.012953
0.628975	-0.201519	3.50874	0.0112423
0.630221	-0.201471	3.51496	0.0108119
0.631466	-0.201263	3.52119	0.0112441
0.632705	-0.200895	3.5274	0.0126927
0.633954	-0.200527	3.53362	0.0153779
0.635196	-0.20016	3.53984	0.0161913
0.636442	-0.199792	3.54612	0.0153717
0.637688	-0.199424	3.55252	0.0132133
0.638931	-0.199056	3.55875	0.0102032
0.640189	-0.198689	3.56497	0.00957668
0.641433	-0.198579	3.57119	0.0107569
0.642679	-0.198642	3.57742	0.0113124
0.643925	-0.198704	3.58364	0.0149892
0.645167	-0.199333	3.58986	0.0186513
0.646409	-0.200024	3.59608	0.018887
0.647655	-0.200716	3.60253	0.0188132
0.6489	-0.201407	3.60875	0.0186651
0.650146	-0.202098	3.61497	0.017963
0.651389	-0.20279	3.6212	0.0178162
0.652635	-0.203481	3.62742	0.0179474
0.653878	-0.204167	3.63366	0.0177781
0.655122	-0.204807	3.63988	0.0168572
0.656367	-0.205447	3.6461	0.0133591
0.657608	-0.206045	3.65233	0.0118184
0.658854	-0.20658	3.65878	0.0121729
0.660097	-0.207116	3.665	0.0121759
0.661347	-0.207652	3.67122	0.0134297
0.662641	-0.208188	3.67745	0.0154294
0.664045	-0.208724	3.68367	0.0170344
0.665312	-0.20926	3.68989	0.0181877
0.666556	-0.209796	3.69611	0.0200348
0.667795	-0.210181	3.70234	0.0229226
0.669042	-0.210466	3.70878	0.0244158
0.670285	-0.210751	3.71501	0.0240441
0.671536	-0.210952	3.72123	0.0241215
0.672782	-0.211145	3.72745	0.0240114
0.674026	-0.211337	3.73367	0.0234987
0.675269	-0.21153	3.7399	0.0229608
0.676518	-0.211722	3.74612	0.0225099
0.677758	-0.211915	3.75234	0.0227117
0.679004	-0.212108	3.75857	0.0232899
0.680246	-0.2123	3.76502	0.0235778
0.681496	-0.212413	3.77125	0.0238519
0.682742	-0.212527	3.77747	0.0228886
0.683983	-0.212834	3.78369	0.0206534
0.685227	-0.213434	3.78992	0.0200992
0.686471	-0.214034	3.79613	0.0215297
0.687718	-0.214633	3.80236	0.0226976
0.688963	-0.215233	3.80858	0.023082
0.690205	-0.215832	3.81503	0.0229261
0.691452	-0.216432	3.82125	0.0209204
0.692697	-0.217032	3.82747	0.0189161
0.693935	-0.217791	3.8337	0.0172299
0.695184	-0.21871	3.83992	0.0161658
0.696429	-0.219629	3.84614	0.0178198
0.697672	-0.220368	3.85237	0.0192589
0.698917	-0.221062	3.85859	0.0180466
0.700156	-0.221756	3.86481	0.0165465
0.701409	-0.22245	3.87126	0.0151923
0.702648	-0.223143	3.87749	0.0135251
0.703893	-0.223837	3.88371	0.0150659
0.705139	-0.224531	3.88994	0.0183412
0.706387	-0.225225	3.89616	0.0200428
0.707624	-0.225353	3.90238	0.0196733
0.70887	-0.225418	3.9086	0.018516
0.71011	-0.225414	3.91482	0.0190226
0.711361	-0.225251	3.92124	0.0202213
0.712602	-0.225089	3.92749	0.0202541
0.713847	-0.224926	3.93372	0.0208567
0.715092	-0.224763	3.93994	0.0219296
0.716427	-0.224601	3.94616	0.021268
0.717801	-0.224438	3.9524	0.0169435
0.71905	-0.224275	3.95862	0.0137958
0.720298	-0.224154	3.96484	0.0135153
0.721542	-0.224095	3.97107	0.0126521
0.722786	-0.224036	3.97751	0.00953358
0.724028	-0.223964	3.98375	0.00663251
0.725271	-0.223885	3.98997	0.00734061
0.726515	-0.223807	3.99619	0.00940055
0.72776	-0.223729	4.00241	0.00965238
0.729004	-0.223651	4.00864	0.00819206
0.730249	-0.223573	4.01486	0.00856155
0.731492	-0.223495	4.02108	0.00885063
0.732739	-0.223417	4.02744	0.00860786
0.733986	-0.223422	4.03375	0.00899529
0.735227	-0.223436	4.03997	0.00952685
0.736474	-0.223487	4.04619	0.00938678
0.737715	-0.22368	4.05242	0.00727606
0.738965	-0.223874	4.05863	0.005476
0.740207	-0.224068	4.06485	0.00538808
0.741451	-0.224261	4.07108	0.00711316
0.742699	-0.224455	4.0773	0.0089432
0.743942	-0.224649	4.08375	0.00992262
0.745184	-0.224843	4.08998	0.010425
0.746429	-0.224842	4.0962	0.00857431
0.747674	-0.224549	4.10242	0.00633329
0.748922	-0.224256	4.10865	0.00716913
0.750165	-0.224122	4.11487	0.0093317
0.751412	-0.224094	4.12109	0.00943136
0.752654	-0.224065	4.12731	0.0091691
0.753901	-0.224036	4.13359	0.00871336
0.755142	-0.224008	4.13998	0.00812328
0.756387	-0.223979	4.1462	0.00831676
0.757631	-0.223951	4.15242	0.00811708
0.758874	-0.223922	4.15865	0.00956631
0.760123	-0.224074	4.16487	0.0120369
0.761365	-0.22427	4.17109	0.0124229
0.762608	-0.224491	4.17731	0.0144465
0.763852	-0.224925	4.18354	0.0168621
0.765099	-0.22536	4.18999	0.0194156
0.766343	-0.225794	4.19621	0.0220474
0.767584	-0.226229	4.20245	0.0234327
0.768842	-0.226663	4.20866	0.0247841
0.770227	-0.227098	4.21489	0.0286553
0.771556	-0.227532	4.22111	0.033101
0.772798	-0.228035	4.22733	0.0367015
0.774043	-0.228697	4.23356	0.0399023
0.775286	-0.22936	4.23978	0.0395784
0.776529	-0.229817	4.24622	0.0388363
0.777775	-0.229967	4.25244	0.0379577
0.779024	-0.230117	4.25867	0.0366345
0.780268	-0.230268	4.26489	0.0359628
0.781514	-0.230418	4.2711	0.0340167
0.782758	-0.230568	4.27732	0.0311147
0.784005	-0.230718	4.28355	0.0310014
0.785246	-0.230868	4.28977	0.0308868
0.786488	-0.231032	4.29622	0.028282
0.787734	-0.231201	4.30244	0.0261682
0.788978	-0.231371	4.30867	0.0245279
0.790226	-0.23148	4.31489	0.0232494
0.791468	-0.231582	4.32111	0.0233756
0.79271	-0.231685	4.32734	0.0243786
0.793957	-0.231787	4.33356	0.0242994
0.795204	-0.23189	4.33978	0.0224152
0.796448	-0.231992	4.346	0.0209061
0.797693	-0.232095	4.35245	0.0217447
0.798936	-0.232161	4.35867	0.02342
0.800188	-0.232085	4.36489	0.0236346
0.801425	-0.232008	4.37112	0.0237334
0.802672	-0.231917	4.37734	0.0237602
0.803913	-0.231699	4.38358	0.0231535
0.805157	-0.23148	4.3898	0.0229478
0.806402	-0.231262	4.39602	0.0246846
0.80765	-0.231044	4.40248	0.0251078
0.808886	-0.230826	4.4087	0.0219642
0.810137	-0.230608	4.41493	0.0185399
0.811378	-0.23039	4.42115	0.016927
0.81263	-0.230013	4.42737	0.0156276
0.813869	-0.229531	4.43359	0.0143886
0.815114	-0.229049	4.43982	0.0153886
0.816358	-0.228744	4.44604	0.0162148
0.8176	-0.228558	4.45226	0.0169152
0.818849	-0.228372	4.45871	0.0183988
0.82009	-0.228186	4.46493	0.0189769
0.821328	-0.228	4.47115	0.0179731
0.822605	-0.227814	4.47738	0.0159764
0.82401	-0.227628	4.4836	0.0144983
0.825291	-0.227419	4.48982	0.0139648
0.826541	-0.226995	4.49605	0.0132287
0.827783	-0.226571	4.50226	0.0112779
0.829029	-0.226169	4.5087	0.0107444
0.830273	-0.225964	4.51495	0.00988609
0.831518	-0.225759	4.52117	0.00918871
0.832756	-0.225554	4.52739	0.0110211
0.834005	-0.225349	4.53361	0.0118079
0.83525	-0.225144	4.53984	0.0118323
0.836493	-0.224939	4.54606	0.0107415
0.837739	-0.224734	4.55228	0.00985342
0.838982	-0.224734	4.55851	0.0107959
0.840223	-0.225041	4.56495	0.0108526
0.841473	-0.225348	4.57117	0.00504774
0.84272	-0.22552	4.57739	-0.00156242
0.843962	-0.225603	4.58362	-0.00260395
0.845203	-0.225686	4.58984	-0.00128621
0.846451	-0.225769	4.59607	0.00036633
0.847695	-0.225851	4.60229	0.00103629
0.848938	-0.225934	4.60851	0.00202513
0.850185	-0.226017	4.61488	0.00275826
0.851432	-0.2261	4.62118	0.00243104
0.852676	-0.226243	4.62741	0.00270224
0.85392	-0.226393	4.63363	0.00744021
0.855164	-0.226542	4.63986	0.0131652
0.856409	-0.227121	4.64608	0.0132402
0.857654	-0.227747	4.6523	0.0120034
0.858895	-0.228374	4.65852	0.0123517
0.860142	-0.229	4.66475	0.011091
0.861386	-0.229627	4.6712	0.0101764
0.862628	-0.230253	4.67741	0.0100095
0.863872	-0.23088	4.68364	0.00927502
0.865118	-0.23152	4.68986	0.006975
0.866366	-0.232288	4.69609	0.00443584
0.86761	-0.233056	4.70232	0.00294733
0.868854	-0.233712	4.70854	0.00156552
0.870098	-0.234108	4.71477	-0.00128335
0.871341	-0.234505	4.72106	-0.00406504
0.872583	-0.234901	4.72744	-0.00252879
0.873828	-0.235297	4.73367	1.07e-05
0.875075	-0.235694	4.73989	0.00081217
0.876388	-0.23609	4.74611	0.00046349
0.877785	-0.236486	4.75234	0.00193036
0.879041	-0.236705	4.75855	0.00474072
0.880281	-0.236805	4.76478	0.00603312
0.881532	-0.236905	4.771	0.00664705
0.882773	-0.237226	4.77745	0.00760972
0.884018	-0.237641	4.78367	0.00685573
0.885259	-0.238055	4.7899	0.00460374
0.886514	-0.23847	4.79612	0.00259209
0.887754	-0.238885	4.80234	0.00179869
0.889001	-0.2393	4.80855	0.00079733
0.890241	-0.239715	4.81477	-0.00112027
0.891486	-0.240108	4.82099	-0.00271386
0.892737	-0.240304	4.82724	-0.00390953
0.893978	-0.2405	4.83367	-0.00453883
0.895226	-0.240633	4.8399	-0.00453019
0.896469	-0.240512	4.84612	-0.00039828
0.897712	-0.240391	4.85234	0.00452256
0.898953	-0.24027	4.85856	0.00542921
0.900198	-0.240149	4.86479	0.00437212
0.901446	-0.240028	4.87101	0.00465167
0.902693	-0.239907	4.87723	0.00490797
0.903935	-0.239786	4.88368	0.00478786
0.905177	-0.239799	4.8899	0.00642997
0.906421	-0.239902	4.89612	0.00753695
0.907666	-0.240005	4.90235	0.00768298
0.908915	-0.240458	4.90857	0.00605202
0.910158	-0.241144	4.91479	0.00509238
0.911401	-0.24183	4.92101	0.00686663
0.912645	-0.242516	4.92724	0.0102432
0.913888	-0.243203	4.93346	0.0136413
0.915139	-0.243889	4.93991	0.0149783
0.916375	-0.244575	4.94614	0.0149695
0.917623	-0.245261	4.95237	0.0144912
0.918866	-0.245518	4.95859	0.0146543
0.92011	-0.245727	4.96481	0.0172092
0.921354	-0.245936	4.97103	0.020019
0.9226	-0.246226	4.97725	0.0188807
0.923844	-0.246515	4.98348	0.0164561
0.925087	-0.246805	4.98992	0.0149195
0.926333	-0.247095	4.99614	0.0138078
0.927579	-0.247384	5.00237	0.0161088
0.928817	-0.247674	5.00859	0.0202335
0.930178	-0.247964	5.01482	0.0216307
0.931535	-0.248365	5.02103	0.0201525
0.932776	-0.249026	5.02724	0.0167327
0.934029	-0.249687	5.03347	0.0111626
0.935274	-0.250203	5.03969	0.00839162
0.936516	-0.250502	5.04614	0.0104688
0.93776	-0.2508	5.05237	0.0120472
0.939002	-0.251099	5.05859	0.0088315
0.940245	-0.251397	5.06482	0.00428748
0.94149	-0.251696	5.07104	0.00288349
0.942737	-0.251995	5.07726	0.00323409
0.943979	-0.252293	5.08349	0.00513548
0.945227	-0.252372	5.08971	0.0072372
0.946468	-0.252355	5.09614	0.00944555
0.947713	-0.252339	5.10237	0.0105177
0.948958	-0.252193	5.10859	0.00939411
0.950208	-0.252033	5.11482	0.00924808
0.951451	-0.251873	5.12105	0.0127701
0.952697	-0.251712	5.12728	0.0155328
0.953941	-0.251552	5.1335	0.0137774
0.955186	-0.251392	5.13972	0.0119952
0.956429	-0.251231	5.14594	0.0113749
0.957673	-0.251135	5.1524	0.0113689
0.958915	-0.251291	5.15863	0.01257
0.960173	-0.251448	5.16485	0.0124836
0.961417	-0.251717	5.17107	0.0110691
0.962665	-0.252155	5.1773	0.00975186
0.963907	-0.252594	5.18351	0.00913554
0.965153	-0.253032	5.18974	0.0104521
0.9664	-0.25347	5.19596	0.0115581
0.967644	-0.253908	5.20234	0.00964123
0.96889	-0.254346	5.20863	0.00697136
0.970132	-0.254784	5.21485	0.00613511
0.971378	-0.254872	5.22107	0.00664467
0.972618	-0.254727	5.2273	0.00774771
0.973862	-0.254583	5.23352	0.0075857
0.97511	-0.254023	5.23974	0.00796986
0.976352	-0.253418	5.24597	0.0105925
0.977598	-0.252812	5.25219	0.0114264
0.97884	-0.252206	5.25865	0.0108513
0.980083	-0.251601	5.26487	0.0128808
0.981327	-0.250995	5.27109	0.015864
0.982593	-0.25039	5.27731	0.0166285
0.983993	-0.249784	5.28354	0.0161427
0.985297	-0.249098	5.28976	0.0170037
0.986541	-0.248412	5.29598	0.0156328
0.987781	-0.247812	5.3022	0.0126409
0.989024	-0.247342	5.3085	0.00871515
0.99027	-0.246872	5.31487	0.0056169
0.991518	-0.246401	5.32109	0.0047431
0.992766	-0.245931	5.32732	0.00406718
0.994013	-0.245461	5.33354	0.00286126
0.99526	-0.244991	5.33977	0.00158
0.996503	-0.24452	5.34598	-0.00090456
0.997746	-0.244195	5.35221	-0.00450766
0.998988	-0.244087	5.35843	-0.0037533
1.00023	-0.243979	5.36489	-0.00187576
1.00148	-0.243722	5.37111	-0.00062084
1.00273	-0.243401	5.37734	0.00174546
1.00397	-0.243079	5.38356	0.00282252
1.00521	-0.242758	5.38978	0.00243211
1.00646	-0.242437	5.39601	0.00243193
1.0077	-0.242116	5.40223	0.00367767
1.00895	-0.241794	5.40845	0.00624043
1.01019	-0.241473	5.41468	0.00736398
1.01144	-0.241282	5.42112	0.00760502
1.01268	-0.241105	5.42733	0.00776219
1.01392	-0.241051	5.43356	0.00730377
1.01517	-0.241492	5.43978	0.00424987
1.01641	-0.241933	5.44602	0.00132567
1.01765	-0.242374	5.45224	0.00110537
1.0189	-0.242815	5.45847	0.0012356
1.02015	-0.243257	5.46468	0.00088716
1.02139	-0.243698	5.47114	0.00101757
1.02263	-0.244139	5.47736	0.00176859
1.02388	-0.244467	5.48359	0.00073147
1.02512	-0.244627	5.48982	-0.00070286
1.02637	-0.244787	5.49603	-0.00131679
1.02761	-0.244522	5.50226	0.00108337
1.02886	-0.244075	5.50848	0.00742829
1.0301	-0.243628	5.5147	0.0114878
1.03134	-0.243181	5.52092	0.0123193
1.03259	-0.242734	5.52737	0.0123209
1.03383	-0.242286	5.53359	0.0107175
1.03508	-0.241839	5.53982	0.0110582
1.03636	-0.241392	5.54604	0.0135258
1.03777	-0.24136	5.55225	0.0153514
1.03903	-0.241374	5.55847	0.0150939
1.04029	-0.241412	5.56469	0.0129611
1.04153	-0.241667	5.57092	0.00670379
1.04277	-0.241922	5.57737	0.00110024
1.04401	-0.242177	5.5836	0.00014216
1.04526	-0.242432	5.58982	0.0002715
1.0465	-0.242687	5.59604	0.00232488
1.04774	-0.242942	5.60227	0.00487202
1.04899	-0.243197	5.60849	0.00717497
1.05023	-0.243366	5.61471	0.00958896
1.05148	-0.243406	5.62093	0.0113882
1.05272	-0.243445	5.62715	0.0101007
1.05397	-0.243372	5.6336	0.00940651
1.05521	-0.243223	5.63982	0.00930518
1.05646	-0.243075	5.64605	0.00785285
1.0577	-0.242926	5.65227	0.00990027
1.05895	-0.242778	5.65849	0.0114518
1.0602	-0.242629	5.66471	0.0220853
1.06144	-0.242481	5.67094	0.0326242
1.06269	-0.242333	5.67716	0.0325591
1.06393	-0.242334	5.68361	0.0333926
1.06517	-0.242399	5.68984	0.0366828
1.06642	-0.242464	5.69607	0.039611
1.06765	-0.24267	5.70229	0.0420956
1.06889	-0.242877	5.70851	0.0439964
1.07014	-0.243084	5.71473	0.0403748
1.07138	-0.243291	5.72095	0.0358221
1.07263	-0.243498	5.72718	0.0227851
1.07387	-0.243704	5.7334	0.0108463
1.07512	-0.243911	5.73985	0.00775892
1.07636	-0.243995	5.74606	0.00312167
1.0776	-0.243583	5.75229	0.00042933
1.07885	-0.243172	5.75851	0.00068563
1.08009	-0.242933	5.76474	0.00072271
1.08133	-0.242865	5.77094	-5.81e-05
1.08258	-0.242798	5.77716	0.00027269
1.08383	-0.242731	5.78339	0.00143498
1.08507	-0.242663	5.78978	0.00149906
1.08631	-0.242596	5.79607	0.00116587
1.08756	-0.242529	5.8023	0.00248849
1.08881	-0.242461	5.80852	0.0047549
1.09014	-0.242819	5.81474	0.00563228
1.09152	-0.243358	5.82096	0.00474435
1.09277	-0.243897	5.82719	0.0043118
1.09401	-0.244138	5.8334	0.00475508
1.09526	-0.244378	5.83962	0.00522953
1.0965	-0.244618	5.84608	0.00546318
1.09775	-0.244858	5.85229	0.00557345
1.09899	-0.245098	5.85852	0.00588757
1.10024	-0.245339	5.86474	0.00733894
1.10149	-0.245579	5.87097	0.00964981
1.10273	-0.245795	5.8772	0.0107674
1.10397	-0.245794	5.88342	0.0107219
1.10522	-0.245793	5.88965	0.0097146
1.10646	-0.2456	5.89596	0.00874054
1.10771	-0.245217	5.90232	0.0087167
1.10896	-0.244834	5.90855	0.0088377
1.1102	-0.244451	5.91477	0.00991952
1.11145	-0.244067	5.921	0.0100965
1.11269	-0.243684	5.92722	0.00559491
1.11393	-0.243301	5.93344	0.00136036
1.11518	-0.242918	5.93966	0.00090557
1.11642	-0.242647	5.94588	0.00121611
1.11766	-0.242451	5.95233	0.00059175
1.11891	-0.242256	5.95855	-0.00083548
1.12016	-0.242902	5.96478	-0.00177366
1.1214	-0.243642	5.971	-0.00172597
1.12264	-0.244381	5.97722	-0.00365871
1.12389	-0.245121	5.98344	-0.00682968
1.12513	-0.245861	5.98967	-0.00585556
1.12637	-0.246601	5.99589	-0.00339091
1.12763	-0.24734	6.00214	-0.00345445
1.12887	-0.24808	6.00434	-0.00453627
1.13011	-0.248678	6.00434	-0.00271863
1.13136	-0.249276	6.00438	0.00652605
1.1326	-0.249649	6.00557	0.00140834
1.13384	-0.249497	6.00848	0.00949669
1.13509	-0.249345	6.01314	0.018728
1.13633	-0.249193	6.01921	0.0266395
1.13758	-0.249041	6.02544	0.0337105
1.13882	-0.248889	6.03166	0.0410752
1.14007	-0.248737	6.03788	0.0489368
1.1413	-0.248585	6.04411	0.0523444
1.14256	-0.248261	6.05032	0.052379
1.14393	-0.247765	6.05669	0.0466353
1.14527	-0.247269	6.063	0.0415315
1.14651	-0.246858	6.06922	0.0366909
1.14776	-0.246483	6.07544	0.0334961
1.149	-0.246108	6.08166	0.0299908
1.15024	-0.245733	6.08788	0.0220276
1.15149	-0.245358	6.09411	0.0133388
1.15273	-0.244983	6.10033	0.00601637
1.15397	-0.244608	6.10655	0.00385731
1.15522	-0.244233	6.11301	0.00509113
1.15647	-0.244158	6.11924	0.00519025
1.15771	-0.244082	6.12545	0.00254083
1.15896	-0.244031	6.13168	-0.0016278
1.1602	-0.244078	6.13791	-0.00660694
1.16145	-0.244126	6.14412	-0.00870043
1.16269	-0.244174	6.15034	-0.010614
1.16393	-0.244222	6.15657	-0.0138079
1.16518	-0.244269	6.16284	-0.01562
1.16642	-0.244317	6.16924	-0.0168447
1.16767	-0.244365	6.17546	-0.0179204
1.16891	-0.244603	6.18168	-0.0180694
1.17016	-0.245033	6.18791	-0.0182654
1.1714	-0.245463	6.19414	-0.0202532
1.17265	-0.246105	6.20037	-0.0224155
1.17389	-0.246838	6.20659	-0.0237536
1.17513	-0.247571	6.21281	-0.0210033
1.17638	-0.248304	6.21927	-0.0185148
1.17763	-0.249037	6.22549	-0.0187063
1.17887	-0.249771	6.23171	-0.0182951
1.18011	-0.250504	6.23794	-0.0194799
1.18136	-0.251237	6.24416	-0.022472
1.18261	-0.251128	6.25038	-0.0233403
1.18385	-0.250926	6.2566	-0.0214151
1.18509	-0.250629	6.26282	-0.0201508
1.18634	-0.249948	6.26905	-0.0201279
1.18758	-0.249268	6.2755	-0.0197278
1.18883	-0.248588	6.28171	-0.0196131
1.19007	-0.247908	6.28794	-0.0201695
1.19131	-0.247228	6.29416	-0.0207375
1.19256	-0.246548	6.30037	-0.0205334
1.1938	-0.245868	6.3066	-0.018889
1.19505	-0.245413	6.31282	-0.017011
1.19632	-0.245483	6.31904	-0.0161944
1.19772	-0.245552	6.3255	-0.0154374
1.19901	-0.245872	6.33171	-0.0144888
1.20026	-0.246299	6.33794	-0.0138182
1.2015	-0.246726	6.34416	-0.011573
1.20274	-0.247152	6.35039	-0.0080086
1.20399	-0.247579	6.35661	-0.00644135
1.20524	-0.248006	6.36284	-0.00829804
1.20648	-0.248433	6.36905	-0.0105705
1.20773	-0.248859	6.37527	-0.0136431
1.20897	-0.249201	6.38173	-0.0166561
1.21022	-0.249507	6.38794	-0.0172406
1.21146	-0.249808	6.39417	-0.0175177
1.21271	-0.250069	6.40039	-0.0176024
1.21395	-0.250329	6.40662	-0.0181206
1.2152	-0.25059	6.41284	-0.0198776
1.21644	-0.25085	6.41906	-0.0211569
1.21769	-0.251111	6.42528	-0.0206588
1.21893	-0.251371	6.43174	-0.0206508
1.22017	-0.251632	6.43796	-0.0207323
1.22142	-0.251868	6.44419	-0.0213135
1.22266	-0.252005	6.45041	-0.0229653
1.22391	-0.252142	6.45663	-0.0231918
1.22515	-0.252367	6.46286	-0.0232474
1.2264	-0.252681	6.46908	-0.0231938
1.22764	-0.252996	6.47529	-0.0228286
1.22889	-0.25331	6.48152	-0.022018
1.23012	-0.253624	6.48797	-0.0202767
1.23137	-0.253938	6.49419	-0.0184736
1.23262	-0.254252	6.50041	-0.0161744
1.23387	-0.254566	6.50663	-0.0155634
1.23511	-0.254668	6.51286	-0.0162507
1.23635	-0.254679	6.51907	-0.0161446
1.23759	-0.254689	6.52529	-0.0159924
1.23884	-0.254579	6.53151	-0.0168602
1.24009	-0.254455	6.53795	-0.0180166
1.24133	-0.254331	6.54419	-0.018005
1.24257	-0.254207	6.55042	-0.0174131
1.24381	-0.254083	6.55665	-0.0178363
1.24506	-0.253959	6.56286	-0.0189514
1.24631	-0.253835	6.56909	-0.0183757
1.24755	-0.253807	6.57531	-0.0182238
1.24879	-0.254161	6.58152	-0.0201597
1.25009	-0.254515	6.58775	-0.0219002
1.25149	-0.254776	6.5942	-0.0219696
1.25275	-0.2549	6.60042	-0.0204496
1.254	-0.255023	6.60664	-0.0211432
1.25525	-0.255147	6.61286	-0.0244036
1.25649	-0.25527	6.61909	-0.0262126
1.25773	-0.255393	6.62532	-0.0273868
1.25897	-0.255517	6.63155	-0.0280623
1.26022	-0.25564	6.63777	-0.0282441
1.26146	-0.255514	6.64414	-0.0286553
1.26271	-0.25528	6.65044	-0.0300962
1.26396	-0.255046	6.65667	-0.032342
1.2652	-0.255368	6.66289	-0.0363808
1.26645	-0.255828	6.66912	-0.0398532
1.26769	-0.256288	6.67534	-0.0399221
1.26893	-0.256748	6.68156	-0.0393946
1.27018	-0.257208	6.68778	-0.037188
1.27142	-0.257668	6.69401	-0.0339946
1.27267	-0.258129	6.70046	-0.0319859
1.27391	-0.258593	6.70667	-0.0310919
1.27516	-0.259099	6.7129	-0.0290812
1.2764	-0.259604	6.71912	-0.0264377
1.27764	-0.259918	6.72534	-0.0237215
1.27889	-0.259468	6.73157	-0.0215758
1.28014	-0.259017	6.73779	-0.0208731
1.28137	-0.258567	6.74401	-0.0212606
1.28261	-0.258116	6.7503	-0.02307
1.28385	-0.257665	6.75669	-0.0251741
1.2851	-0.257215	6.76291	-0.0261635
1.28634	-0.256764	6.76914	-0.0219643
1.28759	-0.256225	6.77536	-0.0179743
1.28883	-0.255597	6.78158	-0.017129
1.29008	-0.25497	6.7878	-0.0164918
1.29132	-0.254798	6.79403	-0.0149771
1.29257	-0.254821	6.80025	-0.0132714
1.29381	-0.254844	6.80669	-0.0106618
1.29506	-0.254867	6.81291	-0.00789684
1.2963	-0.254891	6.81914	-0.00635093
1.29755	-0.254914	6.82536	-0.00528997
1.29879	-0.254937	6.83158	-0.00765222
1.30003	-0.25496	6.83781	-0.00928539
1.30128	-0.255105	6.84403	-0.00872213
1.30253	-0.255263	6.85025	-0.00847477
1.30387	-0.255408	6.85649	-0.00853229
1.30524	-0.255438	6.86293	-0.00897336
1.30649	-0.255469	6.86916	-0.00956804
1.30773	-0.255499	6.87538	-0.00831038
1.30898	-0.25553	6.8816	-0.00652736
1.31022	-0.25556	6.88782	-0.00651544
1.31146	-0.25559	6.89405	-0.00715441
1.31271	-0.255621	6.90027	-0.00719732
1.31396	-0.255744	6.90649	-0.00665683
1.31521	-0.256005	6.91294	-0.00694162
1.31645	-0.256266	6.91916	-0.00760013
1.31769	-0.256336	6.92539	-0.00734586
1.31894	-0.25628	6.9316	-0.00703621
1.32018	-0.256224	6.93783	-0.00648695
1.32142	-0.256168	6.94407	-0.00426668
1.32267	-0.256112	6.95029	-0.00186604
1.32392	-0.256056	6.95651	-0.00171405
1.32516	-0.256	6.96273	-0.00318378
1.3264	-0.255944	6.96919	-0.00506431
1.32764	-0.255333	6.97541	-0.00512606
1.32889	-0.254583	6.98164	-0.00424689
1.33014	-0.253834	6.98786	-0.00397849
1.33138	-0.252848	6.99407	-0.00401723
1.33262	-0.251836	7.0003	-0.00619572
1.33387	-0.250823	7.00653	-0.00811499
1.33511	-0.249811	7.01275	-0.00795859
1.33636	-0.248799	7.0192	-0.00863189
1.3376	-0.247787	7.02542	-0.00924116
1.33885	-0.246775	7.03164	-0.00866699
1.34009	-0.245954	7.03786	-0.00812078
1.34134	-0.245898	7.04408	-0.00663507
1.34258	-0.245842	7.05029	-0.00469607
1.34382	-0.246154	7.05652	-0.00172997
1.34507	-0.247017	7.06274	0.00158608
1.34632	-0.24788	7.06896	0.00158834
1.34756	-0.248743	7.07542	0.00050354
1.34881	-0.249606	7.08164	0.00268984
1.35005	-0.250469	7.08787	0.00520515
1.35129	-0.251332	7.09409	0.00686318
1.35254	-0.252195	7.10031	0.00861555
1.35378	-0.252603	7.10653	0.00883698
1.35502	-0.252815	7.11275	0.0082171
1.35627	-0.253027	7.11898	0.00678372
1.35767	-0.252993	7.12541	0.00655723
1.35898	-0.252932	7.13165	0.00771427
1.36023	-0.25287	7.13787	0.00712121
1.36147	-0.252809	7.14409	0.00633538
1.36272	-0.252748	7.15032	0.00698119
1.36396	-0.252686	7.15654	0.00769645
1.36521	-0.252625	7.16276	0.00761241
1.36645	-0.252576	7.16898	0.00750268
1.36769	-0.252642	7.1752	0.00763142
1.36894	-0.252708	7.18165	0.00750238
1.37018	-0.252635	7.18789	0.00508344
1.37143	-0.252234	7.19411	0.0022552
1.37268	-0.251834	7.20033	0.00306064
1.37392	-0.251433	7.20655	0.00480109
1.37516	-0.251032	7.21278	0.0043813
1.37641	-0.250632	7.21899	0.00295079
1.37765	-0.250231	7.22522	0.002253
1.3789	-0.249831	7.23159	0.00222319
1.38014	-0.249621	7.23789	0.0022009
1.38139	-0.249537	7.24411	0.00147372
1.38263	-0.249454	7.25034	0.00136882
1.38387	-0.249388	7.25656	0.00256687
1.38512	-0.249328	7.26277	0.00296843
1.38636	-0.249267	7.26899	0.00360799
1.38762	-0.249206	7.27521	0.00475883
1.38886	-0.249145	7.28143	0.00468904
1.39011	-0.249084	7.28789	0.00409997
1.39136	-0.249024	7.29411	0.00328064
1.3926	-0.248963	7.30034	0.00270331
1.39385	-0.249138	7.30656	0.00292456
1.39509	-0.249339	7.31278	0.00310296
1.39633	-0.249667	7.319	0.00127786
1.39758	-0.25029	7.32523	-0.00141925
1.39882	-0.250913	7.33145	-0.00418133
1.40007	-0.251536	7.33774	-0.00558203
1.40131	-0.252159	7.34412	-0.0059979
1.40255	-0.252782	7.35034	-0.00813472
1.4038	-0.253405	7.35656	-0.0104305
1.40504	-0.254027	7.36279	-0.0123706
1.40629	-0.254283	7.36903	-0.0138042
1.40753	-0.253986	7.37525	-0.0119714
1.40878	-0.25369	7.38147	-0.00915265
1.41006	-0.253172	7.38769	-0.0084374
1.41147	-0.252599	7.39415	-0.00883019
1.41275	-0.252025	7.40037	-0.0080477
1.41399	-0.251452	7.40659	-0.00598252
1.41523	-0.250879	7.41282	-0.00110137
1.41648	-0.250305	7.41904	0.0038048
1.41772	-0.249732	7.42526	0.00497723
1.41896	-0.249158	7.43148	0.00433886
1.42022	-0.248831	7.4377	0.00168371
1.42146	-0.248531	7.44394	-7.28e-05
1.4227	-0.24824	7.45037	0.00162804
1.42394	-0.248022	7.45659	0.00377381
1.42519	-0.247805	7.46282	0.00338787
1.42644	-0.247587	7.46905	0.00285143
1.42768	-0.24737	7.47527	0.00082988
1.42893	-0.247152	7.48149	-0.00321728
1.43017	-0.246935	7.48771	-0.00387788
1.43142	-0.246717	7.49393	-0.00279009
1.43266	-0.246639	7.50039	-0.002846
1.4339	-0.246889	7.50661	-0.00229466
1.43515	-0.247138	7.51284	-0.00222528
1.4364	-0.247224	7.51906	-0.00507456
1.43764	-0.247203	7.52528	-0.00802815
1.43888	-0.247182	7.5315	-0.0103244
1.44013	-0.24716	7.53773	-0.0117981
1.44137	-0.247139	7.54395	-0.0120855
1.44262	-0.247117	7.55017	-0.0126659
1.44386	-0.247096	7.55662	-0.0131707
1.4451	-0.247074	7.56284	-0.0135382
1.44634	-0.247035	7.56906	-0.0152976
1.44759	-0.246991	7.57529	-0.0170649
1.44884	-0.246976	7.58151	-0.0153409
1.45008	-0.247225	7.58773	-0.0122712
1.45133	-0.247474	7.59395	-0.0105055
1.45257	-0.247723	7.60017	-0.0100555
1.45381	-0.247972	7.60663	-0.00914609
1.45506	-0.248222	7.61285	-0.00880039
1.4563	-0.248471	7.61908	-0.00867194
1.45755	-0.24872	7.6253	-0.00583178
1.45879	-0.248843	7.63153	-0.0029816
1.46003	-0.24867	7.63775	-0.00354189
1.46128	-0.248498	7.64396	-0.00511974
1.46252	-0.248315	7.65019	-0.00836551
1.46384	-0.248124	7.6564	-0.0110805
1.46523	-0.247933	7.66286	-0.0110489
1.46649	-0.247743	7.66908	-0.0104222
1.46773	-0.247552	7.6753	-0.0094763
1.46897	-0.247361	7.68153	-0.00904626
1.47022	-0.24717	7.68775	-0.0105431
1.47146	-0.24698	7.69399	-0.0112852
1.4727	-0.247011	7.70021	-0.00845587
1.47395	-0.247097	7.70643	-0.00546074
1.47519	-0.247183	7.71287	-0.00311428
1.47644	-0.24697	7.71911	-0.00239307
1.47768	-0.246757	7.72534	-0.0024907
1.47893	-0.246543	7.73156	-0.00114065
1.48017	-0.24633	7.73778	0.00075811
1.48142	-0.246117	7.744	0.00336581
1.48267	-0.245903	7.75022	0.00473118
1.48391	-0.24569	7.75644	0.00304139
1.48515	-0.245468	7.76267	0.00119853
1.4864	-0.245172	7.76912	0.00027049
1.48764	-0.244877	7.77534	0.000386
1.48888	-0.244897	7.78156	0.00460982
1.49013	-0.245233	7.78778	0.0084548
1.49137	-0.245569	7.79401	0.00611782
1.49262	-0.245906	7.80021	0.00243866
1.49387	-0.246242	7.80644	-0.00102174
1.49511	-0.246578	7.81266	-0.00393307
1.49635	-0.246914	7.81905	-0.00287253
1.4976	-0.24725	7.82534	-0.00060159
1.49884	-0.247749	7.83156	1.08e-05
1.50009	-0.248356	7.83779	-2.5e-05
1.50133	-0.248962	7.84401	-0.00203693
1.50257	-0.249132	7.85023	-0.00362241
1.50382	-0.249301	7.85645	-0.00116235
1.50506	-0.24947	7.86268	0.00165397
1.50631	-0.249639	7.86889	0.00355834
1.50755	-0.249809	7.87535	0.00421995
1.5088	-0.249978	7.88156	0.00331324
1.51004	-0.250147	7.88779	0.00281256
1.51129	-0.250287	7.89401	0.00288981
1.51253	-0.250163	7.90024	5.69e-05
1.51377	-0.250039	7.90646	-0.00338876
1.51502	-0.250024	7.91268	-0.00522816
1.51627	-0.250119	7.9189	-0.00631088
1.51764	-0.250213	7.92521	-0.0063659
1.51899	-0.250307	7.93158	-0.00619566
1.52023	-0.250401	7.9378	-0.0052824
1.52148	-0.250495	7.94403	-0.00455707
1.52272	-0.250589	7.95025	-0.00457752
1.52396	-0.250684	7.95647	-0.0038563
1.52521	-0.250789	7.96269	-0.00157499
1.52645	-0.250902	7.96892	-0.00166142
1.5277	-0.251014	7.97514	-0.00387418
1.52894	-0.251071	7.98159	-0.00602889
1.53019	-0.251121	7.98781	-0.00825757
1.53144	-0.251171	7.99403	-0.0102484
1.53268	-0.251221	8.00026	-0.0118056
1.53393	-0.251271	8.00648	-0.0112036
1.53517	-0.251321	8.01269	-0.0114942
1.53641	-0.251371	8.01891	-0.0136042
1.53766	-0.251421	8.02514	-0.0137381
1.5389	-0.251771	8.03138	-0.0104423
1.54015	-0.252121	8.03379	-0.00728416
1.54139	-0.252542	8.03617	-0.00456321
1.54264	-0.253072	8.04012	-0.00190699
1.54389	-0.253601	8.04578	0.00351465
1.54512	-0.25413	8.05201	0.00996411
1.54637	-0.25466	8.05822	0.0133694
1.54762	-0.255189	8.06444	0.0160944
1.54886	-0.255718	8.07067	0.0210559
1.5501	-0.256247	8.0769	0.0272727
1.55135	-0.256461	8.08311	0.0316201
1.5526	-0.256358	8.08957	0.0343083
1.55384	-0.256256	8.09578	0.0374874
1.55508	-0.255703	8.10201	0.0420948
1.55632	-0.255099	8.10823	0.0430227
1.55757	-0.254496	8.11445	0.0398101
1.55881	-0.253893	8.12069	0.0377092
1.56006	-0.25329	8.12691	0.0379446
1.5613	-0.252687	8.13313	0.0370213
1.56254	-0.252083	8.13953	0.0367821
1.56379	-0.25148	8.1458	0.0375371
1.56504	-0.251315	8.15204	0.038187
1.56628	-0.251149	8.15826	0.0380478
1.56753	-0.251033	8.16449	0.037427
1.56877	-0.250993	8.1707	0.0376995
1.57003	-0.250952	8.17693	0.0422205
1.57143	-0.250912	8.18315	0.047267
1.57273	-0.250871	8.18937	0.0500519
1.57397	-0.250831	8.19582	0.0523825
1.57522	-0.25079	8.20204	0.0536278
1.57646	-0.25075	8.20826	0.0558361
1.57771	-0.2506	8.21449	0.0604702
1.57895	-0.250341	8.22071	0.0668122
1.58019	-0.250083	8.22693	0.0716904
1.58144	-0.250128	8.23315	0.0745276
1.58268	-0.250207	8.23938	0.0764812
1.58392	-0.250287	8.24569	0.0816907
1.58517	-0.250366	8.25205	0.0875351
1.58642	-0.250445	8.25828	0.0942049
1.58766	-0.250524	8.2645	0.100021
1.58891	-0.250604	8.27073	0.107653
1.59015	-0.250683	8.27694	0.114907
1.59139	-0.250819	8.28317	0.121561
1.59264	-0.25096	8.28939	0.128962
1.59389	-0.251069	8.29561	0.139405
1.59513	-0.251042	8.30206	0.149911
1.59638	-0.251015	8.30828	0.157063
1.59762	-0.250988	8.31451	0.16462
1.59886	-0.250961	8.32073	0.171552
1.60011	-0.250934	8.32695	0.17821
1.60135	-0.250908	8.33318	0.182335
1.6026	-0.250881	8.33939	0.186543
1.60384	-0.250782	8.34562	0.190543
1.60509	-0.250576	8.35187	0.196027
1.60633	-0.25037	8.3583	0.200605
1.60758	-0.25012	8.36452	0.206515
1.60882	-0.249827	8.37075	0.211971
1.61006	-0.249533	8.37697	0.218811
1.61131	-0.24924	8.38319	0.225903
1.61255	-0.248947	8.38941	0.235934
1.6138	-0.248654	8.39564	0.245789
1.61504	-0.24836	8.40185	0.257868
1.61628	-0.248067	8.4083	0.269786
1.61753	-0.248225	8.41452	0.279216
1.61878	-0.248432	8.42075	0.288013
1.62002	-0.248639	8.42697	0.296666
1.62126	-0.248996	8.4332	0.3063
1.62251	-0.249352	8.43943	0.315942
1.6238	-0.249709	8.44565	0.327249
1.62521	-0.250065	8.45188	0.336563
1.62648	-0.250422	8.4581	0.346774
1.62772	-0.250778	8.46455	0.355706
1.62896	-0.251134	8.47078	0.367424
1.63021	-0.251441	8.47701	0.379821
1.63145	-0.251672	8.48323	0.392126
1.6327	-0.251903	8.48945	0.402961
1.63395	-0.251963	8.49567	0.416333
1.63519	-0.251851	8.50189	0.427901
1.63643	-0.251739	8.50811	0.439061
1.63768	-0.251627	8.51455	0.449574
1.63892	-0.251515	8.52078	0.463083
1.64016	-0.251403	8.52701	0.475725
1.64141	-0.251291	8.53322	0.485442
1.64266	-0.251179	8.53945	0.495343
1.64391	-0.250762	8.54566	0.50615
1.64515	-0.250312	8.55189	0.5169
1.64639	-0.249862	8.55811	0.525182
1.64764	-0.250042	8.56433	0.534379
1.64888	-0.250222	8.57078	0.545869
1.65012	-0.250402	8.57701	0.5615
1.65137	-0.250582	8.58323	0.572343
1.65261	-0.250762	8.58945	0.581242
1.65386	-0.250942	8.59568	0.5915
1.6551	-0.251122	8.6019	0.60714
1.65634	-0.251336	8.60812	0.622257
1.65759	-0.251685	8.61434	0.637274
1.65884	-0.252033	8.62078	0.651133
1.66008	-0.252215	8.62701	0.664222
1.66133	-0.252148	8.63323	0.673762
1.66257	-0.25208	8.63946	0.685828
1.66381	-0.252012	8.64568	0.699108
1.66506	-0.251944	8.65191	0.714018
1.6663	-0.251876	8.65813	0.72724
1.66754	-0.251808	8.66435	0.736345
1.66879	-0.25174	8.67057	0.745907
1.67004	-0.251715	8.67702	0.757415
1.67128	-0.251735	8.68325	0.770102
1.67252	-0.251754	8.68948	0.784553
1.67376	-0.251908	8.6957	0.800631
1.67501	-0.252077	8.70192	0.810522
1.67625	-0.252246	8.70814	0.820628
1.67759	-0.252416	8.71437	0.831697
1.67897	-0.252585	8.72059	0.845042
1.68021	-0.252754	8.72698	0.858028
1.68146	-0.252923	8.73326	0.874121
1.6827	-0.253093	8.73947	0.888189
1.68395	-0.253113	8.7457	0.901787
1.68519	-0.253133	8.75192	0.913476
1.68643	-0.253314	8.75813	0.926055
1.68768	-0.253734	8.76436	0.93813
1.68893	-0.254154	8.77058	0.955565
1.69017	-0.254574	8.7768	0.972471
1.69142	-0.254994	8.78325	0.989169
1.69266	-0.255415	8.78948	1.00538
1.69391	-0.255835	8.7957	1.02015
1.69515	-0.256255	8.80193	1.03575
1.69639	-0.256847	8.80815	1.05392
1.69764	-0.25761	8.81437	1.07429
1.69888	-0.258374	8.82059	1.09464
1.70013	-0.258537	8.82681	1.11751
1.70137	-0.258634	8.83312	1.13546
1.70262	-0.25873	8.83949	1.15434
1.70386	-0.258827	8.84571	1.17206
1.70511	-0.258923	8.85193	1.19146
1.70635	-0.25902	8.85815	1.20936
1.70761	-0.259117	8.86439	1.22887
1.70885	-0.259213	8.87061	1.2453
1.71009	-0.25868	8.87683	1.2615
1.71134	-0.258146	8.88305	1.27519
1.71258	-0.257707	8.88951	1.29279
1.71383	-0.257411	8.89574	1.30933
1.71507	-0.257114	8.90196	1.32825
1.71632	-0.256817	8.90818	1.34666
1.71757	-0.25652	8.91441	1.36545
1.71881	-0.256223	8.92063	1.38425
1.72005	-0.255926	8.92685	1.40267
1.7213	-0.25563	8.93307	1.42189
1.72254	-0.255499	8.93932	1.44266
1.72379	-0.255619	8.94574	1.46598
1.72503	-0.255739	8.95196	1.48245
1.72627	-0.256341	8.95818	1.49848
1.72752	-0.256996	8.96441	1.51252
1.72876	-0.257651	8.97063	1.52939
1.73002	-0.258306	8.97686	1.54355
1.73141	-0.258961	8.98308	1.55671
1.73273	-0.259616	8.9893	1.56864
1.73398	-0.260271	8.99576	1.58437
1.73522	-0.260926	9.00197	1.59671
1.73646	-0.261446	9.00821	1.60835
1.73771	-0.261951	9.01443	1.62039
1.73895	-0.26206	9.02064	1.63446
1.7402	-0.261576	9.02687	1.64662
1.74145	-0.261092	9.03309	1.65713
1.74269	-0.260608	9.03932	1.66808
1.74393	-0.260124	9.04553	1.6821
1.74518	-0.25964	9.05198	1.69616
1.74642	-0.259156	9.0582	1.70777
1.74767	-0.258672	9.06443	1.7206
1.74891	-0.258028	9.07065	1.73217
1.75016	-0.257144	9.07688	1.74423
1.7514	-0.25626	9.0831	1.75428
1.75265	-0.255939	9.08932	1.76364
1.7539	-0.255758	9.09554	1.77169
1.75514	-0.255578	9.102	1.78009
1.75638	-0.255397	9.10822	1.78628
1.75763	-0.255217	9.11445	1.79333
1.75887	-0.255036	9.12067	1.79739
1.76012	-0.254855	9.12689	1.79556
1.76136	-0.254675	9.13311	1.79323
1.7626	-0.255094	9.13934	1.79369
1.76384	-0.255581	9.14556	1.79458
1.76509	-0.255985	9.15177	1.79919
1.76634	-0.256198	9.15823	1.80375
1.76758	-0.256411	9.16444	1.80604
1.76883	-0.256623	9.17067	1.80745
1.77007	-0.256836	9.1769	1.80781
1.77131	-0.257049	9.18312	1.80907
1.77256	-0.257262	9.18935	1.8148
1.7738	-0.257475	9.19557	1.82041
1.77505	-0.257593	9.2018	1.82179
1.77629	-0.257569	9.20825	1.82228
1.77753	-0.257545	9.21448	1.8209
1.77878	-0.257393	9.2207	1.82111
1.78002	-0.257185	9.22692	1.82269
1.78127	-0.256978	9.23314	1.82397
1.78251	-0.25677	9.23937	1.82394
1.78378	-0.256563	9.24559	1.82071
1.78519	-0.256356	9.25181	1.81769
1.78647	-0.256148	9.25803	1.81649
1.78772	-0.255941	9.26448	1.81624
1.78896	-0.255252	9.2707	1.8117
1.79021	-0.254509	9.27692	1.80569
1.79145	-0.253768	9.28315	1.7989
1.7927	-0.253034	9.28938	1.79252
1.79394	-0.252299	9.29559	1.7843
1.79518	-0.251565	9.3018	1.77575
1.79643	-0.250831	9.30803	1.7702
1.79767	-0.250096	9.31443	1.76458
1.79892	-0.249362	9.32071	1.7539
1.80016	-0.248628	9.32693	1.7402
1.80141	-0.248289	9.33316	1.73102
1.80265	-0.248543	9.33937	1.72108
1.8039	-0.248798	9.3456	1.70978
1.80514	-0.249072	9.35182	1.69748
1.80638	-0.249353	9.35804	1.68787
1.80763	-0.249635	9.36426	1.68036
1.80887	-0.249917	9.37072	1.67259
1.81012	-0.250199	9.37693	1.66058
1.81136	-0.250481	9.38315	1.65184
1.8126	-0.250763	9.38938	1.64386
1.81385	-0.251045	9.39561	1.63637
1.81508	-0.250764	9.40183	1.62754
1.81633	-0.250343	9.40805	1.61856
1.81757	-0.249942	9.41427	1.60992
1.81881	-0.249621	9.42059	1.60089
1.82006	-0.2493	9.42694	1.58998
1.8213	-0.24898	9.43318	1.57881
1.82255	-0.248659	9.4394	1.57047
1.82379	-0.248338	9.44562	1.56076
1.82504	-0.248018	9.45184	1.55228
1.82628	-0.247697	9.45806	1.54234
1.82753	-0.247458	9.46429	1.53462
1.82877	-0.247411	9.47051	1.52709
1.83001	-0.247364	9.47695	1.51914
1.83126	-0.247102	9.48317	1.5078
1.8325	-0.246748	9.4894	1.49704
1.83375	-0.246394	9.49563	1.48571
1.83499	-0.24604	9.50184	1.47575
1.83624	-0.245686	9.50806	1.46156
1.83755	-0.245332	9.51428	1.44821
1.83895	-0.244978	9.5205	1.43588
1.8402	-0.244624	9.52675	1.42355
1.84145	-0.244398	9.53318	1.41066
1.84269	-0.244228	9.5394	1.39837
1.84394	-0.244047	9.54562	1.38783
1.84518	-0.243828	9.55185	1.37633
1.84642	-0.243608	9.55807	1.36576
1.84768	-0.243388	9.5643	1.35511
1.84892	-0.243168	9.57052	1.34947
1.85017	-0.242948	9.57674	1.34331
1.85141	-0.242728	9.58319	1.33757
1.85265	-0.242508	9.58941	1.33165
1.8539	-0.242286	9.59563	1.32549
1.85514	-0.242058	9.60185	1.31582
1.85639	-0.24183	9.60808	1.30793
1.85763	-0.241709	9.61431	1.30061
1.85887	-0.241635	9.62053	1.29333
1.86012	-0.24156	9.62676	1.28368
1.86136	-0.241486	9.63298	1.27463
1.86261	-0.241411	9.63943	1.26409
1.86386	-0.241337	9.64566	1.2535
1.86509	-0.241262	9.65188	1.2392
1.86634	-0.241188	9.6581	1.22498
1.86759	-0.241094	9.66433	1.21685
1.86883	-0.240992	9.67055	1.20988
1.87007	-0.240857	9.67677	1.20208
1.87132	-0.240589	9.68299	1.1934
1.87257	-0.240322	9.68944	1.18599
1.87382	-0.240054	9.69566	1.17733
1.87505	-0.239786	9.70189	1.16935
1.8763	-0.239519	9.70811	1.159
1.87754	-0.239251	9.71433	1.15319
1.87878	-0.238983	9.72055	1.14976
1.88003	-0.238696	9.72678	1.1437
1.88128	-0.238327	9.733	1.13504
1.88252	-0.237959	9.73922	1.1277
1.88377	-0.237729	9.74568	1.12216
1.88501	-0.237559	9.7519	1.11777
1.88626	-0.237388	9.75812	1.11115
1.8875	-0.237218	9.76435	1.10587
1.88874	-0.237047	9.77057	1.10173
1.88999	-0.236877	9.7768	1.09676
1.89134	-0.236706	9.78302	1.08988
1.8927	-0.236536	9.78924	1.08314
1.89395	-0.23658	9.79568	1.0766
1.89519	-0.236717	9.80191	1.06923
1.89643	-0.236912	9.80813	1.06087
1.89768	-0.237342	9.81435	1.0524
1.89892	-0.237771	9.82058	1.04805
1.90016	-0.238201	9.8268	1.04498
1.90141	-0.238631	9.83302	1.04316
1.90266	-0.239061	9.83924	1.04111
1.9039	-0.23949	9.84546	1.03939
1.90514	-0.23992	9.85192	1.03701
1.90639	-0.24036	9.85815	1.03585
1.90763	-0.240839	9.86437	1.03464
1.90888	-0.241318	9.87059	1.03355
1.91012	-0.241788	9.87682	1.03192
1.91137	-0.242253	9.88304	1.02963
1.91261	-0.242719	9.88926	1.02619
1.91386	-0.243184	9.89548	1.02292
1.9151	-0.24365	9.90188	1.02089
1.91634	-0.244115	9.90815	1.01928
1.91759	-0.244581	9.91437	1.01538
1.91884	-0.245046	9.92059	1.00992
1.92008	-0.245404	9.92681	1.00628
1.92133	-0.245716	9.93305	1.0034
1.92257	-0.24598	9.93928	1.00046
1.92382	-0.246055	9.9455	0.996599
1.92506	-0.246129	9.95172	0.993719
1.92631	-0.246204	9.95817	0.992553
1.92755	-0.246278	9.9644	0.99034
1.92879	-0.246353	9.97062	0.98693
1.93004	-0.246427	9.97684	0.986582
1.93128	-0.246502	9.98307	0.987229
1.93253	-0.24661	9.98929	0.986907
1.93377	-0.24685	9.99551	0.985697
1.93502	-0.24709	10.0017	0.985213
1.93626	-0.247407	10.0081	0.986032
1.9375	-0.247758	10.0144	0.985999
1.93875	-0.248108	10.0206	0.985322
1.93999	-0.248459	10.0268	0.985181
1.94124	-0.248809	10.0331	0.985911
1.94248	-0.24916	10.0393	0.986709
1.94374	-0.24951	10.0455	0.988251
1.94514	-0.249861	10.0517	0.989872
1.94645	-0.250073	10.0579	0.990999
1.94769	-0.250225	10.0644	0.991499
1.94893	-0.250322	10.0706	0.992344
1.95018	-0.250195	10.0769	0.994251
1.95142	-0.250068	10.0831	0.995647
1.95267	-0.249941	10.0893	0.998084
1.95392	-0.249814	10.0955	1.00059
1.95517	-0.249687	10.1017	1.00307
1.95641	-0.24956	10.108	1.00537
1.95765	-0.249433	10.1142	1.00692
1.9589	-0.249248	10.1206	1.0091
1.96014	-0.248827	10.1269	1.01276
1.96138	-0.248407	10.1331	1.01574
1.96263	-0.248199	10.1393	1.01936
1.96387	-0.248081	10.1455	1.02276
1.96511	-0.247964	10.1517	1.02657
1.96636	-0.247847	10.158	1.031
1.96761	-0.247729	10.1642	1.03426
1.96886	-0.247612	10.1706	1.03689
1.9701	-0.247494	10.1769	1.04147
1.97134	-0.247377	10.1831	1.04721
1.97259	-0.247269	10.1893	1.05308
1.97383	-0.247165	10.1955	1.06027
1.97508	-0.247033	10.2018	1.06556
1.97632	-0.246788	10.208	1.07016
1.97756	-0.246542	10.2142	1.07337
1.97881	-0.246297	10.2204	1.07706
1.98005	-0.246051	10.2269	1.08208
1.9813	-0.245805	10.2331	1.08844
1.98254	-0.24556	10.2393	1.09353
1.98379	-0.245314	10.2455	1.09929
1.98503	-0.245116	10.2518	1.10407
1.98627	-0.245108	10.258	1.10802
1.98752	-0.245099	10.2642	1.11222
1.98876	-0.245319	10.2704	1.11605
1.99001	-0.245689	10.2769	1.11937
1.99125	-0.24606	10.2831	1.12428
1.9925	-0.246431	10.2893	1.13037
1.99374	-0.246802	10.2955	1.13645
1.99498	-0.247172	10.3018	1.14303
1.99622	-0.247543	10.308	1.14841
1.99751	-0.247914	10.3142	1.15452
1.99891	-0.248207	10.3204	1.16144
2.00019	-0.248468	10.3267	1.17067
2.00144	-0.248689	10.3331	1.18165
2.00268	-0.248559	10.3393	1.19574
2.00392	-0.248428	10.3456	1.20735
2.00517	-0.248298	10.3518	1.21876
2.00641	-0.248167	10.358	1.22942
2.00765	-0.248036	10.3642	1.23778
2.0089	-0.247906	10.3705	1.24551
2.01014	-0.247775	10.3767	1.25834
2.01139	-0.247701	10.3831	1.27007
2.01263	-0.24785	10.3894	1.27968
2.01387	-0.247999	10.3956	1.28831
2.01512	-0.247986	10.4018	1.29439
2.01637	-0.24781	10.408	1.30039
2.01761	-0.247635	10.4143	1.30726
2.01886	-0.24746	10.4205	1.31524
2.0201	-0.247285	10.4267	1.32694
2.02134	-0.24711	10.4329	1.34014
2.02259	-0.246934	10.4394	1.34749
2.02383	-0.246759	10.4456	1.35458
2.02508	-0.246372	10.4518	1.36266
2.02632	-0.245894	10.458	1.37311
2.02757	-0.245416	10.4643	1.38381
2.0288	-0.245307	10.4705	1.39652
2.03005	-0.24524	10.4767	1.40723
2.03129	-0.245173	10.4829	1.41654
2.03253	-0.245105	10.4893	1.42396
2.03378	-0.245038	10.4956	1.43064
2.03502	-0.244971	10.5018	1.43733
2.03627	-0.244903	10.508	1.44988
2.03751	-0.244864	10.5143	1.46169
2.03876	-0.244939	10.5205	1.47144
2.04	-0.245013	10.5267	1.48066
2.04124	-0.245133	10.5329	1.49078
2.04249	-0.24532	10.5392	1.50226
2.04373	-0.245507	10.5456	1.51426
2.04498	-0.245694	10.5518	1.52631
2.04622	-0.245882	10.5581	1.54047
2.04747	-0.246069	10.5643	1.55751
2.04871	-0.246256	10.5705	1.56852
2.04996	-0.246443	10.5767	1.57876
2.05129	-0.246403	10.5829	1.58961
2.05267	-0.246211	10.5892	1.6026
2.05392	-0.246019	10.5955	1.61296
2.05516	-0.245654	10.6018	1.62363
2.0564	-0.245269	10.6081	1.63428
2.05765	-0.244885	10.6143	1.64573
2.0589	-0.2445	10.6205	1.65431
2.06014	-0.244116	10.6267	1.66377
2.06139	-0.243731	10.633	1.67347
2.06264	-0.243347	10.6392	1.68442
2.06388	-0.243002	10.6454	1.6946
2.06512	-0.243008	10.6518	1.70481
2.06637	-0.243015	10.6581	1.71533
2.06761	-0.243165	10.6643	1.7257
2.06886	-0.243533	10.6705	1.7368
2.0701	-0.2439	10.6767	1.74836
2.07135	-0.244267	10.683	1.76116
2.07259	-0.244634	10.6892	1.77148
2.07384	-0.245001	10.6954	1.78349
2.07508	-0.245368	10.7017	1.79552
2.07633	-0.245736	10.7081	1.80958
2.07757	-0.246265	10.7143	1.82211
2.07882	-0.246956	10.7205	1.83646
2.08007	-0.247648	10.7268	1.84945
2.0813	-0.248171	10.733	1.86229
2.08255	-0.248676	10.7392	1.87383
2.08379	-0.249181	10.7454	1.88618
2.08504	-0.249686	10.7517	1.89725
2.08628	-0.250191	10.7581	1.91153
2.08752	-0.250696	10.7643	1.92521
2.08877	-0.2512	10.7705	1.93895
2.09001	-0.251705	10.7768	1.95247
2.09126	-0.25184	10.783	1.96631
2.0925	-0.251935	10.7892	1.98118
2.09375	-0.252021	10.7954	1.99539
2.09499	-0.252095	10.8016	2.00956
2.09624	-0.25217	10.8079	2.0228
2.09748	-0.252244	10.8143	2.03706
2.09873	-0.252319	10.8206	2.04643
2.09997	-0.252393	10.8268	2.05549
2.10121	-0.252468	10.833	2.06305
2.10245	-0.252543	10.8392	2.07169
2.1037	-0.252572	10.8454	2.07834
2.10508	-0.252534	10.8517	2.08698
2.10642	-0.252496	10.8579	2.09586
2.10766	-0.252559	10.8643	2.10697
2.10891	-0.252633	10.8706	2.11699
2.11015	-0.252708	10.8768	2.12864
2.1114	-0.252782	10.883	2.14021
2.11264	-0.252857	10.8892	2.15367
2.11388	-0.252931	10.8954	2.1666
2.11513	-0.253006	10.9017	2.18027
2.11637	-0.25308	10.9079	2.19363
2.11762	-0.253328	10.9141	2.2048
2.11886	-0.253595	10.9206	2.21611
2.12011	-0.25385	10.9268	2.22748
2.12135	-0.254087	10.933	2.24039
2.12259	-0.254323	10.9392	2.2523
2.12384	-0.25456	10.9455	2.26587
2.12509	-0.254797	10.9517	2.2773
2.12633	-0.255033	10.9579	2.28828
2.12757	-0.25527	10.9641	2.29771
2.12882	-0.255507	10.9706	2.30851
2.13007	-0.255599	10.9768	2.31863
2.13131	-0.255475	10.983	2.32939
2.13255	-0.255351	10.9892	2.33801
2.1338	-0.255421	10.9955	2.34774
2.13505	-0.255513	11.0017	2.35582
2.1363	-0.255605	11.0079	2.36427
2.13755	-0.255697	11.0141	2.37296
2.13879	-0.255788	11.0203	2.38203
2.14003	-0.25588	11.0268	2.39036
2.14128	-0.255972	11.033	2.40102
2.14252	-0.256064	11.0392	2.4128
2.14376	-0.256323	11.0455	2.42282
2.14501	-0.256602	11.0517	2.43228
2.14625	-0.2568	11.0579	2.4414
2.1475	-0.256876	11.0641	2.45232
2.14875	-0.256953	11.0704	2.46244
2.14999	-0.25703	11.0768	2.47406
2.15123	-0.257107	11.083	2.48518
2.15248	-0.257184	11.0892	2.49561
2.15372	-0.257261	11.0955	2.50214
2.15496	-0.257338	11.1017	2.50864
2.15621	-0.257423	11.1079	2.5162
2.15748	-0.257519	11.1142	2.52642
2.15889	-0.257616	11.1204	2.53439
2.16018	-0.257851	11.1266	2.54272
2.16142	-0.258101	11.1331	2.5498
2.16266	-0.258351	11.1393	2.55678
2.16391	-0.258602	11.1455	2.56426
2.16516	-0.258852	11.1517	2.57182
2.1664	-0.259102	11.1579	2.57885
2.16764	-0.259353	11.1642	2.58726
2.16889	-0.259603	11.1704	2.59652
2.17014	-0.259752	11.1766	2.60327
2.17138	-0.25989	11.183	2.60984
2.17263	-0.260129	11.1893	2.61569
2.17387	-0.26052	11.1955	2.62299
2.17511	-0.260911	11.2017	2.62978
2.17636	-0.261302	11.208	2.63797
2.17761	-0.261693	11.2142	2.647
2.17885	-0.262084	11.2204	2.65695
2.18009	-0.262475	11.2266	2.66423
2.18134	-0.262866	11.2328	2.67053
2.18258	-0.263269	11.2393	2.67708
2.18383	-0.26369	11.2455	2.68461
2.18507	-0.264112	11.2517	2.69069
2.18631	-0.26405	11.258	2.69702
2.18756	-0.263935	11.2642	2.7025
2.18881	-0.26382	11.2704	2.706
2.19005	-0.263705	11.2766	2.70918
2.19129	-0.26359	11.2829	2.71349
2.19254	-0.263475	11.2891	2.71852
2.19378	-0.26336	11.2955	2.72423
2.19502	-0.263245	11.3017	2.73043
2.19628	-0.262936	11.308	2.73495
2.19752	-0.262605	11.3142	2.73871
2.19876	-0.262336	11.3204	2.7403
2.20001	-0.262625	11.3266	2.74113
2.20125	-0.262913	11.3329	2.74377
2.2025	-0.263202	11.3391	2.74976
2.20374	-0.26349	11.3455	2.75374
2.20498	-0.263779	11.3518	2.75658
2.20623	-0.264067	11.358	2.75879
2.20747	-0.264355	11.3642	2.76252
2.20871	-0.264725	11.3704	2.76708
2.20995	-0.265215	11.3767	2.77014
2.21125	-0.265704	11.3829	2.77367
2.21266	-0.265841	11.3891	2.78172
2.21392	-0.265741	11.3953	2.7889
2.21517	-0.265642	11.4018	2.79383
2.21641	-0.265542	11.408	2.79919
2.21765	-0.265443	11.4142	2.80535
2.2189	-0.265343	11.4204	2.81154
2.22014	-0.265243	11.4267	2.81427
2.22138	-0.265144	11.4329	2.81568
2.22263	-0.264906	11.4391	2.81978
2.22387	-0.264653	11.4453	2.82445
2.22512	-0.264372	11.4518	2.82498
2.22636	-0.263849	11.458	2.82441
2.2276	-0.263326	11.4642	2.82416
2.22885	-0.262802	11.4705	2.82838
2.23009	-0.262279	11.4767	2.83153
2.23134	-0.261756	11.4829	2.82966
2.23258	-0.261232	11.4891	2.82922
2.23383	-0.260709	11.4954	2.83103
2.23507	-0.260084	11.5016	2.83242
2.23632	-0.259308	11.508	2.8352
2.23757	-0.258531	11.5142	2.83843
2.23881	-0.258168	11.5205	2.84362
2.24006	-0.258218	11.5267	2.8478
2.2413	-0.258268	11.5329	2.84624
2.24255	-0.258318	11.5391	2.84492
2.24379	-0.258368	11.5454	2.84786
2.24503	-0.258418	11.5516	2.85043
2.24627	-0.258468	11.558	2.85172
2.24752	-0.258518	11.5643	2.85254
2.24876	-0.259051	11.5705	2.85059
2.25001	-0.259638	11.5767	2.84691
2.25125	-0.260224	11.5829	2.84225
2.2525	-0.260536	11.5891	2.8387
2.25374	-0.260848	11.5954	2.83627
2.25499	-0.261159	11.6016	2.83565
2.25623	-0.261471	11.6078	2.83554
2.25748	-0.261783	11.6143	2.83256
2.25872	-0.262095	11.6205	2.82994
2.25996	-0.262406	11.6267	2.82885
2.26121	-0.262656	11.6329	2.82873
2.26245	-0.262349	11.6391	2.82981
2.2637	-0.262041	11.6454	2.83039
2.26505	-0.261738	11.6516	2.8297
2.26642	-0.261439	11.6578	2.82894
2.26767	-0.261141	11.6642	2.82578
2.26891	-0.260842	11.6705	2.82188
2.27016	-0.260543	11.6767	2.82118
2.2714	-0.260245	11.6829	2.82045
2.27264	-0.259946	11.6892	2.81823
2.27388	-0.259648	11.6954	2.81511
2.27513	-0.259703	11.7016	2.8126
2.27638	-0.259993	11.7078	2.81102
2.27762	-0.260284	11.714	2.8093
2.27887	-0.2605	11.7205	2.80786
2.28012	-0.260716	11.7267	2.80731
2.28136	-0.260932	11.7329	2.80473
2.2826	-0.261147	11.7392	2.80219
2.28384	-0.261363	11.7454	2.79877
2.2851	-0.261579	11.7516	2.79563
2.28633	-0.261795	11.7578	2.79473
2.28759	-0.262038	11.764	2.79398
2.28882	-0.262523	11.7704	2.78993
2.29007	-0.263009	11.7767	2.78455
2.29132	-0.263425	11.7829	2.77884
2.29256	-0.263771	11.7892	2.77327
2.2938	-0.264118	11.7954	2.76926
2.29504	-0.264464	11.8016	2.76374
2.2963	-0.26481	11.8078	2.75899
2.29753	-0.265157	11.8141	2.75406
2.29878	-0.265503	11.8203	2.74812
2.30002	-0.265849	11.8267	2.74327
2.30127	-0.265782	11.8329	2.74014
2.30251	-0.265302	11.8392	2.7336
2.30375	-0.264821	11.8454	2.72712
2.305	-0.264501	11.8516	2.72252
2.30625	-0.26418	11.8579	2.71912
2.30749	-0.263859	11.8641	2.71497
2.30874	-0.263539	11.8703	2.71081
2.30998	-0.263218	11.8766	2.70652
2.31123	-0.262897	11.883	2.70169
2.31247	-0.262577	11.8892	2.69421
2.31371	-0.262256	11.8954	2.68709
2.31496	-0.26221	11.9016	2.6833
2.3162	-0.262164	11.9079	2.67867
2.31745	-0.262297	11.9141	2.67231
2.31884	-0.262608	11.9203	2.66613
2.32016	-0.262919	11.9265	2.66243
2.3214	-0.26323	11.933	2.65914
2.32265	-0.263541	11.9392	2.65463
2.3239	-0.263852	11.9454	2.64674
2.32514	-0.264164	11.9517	2.64009
2.32638	-0.264475	11.9579	2.63423
2.32763	-0.264781	11.9641	2.62982
2.32887	-0.265084	11.9703	2.62699
2.33012	-0.265386	11.9765	2.62392
2.33136	-0.265399	11.9828	2.61872
2.33261	-0.265412	11.9892	2.61332
2.33385	-0.265425	11.9954	2.60489
2.3351	-0.265438	12.0017	2.59786
2.33634	-0.265451	12.0079	2.59255
2.33758	-0.265464	12.0141	2.58669
2.33883	-0.265478	12.0203	2.58032
2.34007	-0.265491	12.0266	2.57377
2.34132	-0.265579	12.0328	2.56416
2.34257	-0.265667	12.0392	2.55298
2.34381	-0.2658	12.0454	2.54396
2.34505	-0.265999	12.0517	2.53517
2.3463	-0.266198	12.0579	2.52902
2.34754	-0.266397	12.0641	2.52292
2.34878	-0.266596	12.0703	2.51812
2.35003	-0.266795	12.0766	2.51253
2.35127	-0.266994	12.0828	2.507
2.35252	-0.267193	12.089	2.50113
2.35377	-0.267462	12.0955	2.49714
2.35501	-0.267801	12.1017	2.4892
2.35625	-0.268139	12.1079	2.48107
2.3575	-0.268738	12.1141	2.47334
2.35874	-0.269367	12.1204	2.46574
2.35999	-0.269995	12.1266	2.45788
2.36123	-0.270623	12.1328	2.45038
2.36247	-0.271251	12.139	2.4431
2.36372	-0.27188	12.1455	2.43554
2.36496	-0.272508	12.1517	2.4265
2.36621	-0.273136	12.1579	2.41674
2.36745	-0.273605	12.1641	2.41094
2.3687	-0.274073	12.1704	2.40367
2.36994	-0.274522	12.1766	2.39596
2.37122	-0.274797	12.1828	2.3885
2.37263	-0.275072	12.189	2.38067
2.37391	-0.275347	12.1953	2.37052
2.37515	-0.275621	12.2017	2.36107
2.37639	-0.275896	12.2079	2.35036
2.37764	-0.276171	12.2142	2.34141
2.37888	-0.276446	12.2204	2.33135
2.38013	-0.276542	12.2266	2.32287
2.38138	-0.27646	12.2328	2.31565
2.38262	-0.276377	12.2391	2.30823
2.38387	-0.276165	12.2453	2.29686
2.38511	-0.275867	12.2517	2.28574
2.38636	-0.275568	12.2579	2.27721
2.3876	-0.275269	12.2642	2.26907
2.38885	-0.274971	12.2704	2.26118
2.39009	-0.274672	12.2766	2.2526
2.39134	-0.274374	12.2828	2.24553
2.39257	-0.274075	12.289	2.23776
2.39382	-0.274065	12.2953	2.22985
2.39507	-0.274056	12.3015	2.22135
2.39632	-0.274074	12.3079	2.2156
2.39755	-0.274339	12.3142	2.20808
2.3988	-0.274604	12.3204	2.20002
2.40005	-0.27487	12.3266	2.19039
2.40129	-0.275135	12.3328	2.18213
2.40254	-0.2754	12.3391	2.17481
2.40378	-0.275665	12.3453	2.16817
2.40502	-0.275931	12.3515	2.15854
2.40627	-0.276151	12.3579	2.14912
2.40752	-0.276306	12.3642	2.14132
2.40876	-0.27646	12.3704	2.13461
2.41	-0.276507	12.3766	2.12744
2.41124	-0.276445	12.3828	2.1197
2.41249	-0.276384	12.3891	2.11247
2.41373	-0.276322	12.3953	2.10473
[truncated: 16,509 more rows]

## Sheet: 4f
vol 280	uv 280	vol 488	uv 488
0	2.33325	0	0.0117427
0	2.66658	0	0.0258356
0	3.05075	0	0.0399285
0	3.51102	7.71e-05	0.055249
0	3.97294	0.00143786	0.0725724
0	4.43508	0.00452915	0.0885047
0	2.44882	0.00935445	0.103539
0	2.68009	0.0154923	0.119403
0	2.91137	0.0217171	0.13962
0	3.14264	0.0279399	0.160089
0	3.37392	0.0341619	0.173501
0	3.60519	0.0403855	0.183813
0	3.83647	0.0466094	0.187358
0	4.06774	0.0530565	0.189394
0	4.29902	0.059286	0.186166
0	4.53029	0.0655293	0.183049
0	4.76157	0.0717749	0.215024
0	4.99285	0.078017	0.256732
0	5.22412	0.0842545	0.352491
0	5.4554	0.0904945	0.478086
0	5.68667	0.0967354	0.548976
0	5.91795	0.10305	0.579977
0	6.14922	0.109291	0.602617
0	6.3805	0.115513	0.607782
0	6.61177	0.121737	0.6148
0	6.84305	0.127956	0.619848
0	7.07432	0.134185	0.592539
0	7.3056	0.140406	0.558523
0	7.53687	0.145075	0.622538
0	7.79138	0.145075	0.559561
0	8.06138	0.145075	0.499083
0	8.33138	0.145626	0.437162
0	8.60138	0.147846	0.370991
0	8.87138	0.1518	0.304724
0	9.14138	0.157461	0.240166
0	9.41138	0.163726	0.176251
0	9.68138	0.169976	0.114976
8.56e-06	9.95138	0.176209	0.0646026
7.71e-05	10.2214	0.18261	0.0679855
0.00021193	10.4912	0.18895	0.0714219
0.00041747	10.7597	0.194941	0.0727913
0.00068872	11.0281	0.201179	0.0736616
0.0010315	11.2966	0.207418	0.0765818
0.00143786	11.565	0.213661	0.0787186
0.00192128	11.6668	0.219905	0.0800246
0.00247072	11.7686	0.226144	0.0827187
0.00308684	11.8704	0.232381	0.0962751
0.00377153	11.9722	0.238693	0.159766
0.00452915	12.074	0.244921	0.220351
0.00535918	12.1758	0.251146	0.256415
0.0062551	12.2751	0.257368	0.292978
0.00721361	12.3721	0.26359	0.306717
0.00825149	12.4436	0.269787	0.321092
0.00935445	12.4771	0.276008	0.338392
0.0105282	12.5098	0.282234	0.355166
0.0117611	12.5424	0.28868	0.366433
0.0130037	12.5747	0.294912	0.364099
0.0142511	12.6071	0.301138	0.317673
0.0154923	12.6394	0.307363	0.276763
0.0167415	12.6718	0.313579	0.256923
0.0179824	12.7041	0.319807	0.23467
0.0192305	12.7494	0.326031	0.23947
0.0204699	12.7947	0.332248	0.248313
0.0217171	12.84	0.338468	0.25678
0.0229626	12.8853	0.344918	0.267628
0.0242038	12.9306	0.351137	0.280185
0.0254511	12.9759	0.357359	0.288378
0.0266952	13.0212	0.363586	0.289181
0.0279399	13.0665	0.369806	0.283319
0.0291824	13.1118	0.376033	0.280866
0.0304324	13.1571	0.382255	0.282022
0.031674	13.2323	0.388475	0.279448
0.0329164	13.3374	0.394882	0.272211
0.0341619	13.4425	0.401146	0.263354
0.0354058	13.5476	0.407378	0.255189
0.0366493	13.6528	0.413607	0.249624
0.0378978	13.7579	0.419825	0.247957
0.0391442	13.863	0.426048	0.246691
0.0403855	13.9681	0.432271	0.253632
0.0416273	14.05	0.43849	0.262941
0.0428707	14.1164	0.444711	0.271117
0.0441162	14.1828	0.451162	0.279349
0.0453562	14.1117	0.457381	0.286783
0.0466094	14.0406	0.463607	0.29244
0.0480053	13.9696	0.46983	0.296967
0.0493166	13.8985	0.47605	0.305553
0.0505617	13.8274	0.482259	0.31545
0.0518105	13.7563	0.488486	0.325392
0.0530565	13.6852	0.494705	0.331169
0.0543005	13.6143	0.501037	0.336119
0.0555433	13.5448	0.507384	0.341005
0.0567861	13.4752	0.513607	0.346283
0.0580353	13.4142	0.519833	0.352979
0.059286	13.3615	0.526055	0.362819
0.0605347	13.3089	0.532277	0.370647
0.0617851	13.2563	0.538498	0.376191
0.0630351	13.2037	0.54472	0.382413
0.0642802	13.151	0.550939	0.387786
0.0655293	13.0984	0.557389	0.392393
0.0667758	13.0458	0.563611	0.396319
0.0680263	12.9956	0.569832	0.400923
0.069276	12.9478	0.576057	0.404826
0.0705267	12.9	0.582278	0.408453
0.0717749	12.8062	0.588514	0.411297
0.0730233	12.7125	0.59474	0.414903
0.0742687	12.6188	0.600962	0.416777
0.0755148	12.5251	0.607225	0.419557
0.0767651	12.4313	0.613638	0.423287
0.078017	12.3376	0.619866	0.426244
0.0792612	12.2439	0.626092	0.428386
0.0805079	12.1502	0.632311	0.431265
0.081761	12.0435	0.638531	0.434399
0.0830044	11.9368	0.644752	0.437384
0.0842545	11.8721	0.650976	0.439803
0.0855014	11.8493	0.657196	0.441825
0.0867539	11.8266	0.663645	0.44334
0.0880017	11.8038	0.669863	0.448907
0.0892464	11.781	0.676086	0.456335
0.0904945	11.7582	0.682311	0.460778
0.0917452	11.7354	0.68854	0.463054
0.0929909	11.7127	0.69476	0.463688
0.0942388	11.66	0.700983	0.464155
0.0954871	11.5774	0.707204	0.464878
0.0967354	11.4948	0.713431	0.465426
0.097986	11.3987	0.719882	0.464752
0.0992348	11.3027	0.726106	0.462746
0.100508	11.2066	0.732327	0.454773
0.101799	11.1106	0.73855	0.444014
0.10305	11.0145	0.744777	0.437879
0.104299	10.9185	0.750997	0.435501
0.105546	10.8224	0.757214	0.433383
0.106795	10.7264	0.763438	0.432188
0.108041	10.7678	0.769888	0.431161
0.109291	10.8093	0.776112	0.433254
0.110538	10.8441	0.782332	0.436312
0.111782	10.8724	0.788557	0.437695
0.11303	10.9007	0.794782	0.438864
0.11427	10.9289	0.801004	0.442013
0.115513	10.9572	0.807222	0.445176
0.116758	10.9855	0.813446	0.446676
0.118007	11.0138	0.819669	0.448173
0.119252	11.042	0.826124	0.447834
0.120494	11.0619	0.83235	0.446498
0.121737	11.0732	0.838573	0.441222
0.122985	11.0846	0.84479	0.434183
0.124227	11.0899	0.851017	0.431789
0.125472	11.0936	0.857238	0.434034
0.126715	11.0974	0.863463	0.43525
0.127956	11.1011	0.869684	0.434931
0.129202	11.1049	0.87613	0.434496
0.130446	11.1086	0.882353	0.433244
0.131691	11.1124	0.888576	0.433071
0.13294	11.1161	0.894799	0.431095
0.134185	11.1658	0.901019	0.430068
0.135423	11.2155	0.90726	0.432155
0.13667	11.2643	0.913481	0.432751
0.137916	11.3112	0.919701	0.42943
0.139165	11.3582	0.925925	0.426403
0.140406	11.4051	0.932374	0.423603
0.141649	11.452	0.938603	0.420393
0.142899	11.4989	0.944824	0.419379
0.14504	0.943349	0.951052	0.419385
0.145075	0.925044	0.95727	0.421222
0.145075	0.906738	0.963491	0.422068
0.145075	0.888432	0.969718	0.419878
0.145075	0.870126	0.975935	0.415136
0.145075	0.851821	0.982365	0.410256
0.145075	0.833515	0.988609	0.405196
0.145075	0.814466	0.994828	0.401605
0.145075	0.792443	1.00105	0.400565
0.145075	0.77042	1.00728	0.39801
0.145075	0.748075	1.01349	0.393215
0.145075	0.725246	1.01971	0.389387
0.145075	0.702418	1.02593	0.383289
0.145075	0.679589	1.03215	0.378552
0.14511	0.656761	1.0386	0.376656
0.145217	0.633932	1.04483	0.37489
0.145382	0.611104	1.05106	0.374442
0.145626	0.588275	1.05728	0.373865
0.14593	0.565984	1.0635	0.369863
0.146308	0.54423	1.06972	0.365332
0.14675	0.522476	1.07595	0.363067
0.147268	0.501044	1.08217	0.361559
0.147846	0.479693	1.08854	0.363114
0.148504	0.458342	1.09484	0.364461
0.149224	0.436991	1.10106	0.36592
0.150014	0.41564	1.10728	0.368322
0.150875	0.394289	1.1135	0.368482
0.1518	0.372939	1.11973	0.365227
0.152803	0.351588	1.12595	0.363359
0.153865	0.332241	1.13218	0.362307
0.155003	0.312895	1.13839	0.360204
0.156205	0.293577	1.14485	0.357259
0.157461	0.274326	1.15108	0.35457
0.158702	0.255074	1.1573	0.350612
0.15996	0.235823	1.16352	0.345935
0.161217	0.216572	1.16974	0.342304
0.162472	0.197321	1.17596	0.340149
0.163726	0.17807	1.18219	0.338086
0.164966	0.158819	1.18841	0.334705
0.166217	0.148983	1.1947	0.330597
0.167471	0.148561	1.20108	0.326129
0.168722	0.14814	1.2073	0.322576
0.169976	0.148057	1.21352	0.319855
0.171211	0.148059	1.21975	0.320052
0.172465	0.148061	1.22596	0.32241
0.173711	0.148062	1.23218	0.321402
0.174959	0.148064	1.2384	0.316953
0.176209	0.148066	1.24462	0.315321
0.177455	0.148068	1.25108	0.31426
0.178693	0.14807	1.2573	0.313707
0.180007	0.148174	1.26353	0.313174
0.181312	0.148289	1.26975	0.311809
0.18261	0.148302	1.27598	0.30513
0.1839	0.147903	1.2822	0.297077
0.185171	0.147503	1.28842	0.292158
0.186439	0.147104	1.29464	0.289123
0.187693	0.146705	1.30088	0.287313
0.18895	0.146305	1.30731	0.285166
0.189986	0.145906	1.31353	0.281305
0.191191	0.145507	1.31975	0.27634
0.192445	0.14543	1.32598	0.273269
0.19369	0.145836	1.33222	0.27132
0.194941	0.146243	1.33844	0.273844
0.196191	0.146681	1.34466	0.276356
0.197435	0.147134	1.35088	0.273287
0.198682	0.147586	1.35734	0.26882
0.199932	0.148038	1.36355	0.265951
0.201179	0.148491	1.36979	0.26269
0.202431	0.148943	1.37601	0.261852
0.203678	0.149396	1.38223	0.262105
0.204928	0.149848	1.38845	0.26081
0.206178	0.149978	1.39467	0.256582
0.207418	0.150028	1.4009	0.252327
0.208672	0.150021	1.40711	0.250092
0.209917	0.149789	1.41357	0.248517
0.211169	0.149557	1.41979	0.244292
0.212421	0.149325	1.42601	0.239315
0.213661	0.149093	1.43223	0.23475
0.214914	0.148861	1.43846	0.229957
0.216158	0.14863	1.44468	0.226687
0.217407	0.148398	1.4509	0.224481
0.218653	0.148137	1.45712	0.223001
0.219905	0.14781	1.46358	0.220381
0.221152	0.147483	1.4698	0.217127
0.222395	0.167523	1.47603	0.215839
0.223653	0.196292	1.48225	0.216938
0.224896	0.22506	1.48847	0.216229
0.226144	0.253829	1.49469	0.216123
0.227389	0.282598	1.50092	0.216742
0.228638	0.311367	1.50714	0.216077
0.229891	0.340135	1.51336	0.216486
0.231135	0.368904	1.51981	0.21798
0.232381	0.397334	1.52603	0.217785
0.233658	0.42568	1.53225	0.215967
0.234946	0.479122	1.53848	0.214528
0.236196	0.632952	1.5447	0.214747
0.237445	0.786781	1.55092	0.214609
0.238693	0.940611	1.55714	0.213138
0.23994	1.09444	1.56336	0.21067
0.241187	1.24827	1.56982	0.20762
0.242438	1.4021	1.57604	0.20291
0.243676	1.55593	1.58227	0.19881
0.244921	1.70986	1.58849	0.197933
0.246163	1.86421	1.59471	0.198001
0.247412	2.01855	1.60093	0.196109
0.248658	2.20993	1.60716	0.195727
0.249901	2.41717	1.61338	0.198185
0.251146	2.62442	1.6196	0.199982
0.252394	2.83166	1.62605	0.202216
0.253637	3.03891	1.63227	0.203241
0.254882	3.24616	1.63849	0.203788
0.256125	3.4534	1.64472	0.203653
0.257368	3.66065	1.65094	0.203154
0.258613	3.86786	1.65718	0.199621
0.259858	4.07506	1.6634	0.194983
0.261105	4.28769	1.66962	0.190031
0.262346	4.52204	1.67604	0.186007
0.26359	4.75638	1.6823	0.183833
0.264821	4.99073	1.68853	0.181706
0.266058	5.22507	1.69475	0.180928
0.267303	5.45942	1.70097	0.179911
0.268547	5.69376	1.70719	0.17953
0.269787	5.92811	1.71342	0.179929
0.271033	6.16251	1.71963	0.182263
0.272276	6.39714	1.72586	0.184186
0.273523	6.63177	1.73231	0.184209
0.274764	6.87542	1.73852	0.183097
0.276008	7.12295	1.74475	0.181807
0.277253	7.37047	1.75097	0.178621
0.2785	7.61799	1.75719	0.175693
0.279746	7.86552	1.7634	0.174062
0.280986	8.11304	1.76963	0.17189
0.282234	8.36057	1.77585	0.168066
0.283478	8.60809	1.78219	0.164503
0.28472	8.83525	1.78853	0.162889
0.285969	9.05367	1.79475	0.161786
0.287292	9.27633	1.80098	0.158671
0.28868	9.51587	1.8072	0.154347
0.289934	9.75542	1.81342	0.152705
0.291177	9.99497	1.81965	0.151769
0.292418	10.2345	1.82586	0.150457
0.293667	10.4741	1.83209	0.150151
0.294912	10.7136	1.83854	0.150364
0.296154	10.9532	1.84475	0.14989
0.297404	11.1676	1.85098	0.148493
0.298646	11.2817	1.8572	0.14748
0.299893	11.3957	1.86343	0.148718
0.301138	11.5204	1.86965	0.148226
0.302382	11.6496	1.87587	0.146969
0.303625	11.7788	1.88209	0.147323
0.304869	11.908	1.88836	0.147088
0.306113	12.0372	1.89477	0.144357
0.307363	12.1664	1.901	0.141741
0.308608	12.2955	1.90722	0.139784
0.30985	12.4247	1.91345	0.137604
0.31109	12.5169	1.91966	0.136934
0.312332	12.5932	1.92589	0.137712
0.313579	12.6722	1.93211	0.141379
0.314828	12.776	1.93833	0.144842
0.31607	12.8798	1.94478	0.14529
0.317321	12.9836	1.951	0.144822
0.318559	13.0874	1.95722	0.145222
0.319807	13.1912	1.96344	0.14479
0.32105	13.295	1.96967	0.144719
0.322297	13.3988	1.97588	0.145237
0.32354	13.4971	1.9821	0.143289
0.324782	13.5738	1.98832	0.139173
0.326031	13.6504	1.99455	0.135286
0.327271	13.7581	2.001	0.131108
0.328517	13.8864	2.00722	0.127627
0.329757	14.0147	2.01345	0.124531
0.331003	14.143	2.01967	0.12202
0.332248	14.2713	2.02589	0.120165
0.33349	14.3996	2.03211	0.118054
0.334738	14.528	2.03834	0.114183
0.335981	14.6563	2.04456	0.110113
0.337228	14.7756	2.05101	0.108431
0.338468	14.891	2.05723	0.107634
0.339713	15.0123	2.06345	0.10653
0.34109	15.1865	2.06968	0.104622
0.342426	15.3607	2.0759	0.102281
0.343673	15.5349	2.08213	0.0985411
0.344918	15.7091	2.08835	0.0963193
0.346164	15.8833	2.09458	0.0970017
0.347409	16.0575	2.1008	0.0973625
0.348652	16.2317	2.10726	0.0910622
0.349894	16.4017	2.11348	0.0841311
0.351137	16.5548	2.1197	0.0851116
0.352384	16.7079	2.12592	0.0868952
0.353627	16.8267	2.13215	0.0856111
0.354874	16.9228	2.13837	0.0850343
0.356115	17.0189	2.1446	0.086636
0.357359	17.115	2.15082	0.0872583
0.358607	17.2111	2.15726	0.0839908
0.359854	17.3072	2.16349	0.0819378
0.361094	17.4033	2.1697	0.0870467
0.362339	17.4994	2.17593	0.0914522
0.363586	17.5849	2.18215	0.087244
0.364831	17.6658	2.18837	0.0831552
0.366077	17.7452	2.1946	0.0824437
0.36732	17.8102	2.20082	0.0813142
0.368564	17.8752	2.20704	0.0796869
0.369806	17.9402	2.21349	0.0784472
0.371057	18.0053	2.21973	0.0781705
0.372301	18.0703	2.22595	0.077941
0.373542	18.1353	2.23217	0.0775899
0.374789	18.2003	2.23839	0.077125
0.376033	18.2626	2.24462	0.0765082
0.377279	18.3001	2.25083	0.0753973
0.378522	18.3376	2.25706	0.0747643
0.379765	18.3995	2.26348	0.0749798
0.381011	18.4858	2.26973	0.0749756
0.382255	18.572	2.27595	0.0741976
0.383497	18.6583	2.28217	0.0734175
0.384744	18.7445	2.2884	0.0729431
0.385987	18.8308	2.29462	0.0724887
0.387229	18.917	2.30084	0.0714914
0.388475	19.0033	2.30706	0.0698463
0.38972	19.0585	2.31328	0.0676351
0.390964	19.0931	2.31974	0.0637667
0.392205	19.1277	2.32597	0.0603886
0.393477	19.1919	2.33219	0.059128
0.394882	19.2562	2.33842	0.0580659
0.396179	19.3204	2.34464	0.056704
0.397421	19.3846	2.35086	0.0553271
0.39866	19.4489	2.35708	0.0540664
0.39991	19.5131	2.3633	0.0534037
0.401146	19.5774	2.36968	0.0518733
0.402398	19.6357	2.37597	0.051187
0.403648	19.6412	2.38219	0.052865
0.404891	19.6466	2.38841	0.0539355
0.406135	19.6686	2.39464	0.0518019
0.407378	19.707	2.40088	0.0493266
0.408626	19.7455	2.4071	0.0488269
0.409871	19.7839	2.41332	0.0492925
0.41111	19.8224	2.41954	0.0486964
0.412357	19.8609	2.426	0.0471675
0.413607	19.8993	2.43222	0.0471769
0.414842	19.9378	2.43844	0.047317
0.416094	20.0105	2.44466	0.0475808
0.417334	20.1059	2.45089	0.0495955
0.418576	20.2014	2.45711	0.0517994
0.419825	20.3263	2.46334	0.0509947
0.421064	20.4544	2.46955	0.0486979
0.42231	20.5826	2.47585	0.0464806
0.423554	20.7107	2.48223	0.0451961
0.424805	20.8389	2.48845	0.0456389
0.426048	20.9671	2.49467	0.0460752
0.427293	21.0952	2.5009	0.0455675
0.428538	21.225	2.5071	0.0441202
0.429779	21.3691	2.51332	0.0419596
0.431027	21.5132	2.51955	0.041028
0.432271	21.6693	2.52577	0.0418268
0.433514	21.8434	2.53223	0.0416669
0.434759	22.0175	2.53845	0.0423495
0.436	22.1916	2.54467	0.0445191
0.43725	22.3657	2.5509	0.0444946
0.43849	22.5398	2.55712	0.0428108
0.439736	22.7139	2.56334	0.0414662
0.440978	22.888	2.56956	0.0392311
0.442225	23.0377	2.57578	0.0363407
0.443465	23.1631	2.58203	0.0345942
0.444711	23.2885	2.58846	0.0346765
0.445947	23.441	2.59468	0.0363872
0.447251	23.5965	2.6009	0.0363043
0.448656	23.7519	2.60713	0.0362864
0.449918	23.9074	2.61335	0.0376682
0.451162	24.0629	2.61957	0.0379466
0.452408	24.2184	2.62579	0.0386813
0.453647	24.3739	2.63201	0.0414328
0.454894	24.5294	2.63847	0.0438136
0.456134	24.6552	2.64469	0.0452638
0.457381	24.7811	2.65092	0.046755
0.458624	24.9139	2.65715	0.0477408
0.459871	25.0631	2.66336	0.0487593
0.461118	25.2123	2.66959	0.0466003
0.46236	25.3616	2.67581	0.0431641
0.463607	25.5108	2.68203	0.0426006
0.464846	25.66	2.68824	0.0422996
0.466097	25.8092	2.6947	0.0406575
0.467337	25.9585	2.70092	0.0382494
0.468585	26.0912	2.70714	0.0357314
0.46983	26.2074	2.71336	0.0343903
0.471075	26.3236	2.71957	0.0324149
0.472315	26.4782	2.7258	0.02832
0.473561	26.6492	2.73202	0.0259017
0.474809	26.8202	2.73824	0.025559
0.47605	26.9912	2.7447	0.0250901
0.477293	27.1622	2.75092	0.0244789
0.478525	27.3332	2.75715	0.024207
0.479773	27.5042	2.76337	0.0248941
0.481017	27.6752	2.76959	0.0251602
0.482259	27.8168	2.77582	0.0242223
0.483504	27.9551	2.78204	0.0237188
0.484747	28.092	2.78825	0.0259487
0.485993	28.2235	2.79447	0.0285472
0.487236	28.3549	2.80093	0.0301884
0.488486	28.4864	2.80715	0.0316577
0.48973	28.6179	2.81337	0.0320023
0.49097	28.7493	2.81959	0.0305212
0.492215	28.8808	2.82582	0.0298904
0.493458	29.0122	2.83205	0.0323044
0.494705	29.1317	2.83828	0.0335956
0.495947	29.2331	2.8445	0.0304395
0.497193	29.3346	2.85095	0.0264769
0.498436	29.4485	2.85718	0.0213956
0.499685	29.5678	2.8634	0.016473
0.501037	29.6871	2.86963	0.01568
0.502406	29.8064	2.87585	0.0160866
0.503648	29.9257	2.88206	0.0193568
0.504889	30.045	2.88829	0.0215894
0.506139	30.1643	2.89451	0.0185335
0.507384	30.2835	2.90073	0.0157513
0.508626	30.3757	2.90718	0.0163993
0.509871	30.4649	2.9134	0.0165674
0.511122	30.5575	2.91963	0.0188653
0.512363	30.6639	2.92585	0.022382
0.513607	30.7703	2.93207	0.0222011
0.514856	30.8767	2.9383	0.0223293
0.516097	30.9831	2.94452	0.0207488
0.517346	31.0895	2.95074	0.0174348
0.51859	31.1959	2.95716	0.0160013
0.519833	31.3023	2.96341	0.0140374
0.521081	31.4017	2.96965	0.0132594
0.522317	31.4847	2.97587	0.0150446
0.523568	31.5677	2.98209	0.015399
0.524811	31.6607	2.98831	0.0148388
0.526055	31.7578	2.99454	0.0140186
0.527297	31.855	3.00075	0.0116311
0.52854	31.9522	3.00698	0.00978339
0.529789	32.0494	3.01343	0.0100701
0.531033	32.1465	3.01965	0.0108044
0.532277	32.2437	3.02587	0.0132998
0.533524	32.3409	3.0321	0.015802
0.534766	32.3997	3.03832	0.0149621
0.536006	32.4421	3.04454	0.0132425
0.537253	32.487	3.05076	0.0129799
0.538498	32.5419	3.05698	0.014625
0.539744	32.5967	3.06334	0.0159262
0.540986	32.6516	3.06966	0.0146537
0.542234	32.7065	3.07589	0.0132065
0.54348	32.7614	3.08211	0.0127416
0.54472	32.8163	3.08833	0.011867
0.545964	32.8712	3.09456	0.0114468
0.547208	32.9275	3.10077	0.0123429
0.548452	32.9892	3.107	0.0139582
0.549697	33.051	3.11322	0.0138125
0.550939	33.1196	3.11967	0.0122828
0.55218	33.1929	3.12589	0.01232
0.553434	33.2661	3.13211	0.0147066
0.554831	33.3394	3.13834	0.0166092
0.556144	33.4126	3.14456	0.0149295
0.557389	33.4859	3.15079	0.012066
0.558636	33.5591	3.15702	0.00945175
0.559879	33.6324	3.16324	0.00746423
0.561125	33.6931	3.16952	0.0063988
0.562366	33.7485	3.17591	0.00609481
0.563611	33.8053	3.18214	0.0042181
0.564853	33.875	3.18837	0.00072229
0.566099	33.9446	3.19459	-0.00178707
0.567343	34.0142	3.20081	-0.00273478
0.568588	34.0838	3.20703	-0.00188065
0.569832	34.1534	3.21326	-0.0025959
0.571077	34.223	3.21947	-0.0039686
0.572325	34.2926	3.22592	-0.00346494
0.573565	34.3588	3.23214	-0.00372273
0.574815	34.4112	3.23837	-0.00301641
0.576057	34.4636	3.24459	-0.00126106
0.577301	34.5217	3.25081	-0.00054425
0.578548	34.5836	3.25702	-0.00081486
0.579795	34.6455	3.26325	-0.00130302
0.581033	34.7075	3.26947	-0.00078148
0.582278	34.7694	3.2757	0.00211746
0.583528	34.8313	3.28214	0.00462323
0.584785	34.8932	3.28837	0.00387985
0.586029	34.9552	3.29459	0.00254768
0.587274	35.0072	3.30081	-2.49e-05
0.588514	35.055	3.30704	-0.00197989
0.589763	35.1041	3.31326	-0.00152445
0.591006	35.1653	3.31948	-0.00110424
0.592252	35.2265	3.3257	-0.00153589
0.593492	35.2877	3.33215	-0.00104415
0.59474	35.3489	3.33838	-0.00026256
0.595985	35.4101	3.3446	0.00090867
0.597227	35.4713	3.35082	0.00273424
0.598472	35.5325	3.35705	0.00286835
0.599719	35.5912	3.36327	0.00251728
0.600962	35.6399	3.36949	0.00355452
0.602202	35.6886	3.37571	0.00492144
0.603448	35.7412	3.38194	0.00549817
0.604693	35.7963	3.38839	0.00544643
0.605939	35.8514	3.39462	0.00402242
0.607225	35.9065	3.40084	0.00252044
0.608634	35.9617	3.40706	0.00080717
0.609902	36.0168	3.41328	-0.00077569
0.611148	36.0719	3.4195	-0.00079769
0.612394	36.127	3.42573	-0.00143248
0.613638	36.1752	3.43195	-0.00446862
0.614879	36.2189	3.43839	-0.00817901
0.61613	36.2632	3.44462	-0.0101356
0.617377	36.314	3.45084	-0.0106512
0.618623	36.3647	3.45706	-0.0112197
0.619866	36.4155	3.46329	-0.012531
0.62111	36.4662	3.4695	-0.0139135
0.622356	36.517	3.47572	-0.0154603
0.623604	36.5677	3.48194	-0.0162876
0.624844	36.6185	3.48816	-0.0162418
0.626092	36.6678	3.49462	-0.0157897
0.627329	36.7044	3.50084	-0.0144934
0.62858	36.7409	3.50707	-0.0137126
0.629817	36.7812	3.51329	-0.0148558
0.631066	36.8238	3.51951	-0.0161266
0.632311	36.8665	3.52573	-0.0168108
0.633555	36.9092	3.53195	-0.0176132
0.634796	36.9518	3.53818	-0.0175521
0.636042	36.9945	3.54461	-0.0167564
0.637286	37.0372	3.55085	-0.0166888
0.638531	37.0799	3.55707	-0.0174637
0.63978	37.1168	3.56329	-0.0188673
0.641017	37.1499	3.56951	-0.0212694
0.642261	37.1837	3.57574	-0.0226005
0.643507	37.2236	3.58196	-0.0217511
0.644752	37.2636	3.58818	-0.0206249
0.645999	37.3035	3.5944	-0.0180053
0.647245	37.3434	3.60086	-0.0161203
0.648485	37.3833	3.60709	-0.0176229
0.649733	37.4232	3.61331	-0.018827
0.650976	37.4631	3.61954	-0.0199205
0.652221	37.5017	3.62575	-0.0208413
0.653464	37.5281	3.63197	-0.0192954
0.654706	37.5546	3.6382	-0.0174589
0.655951	37.583	3.64442	-0.0183518
0.657196	37.6127	3.6508	-0.0198815
0.658438	37.6424	3.65709	-0.0241164
0.659682	37.6721	3.66331	-0.0296894
0.661014	37.7019	3.66953	-0.0320552
0.662394	37.7316	3.67576	-0.0334202
0.663645	37.7613	3.68199	-0.0333811
0.66489	37.791	3.68821	-0.03159
0.666137	37.8169	3.69444	-0.0316924
0.667381	37.8401	3.70066	-0.0341272
0.668624	37.864	3.70711	-0.0355094
0.669863	37.8934	3.71334	-0.0337153
0.67111	37.9229	3.71956	-0.030583
0.672354	37.9523	3.72579	-0.0293142
0.673599	37.9817	3.732	-0.028733
0.674846	38.0111	3.73823	-0.0284477
0.676086	38.0405	3.74446	-0.0287582
0.677336	38.0699	3.75067	-0.0317656
0.678581	38.0986	3.75698	-0.0347529
0.679827	38.1209	3.76335	-0.0359947
0.681065	38.1432	3.76957	-0.0374241
0.682311	38.1663	3.77579	-0.0413407
0.68356	38.19	3.78201	-0.0451286
0.684801	38.2137	3.78824	-0.0454396
0.68605	38.2374	3.79446	-0.0452369
0.68729	38.2611	3.80068	-0.0461689
0.68854	38.2849	3.8069	-0.0484607
0.689781	38.3086	3.81336	-0.0492927
0.691025	38.3323	3.81958	-0.0485119
0.692269	38.3523	3.82581	-0.0474407
0.693517	38.3699	3.83203	-0.0437929
0.69476	38.388	3.83825	-0.0402846
0.696007	38.4112	3.84447	-0.0368378
0.697249	38.4345	3.8507	-0.0336651
0.69849	38.4577	3.85692	-0.0335996
0.699738	38.4809	3.86316	-0.0333792
0.700983	38.5041	3.86959	-0.0306947
0.702227	38.5273	3.87581	-0.0279907
0.703472	38.5506	3.88203	-0.0263205
0.704716	38.5731	3.88826	-0.0248773
0.705959	38.5895	3.8945	-0.0258439
0.707204	38.606	3.90071	-0.0266187
0.708445	38.6203	3.90694	-0.0269648
0.709689	38.6333	3.91316	-0.0265685
0.710936	38.6462	3.91962	-0.0247994
0.712181	38.6592	3.92584	-0.026069
0.713431	38.6721	3.93206	-0.0280938
0.714815	38.6851	3.93829	-0.0285081
0.716147	38.698	3.94451	-0.029341
0.717392	38.711	3.95073	-0.0324643
0.718632	38.722	3.95695	-0.0357952
0.719882	38.7317	3.96317	-0.0380328
0.72112	38.7414	3.96939	-0.04074
0.722367	38.7501	3.97585	-0.0435014
0.723615	38.7588	3.98206	-0.0448144
0.724863	38.7676	3.98829	-0.0440418
0.726106	38.7763	3.99451	-0.0440994
0.727348	38.785	4.00072	-0.0448368
0.728592	38.7937	4.00694	-0.0447711
0.729842	38.8024	4.01317	-0.0429003
0.731082	38.8105	4.01939	-0.0413089
0.732327	38.8131	4.02584	-0.0401526
0.733575	38.8157	4.03206	-0.0380247
0.734816	38.818	4.03829	-0.0372936
0.736062	38.82	4.04451	-0.0379134
0.737304	38.822	4.05073	-0.0367729
0.73855	38.824	4.05696	-0.0342039
0.739796	38.826	4.06318	-0.0326967
0.741039	38.8279	4.0694	-0.0302976
0.742284	38.8299	4.07562	-0.0275806
0.743526	38.8319	4.08207	-0.0254855
0.744777	38.833	4.08829	-0.0242404
0.746014	38.8336	4.09452	-0.0244525
0.747267	38.8341	4.10074	-0.0239868
0.748508	38.8344	4.10697	-0.0227506
0.749752	38.8346	4.11319	-0.0219845
0.750997	38.8349	4.11941	-0.0219244
0.752245	38.8351	4.12563	-0.021982
0.753487	38.8353	4.13208	-0.0237938
0.754731	38.8356	4.13831	-0.025747
0.755974	38.8358	4.14453	-0.0275143
0.757214	38.8355	4.15076	-0.0300564
0.758464	38.8301	4.15698	-0.0316318
0.759705	38.8247	4.1632	-0.03235
0.76095	38.8178	4.16942	-0.032662
0.762193	38.8088	4.17565	-0.0330733
0.763438	38.7998	4.18186	-0.0334621
0.764686	38.7907	4.18832	-0.0323802
0.765929	38.7817	4.19454	-0.0310925
0.767195	38.7726	4.20076	-0.030273
0.7686	38.7636	4.20699	-0.0287381
0.769888	38.7546	4.2132	-0.0272297
0.771137	38.7476	4.21942	-0.0262797
0.772379	38.7421	4.22564	-0.0273241
0.773623	38.7365	4.23186	-0.0285106
0.774867	38.732	4.23828	-0.0263286
0.776112	38.7277	4.24454	-0.0233862
0.777352	38.7234	4.25077	-0.0238332
0.778599	38.7191	4.25699	-0.0252462
0.779841	38.7148	4.26321	-0.0273221
0.781087	38.7105	4.26943	-0.0305139
0.782332	38.7062	4.27565	-0.0318214
0.783574	38.7019	4.28187	-0.0316992
0.78482	38.6986	4.2881	-0.0301024
0.786069	38.6953	4.29455	-0.0276855
0.787308	38.6916	4.30077	-0.0284848
0.788557	38.687	4.30699	-0.0305858
0.789803	38.6824	4.31321	-0.0306659
0.791043	38.6777	4.31944	-0.0280523
0.792287	38.6731	4.32567	-0.0241286
0.793536	38.6685	4.33189	-0.0245399
0.794782	38.6639	4.33812	-0.0260343
0.796022	38.6593	4.34448	-0.0259944
0.797265	38.6549	4.35079	-0.0259388
0.798516	38.6509	4.35702	-0.0259615
0.799759	38.6469	4.36325	-0.0258004
0.801004	38.6437	4.36946	-0.0260567
0.802248	38.6406	4.37568	-0.0268291
0.803489	38.6376	4.38191	-0.0294122
0.804736	38.6346	4.38813	-0.0320855
0.80598	38.6316	4.39435	-0.0293504
0.807222	38.6286	4.4008	-0.0266652
0.808471	38.6256	4.40702	-0.0271084
0.809711	38.6225	4.41324	-0.0283779
0.810959	38.6198	4.41947	-0.0296809
0.812203	38.6171	4.42569	-0.0291683
0.813446	38.6116	4.43192	-0.0281944
0.814691	38.5996	4.43814	-0.028254
0.815934	38.5876	4.44436	-0.0281891
0.81718	38.5755	4.45064	-0.0257662
0.818421	38.5635	4.45704	-0.0233008
0.819669	38.5515	4.46327	-0.0246223
0.82098	38.5395	4.46949	-0.0262516
0.82238	38.5274	4.4757	-0.0269644
0.823633	38.5169	4.48193	-0.0280468
0.824874	38.5085	4.48815	-0.0305594
0.826124	38.5001	4.49437	-0.0326598
0.827367	38.4891	4.50059	-0.0330568
0.828612	38.4775	4.50704	-0.0331522
0.829856	38.4658	4.51326	-0.0356649
0.831106	38.4542	4.51949	-0.0383531
0.83235	38.4426	4.52571	-0.036669
0.833592	38.4309	4.53194	-0.03351
0.834837	38.4193	4.53815	-0.031421
0.836082	38.4076	4.54438	-0.0313167
0.837326	38.395	4.5506	-0.0312142
0.838573	38.3821	4.55684	-0.028681
0.83982	38.3684	4.56328	-0.0266303
0.841062	38.3513	4.56951	-0.0264277
0.842305	38.3343	4.57573	-0.0260756
0.843551	38.3172	4.58195	-0.0246126
0.84479	38.3001	4.58817	-0.0236459
0.846038	38.2831	4.59439	-0.0235361
0.847284	38.266	4.60062	-0.0227547
0.848526	38.249	4.60684	-0.0195583
0.849767	38.2323	4.61329	-0.0166833
0.851017	38.2165	4.61951	-0.0158846
0.852261	38.2008	4.62573	-0.0146385
0.853503	38.183	4.63195	-0.012324
0.854753	38.1639	4.63818	-0.0104167
0.855995	38.1448	4.64441	-0.0101759
0.857238	38.1257	4.65064	-0.0109835
0.858481	38.1066	4.65686	-0.0115246
0.859731	38.0874	4.66308	-0.011313
0.860973	38.0683	4.66953	-0.0116119
0.862215	38.0492	4.67576	-0.0119577
0.863463	38.0293	4.68199	-0.0130746
0.864706	38.0092	4.68821	-0.0162814
0.865949	37.9885	4.69442	-0.0190101
0.867194	37.9623	4.70065	-0.0198297
0.868437	37.9362	4.70687	-0.0198557
0.869684	37.91	4.71309	-0.0161785
0.870928	37.8839	4.71954	-0.0123498
0.872173	37.8578	4.72576	-0.0124759
0.873406	37.8316	4.73198	-0.0137579
0.874777	37.8055	4.73821	-0.0145517
0.87613	37.7821	4.74443	-0.0148056
0.877371	37.7653	4.75064	-0.0135539
0.878622	37.7485	4.75687	-0.0125377
0.879864	37.7319	4.76309	-0.0128529
0.881109	37.7155	4.76931	-0.0129274
0.882353	37.6991	4.77576	-0.0151508
0.883596	37.6827	4.78199	-0.0163369
0.88484	37.6663	4.78821	-0.0147322
0.886086	37.6499	4.79443	-0.014911
0.887328	37.6335	4.80066	-0.0157236
0.888576	37.6171	4.80688	-0.0159666
0.889819	37.6033	4.8131	-0.0159547
0.891065	37.5901	4.81932	-0.014501
0.892311	37.5766	4.82576	-0.0130533
0.893556	37.5602	4.83199	-0.0125389
0.894799	37.5438	4.83821	-0.0127468
0.896043	37.5273	4.84444	-0.015465
0.897289	37.5109	4.85066	-0.0182818
0.898532	37.4944	4.85689	-0.0192435
0.899777	37.478	4.86311	-0.0210286
0.901019	37.4615	4.86933	-0.0230137
0.902263	37.4459	4.87555	-0.0241283
0.903512	37.4336	4.88201	-0.0258423
0.904769	37.4214	4.88823	-0.0265427
0.906013	37.4089	4.89445	-0.0268691
0.90726	37.3963	4.90068	-0.0278287
0.908501	37.3837	4.9069	-0.0279186
0.909746	37.3711	4.91312	-0.0280676
0.910993	37.3584	4.91934	-0.0271207
0.912237	37.3458	4.92557	-0.023005
0.913481	37.3332	4.93196	-0.0196474
0.914722	37.3206	4.93824	-0.0197172
0.915967	37.31	4.94445	-0.0206758
0.917212	37.3008	4.95068	-0.0219686
0.918455	37.2905	4.95691	-0.0227944
0.919701	37.2707	4.96311	-0.0224769
0.920947	37.2509	4.96934	-0.0219129
0.922191	37.2311	4.97556	-0.0196078
0.923436	37.2113	4.98178	-0.0164907
0.924676	37.1915	4.98824	-0.0167931
0.925925	37.1717	4.99446	-0.0182594
0.927186	37.1519	5.00068	-0.0171827
0.928588	37.1327	5.00691	-0.0158147
0.929891	37.119	5.01313	-0.0149103
0.931134	37.1052	5.01935	-0.0132384
0.932374	37.0876	5.02557	-0.0121397
0.933621	37.0675	5.0318	-0.0122947
0.93487	37.0473	5.03811	-0.0135904
0.936111	37.0272	5.04447	-0.0152087
0.937362	37.0071	5.05069	-0.0157526
0.938603	36.9869	5.05691	-0.0138272
0.939851	36.9668	5.06313	-0.0118808
0.941096	36.9466	5.06937	-0.00973648
0.942334	36.9263	5.07559	-0.00794441
0.943582	36.9057	5.08181	-0.00926244
0.944824	36.8844	5.08804	-0.0109409
0.94607	36.8557	5.09449	-0.0123407
0.947318	36.8271	5.10072	-0.0141726
0.948563	36.7984	5.10694	-0.0157641
0.949807	36.7698	5.11316	-0.0167922
0.951052	36.7411	5.11939	-0.0182965
0.952294	36.7125	5.12561	-0.0188538
0.953536	36.6838	5.13183	-0.019481
0.954781	36.6555	5.13805	-0.0198923
0.956027	36.6302	5.1443	-0.0181835
0.95727	36.6048	5.15072	-0.0159066
0.958514	36.5748	5.15694	-0.0129522
0.959758	36.5416	5.16316	-0.0103534
0.961003	36.5084	5.16939	-0.0084855
0.962255	36.4752	5.17561	-0.00605363
0.963491	36.442	5.18184	-0.00445116
0.964739	36.4088	5.18806	-0.00523704
0.965984	36.3757	5.19428	-0.00625056
0.967229	36.3425	5.20073	-0.00647181
0.968469	36.3095	5.20696	-0.00648403
0.969718	36.2766	5.21318	-0.00732327
0.970963	36.2428	5.21941	-0.00832355
0.972206	36.2005	5.22563	-0.0107225
0.97345	36.1582	5.23185	-0.0144799
0.974695	36.1158	5.23807	-0.0179294
0.975935	36.0735	5.2443	-0.0200543
0.977185	36.0312	5.25051	-0.0206453
0.978428	35.9888	5.25697	-0.0209672
0.979662	35.9465	5.26318	-0.0218418
0.980959	35.9053	5.26941	-0.0217851
0.982365	35.8735	5.27563	-0.0212576
0.983625	35.8417	5.28186	-0.0219848
0.984876	35.8078	5.28808	-0.0204427
0.986122	35.7724	5.2943	-0.0164223
0.987364	35.7371	5.30052	-0.013837
0.988609	35.7017	5.30698	-0.015497
0.989851	35.6664	5.3132	-0.0172762
0.991096	35.631	5.31943	-0.0181319
0.992338	35.5957	5.32565	-0.0193487
0.993585	35.5603	5.33187	-0.0221222
0.994828	35.5288	5.33809	-0.0246417
0.996072	35.4998	5.34432	-0.0235685
0.997317	35.4703	5.35053	-0.0215762
0.998564	35.4359	5.35676	-0.0210544
0.999808	35.4015	5.36321	-0.0207713
1.00105	35.367	5.36942	-0.0176375
1.0023	35.3326	5.37565	-0.0145857
1.00354	35.2982	5.38187	-0.0127962
1.00479	35.2637	5.3881	-0.0114134
1.00603	35.2293	5.39433	-0.0101658
1.00728	35.1957	5.40055	-0.0103864
1.00852	35.1694	5.40678	-0.0126001
1.00976	35.143	5.41323	-0.0156012
1.01101	35.1145	5.41945	-0.0182868
1.01224	35.0845	5.42568	-0.0204504
1.01349	35.0545	5.43191	-0.0225441
1.01473	35.0245	5.43812	-0.0222278
1.01598	34.9944	5.44435	-0.021603
1.01722	34.9644	5.45058	-0.020977
1.01847	34.9344	5.45679	-0.0198414
1.01971	34.9044	5.46301	-0.0161842
1.02096	34.8791	5.46947	-0.0122124
1.0222	34.8569	5.47568	-0.0101835
1.02344	34.8335	5.4819	-0.00919688
1.02469	34.7986	5.48813	-0.00936526
1.02593	34.7637	5.49435	-0.0104054
1.02718	34.7289	5.50056	-0.0122532
1.02842	34.694	5.50678	-0.0115469
1.02966	34.6591	5.513	-0.0113844
1.03091	34.6243	5.51944	-0.0135213
1.03215	34.5894	5.52568	-0.0163843
1.0334	34.5555	5.53191	-0.0185956
1.03474	34.5301	5.53813	-0.0190894
1.03612	34.5047	5.54435	-0.0179867
1.03736	34.4757	5.55058	-0.0160123
1.0386	34.4444	5.5568	-0.0138525
1.03985	34.4131	5.56302	-0.0132569
1.0411	34.3818	5.56925	-0.0159333
1.04235	34.3505	5.57569	-0.0179079
1.04359	34.3192	5.58191	-0.0183847
1.04483	34.2878	5.58813	-0.0194203
1.04608	34.2565	5.59436	-0.0197446
1.04732	34.2273	5.60058	-0.0189582
1.04856	34.1996	5.6068	-0.0209147
1.04981	34.1715	5.61303	-0.0250483
1.05106	34.1403	5.61925	-0.0273926
1.0523	34.1091	5.62562	-0.0277323
1.05355	34.0779	5.63193	-0.0271718
1.05479	34.0466	5.63815	-0.0255446
1.05603	34.0154	5.64437	-0.0233601
1.05728	33.9842	5.6506	-0.0223736
1.05853	33.953	5.65682	-0.0230655
1.05977	33.9223	5.66304	-0.0228509
1.06101	33.8965	5.66927	-0.0204592
1.06226	33.8707	5.67548	-0.0165678
1.0635	33.8423	5.68194	-0.0138381
1.06476	33.812	5.68815	-0.0135824
1.06599	33.7818	5.69438	-0.0137702
1.06723	33.7516	5.7006	-0.0127969
1.06848	33.7213	5.70683	-0.0107077
1.06972	33.6911	5.71303	-0.00867075
1.07096	33.6608	5.71926	-0.00766659
1.07222	33.6306	5.72548	-0.00930142
1.07346	33.6026	5.73177	-0.011477
1.07471	33.576	5.73815	-0.0127
1.07595	33.5485	5.74438	-0.013451
1.07719	33.5123	5.7506	-0.0137353
1.07843	33.4762	5.75682	-0.0140154
1.07968	33.4401	5.76304	-0.016436
1.08092	33.404	5.76927	-0.0198454
1.08217	33.3678	5.7755	-0.0215033
1.08341	33.3317	5.78172	-0.0206211
1.08466	33.2956	5.78816	-0.0191532
1.08589	33.2607	5.79438	-0.0196241
1.08715	33.2373	5.80061	-0.020421
1.08854	33.2138	5.80683	-0.019546
1.08986	33.1877	5.81305	-0.0183402
1.09111	33.1597	5.81929	-0.0174769
1.09235	33.1318	5.82551	-0.0167032
1.09359	33.1038	5.83174	-0.0158821
1.09484	33.0759	5.83797	-0.0152539
1.09609	33.0479	5.84441	-0.0159228
1.09732	33.0199	5.85064	-0.0163937
1.09857	32.992	5.85686	-0.0151547
1.09981	32.9676	5.86308	-0.0148447
1.10106	32.9456	5.86931	-0.0161324
1.10231	32.9235	5.87553	-0.0166689
1.10355	32.8983	5.88175	-0.0168317
1.10479	32.8732	5.88797	-0.0171416
1.10604	32.848	5.89442	-0.017435
1.10728	32.8228	5.90064	-0.018633
1.10853	32.7976	5.90686	-0.0200831
1.10977	32.7725	5.91309	-0.0217073
1.11102	32.7473	5.91931	-0.0225618
1.11226	32.7224	5.92553	-0.0192984
1.1135	32.7008	5.93176	-0.0161737
1.11475	32.6791	5.93798	-0.0159633
1.116	32.6545	5.9442	-0.0161452
1.11724	32.627	5.95066	-0.0175945
1.11849	32.5995	5.95688	-0.0195975
1.11973	32.5721	5.96311	-0.0195343
1.12098	32.5446	5.96933	-0.0187356
1.12222	32.5171	5.97553	-0.0165346
1.12347	32.4897	5.98177	-0.0127884
1.12471	32.4622	5.98799	-0.014519
1.12595	32.4374	5.99421	-0.0204139
1.1272	32.4144	6.00066	-0.0235689
1.12844	32.3914	6.0039	-0.0240398
1.12969	32.3578	6.0039	-0.0228327
1.13093	32.3242	6.0039	-0.0203443
1.13218	32.2906	6.00475	-0.0187433
1.13342	32.257	6.00732	0.0033468
1.13466	32.2233	6.01163	0.00526738
1.13591	32.1897	6.01753	0.00371528
1.13715	32.1561	6.02375	0.00446242
1.13839	32.1234	6.02998	0.0123494
1.13964	32.0994	6.0362	0.0199163
1.14092	32.0753	6.04242	0.0217004
1.14233	32.0475	6.04864	0.0219605
1.14361	32.0141	6.0551	0.0222207
1.14485	31.9806	6.06132	0.0226457
1.14609	31.9472	6.06754	0.0213968
1.14734	31.9137	6.07377	0.0208931
1.14858	31.8803	6.07999	0.0215911
1.14983	31.8468	6.08621	0.0212394
1.15108	31.8134	6.09243	0.0176309
1.15232	31.7827	6.09865	0.0136732
1.15357	31.7537	6.10488	0.0135304
1.15481	31.7248	6.11133	0.0162901
1.15606	31.6906	6.11754	0.0183984
1.1573	31.6558	6.12377	0.0186279
1.15854	31.621	6.12999	0.01805
1.15978	31.5862	6.13623	0.014817
1.16104	31.5514	6.14245	0.0120978
1.16228	31.5167	6.14867	0.0126373
1.16352	31.4819	6.15489	0.0136517
1.16476	31.4471	6.16135	0.0137232
1.16601	31.4154	6.16757	0.0132263
1.16726	31.3838	6.1738	0.0117439
1.1685	31.3507	6.18003	0.010645
1.16974	31.3121	6.18624	0.0112142
1.17099	31.2734	6.19247	0.0119533
1.17224	31.2348	6.19869	0.0139294
1.17348	31.1961	6.20491	0.0150202
1.17473	31.1575	6.21113	0.0142501
1.17596	31.1188	6.21758	0.0137315
1.17721	31.0802	6.2238	0.0137129
1.17846	31.0444	6.23003	0.0128725
1.1797	31.0115	6.23625	0.0114468
1.18094	30.9786	6.24247	0.00902385
1.18219	30.9389	6.24868	0.00643104
1.18343	30.8963	6.25491	0.00268996
1.18468	30.8536	6.26113	-0.0003984
1.18592	30.811	6.26758	-0.0021925
1.18717	30.7684	6.2738	-0.00426853
1.18841	30.7257	6.28003	-0.00381434
1.18966	30.6831	6.28625	-0.00217152
1.1909	30.6404	6.29247	-0.00024223
1.19214	30.6084	6.29869	0.00133967
1.19338	30.5764	6.30492	0.0025512
1.1947	30.5431	6.31114	0.00296545
1.19609	30.5043	6.31736	0.0050649
1.19735	30.4655	6.32381	0.00808388
1.19859	30.4267	6.33003	0.0108737
1.19984	30.3879	6.33626	0.0135738
1.20108	30.3492	6.34248	0.0126451
1.20233	30.3104	6.3487	0.00981385
1.20357	30.2716	6.35492	0.00792915
1.20481	30.2366	6.36115	0.00699633
1.20606	30.2072	6.36737	0.00722677
1.2073	30.1778	6.37381	0.0118193
1.20854	30.1437	6.38005	0.0157051
1.20979	30.1076	6.38627	0.016772
1.21104	30.0715	6.3925	0.0177044
1.21228	30.0354	6.39872	0.0203787
1.21352	29.9993	6.40494	0.0237262
1.21477	29.9632	6.41116	0.0271165
1.21602	29.9271	6.41739	0.0300224
1.21726	29.891	6.4236	0.03101
1.2185	29.8601	6.43006	0.030936
1.21975	29.8299	6.43627	0.02709
1.22099	29.7981	6.4425	0.0230369
1.22224	29.7601	6.44872	0.0209793
1.22348	29.722	6.45495	0.0192031
1.22473	29.684	6.46115	0.015622
1.22596	29.646	6.46738	0.0113781
1.22721	29.608	6.4736	0.00808436
1.22845	29.57	6.47999	0.00529784
1.22969	29.532	6.48627	0.00396061
1.23094	29.4953	6.4925	0.00425267
1.23218	29.4643	6.49872	0.00475186
1.23342	29.4333	6.50494	0.00646871
1.23467	29.3935	6.51118	0.00812989
1.23591	29.3498	6.51739	0.00703806
1.23716	29.3062	6.52361	0.0055697
1.2384	29.2626	6.52983	0.00596404
1.23965	29.2189	6.53628	0.00694036
1.24089	29.1753	6.5425	0.00652075
1.24214	29.1317	6.54873	0.00516564
1.24338	29.088	6.55495	0.00427008
1.24462	29.0512	6.56117	0.00455022
1.24587	29.0173	6.56741	0.00353551
1.24712	28.9812	6.57363	0.00199473
1.24849	28.9359	6.57985	0.0029856
1.24983	28.8905	6.58617	0.00417471
1.25108	28.8452	6.59253	0.00407523
1.25232	28.7999	6.59876	0.00508553
1.25357	28.7545	6.60498	0.00733811
1.25481	28.7092	6.6112	0.00944811
1.25606	28.6639	6.61743	0.0103824
1.2573	28.6199	6.62365	0.00937903
1.25855	28.5813	6.62987	0.00861132
1.2598	28.5428	6.63609	0.00705481
1.26104	28.4982	6.64254	0.0053587
1.26229	28.4511	6.64876	0.00684494
1.26353	28.4041	6.65498	0.00906241
1.26478	28.357	6.66121	0.00810671
1.26602	28.3099	6.66743	0.00637507
1.26726	28.2628	6.67365	0.00590909
1.2685	28.2157	6.67988	0.00567067
1.26975	28.1687	6.6861	0.00703216
1.27099	28.1263	6.69235	0.00950873
1.27224	28.0859	6.69877	0.0122328
1.27348	28.0437	6.705	0.0131716
1.27473	27.9944	6.71122	0.011359
1.27598	27.9451	6.71744	0.00893605
1.27722	27.8958	6.72367	0.00839251
1.27846	27.8465	6.72989	0.0112833
1.27971	27.7972	6.73611	0.013887
1.28095	27.7479	6.74234	0.0157824
1.2822	27.6986	6.74878	0.0168399
1.28344	27.6508	6.755	0.0154052
1.28469	27.6093	6.76122	0.0148933
1.28592	27.5677	6.76745	0.0143384
1.28717	27.5189	6.77367	0.0132015
1.28842	27.4669	6.7799	0.0129972
1.28966	27.4149	6.78612	0.0129944
1.29091	27.363	6.79234	0.00982165
1.29215	27.311	6.79857	0.00626838
1.29339	27.259	6.80501	0.00322437
1.29464	27.207	6.81124	0.00021136
1.29589	27.1551	6.81746	-0.0002355
1.29713	27.1119	6.82368	0.0013023
1.29837	27.0726	6.82992	0.00392151
1.29961	27.0324	6.83614	0.00416887
1.30088	26.9852	6.84235	0.00308985
1.30228	26.938	6.84858	0.00142688
1.30357	26.8909	6.85502	0.00036311
1.30482	26.8437	6.86125	0.00195754
1.30607	26.7965	6.86747	0.00352335
1.30731	26.7493	6.87369	0.00268173
1.30855	26.7021	6.87992	0.00043565
1.3098	26.6572	6.88615	-0.00315613
1.31104	26.6214	6.89237	-0.00562578
1.31228	26.5857	6.89859	-0.00329256
1.31353	26.5461	6.90482	-0.00011975
1.31478	26.504	6.91127	0.00178224
1.31602	26.4619	6.9175	0.00274944
1.31727	26.4198	6.92373	0.00073802
1.31851	26.3776	6.92994	-0.00205445
1.31975	26.3355	6.93617	-0.00116926
1.321	26.2934	6.94238	0.00210303
1.32224	26.2513	6.94861	0.0034315
1.32349	26.2151	6.95483	0.00056452
1.32473	26.1815	6.96128	-0.00345886
1.32598	26.1479	6.9675	-0.00402808
1.32722	26.1063	6.97372	-0.00339919
1.32847	26.0648	6.97995	-0.00233823
1.32971	26.0232	6.98617	-0.00055629
1.33096	25.9817	6.99238	-0.00025964
1.33222	25.9401	6.9986	-0.00140887
1.33346	25.8986	7.00482	-0.00579268
1.3347	25.857	7.01104	-0.00895935
1.33595	25.8173	7.0175	-0.00658733
1.33719	25.7847	7.02373	-0.00446206
1.33844	25.752	7.02995	-0.00658035
1.33968	25.7157	7.03618	-0.00863439
1.34093	25.6705	7.0424	-0.0107726
1.34217	25.6253	7.04862	-0.0134101
1.34341	25.5801	7.05484	-0.012265
1.34466	25.5349	7.06106	-0.00870061
1.3459	25.4897	7.06747	-0.00491434
1.34715	25.4445	7.07373	-0.00299209
1.34839	25.3993	7.07995	-0.00203222
1.34964	25.3614	7.08617	0.00067681
1.35088	25.3266	7.0924	0.00309992
1.35212	25.2919	7.09862	0.00285852
1.35337	25.2494	7.10485	0.00315797
1.35467	25.205	7.11106	0.00674003
1.35607	25.1606	7.11729	0.00886256
1.35734	25.1162	7.12374	0.00679868
1.35858	25.0717	7.12997	0.0053637
1.35982	25.0273	7.1362	0.00728995
1.36107	24.9829	7.14242	0.00906914
1.36231	24.9393	7.14864	0.00808698
1.36355	24.9027	7.15486	0.00712651
1.36481	24.8662	7.16108	0.0067212
1.36605	24.8279	7.16731	0.00481385
1.3673	24.7829	7.17365	0.00217021
1.36854	24.7378	7.17998	0.00168741
1.36979	24.6927	7.18619	0.00286973
1.37103	24.6477	7.19242	0.00387406
1.37228	24.6026	7.19864	0.00301069
1.37352	24.5576	7.20485	-5.89e-05
1.37476	24.5125	7.21107	-0.00233668
1.37601	24.4713	7.21729	-0.00224429
1.37725	24.4326	7.22352	-4.92e-05
1.37849	24.394	7.22997	0.00433177
1.37975	24.3512	7.2362	0.00666565
1.38098	24.3056	7.24243	0.00643367
1.38223	24.2601	7.24864	0.00641817
1.38347	24.2146	7.25487	0.00672406
1.38472	24.169	7.26109	0.00758642
1.38596	24.1235	7.26731	0.0100972
1.38721	24.078	7.27353	0.0121799
1.38845	24.0324	7.2798	0.0129383
1.3897	23.9948	7.2862	0.0141824
1.39094	23.9573	7.29242	0.0134951
1.39218	23.9189	7.29865	0.0116563
1.39343	23.8735	7.30487	0.0105258
1.39467	23.8281	7.31111	0.00996548
1.39592	23.7827	7.31733	0.0100035
1.39717	23.7372	7.32355	0.0111896
1.39841	23.6918	7.32977	0.0117835
1.39965	23.6464	7.33623	0.00886589
1.4009	23.601	7.34245	0.00524598
1.40214	23.5594	7.34868	0.00268298
1.40338	23.5266	7.3549	0.00136751
1.40463	23.4937	7.36112	0.00203598
1.40587	23.4569	7.36734	0.00236142
1.40711	23.4175	7.37357	-0.00075901
1.40846	23.378	7.37979	-0.00475669
1.40983	23.3386	7.38602	-0.00875628
1.41107	23.2991	7.39246	-0.0116524
1.41232	23.2597	7.39868	-0.0102091
1.41357	23.2202	7.40491	-0.00854862
1.41481	23.1808	7.41113	-0.00772631
1.41606	23.1491	7.41735	-0.00637329
1.4173	23.1193	7.42357	-0.00616306
1.41854	23.089	7.42979	-0.00630611
1.41979	23.0547	7.43602	-0.00311071
1.42103	23.0204	7.44247	0.00118679
1.42228	22.986	7.44869	0.00376469
1.42352	22.9517	7.45492	0.00448591
1.42477	22.9174	7.46114	0.00437319
1.42601	22.8831	7.46736	0.00353277
1.42726	22.8487	7.47359	0.00204206
1.4285	22.8161	7.47981	0.00131488
1.42975	22.7903	7.48604	0.00089812
1.43099	22.7644	7.49224	0.00094932
1.43223	22.7346	7.4987	0.00057632
1.43348	22.7021	7.50492	-0.00097418
1.43472	22.6697	7.51114	-0.00202906
1.43597	22.6372	7.51737	-0.00246167
1.43721	22.6047	7.5236	-0.00316936
1.43846	22.5722	7.52981	-0.00211179
1.4397	22.5398	7.53604	-0.00028408
1.44095	22.5073	7.54226	-0.00092685
1.44219	22.4789	7.54871	-0.00265539
1.44343	22.4533	7.55494	-0.00328892
1.44468	22.4272	7.56116	-0.0022369
1.44592	22.3965	7.56738	-0.00122374
1.44717	22.3659	7.57361	-0.00129825
1.44841	22.3352	7.57983	-0.00068021
1.44966	22.3046	7.58606	-0.00073385
1.4509	22.274	7.59227	-0.00212997
1.45214	22.2433	7.59849	-0.00381678
1.45339	22.2127	7.60495	-0.00432736
1.45463	22.1828	7.61117	-0.00307751
1.45588	22.16	7.61739	-0.00304055
1.45712	22.1371	7.62361	-0.00577021
1.45837	22.1099	7.62983	-0.00813562
1.45961	22.0796	7.63607	-0.00859749
1.46087	22.0494	7.6423	-0.00858325
1.46226	22.0191	7.64851	-0.0070616
1.46358	21.9889	7.65496	-0.00529552
1.46482	21.9586	7.66119	-0.00587368
1.46606	21.9284	7.66742	-0.00823402
1.46731	21.8981	7.67364	-0.00956553
1.46856	21.8719	7.67987	-0.00835556
1.4698	21.8482	7.68609	-0.00612301
1.47105	21.8241	7.69231	-0.00386101
1.47229	21.7953	7.69853	-0.00194359
1.47354	21.7665	7.70475	0.0011946
1.47478	21.7378	7.7112	0.00367123
1.47603	21.709	7.71742	0.00420767
1.47727	21.6802	7.72364	0.00652629
1.47851	21.6514	7.72987	0.00959891
1.47976	21.6227	7.73609	0.010968
1.48101	21.5943	7.7423	0.0116809
1.48225	21.5701	7.74852	0.0126548
1.48349	21.5458	7.75475	0.00900346
1.48474	21.5181	7.76114	0.00379878
1.48598	21.488	7.76742	0.00014591
1.48722	21.4579	7.77364	-0.00202847
1.48847	21.4278	7.77987	-0.001104
1.48971	21.3977	7.7861	0.00078845
1.49096	21.3676	7.79231	0.00292826
1.49221	21.3376	7.79854	0.00428724
1.49345	21.3075	7.80476	0.00395107
1.49469	21.2814	7.81098	0.0037365
1.49594	21.2579	7.81743	0.00813305
1.49718	21.234	7.82365	0.0133783
1.49843	21.2063	7.82987	0.0152852
1.49967	21.1786	7.8361	0.0144597
1.50092	21.1508	7.84232	0.0121862
1.50216	21.1231	7.84854	0.00899142
1.5034	21.0953	7.85476	0.00657743
1.50465	21.0676	7.86098	0.00670379
1.50589	21.0398	7.8673	0.00669962
1.50714	21.0126	7.87367	0.0066576
1.50838	20.9899	7.87989	0.00679457
1.50963	20.9672	7.88611	0.00620103
1.51087	20.943	7.89234	0.00554788
1.51211	20.9153	7.89856	0.00720567
1.51336	20.8876	7.90478	0.00939506
1.51464	20.8598	7.91101	0.00971228
1.51604	20.8321	7.91722	0.00834435
1.51732	20.8044	7.92367	0.00662881
1.51857	20.7767	7.92989	0.00678974
1.51981	20.749	7.93612	0.00575471
1.52105	20.7258	7.94234	0.00256884
1.5223	20.7055	7.94856	0.00075078
1.52354	20.6852	7.95477	0.00067627
1.52478	20.6632	7.961	-0.00025457
1.52603	20.6407	7.96722	-0.00151819
1.52727	20.6181	7.97347	-0.00095624
1.52852	20.5956	7.97989	0.00034386
1.52977	20.5731	7.98612	0.00019258
1.53101	20.5506	7.99234	7.53e-05
1.53225	20.5281	7.99857	0.00118214
1.5335	20.5061	8.00479	0.0037033
1.53474	20.4887	8.01101	0.00570661
1.53598	20.4714	8.01723	0.00735635
1.53723	20.4527	8.02275	0.00951129
1.53848	20.4308	8.02483	0.0114083
1.53972	20.4089	8.02754	0.013262
1.54096	20.387	8.03197	0.0154855
1.54221	20.3651	8.03787	0.017071
1.54346	20.3432	8.04409	0.0169431
1.5447	20.3213	8.05031	0.0169729
1.54595	20.2994	8.05654	0.0173061
1.54719	20.281	8.06278	0.0167608
1.54843	20.2649	8.069	0.0152997
1.54968	20.2488	8.07522	0.0139259
1.55092	20.2301	8.08163	0.0126218
1.55217	20.2087	8.0879	0.0120854
1.55341	20.1873	8.09412	0.0121261
1.55466	20.1658	8.10035	0.0122462
1.5559	20.1444	8.10656	0.0120295
1.55714	20.123	8.11279	0.0109101
1.55839	20.1016	8.11901	0.0100703
1.55963	20.0806	8.12523	0.00910413
1.56088	20.0635	8.13145	0.00751472
1.56212	20.0464	8.13791	0.00744855
1.56336	20.0293	8.14412	0.00878978
1.56461	20.0059	8.15034	0.00920999
1.56585	19.9817	8.15657	0.00943351
1.5671	19.9576	8.1628	0.00965673
1.56843	19.9335	8.16902	0.00904876
1.56982	19.9094	8.17524	0.00868309
1.57107	19.8853	8.18146	0.00800359
1.57231	19.8611	8.1878	0.00941563
1.57355	19.8385	8.19414	0.0148277
1.5748	19.8194	8.20036	0.0178023
1.57604	19.8003	8.20659	0.0166162
1.57729	19.7797	8.21282	0.0156267
1.57854	19.7569	8.21903	0.0142674
1.57978	19.7342	8.22525	0.0134949
1.58102	19.7114	8.23148	0.0147583
1.58227	19.6886	8.2377	0.0163566
1.58352	19.6659	8.24414	0.0184286
1.58476	19.6431	8.25036	0.0196487
1.586	19.6204	8.25659	0.0168734
1.58725	19.5994	8.26281	0.0141348
1.58849	19.5789	8.26904	0.0156152
1.58973	19.5583	8.27526	0.0182586
1.59098	19.5341	8.28148	0.0207545
1.59222	19.5095	8.28771	0.0224234
1.59347	19.4848	8.29397	0.0232652
1.59471	19.4602	8.30038	0.024505
1.59595	19.4355	8.30661	0.0251597
1.5972	19.4108	8.31283	0.0242865
1.59846	19.3862	8.31905	0.0242897
1.59969	19.3629	8.32528	0.0264354
1.60093	19.3428	8.3315	0.0270338
1.60218	19.3227	8.33772	0.0254185
1.60342	19.3004	8.34394	0.0245175
1.60466	19.2749	8.35039	0.0258253
1.60592	19.2494	8.35661	0.0268791
1.60716	19.2238	8.36283	0.0285013
1.6084	19.1983	8.36906	0.0308679
1.60965	19.1728	8.37528	0.0325795
1.61089	19.1473	8.38151	0.0331731
1.61213	19.1218	8.38774	0.0318286
1.61338	19.0989	8.39396	0.0305159
1.61462	19.0787	8.40019	0.0300975
1.61587	19.0586	8.40664	0.0295461
1.61711	19.0347	8.41286	0.0278132
1.61836	19.0104	8.41908	0.0262635
1.6196	18.9861	8.42531	0.0240553
1.62085	18.9618	8.43153	0.0225324
1.62223	18.9375	8.43775	0.0228264
1.62356	18.9132	8.44398	0.0226446
1.6248	18.8889	8.4502	0.0225533
1.62605	18.8646	8.45665	0.0226993
1.6273	18.8467	8.46286	0.023014
1.62854	18.8294	8.46909	0.024078
1.62978	18.8112	8.47531	0.0249531
1.63103	18.7917	8.48153	0.0257845
1.63227	18.7722	8.48774	0.0261798
1.63351	18.7527	8.49397	0.0256829
1.63476	18.7332	8.50019	0.025537
1.63601	18.7137	8.50641	0.0268127
1.63725	18.6941	8.51287	0.028156
1.63849	18.6746	8.5191	0.0285882
1.63974	18.6566	8.52531	0.0284504
1.64099	18.6407	8.53154	0.0278027
1.64223	18.6248	8.53776	0.02729
1.64347	18.6053	8.54398	0.0272235
1.64472	18.5854	8.55021	0.0284961
1.64596	18.5654	8.55642	0.0302365
1.64721	18.5455	8.56287	0.0336579
1.64845	18.5255	8.5691	0.0365284
1.6497	18.5056	8.57531	0.0366208
1.65094	18.4856	8.58154	0.0373942
1.6522	18.4657	8.58776	0.0373406
1.65344	18.4495	8.59398	0.0371807
1.65469	18.4336	8.60021	0.0383663
1.65594	18.4156	8.60643	0.0390378
1.65718	18.3942	8.61265	0.0367889
1.65842	18.3728	8.61911	0.0336767
1.65967	18.3514	8.62533	0.0301395
1.66091	18.33	8.63156	0.0275072
1.66215	18.3087	8.63778	0.0273933
1.6634	18.2873	8.644	0.0271981
1.66464	18.2659	8.65022	0.0293304
1.66589	18.2467	8.65645	0.032406
1.66713	18.2307	8.66267	0.0341787
1.66837	18.2147	8.6691	0.036089
1.66962	18.1934	8.67534	0.0396356
1.67086	18.1716	8.68156	0.0437811
1.67211	18.1497	8.68778	0.0458302
1.67336	18.1279	8.69401	0.0435205
1.67463	18.106	8.70022	0.0415343
1.67604	18.0841	8.70644	0.0421482
1.67732	18.0623	8.71266	0.0418189
1.67856	18.0404	8.71888	0.041625
1.67981	18.0223	8.72533	0.0412983
1.68105	18.0045	8.73156	0.0408379
1.6823	17.9852	8.73779	0.040321
1.68354	17.9634	8.74401	0.0398806
1.68479	17.9416	8.75023	0.0403793
1.68604	17.9198	8.75645	0.0455922
1.68728	17.8981	8.76268	0.0511493
1.68853	17.8763	8.7689	0.0534596
1.68977	17.8545	8.77526	0.0551255
1.69101	17.8327	8.78157	0.0556526
1.69226	17.8118	8.78779	0.0560579
1.6935	17.7923	8.79401	0.0564004
1.69475	17.7727	8.80024	0.0568534
1.69599	17.7491	8.80647	0.0565542
1.69724	17.7244	8.81269	0.0545038
1.69848	17.6998	8.81892	0.0517898
1.69973	17.6751	8.82514	0.0506514
1.70097	17.6505	8.8316	0.0502693
1.70222	17.6258	8.83782	0.0504094
1.70346	17.6012	8.84405	0.0506098
1.7047	17.5765	8.85026	0.0510452
1.70595	17.5555	8.85649	0.0514283
1.70719	17.5349	8.86271	0.0502356
1.70843	17.5128	8.86893	0.0491484
1.70968	17.4872	8.87515	0.0525238
1.71092	17.4615	8.88144	0.0568734
1.71217	17.4359	8.88782	0.0590994
1.71342	17.4102	8.89404	0.0612929
1.71466	17.3846	8.90027	0.0632952
1.71591	17.3589	8.90649	0.0649582
1.71715	17.3333	8.91271	0.0652682
1.71839	17.3099	8.91894	0.0636112
1.71963	17.2898	8.92516	0.0645199
1.72088	17.2697	8.93138	0.0686833
1.72213	17.2468	8.93784	0.0700613
1.72337	17.2227	8.94406	0.0703564
1.72461	17.1985	8.95029	0.0705592
1.72586	17.1744	8.95651	0.0686459
1.7271	17.1503	8.96273	0.0670459
1.72841	17.1261	8.96896	0.0640028
1.7298	17.102	8.97517	0.0620803
1.73106	17.0779	8.9814	0.0660124
1.73231	17.059	8.98764	0.0695627
1.73355	17.0408	8.99407	0.07042
1.73479	17.0222	9.00028	0.071329
1.73604	17.0023	9.00651	0.0696712
1.73728	16.9824	9.01273	0.0666523
1.73852	16.9625	9.01896	0.067077
1.73977	16.9427	9.02518	0.0687966
1.74102	16.9228	9.0314	0.0715142
1.74226	16.9029	9.03762	0.0731295
1.74351	16.883	9.04408	0.0713366
1.74475	16.8648	9.0503	0.0699597
1.746	16.8489	9.05653	0.0687524
1.74724	16.8331	9.06275	0.0691577
1.74848	16.8149	9.06897	0.0718489
1.74973	16.7952	9.0752	0.0735536
1.75097	16.7755	9.08142	0.0739634
1.75222	16.7558	9.08764	0.0720197
1.75347	16.7361	9.09386	0.0708163
1.7547	16.7164	9.10031	0.0725528
1.75595	16.6967	9.10653	0.0740793
1.75719	16.677	9.11275	0.0741876
1.75844	16.6613	9.11898	0.0738432
1.75968	16.6467	9.12521	0.0710544
1.76092	16.6317	9.13144	0.0680361
1.76216	16.6128	9.13766	0.0678014
1.7634	16.5939	9.14388	0.0678014
1.76465	16.575	9.15034	0.0679757
1.7659	16.5561	9.15656	0.0671561
1.76714	16.5373	9.16278	0.0650078
1.76838	16.5184	9.16901	0.0633448
1.76963	16.4995	9.17523	0.0621854
1.77087	16.4821	9.18145	0.0618843
1.77212	16.4683	9.18767	0.0623471
1.77336	16.4545	9.19389	0.0632621
1.77461	16.4374	9.20011	0.0638706
1.77585	16.417	9.20656	0.0640613
1.77709	16.3966	9.21279	0.0651363
1.77834	16.3761	9.21901	0.067263
1.77958	16.3557	9.22523	0.0689564
1.78083	16.3353	9.23145	0.0693519
1.78219	16.3149	9.23766	0.0693867
1.78355	16.2944	9.24389	0.0691445
1.78479	16.2769	9.25011	0.0690864
1.78604	16.2605	9.25656	0.0689267
1.78728	16.2441	9.26279	0.0687496
1.78853	16.2235	9.26902	0.0687054
1.78977	16.2025	9.27523	0.0686071
1.79102	16.1814	9.28146	0.0687057
1.79226	16.1603	9.28767	0.0691468
1.79351	16.1393	9.2939	0.0703232
1.79475	16.1182	9.30013	0.0722127
1.79599	16.0971	9.30634	0.0739007
1.79724	16.0764	9.3128	0.0769614
1.79849	16.0569	9.31901	0.0799959
1.79973	16.0375	9.32524	0.0799303
1.80098	16.0165	9.33146	0.0799148
1.80223	15.9919	9.33769	0.0799455
1.80346	15.9673	9.34391	0.0797647
1.80472	15.9426	9.35013	0.0778716
1.80595	15.918	9.35635	0.0754265
1.8072	15.8934	9.36276	0.0734664
1.80845	15.8688	9.36903	0.0716718
1.80969	15.8441	9.37526	0.0680955
1.81094	15.8218	9.38147	0.0644399
1.81218	15.8011	9.3877	0.0654641
1.81342	15.7803	9.39392	0.0683132
1.81467	15.7569	9.40014	0.0704461
1.81591	15.7323	9.40636	0.0712925
1.81715	15.7077	9.41259	0.0734633
1.8184	15.6831	9.41904	0.0758504
1.81965	15.6585	9.42526	0.0776923
1.82089	15.6339	9.43148	0.0818914
1.82213	15.6093	9.4377	0.0862109
1.82338	15.5851	9.44393	0.0884103
1.82462	15.5648	9.45013	0.0890551
1.82586	15.5445	9.45636	0.0839277
1.82711	15.5232	9.46258	0.0792726
1.82836	15.4982	9.46891	0.078556
1.8296	15.4733	9.47525	0.0783886
1.83084	15.4483	9.48148	0.0785409
1.83209	15.4233	9.48771	0.0782241
1.83332	15.3984	9.49393	0.0755669
1.83459	15.3734	9.50015	0.0733247
1.83598	15.3485	9.50637	0.0722541
1.83729	15.3268	9.5126	0.070001
1.83854	15.3084	9.51882	0.0734214
1.83978	15.2901	9.52527	0.0801627
1.84102	15.2702	9.53148	0.082778
1.84227	15.2493	9.53771	0.080218
1.84351	15.2285	9.54393	0.0779621
1.84475	15.2076	9.55016	0.0786982
1.846	15.1867	9.55639	0.0789533
1.84725	15.1658	9.56261	0.078244
1.84849	15.1449	9.56884	0.0786262
1.84974	15.1241	9.5751	0.0777581
1.85098	15.1074	9.58151	0.0748934
1.85222	15.0912	9.58774	0.0721816
1.85347	15.0747	9.59396	0.0718534
1.85472	15.0548	9.60019	0.0759848
1.85596	15.0349	9.60641	0.0795189
1.8572	15.0151	9.61263	0.0776627
1.85845	14.9952	9.61885	0.0741192
1.85969	14.9753	9.62507	0.0727844
1.86094	14.9554	9.63152	0.073145
1.86218	14.9356	9.63774	0.075636
1.86343	14.9173	9.64396	0.077904
1.86467	14.9026	9.65019	0.0767298
1.86592	14.8879	9.65641	0.0740804
1.86716	14.8708	9.66264	0.0721669
1.8684	14.8514	9.66886	0.072745
1.86965	14.832	9.67508	0.0754718
1.87089	14.8126	9.68131	0.0777994
1.87213	14.7931	9.68776	0.078562
1.87338	14.7737	9.69398	0.0751773
1.87463	14.7543	9.7002	0.0719927
1.87587	14.7349	9.70643	0.0718672
1.87712	14.7181	9.71265	0.0723795
1.87836	14.7025	9.71887	0.0728541
1.87961	14.687	9.72509	0.0725912
1.88085	14.665	9.73131	0.0689694
1.88209	14.643	9.73777	0.0649368
1.88334	14.621	9.74399	0.0623213
1.88458	14.5991	9.75021	0.0590877
1.88582	14.5771	9.75643	0.0596764
1.88707	14.5551	9.76266	0.0626029
1.88836	14.5331	9.76888	0.0627935
1.88977	14.5121	9.7751	0.0620812
1.89104	14.4948	9.78132	0.0618726
1.89228	14.4774	9.78754	0.0613481
1.89352	14.4578	9.794	0.061712
1.89477	14.436	9.80022	0.0614467
1.89602	14.4142	9.80645	0.061851
1.89726	14.3924	9.81267	0.0642922
1.89851	14.3705	9.81889	0.0654224
1.89976	14.3487	9.82512	0.0662646
1.901	14.3269	9.83133	0.0675943
1.90224	14.3051	9.83756	0.0668839
1.90349	14.2848	9.844	0.0654765
1.90473	14.2655	9.85023	0.0656025
1.90597	14.2462	9.85645	0.0663719
1.90722	14.2215	9.86267	0.0690949
1.90846	14.1967	9.8689	0.0724417
1.90971	14.172	9.87513	0.0726477
1.91096	14.1473	9.88135	0.0706033
1.9122	14.1226	9.88758	0.0670081
1.91345	14.0979	9.8938	0.063867
1.91468	14.0732	9.90025	0.0631604
1.91593	14.0488	9.90648	0.0629637
1.91718	14.0278	9.9127	0.0623489
1.91842	14.0068	9.91893	0.0647748
1.91966	13.9836	9.92515	0.0664351
1.92091	13.9581	9.93137	0.0658361
1.92215	13.9326	9.93759	0.0669588
1.9234	13.9071	9.94382	0.0680437
1.92464	13.8817	9.95024	0.0685376
1.92589	13.8562	9.95649	0.0709999
1.92713	13.8307	9.96271	0.0741544
1.92838	13.8053	9.96893	0.0767297
1.92962	13.7822	9.97515	0.0783808
1.93086	13.7614	9.98137	0.0780998
1.93211	13.7407	9.98758	0.0788783
1.93335	13.715	9.99381	0.0790994
1.9346	13.6893	10	0.0772964
1.93584	13.6636	10.0065	0.0782607
1.93709	13.6379	10.0127	0.080162
1.93833	13.6122	10.0189	0.0799867
1.93958	13.5865	10.0252	0.0806186
1.94082	13.5608	10.0314	0.0814498
1.94215	13.5351	10.0376	0.0802517
1.94353	13.5158	10.0438	0.0775459
1.94478	13.4965	10.05	0.0750336
1.94602	13.4759	10.0564	0.0747141
1.94727	13.4541	10.0627	0.0738975
1.94851	13.4322	10.0689	0.0725427
1.94976	13.4104	10.0752	0.0716785
1.951	13.3885	10.0814	0.0702885
1.95224	13.3667	10.0876	0.0668964
1.95349	13.3448	10.0938	0.0640233
1.95473	13.323	10.1	0.0644136
1.95598	13.3034	10.1063	0.0650997
1.95722	13.286	10.1127	0.065852
1.95846	13.2686	10.1189	0.0676998
1.95971	13.2474	10.1252	0.0707287
1.96096	13.2261	10.1314	0.0720519
1.9622	13.2048	10.1376	0.071124
1.96344	13.1835	10.1438	0.0680841
1.96469	13.1623	10.1501	0.0661565
1.96594	13.141	10.1563	0.0660194
1.96718	13.1197	10.1626	0.0653321
1.96843	13.0984	10.169	0.0663126
1.96967	13.0826	10.1752	0.0660253
1.97091	13.0667	10.1814	0.0650746
1.97215	13.0483	10.1876	0.065464
1.97339	13.0274	10.1938	0.0675367
1.97463	13.0065	10.2001	0.0706253
1.97588	12.9856	10.2063	0.075148
1.97712	12.9647	10.2125	0.0790491
1.97837	12.9438	10.219	0.0814626
1.97961	12.9229	10.2252	0.0835895
1.98086	12.902	10.2314	0.0846397
1.9821	12.8833	10.2376	0.0863175
1.98335	12.8668	10.2439	0.0874191
1.98459	12.8504	10.2501	0.0883877
1.98583	12.8269	10.2563	0.0896202
1.98708	12.8035	10.2625	0.0911878
1.98832	12.7801	10.2688	0.0934516
1.98957	12.7566	10.2752	0.0961487
1.99081	12.7332	10.2814	0.0980829
1.99205	12.7098	10.2876	0.0977998
1.9933	12.6863	10.2939	0.0965162
1.99455	12.6629	10.3001	0.0950618
1.99594	12.6444	10.3063	0.0937516
1.99727	12.6259	10.3125	0.0928605
1.99852	12.605	10.3188	0.0917278
1.99976	12.5817	10.3252	0.0926193
2.001	12.5583	10.3314	0.0936768
2.00224	12.5349	10.3377	0.0927954
2.00349	12.5116	10.3439	0.0920687
2.00474	12.4882	10.3501	0.0914024
2.00598	12.4649	10.3563	0.0896032
2.00722	12.4415	10.3625	0.0898327
2.00847	12.4194	10.3688	0.0920292
2.00971	12.3986	10.375	0.0934076
2.01096	12.3778	10.3814	0.0941616
2.01221	12.3517	10.3877	0.0935031
2.01345	12.3257	10.3939	0.0942034
2.01469	12.2997	10.4001	0.0961211
2.01594	12.2737	10.4063	0.0972536
2.01718	12.2477	10.4126	0.100179
2.01843	12.2217	10.4188	0.102319
2.01967	12.1956	10.425	0.101997
2.02092	12.1696	10.4315	0.1007
2.02216	12.1475	10.4377	0.0999358
2.02341	12.1254	10.4439	0.102414
2.02465	12.1014	10.4501	0.104175
2.02589	12.0756	10.4563	0.104295
2.02714	12.0497	10.4626	0.104814
2.02838	12.0238	10.4688	0.107359
2.02963	11.998	10.475	0.110544
2.03087	11.9721	10.4812	0.113618
2.03211	11.9462	10.4877	0.115332
2.03336	11.9203	10.4939	0.118517
2.0346	11.897	10.5001	0.12437
2.03585	11.8762	10.5064	0.126872
2.0371	11.8554	10.5126	0.127843
2.03834	11.8304	10.5188	0.12915
2.03958	11.805	10.525	0.131514
2.04083	11.7796	10.5312	0.132785
2.04207	11.7541	10.5377	0.131847
2.04331	11.7287	10.5439	0.132976
2.04456	11.7033	10.5501	0.137589
2.0458	11.6779	10.5564	0.139739
2.04705	11.6524	10.5626	0.139924
2.04832	11.634	10.5688	0.140886
2.04973	11.6155	10.575	0.142327
2.05101	11.5964	10.5813	0.143238
2.05226	11.5748	10.5875	0.143175
2.0535	11.5531	10.5939	0.143451
2.05474	11.5315	10.6001	0.144287
2.05599	11.5098	10.6064	0.144295
2.05723	11.4882	10.6126	0.144403
2.05847	11.4665	10.6188	0.146442
2.05972	11.4449	10.6251	0.147347
2.06096	11.4257	10.6313	0.14766
2.06221	11.4089	10.6375	0.149006
2.06345	11.3922	10.6439	0.150917
2.0647	11.3733	10.6502	0.152053
2.06594	11.3529	10.6564	0.150742
2.06719	11.3326	10.6626	0.151126
2.06843	11.3123	10.6689	0.155057
2.06968	11.2919	10.6751	0.156721
2.07092	11.2716	10.6813	0.156402
2.07216	11.2513	10.6875	0.156513
2.07341	11.2309	10.6937	0.159211
2.07465	11.2158	10.7002	0.161878
2.0759	11.2006	10.7064	0.160786
2.07714	11.1851	10.7126	0.159641
2.07839	11.1655	10.7189	0.160835
2.07964	11.146	10.7251	0.161617
2.08089	11.1265	10.7313	0.160866
2.08213	11.107	10.7375	0.160897
2.08338	11.0874	10.7437	0.161003
2.08462	11.0679	10.7501	0.161131
2.08587	11.0484	10.7564	0.159906
2.08711	11.0307	10.7626	0.15945
2.08835	11.015	10.7689	0.162045
2.0896	10.9992	10.7751	0.164739
2.09085	10.9799	10.7813	0.167857
2.09209	10.9581	10.7875	0.172402
2.09333	10.9364	10.7937	0.175735
2.09458	10.9146	10.8	0.17901
2.09582	10.8929	10.8064	0.182262
2.09707	10.8712	10.8126	0.184733
2.09831	10.8494	10.8189	0.186503
2.09955	10.8277	10.8251	0.187342
2.1008	10.8101	10.8313	0.188481
2.10212	10.793	10.8375	0.192493
2.10351	10.7754	10.8437	0.196862
2.10477	10.7545	10.85	0.198957
2.10601	10.7335	10.8562	0.200453
2.10726	10.7126	10.8626	0.201125
2.1085	10.6916	10.8689	0.201697
2.10974	10.6707	10.8751	0.20269
2.11099	10.6498	10.8813	0.203191
2.11224	10.6288	10.8875	0.203665
2.11348	10.6085	10.8938	0.204112
2.11473	10.5907	10.9	0.202828
2.11598	10.573	10.9062	0.202855
2.11722	10.5527	10.9127	0.203498
2.11846	10.5299	10.9189	0.202341
2.1197	10.5071	10.9251	0.201285
2.12095	10.4843	10.9313	0.203162
2.12219	10.4615	10.9375	0.205378
2.12344	10.4387	10.9438	0.208827
2.12468	10.4159	10.95	0.212366
2.12592	10.3931	10.9562	0.217053
2.12717	10.3724	10.9624	0.221517
2.12842	10.3532	10.9689	0.222464
2.12966	10.334	10.9751	0.223027
2.13091	10.3112	10.9813	0.227494
2.13215	10.2885	10.9875	0.233004
2.13339	10.2658	10.9938	0.235592
2.13464	10.2431	11	0.238093
2.13589	10.2204	11.0062	0.239323
2.13713	10.1976	11.0124	0.239654
2.13837	10.1749	11.0189	0.238677
2.13962	10.1526	11.0251	0.236946
2.14086	10.1343	11.0313	0.237486
2.1421	10.116	11.0376	0.242182
2.14335	10.0958	11.0438	0.245313
2.1446	10.0738	11.05	0.247396
2.14584	10.0519	11.0562	0.249567
2.14709	10.0299	11.0625	0.251703
2.14833	10.0079	11.0687	0.254377
2.14957	9.98597	11.0751	0.258119
2.15082	9.964	11.0814	0.2621
2.15206	9.94203	11.0876	0.26557
2.1533	9.92365	11.0938	0.267887
2.15454	9.90765	11.1	0.26708
2.15591	9.89166	11.1062	0.266514
2.15726	9.87247	11.1125	0.267127
2.15851	9.85328	11.1187	0.268915
2.15975	9.83409	11.1251	0.270092
2.161	9.8149	11.1314	0.270175
2.16224	9.79571	11.1376	0.270402
2.16349	9.77652	11.1438	0.271586
2.16473	9.75733	11.15	0.273883
2.16597	9.73852	11.1563	0.277156
2.16722	9.72314	11.1625	0.279924
2.16846	9.70777	11.1687	0.281161
2.1697	9.69122	11.1749	0.281222
2.17095	9.67351	11.1814	0.279602
2.1722	9.6558	11.1876	0.278706
2.17344	9.63809	11.1938	0.280441
2.17469	9.62038	11.2	0.281991
2.17593	9.60267	11.2063	0.281203
2.17717	9.58496	11.2125	0.279911
2.17842	9.56725	11.2187	0.279176
2.17967	9.55207	11.2249	0.279145
2.18091	9.53942	11.2314	0.280174
2.18215	9.52676	11.2376	0.28102
2.1834	9.51072	11.2438	0.283056
2.18465	9.49468	11.2501	0.285905
2.18589	9.47864	11.2563	0.286828
2.18713	9.46261	11.2625	0.286837
2.18837	9.44656	11.2687	0.288104
2.18962	9.43053	11.2749	0.289546
2.19087	9.41449	11.2812	0.290272
2.19211	9.39845	11.2876	0.292671
2.19336	9.3859	11.2938	0.295317
2.1946	9.37335	11.3001	0.298384
2.19585	9.35884	11.3063	0.300766
2.19708	9.34136	11.3125	0.300483
2.19833	9.32389	11.3187	0.300519
2.19958	9.30642	11.325	0.301036
2.20082	9.28895	11.3312	0.30158
2.20206	9.27147	11.3375	0.303793
2.20331	9.254	11.3438	0.306267
2.20455	9.23653	11.3501	0.306315
2.2058	9.22087	11.3563	0.306231
2.20704	9.20703	11.3625	0.306324
2.20831	9.19318	11.3687	0.306902
2.20971	9.17565	11.375	0.309602
2.21101	9.15772	11.3812	0.312842
2.21225	9.13978	11.3874	0.316258
2.21349	9.12184	11.3939	0.319581
2.21474	9.1039	11.4001	0.321293
2.21599	9.08596	11.4063	0.321579
2.21723	9.06802	11.4125	0.32193
2.21848	9.05008	11.4188	0.32089
2.21973	9.03534	11.425	0.319436
2.22097	9.0206	11.4312	0.321621
2.22221	9.00437	11.4374	0.323719
2.22346	8.9859	11.4437	0.32465
2.2247	8.96744	11.4501	0.325515
2.22595	8.94898	11.4563	0.326267
2.22719	8.93052	11.4625	0.32708
2.22844	8.91206	11.4688	0.329798
2.22968	8.89359	11.475	0.333214
2.23093	8.87513	11.4812	0.338302
2.23217	8.85784	11.4874	0.343521
2.23342	8.84171	11.4936	0.343457
2.23466	8.82558	11.5001	0.341749
2.2359	8.80798	11.5063	0.340677
2.23715	8.78891	11.5126	0.339571
2.23839	8.76984	11.5188	0.338981
2.23964	8.75076	11.525	0.339417
2.24089	8.73169	11.5312	0.338393
2.24213	8.71262	11.5374	0.334653
2.24337	8.69354	11.5437	0.330805
2.24462	8.67447	11.5499	0.329643
2.24586	8.65878	11.5563	0.329637
2.2471	8.6431	11.5626	0.329987
2.24834	8.62741	11.5688	0.330284
2.24959	8.60812	11.575	0.332575
2.25083	8.58884	11.5812	0.335062
2.25209	8.56955	11.5874	0.33444
2.25333	8.55027	11.5937	0.333178
2.25457	8.53098	11.5999	0.333001
2.25581	8.5117	11.6063	0.332079
2.25706	8.49241	11.6126	0.329954
2.2583	8.4751	11.6188	0.329441
2.25955	8.46074	11.625	0.33041
2.26078	8.44638	11.6312	0.332053
2.26208	8.43129	11.6375	0.332293
2.26348	8.4151	11.6437	0.333216
2.26475	8.39891	11.6499	0.33585
2.26599	8.38272	11.6561	0.337346
2.26724	8.36653	11.6626	0.339924
2.26849	8.35034	11.6688	0.34378
2.26973	8.33415	11.675	0.346025
2.27097	8.31796	11.6812	0.345298
2.27222	8.30546	11.6875	0.344178
2.27346	8.29337	11.6937	0.345334
2.27471	8.28127	11.6999	0.346429
2.27595	8.26705	11.7061	0.344994
2.2772	8.25229	11.7126	0.343576
2.27844	8.23754	11.7188	0.34343
2.27968	8.22278	11.725	0.342824
2.28093	8.20802	11.7312	0.343239
2.28217	8.19326	11.7375	0.344919
2.28342	8.1785	11.7437	0.346197
2.28466	8.16523	11.7499	0.345434
2.28591	8.1542	11.7561	0.343415
2.28715	8.14316	11.7623	0.343799
2.2884	8.13189	11.7688	0.344905
2.28964	8.11861	11.775	0.344562
2.29089	8.10533	11.7813	0.344748
2.29213	8.09205	11.7875	0.343952
2.29337	8.07877	11.7937	0.341615
2.29462	8.06549	11.7999	0.339124
2.29587	8.0522	11.8062	0.338394
2.29711	8.03892	11.8124	0.340701
2.29835	8.02711	11.8188	0.341502
2.2996	8.01678	11.8251	0.34024
2.30084	8.00644	11.8313	0.339779
2.30209	7.99371	11.8375	0.341564
2.30333	7.97859	11.8437	0.343754
2.30458	7.96347	11.8499	0.345687
2.30582	7.94835	11.8562	0.34654
2.30706	7.93323	11.8624	0.347066
2.30831	7.91811	11.8686	0.348318
2.30955	7.90299	11.8751	0.348719
2.3108	7.88787	11.8813	0.349223
2.31204	7.87635	11.8875	0.348696
2.31328	7.86483	11.8937	0.347385
2.31453	7.85331	11.9	0.346201
2.31588	7.83856	11.9062	0.346606
2.31725	7.82381	11.9124	0.348218
2.3185	7.80907	11.9186	0.347616
2.31974	7.79432	11.925	0.34623
2.32099	7.77957	11.9313	0.344158
2.32223	7.76482	11.9375	0.341968
2.32347	7.75008	11.9437	0.338434
2.32472	7.73606	11.95	0.335072
2.32597	7.72315	11.9562	0.335631
2.32721	7.71023	11.9624	0.33652
2.32845	7.696	11.9686	0.335746
2.3297	7.68045	11.9749	0.33544
2.33094	7.6649	11.9813	0.338358
2.33219	7.64936	11.9875	0.341275
2.33343	7.63381	11.9937	0.343519
2.33468	7.61826	12	0.345131
2.33592	7.60272	12.0062	0.348259
2.33717	7.58717	12.0124	0.35202
2.33842	7.57375	12.0186	0.351204
2.33966	7.56087	12.0249	0.346528
2.3409	7.54799	12.0312	0.342577
2.34215	7.53247	12.0375	0.341767
2.34339	7.51666	12.0438	0.340587
2.34464	7.50085	12.05	0.336087
2.34588	7.48504	12.0562	0.332219
2.34712	7.46923	12.0624	0.330822
2.34837	7.45342	12.0687	0.329166
2.34961	7.43761	12.0749	0.327616
2.35086	7.42203	12.0811	0.327468
2.3521	7.40846	12.0875	0.328081
2.35335	7.39489	12.0938	0.327182
2.35459	7.38046	12.1	0.325126
2.35583	7.36474	12.1062	0.324476
2.35708	7.34901	12.1124	0.326216
2.35832	7.33329	12.1187	0.327164
2.35957	7.31756	12.1249	0.326584
2.36082	7.30184	12.1311	0.326325
2.36205	7.28612	12.1374	0.323337
2.3633	7.27039	12.1438	0.316134
2.36454	7.25706	12.15	0.311785
2.36579	7.24612	12.1562	0.309973
2.36703	7.23518	12.1625	0.306508
2.36828	7.222	12.1687	0.305235
2.36968	7.20858	12.1749	0.304893
2.37099	7.19516	12.1811	0.303111
2.37223	7.18174	12.1874	0.300972
2.37348	7.16832	12.1938	0.298756
2.37473	7.1549	12.2	0.298704
2.37597	7.14148	12.2062	0.301284
2.37721	7.12806	12.2125	0.302871
2.37846	7.11787	12.2187	0.304235
2.3797	7.10768	12.2249	0.305989
2.38095	7.09697	12.2311	0.302723
2.38219	7.08505	12.2373	0.29816
2.38343	7.07313	12.2436	0.296444
2.38468	7.06122	12.25	0.295496
2.38593	7.0493	12.2562	0.294039
2.38717	7.03739	12.2625	0.2922
2.38841	7.02547	12.2687	0.291682
2.38966	7.01355	12.2749	0.291062
2.39091	7.00295	12.2811	0.289012
2.39215	6.99367	12.2874	0.287212
2.3934	6.98438	12.2936	0.287144
2.39464	6.97345	12.3	0.286953
2.39588	6.96211	12.3063	0.286147
2.39713	6.95078	12.3125	0.282955
2.39838	6.93944	12.3187	0.279768
2.39963	6.9281	12.3249	0.279804
2.40088	6.91676	12.3311	0.280725
2.40212	6.90542	12.3374	0.279445
2.40336	6.89409	12.3436	0.276836
2.40461	6.88538	12.3498	0.274668
2.40585	6.87697	12.3563	0.27352
2.4071	6.86794	12.3625	0.273414
2.40834	6.85641	12.3687	0.272932
2.40959	6.84488	12.3749	0.273997
2.41083	6.83335	12.3812	0.275076
2.41208	6.82182	12.3874	0.273342
2.41332	6.81029	12.3936	0.271071
[truncated: 16,509 more rows]

## Sheet: 4g
vol 280	uv 280	vol 488	uv 488
7.00066	-0.0124577	7.00439	-0.00338203
7.0019	-0.0122628	7.01062	-0.00568902
7.00315	-0.0120678	7.01684	-0.00813675
7.00439	-0.011873	7.02306	-0.00896525
7.00564	-0.011678	7.02928	-0.00802785
7.00688	-0.0114831	7.03551	-0.00727218
7.00812	-0.0114295	7.04173	-0.00726992
7.00937	-0.0113758	7.04799	-0.00652719
7.01062	-0.0113222	7.0544	-0.00570136
7.01186	-0.0112686	7.06063	-0.00636953
7.0131	-0.0112149	7.06685	-0.00729764
7.01434	-0.0111613	7.07308	-0.00641221
7.0156	-0.0116613	7.0793	-0.0052827
7.01684	-0.0121614	7.08552	-0.00310713
7.01808	-0.0126615	7.09174	-0.00258124
7.01932	-0.0131616	7.09797	-0.00188059
7.02057	-0.0136617	7.10441	-0.00029141
7.02182	-0.0139357	7.11063	0.00161755
7.02306	-0.0141533	7.11685	0.00415939
7.02431	-0.0143709	7.12308	0.00776368
7.02555	-0.0145884	7.12931	0.0103011
7.02679	-0.014806	7.13552	0.0110521
7.02804	-0.0150235	7.14174	0.0121651
7.02928	-0.0146717	7.14795	0.0122813
7.03053	-0.0141776	7.15418	0.0117835
7.03177	-0.0136835	7.16064	0.0105434
7.03301	-0.0131894	7.16686	0.00778014
7.03426	-0.0126952	7.17308	0.00316811
7.03551	-0.0123263	7.1793	-0.00063199
7.03675	-0.0120408	7.18553	3.44e-05
7.038	-0.0117553	7.19175	0.00147682
7.03924	-0.0114698	7.19797	0.00144535
7.04048	-0.0111843	7.20419	0.00085098
7.04173	-0.0108988	7.21064	-0.00148457
7.04297	-0.0109484	7.21686	-0.00427395
7.04421	-0.0112213	7.22309	-0.00658399
7.04546	-0.0114943	7.22931	-0.00728375
7.04671	-0.0117673	7.23553	-0.00566286
7.04799	-0.0120403	7.24177	-0.00233066
7.0494	-0.0121705	7.24799	-0.00331712
7.05067	-0.0120865	7.25421	-0.00562054
7.05192	-0.0120024	7.26044	-0.00659639
7.05316	-0.0119184	7.26689	-0.00712144
7.0544	-0.0118343	7.27312	-0.005826
7.05565	-0.0117503	7.27934	-0.00338864
7.05689	-0.0115983	7.28556	-0.00088787
7.05814	-0.0113444	7.29179	0.00148082
7.05939	-0.0110905	7.29801	0.00433624
7.06063	-0.0108365	7.30423	0.00477731
7.06187	-0.0105826	7.31045	0.00371403
7.06312	-0.0104256	7.31689	0.00387168
7.06436	-0.0106563	7.32312	0.00387943
7.06561	-0.010887	7.32934	0.00351042
7.06685	-0.0111176	7.33557	0.00211203
7.0681	-0.0113483	7.34179	-0.00053394
7.06934	-0.011579	7.34801	-0.00303614
7.07059	-0.0118672	7.35423	-0.00410545
7.07183	-0.0123858	7.36045	-0.00605452
7.07308	-0.0129044	7.36667	-0.00825572
7.07432	-0.0134229	7.37313	-0.00896865
7.07557	-0.0139415	7.37936	-0.00948334
7.07681	-0.01446	7.38558	-0.00965798
7.07806	-0.0144249	7.39181	-0.0097838
7.0793	-0.0143897	7.39802	-0.00910068
7.08054	-0.0143545	7.40425	-0.00726515
7.08178	-0.0143194	7.41047	-0.00549906
7.08303	-0.0142842	7.41669	-0.00535899
7.08428	-0.014249	7.42311	-0.00260967
7.08552	-0.0141286	7.42936	0.0005005
7.08677	-0.0140082	7.43558	0.00238222
7.08801	-0.0138878	7.44181	0.00367773
7.08925	-0.0137674	7.44803	0.00414693
7.0905	-0.013647	7.45425	0.00384659
7.09174	-0.014096	7.46047	0.00374383
7.09299	-0.0146872	7.4667	0.00388122
7.09423	-0.0152785	7.47292	0.00368154
7.09547	-0.0158698	7.47937	0.00413024
7.09672	-0.0164611	7.4856	0.00198293
7.09797	-0.0170524	7.49183	-0.00126112
7.09921	-0.0174062	7.49804	-0.00360775
7.10045	-0.0177006	7.50427	-0.00444084
7.10178	-0.0179951	7.51049	-0.00328285
7.10316	-0.0182895	7.51671	-0.001167
7.10441	-0.0185839	7.52293	0.00123352
7.10566	-0.0185433	7.52929	0.00329882
7.1069	-0.0182793	7.53561	0.003124
7.10815	-0.0180152	7.54183	0.00225508
7.10939	-0.0177512	7.54805	0.00011587
7.11063	-0.0174871	7.55428	-0.001477
7.11188	-0.0172231	7.56051	-0.00104189
7.11312	-0.0170135	7.56673	4.45e-05
7.11436	-0.0168586	7.57295	-0.00043023
7.11561	-0.0167036	7.57917	-0.00201857
7.11685	-0.0165486	7.58563	-0.00398362
7.1181	-0.0163937	7.59186	-0.00527108
7.11935	-0.0163066	7.59808	-0.00431842
7.12059	-0.0163215	7.6043	-0.00472641
7.12183	-0.0163364	7.61052	-0.00427401
7.12308	-0.0163513	7.61674	-0.00040913
7.12433	-0.0163662	7.62297	0.0043056
7.12557	-0.0163811	7.62919	0.00574714
7.12682	-0.0163879	7.63546	0.00382578
7.12806	-0.0163211	7.64186	0.00296617
7.12931	-0.0162544	7.64808	0.00300598
7.13055	-0.0161876	7.65431	0.00236821
7.13179	-0.0161208	7.66053	0.00219965
7.13302	-0.0159965	7.66674	0.00354046
7.13427	-0.0156419	7.67296	0.0053246
7.13552	-0.0152872	7.67918	0.00417769
7.13676	-0.0149326	7.6854	0.00063419
7.138	-0.0145779	7.69186	-0.00100404
7.13925	-0.0142233	7.69808	0.00093746
7.14049	-0.0138686	7.70431	0.00069439
7.14174	-0.0138042	7.71053	-0.00046194
7.14298	-0.013772	7.71676	-0.00042856
7.14422	-0.0137398	7.72298	-0.00056696
7.14547	-0.0137076	7.7292	-0.00100029
7.14671	-0.0136755	7.73542	-0.00163108
7.14795	-0.0137285	7.74165	-0.0028953
7.1492	-0.0137816	7.74809	-0.00567883
7.15044	-0.0138346	7.75431	-0.00868911
7.15169	-0.0138876	7.76053	-0.0102134
7.15293	-0.0139407	7.76676	-0.00961137
7.15418	-0.0139937	7.77298	-0.00899225
7.15556	-0.0141181	7.7792	-0.00955909
7.1569	-0.0142731	7.78543	-0.00987762
7.15815	-0.0144281	7.79165	-0.00957543
7.15939	-0.0145831	7.79811	-0.00964636
7.16064	-0.014738	7.80432	-0.0103461
7.16188	-0.0151305	7.81056	-0.00971013
7.16312	-0.0155823	7.81677	-0.0103477
7.16437	-0.0160341	7.823	-0.0123355
7.16562	-0.0164859	7.82921	-0.0142164
7.16686	-0.0169377	7.83544	-0.0160842
7.16811	-0.0173895	7.84166	-0.0158057
7.16935	-0.0177638	7.84788	-0.0142415
7.17059	-0.0180219	7.85433	-0.0135599
7.17183	-0.01828	7.86056	-0.0135218
7.17308	-0.0185381	7.86678	-0.0121686
7.17433	-0.0187962	7.873	-0.00854588
7.17557	-0.0189997	7.87922	-0.00373578
7.17681	-0.0191487	7.88544	4.2e-05
7.17806	-0.0192977	7.89165	0.00345469
7.1793	-0.0194467	7.89788	0.00590098
7.18055	-0.0195957	7.90433	0.00546157
7.18179	-0.0197447	7.91055	0.00374758
7.18304	-0.0198564	7.91679	0.00367105
7.18428	-0.0196317	7.92301	0.00460589
7.18553	-0.019407	7.92923	0.00365508
7.18677	-0.0191823	7.93545	0.00048411
7.18802	-0.0189576	7.94167	-0.00249869
7.18926	-0.018741	7.94789	-0.00440782
7.1905	-0.018598	7.95411	-0.00453085
7.19175	-0.0184549	7.96056	-0.0026111
7.19299	-0.0183119	7.96678	-0.00129426
7.19423	-0.0181688	7.97301	-0.0031327
7.19549	-0.0180258	7.97923	-0.00566739
7.19673	-0.0178827	7.98546	-0.00366074
7.19797	-0.017899	7.99169	0.00013906
7.19921	-0.0179329	7.99791	0.00341856
7.20046	-0.0179669	8.00413	0.0064252
7.2017	-0.0180009	8.01057	0.00869316
7.20295	-0.0180349	8.01681	0.00896817
7.20419	-0.0177786	8.02234	0.00836772
7.20544	-0.0174901	8.02442	0.00955427
7.20668	-0.0172017	8.02702	0.0134069
7.20794	-0.0169132	8.03132	0.0175509
7.20935	-0.0166247	8.03723	0.0173095
7.21064	-0.0163362	8.04345	0.0200126
7.21189	-0.0158512	8.04967	0.023972
7.21313	-0.015282	8.05589	0.0252144
7.21438	-0.0147128	8.06212	0.0247673
7.21562	-0.0141435	8.06856	0.0260217
7.21686	-0.0135743	8.07478	0.0299302
7.2181	-0.0129337	8.08101	0.033278
7.21935	-0.0122626	8.08723	0.033863
7.2206	-0.0115914	8.09345	0.0336692
7.22184	-0.0109203	8.09968	0.0337139
7.22309	-0.0102491	8.1059	0.0308738
7.22433	-0.00957799	8.11212	0.0276313
7.22558	-0.00907183	8.11858	0.0274529
7.22682	-0.00881314	8.1248	0.030347
7.22806	-0.00855446	8.13103	0.0336047
7.22931	-0.00829577	8.13725	0.0338329
7.23055	-0.00803709	8.14347	0.0319127
7.2318	-0.00785589	8.14969	0.0326875
7.23304	-0.00779092	8.15592	0.0367354
7.23429	-0.00772595	8.16214	0.041468
7.23553	-0.00766098	8.16836	0.045243
7.23678	-0.00759602	8.17481	0.0479193
7.23802	-0.00753105	8.18102	0.0503741
7.23928	-0.00740898	8.18725	0.0522484
7.24052	-0.0070585	8.19347	0.0525965
7.24177	-0.00670803	8.19969	0.0567105
7.24301	-0.00635755	8.20592	0.0630852
7.24425	-0.00600708	8.21214	0.0684208
7.2455	-0.00569397	8.21836	0.0701904
7.24675	-0.00571722	8.22482	0.0709804
7.24799	-0.00574046	8.23104	0.0726205
7.24924	-0.00576371	8.23727	0.0758233
7.25048	-0.00578696	8.24349	0.0810366
7.25172	-0.0058102	8.24971	0.0860915
7.25297	-0.00583345	8.25593	0.0897965
7.25421	-0.00604266	8.26216	0.08988
7.25546	-0.00625187	8.26838	0.0907359
7.2567	-0.00646108	8.27459	0.092824
7.25794	-0.0066703	8.28105	0.0968355
7.25919	-0.00687951	8.28727	0.102292
7.26044	-0.0069294	8.29349	0.107508
7.26174	-0.00696158	8.29972	0.111252
7.26314	-0.00699377	8.30594	0.112986
7.2644	-0.00702596	8.31218	0.115417
7.26564	-0.00705814	8.3184	0.119125
7.26689	-0.00709033	8.32462	0.122569
7.26813	-0.00703192	8.33106	0.125167
7.26938	-0.00695086	8.3373	0.128298
7.27062	-0.00686979	8.34352	0.130417
7.27187	-0.00678873	8.34974	0.13134
7.27312	-0.00670767	8.35597	0.133003
7.27436	-0.00682312	8.36219	0.135375
7.27561	-0.0070228	8.36841	0.138565
7.27685	-0.00722247	8.37463	0.14111
7.27809	-0.00742215	8.38085	0.145112
7.27934	-0.00762182	8.38731	0.149741
7.28058	-0.0078215	8.39352	0.153927
7.28183	-0.00831765	8.39975	0.156947
7.28307	-0.00901145	8.40597	0.159618
7.28432	-0.00970525	8.41219	0.162786
7.28556	-0.010399	8.41841	0.165513
7.28681	-0.0110928	8.42463	0.16864
7.28805	-0.0116217	8.43085	0.170907
7.2893	-0.011903	8.43724	0.173817
7.29054	-0.0121843	8.44353	0.175451
7.29179	-0.0124657	8.44976	0.177557
7.29303	-0.012747	8.45597	0.180953
7.29427	-0.0130283	8.4622	0.184896
7.29552	-0.0131568	8.46842	0.188913
7.29675	-0.0130561	8.47464	0.192239
7.29801	-0.0129554	8.48087	0.198458
7.29925	-0.0128546	8.48709	0.204428
7.30049	-0.0127539	8.49354	0.210675
7.30174	-0.0127103	8.49975	0.216399
7.30298	-0.012895	8.50598	0.222251
7.30423	-0.0130798	8.5122	0.227628
7.30547	-0.0132646	8.51842	0.231905
7.30672	-0.0134494	8.52465	0.234918
7.30797	-0.0136341	8.53087	0.237588
7.3092	-0.0138598	8.53709	0.244143
7.31045	-0.014249	8.5434	0.247874
7.31169	-0.0146383	8.54977	0.250054
7.31294	-0.0150275	8.556	0.251475
7.31418	-0.0154167	8.56222	0.253048
7.31553	-0.0158059	8.56844	0.254585
7.31689	-0.0160091	8.57466	0.256159
7.31814	-0.0162124	8.58088	0.25988
7.31939	-0.0164157	8.58711	0.264758
7.32063	-0.0166189	8.59333	0.269788
7.32188	-0.0168222	8.59978	0.270943
7.32312	-0.0170254	8.606	0.273752
7.32436	-0.016573	8.61222	0.278743
7.3256	-0.0161206	8.61844	0.284094
7.32685	-0.0156682	8.62467	0.289021
7.32809	-0.0152158	8.63087	0.294058
7.32934	-0.0147634	8.6371	0.300227
7.33058	-0.0144016	8.64332	0.304575
7.33183	-0.0140625	8.64957	0.311708
7.33308	-0.0137233	8.65599	0.318867
7.33432	-0.0133842	8.66222	0.325372
7.33557	-0.013045	8.66845	0.329868
7.33681	-0.0127059	8.67467	0.334679
7.33806	-0.0127593	8.68089	0.341049
7.3393	-0.0129811	8.68711	0.347717
7.34054	-0.0132028	8.69334	0.35466
7.34179	-0.0134245	8.69956	0.360072
7.34303	-0.0136463	8.70601	0.367272
7.34428	-0.0135715	8.71223	0.371801
7.34552	-0.0132991	8.71845	0.378073
7.34677	-0.0130267	8.72468	0.385814
7.34801	-0.0127543	8.7309	0.393168
7.34926	-0.0124819	8.73714	0.398615
7.3505	-0.0122095	8.74336	0.403717
7.35174	-0.0118546	8.74958	0.412552
7.35299	-0.011376	8.7558	0.42073
7.35423	-0.0108974	8.76225	0.42913
7.35548	-0.0104188	8.76848	0.435747
7.35672	-0.00994015	8.7747	0.444071
7.35797	-0.00961435	8.78093	0.451115
7.35921	-0.00951779	8.78714	0.45632
7.36045	-0.00942123	8.79337	0.461172
7.3617	-0.00932467	8.79959	0.467844
7.36294	-0.00922811	8.80581	0.476388
7.36419	-0.00913155	8.81226	0.481055
7.36543	-0.00916994	8.81849	0.487115
7.36667	-0.0097481	8.82471	0.492982
7.36793	-0.0103263	8.83093	0.49964
7.36933	-0.0109044	8.83715	0.504786
7.37065	-0.0114826	8.84338	0.509938
7.37189	-0.0120199	8.8496	0.516803
7.37313	-0.0123936	8.85582	0.525008
7.37437	-0.0127673	8.86204	0.533201
7.37562	-0.013141	8.8685	0.538429
7.37686	-0.0135148	8.87472	0.544827
7.37811	-0.0138885	8.88095	0.549856
7.37936	-0.0142622	8.88717	0.554855
7.3806	-0.014236	8.89339	0.559057
7.38185	-0.0142098	8.89962	0.562929
7.38309	-0.0141835	8.90583	0.566134
7.38434	-0.0141573	8.91206	0.568887
7.38558	-0.0141311	8.9185	0.572093
7.38683	-0.0147605	8.92473	0.574268
7.38807	-0.0153899	8.93095	0.578684
7.38932	-0.0160193	8.93717	0.581974
7.39056	-0.0166488	8.94339	0.582735
7.39181	-0.0172782	8.94962	0.582618
7.39305	-0.0179076	8.95584	0.582773
7.3943	-0.0184092	8.96206	0.58322
7.39554	-0.0188789	8.96829	0.583522
7.39679	-0.0193486	8.97474	0.583109
7.39802	-0.0198183	8.98097	0.581889
7.39927	-0.020288	8.98719	0.579284
7.40052	-0.0203651	8.99341	0.57444
7.40176	-0.0202739	8.99964	0.571601
7.403	-0.0201827	9.00585	0.571916
7.40425	-0.0200915	9.01208	0.572677
7.40549	-0.0200003	9.0183	0.572734
7.40674	-0.0199091	9.0247	0.571763
7.40798	-0.0199076	9.03097	0.56856
7.40923	-0.0199958	9.03719	0.565827
7.41047	-0.020084	9.04342	0.56137
7.41172	-0.0201722	9.04964	0.558298
7.41296	-0.0202604	9.05587	0.555483
7.41421	-0.0204312	9.0621	0.550707
7.41545	-0.0207256	9.06832	0.542975
7.41669	-0.02102	9.07454	0.533368
7.41794	-0.0213145	9.081	0.524199
7.41918	-0.0216089	9.08722	0.515801
7.42042	-0.0219034	9.09345	0.509798
7.4217	-0.0221522	9.09967	0.503996
7.42311	-0.0222947	9.10589	0.499946
7.42438	-0.0224372	9.11211	0.494247
7.42563	-0.0225796	9.11833	0.487769
7.42687	-0.0227221	9.12456	0.480283
7.42812	-0.0227296	9.13087	0.474259
7.42936	-0.0221973	9.13723	0.470136
7.43061	-0.021665	9.14345	0.464854
7.43185	-0.0211328	9.14967	0.459558
7.43309	-0.0206005	9.15589	0.452337
7.43434	-0.0200682	9.1621	0.444916
7.43558	-0.0195651	9.16833	0.436426
7.43683	-0.0193243	9.17455	0.429248
7.43807	-0.0190835	9.18077	0.421832
7.43932	-0.0188427	9.18723	0.414634
7.44056	-0.0186019	9.19345	0.407809
7.44181	-0.0183611	9.19968	0.399706
7.44305	-0.0185202	9.2059	0.392759
7.44429	-0.0186794	9.21212	0.385421
7.44554	-0.0188385	9.21834	0.38
7.44679	-0.0189977	9.22456	0.374288
7.44803	-0.0191568	9.23078	0.369542
7.44927	-0.019316	9.23703	0.362771
7.45052	-0.0193576	9.24346	0.354395
7.45176	-0.0193862	9.24968	0.346808
7.45301	-0.0194148	9.2559	0.339981
7.45425	-0.0194435	9.26212	0.334837
7.4555	-0.0194721	9.26835	0.329936
7.45674	-0.0196285	9.27457	0.32543
7.45799	-0.0198168	9.28079	0.319798
7.45923	-0.0200052	9.28701	0.314057
7.46047	-0.0201935	9.29347	0.306729
7.46172	-0.0203819	9.29969	0.299934
7.46296	-0.0205702	9.30592	0.295195
7.46421	-0.0205045	9.31214	0.289391
7.46545	-0.0203298	9.31836	0.283303
7.4667	-0.0201552	9.32458	0.275223
7.46794	-0.0199805	9.33081	0.266818
7.46918	-0.0198059	9.33703	0.258905
7.47043	-0.0195416	9.34325	0.252322
7.47167	-0.0191875	9.3497	0.245343
7.47292	-0.0188335	9.35592	0.239191
7.47417	-0.0184794	9.36214	0.234602
7.47549	-0.0181254	9.36836	0.229474
7.47688	-0.0177713	9.37458	0.22532
7.47813	-0.0175577	9.3808	0.219779
7.47937	-0.0175547	9.38702	0.21623
7.48062	-0.0175517	9.39324	0.211897
7.48186	-0.0175487	9.3997	0.206792
7.48311	-0.0175458	9.40592	0.201738
7.48435	-0.0175884	9.41215	0.197705
7.4856	-0.0177374	9.41837	0.192903
7.48685	-0.0178864	9.42459	0.184177
7.48809	-0.0180354	9.43081	0.176323
7.48933	-0.0181844	9.43704	0.169761
7.49058	-0.0183334	9.44326	0.164584
7.49183	-0.0184403	9.44948	0.158968
7.49307	-0.0181679	9.45593	0.154081
7.49431	-0.0178955	9.46215	0.151227
7.49556	-0.0176231	9.46837	0.149888
7.4968	-0.0173507	9.4746	0.147079
7.49804	-0.0170492	9.48082	0.14196
7.49929	-0.0164853	9.48705	0.141033
7.50054	-0.0159215	9.49328	0.140467
7.50177	-0.0153576	9.4995	0.13861
7.50302	-0.0147937	9.50595	0.135614
7.50427	-0.0142299	9.51218	0.132698
7.50551	-0.013666	9.5184	0.128482
7.50676	-0.0134016	9.52463	0.121179
7.508	-0.0132121	9.53084	0.112413
7.50925	-0.0130225	9.53707	0.105656
7.51049	-0.012833	9.54329	0.102782
7.51173	-0.0126435	9.54951	0.0985357
7.51299	-0.0125714	9.55573	0.0939014
7.51423	-0.0125124	9.56219	0.0888261
7.51546	-0.0124534	9.5684	0.0847797
7.51671	-0.0123944	9.57463	0.081926
7.51796	-0.0123354	9.58085	0.0811647
7.5192	-0.0122764	9.58708	0.0818502
7.52044	-0.0121952	9.5933	0.0824919
7.52169	-0.0120992	9.59952	0.0825926
7.52293	-0.0120032	9.60574	0.0853142
7.52418	-0.0119073	9.61215	0.089409
7.52542	-0.0118113	9.61842	0.0898088
7.52667	-0.0119694	9.62464	0.0899459
7.5279	-0.0122365	9.63087	0.0892478
7.52929	-0.0125035	9.63709	0.0870321
7.53063	-0.0127705	9.64332	0.0849242
7.53187	-0.0130376	9.64954	0.0841761
7.53312	-0.0133046	9.65576	0.0826374
7.53436	-0.0137805	9.66198	0.0760398
7.53561	-0.0145696	9.66843	0.0668786
7.53685	-0.0153588	9.67465	0.0594704
7.53809	-0.016148	9.68087	0.0560427
7.53934	-0.0169371	9.6871	0.0530755
7.54058	-0.0175859	9.69332	0.0508918
7.54183	-0.018024	9.69954	0.0499058
7.54307	-0.0184621	9.70576	0.0492482
7.54431	-0.0189002	9.71198	0.047097
7.54556	-0.0193383	9.71832	0.0453187
7.54681	-0.0197763	9.72466	0.0483764
7.54805	-0.02	9.73089	0.0474563
7.54929	-0.0193658	9.73711	0.0440253
7.55054	-0.0187316	9.74333	0.0420828
7.55178	-0.0180974	9.74955	0.041566
7.55303	-0.0174632	9.75578	0.0406513
7.55428	-0.0168712	9.76199	0.0382279
7.55552	-0.0166584	9.76822	0.034314
7.55676	-0.0164456	9.77467	0.0274798
7.55801	-0.0162328	9.78089	0.02081
7.55926	-0.01602	9.78711	0.0174721
7.56051	-0.0158072	9.79334	0.0186546
7.56175	-0.0155944	9.79956	0.019268
7.563	-0.0160641	9.80579	0.0172945
7.56424	-0.0165338	9.81202	0.0145336
7.56549	-0.0170035	9.81824	0.0130999
7.56673	-0.0174732	9.82451	0.0125133
7.56797	-0.0179428	9.83092	0.0106187
7.56922	-0.0181131	9.83714	0.0116588
7.57046	-0.0182084	9.84336	0.0130923
7.57171	-0.0183038	9.84959	0.0112804
7.57295	-0.0183992	9.85582	0.00870991
7.5742	-0.0184945	9.86203	0.00730968
7.57544	-0.0185899	9.86826	0.00696576
7.57669	-0.0182704	9.87448	0.00669873
7.57793	-0.0178472	9.88092	0.00574565
7.57917	-0.017424	9.88714	0.00587332
7.58042	-0.0170009	9.89337	0.00770915
7.58169	-0.0165777	9.89959	0.00887656
7.58309	-0.0161766	9.90581	0.00952321
7.58439	-0.0157904	9.91202	0.00868994
7.58563	-0.0154042	9.91825	0.0069778
7.58687	-0.0150179	9.92447	0.00591993
7.58812	-0.0146317	9.9307	0.00567675
7.58936	-0.0142454	9.93715	0.00498617
7.59061	-0.0140459	9.94338	0.00480676
7.59186	-0.0139708	9.9496	0.00369513
7.5931	-0.0138957	9.95582	0.00200176
7.59435	-0.0138206	9.96203	0.00083137
7.59559	-0.0137455	9.96826	-0.00094104
7.59683	-0.0134615	9.97449	-0.00189292
7.59808	-0.0128643	9.98071	-0.00078189
7.59933	-0.012267	9.98715	0.00188828
7.60057	-0.0116698	9.99338	0.00330496
7.60181	-0.0110726	9.9996	0.00163221
7.60305	-0.0104753	10.0058	-0.00063276
7.6043	-0.00980443	10.012	-0.0033474
7.60555	-0.00902301	10.0183	-0.00557899
7.60679	-0.00824159	10.0245	-0.00650704
7.60804	-0.00746018	10.0307	-0.00586712
7.60928	-0.00667876	10.0369	-0.00517803
7.61052	-0.0061118	10.0434	-0.00647384
7.61177	-0.00640267	10.0496	-0.00961441
7.61302	-0.00669354	10.0558	-0.0106496
7.61426	-0.00698441	10.0621	-0.00862008
7.61551	-0.00727528	10.0683	-0.00905889
7.61674	-0.00756615	10.0745	-0.00951821
7.61799	-0.00781077	10.0807	-0.00921184
7.61924	-0.00787038	10.0869	-0.00961894
7.62048	-0.00792998	10.0934	-0.00977999
7.62172	-0.00798959	10.0996	-0.00748885
7.62297	-0.00804919	10.1058	-0.0043689
7.62422	-0.00810879	10.1121	-0.00284064
7.62546	-0.00748593	10.1183	-0.00322211
7.6267	-0.00686306	10.1245	-0.00704443
7.62794	-0.00624019	10.1307	-0.00886762
7.62919	-0.00561732	10.1369	-0.00890321
7.63043	-0.00499445	10.1432	-0.0087983
7.63168	-0.00437158	10.1496	-0.00923431
7.63292	-0.00424522	10.1558	-0.0109121
7.63416	-0.00411886	10.1621	-0.0143725
7.63546	-0.0039925	10.1683	-0.0167504
7.63686	-0.00386614	10.1745	-0.0177488
7.63813	-0.00373977	10.1807	-0.0189242
7.63938	-0.00402826	10.187	-0.0166784
7.64062	-0.00442046	10.1932	-0.0134579
7.64186	-0.00481266	10.1996	-0.0112944
7.6431	-0.00520486	10.2058	-0.0107946
7.64435	-0.00559705	10.2121	-0.0113808
7.64559	-0.00598925	10.2183	-0.0119972
7.64683	-0.0059709	10.2245	-0.013612
7.64808	-0.0058499	10.2308	-0.0161214
7.64933	-0.0057289	10.237	-0.0161599
7.65057	-0.0056079	10.2432	-0.0158637
7.65182	-0.00548691	10.2494	-0.0168794
7.65306	-0.00517923	10.2559	-0.0190866
7.65431	-0.00474709	10.2621	-0.0214391
7.65555	-0.00431496	10.2683	-0.0227764
7.6568	-0.00388283	10.2745	-0.0228906
7.65804	-0.00345069	10.2808	-0.0226318
7.65929	-0.00301856	10.287	-0.0215202
7.66053	-0.0024932	10.2932	-0.0211918
7.66177	-0.00182801	10.2994	-0.0234212
7.66302	-0.00116283	10.3058	-0.0252596
7.66426	-0.00049764	10.3121	-0.0254837
7.6655	0.00016755	10.3183	-0.0249742
7.66674	0.00075907	10.3245	-0.0245141
7.66799	0.00124007	10.3308	-0.024056
7.66923	0.00172108	10.337	-0.0229225
7.67047	0.00220209	10.3432	-0.0219748
7.67172	0.0026831	10.3494	-0.0205565
7.67296	0.00316411	10.3557	-0.0183249
7.67421	0.00348073	10.3621	-0.0167134
7.67545	0.00313979	10.3683	-0.0159539
7.6767	0.00279886	10.3746	-0.0156731
7.67794	0.00245792	10.3808	-0.01567
7.67918	0.00211698	10.387	-0.0159488
7.68043	0.00172979	10.3932	-0.0173696
7.68167	0.00115758	10.3995	-0.0195064
7.68292	0.00058538	10.4057	-0.0220774
7.68416	1.32e-05	10.412	-0.0251468
7.6854	-0.00055903	10.4183	-0.0279062
7.68665	-0.00113124	10.4246	-0.0298127
7.6879	-0.00170344	10.4308	-0.0314502
7.68924	-0.00177318	10.437	-0.032935
7.69061	-0.00184292	10.4432	-0.0340222
7.69186	-0.00191265	10.4495	-0.0342232
7.6931	-0.00198239	10.4557	-0.0334394
7.69435	-0.00205213	10.4619	-0.0329045
7.69559	-0.00162536	10.4684	-0.0319458
7.69683	-0.00119859	10.4746	-0.0306224
7.69808	-0.00077182	10.4808	-0.0295081
7.69933	-0.00034505	10.487	-0.0289275
7.70058	8.17e-05	10.4933	-0.0287682
7.70182	0.00050849	10.4995	-0.0279618
7.70307	0.0005126	10.5057	-0.0249076
7.70431	0.00033557	10.5119	-0.0225235
7.70555	0.00015855	10.5181	-0.0246568
7.7068	-1.85e-05	10.5246	-0.0267295
7.70805	-0.0001955	10.5308	-0.0266761
7.70928	-0.00078309	10.537	-0.0261368
7.71053	-0.00147331	10.5433	-0.0258673
7.71177	-0.00216353	10.5495	-0.0253601
7.71302	-0.00285375	10.5557	-0.024587
7.71427	-0.00354397	10.5619	-0.025018
7.71551	-0.00423419	10.5682	-0.0278641
7.71676	-0.00470805	10.5746	-0.031655
7.718	-0.00496554	10.5808	-0.0309283
7.71926	-0.00522304	10.5871	-0.0312658
7.72048	-0.00548053	10.5933	-0.0341147
7.72173	-0.00573802	10.5995	-0.0375849
7.72298	-0.00608873	10.6057	-0.0407304
7.72422	-0.00657928	10.612	-0.0433373
7.72547	-0.00706983	10.6182	-0.0446498
7.72671	-0.00756037	10.6244	-0.0453814
7.72795	-0.00805092	10.6308	-0.0470623
7.7292	-0.00854146	10.6371	-0.0477984
7.73045	-0.00886643	10.6433	-0.047435
7.73168	-0.00852907	10.6495	-0.0455089
7.73293	-0.0081917	10.6557	-0.0440676
7.73418	-0.00785434	10.6619	-0.0435777
7.73542	-0.00751698	10.6682	-0.042959
7.73666	-0.00701523	10.6744	-0.0419942
7.73791	-0.00585592	10.6808	-0.0420867
7.73915	-0.00469661	10.6871	-0.0414146
7.74039	-0.0035373	10.6933	-0.0397934
7.74165	-0.00237799	10.6995	-0.0386071
7.74304	-0.00121868	10.7057	-0.0386159
7.74436	-5.94e-05	10.712	-0.0380221
7.7456	8.13e-05	10.7182	-0.0358871
7.74685	0.00022197	10.7244	-0.0329516
7.74809	0.00036263	10.7306	-0.0302324
7.74934	0.0005033	10.7371	-0.0285146
7.75058	0.00064397	10.7433	-0.0299152
7.75182	0.00028217	10.7495	-0.032061
7.75306	-7.96e-05	10.7557	-0.0333759
7.75431	-0.00044143	10.762	-0.0340734
7.75555	-0.00080323	10.7682	-0.0339338
7.7568	-0.00116503	10.7744	-0.03417
7.75805	-0.00152683	10.7806	-0.0354055
7.75929	-0.00161302	10.7871	-0.0373486
7.76053	-0.00163031	10.7933	-0.0392997
7.76178	-0.00164759	10.7995	-0.0401712
7.76302	-0.00166488	10.8058	-0.0379717
7.76427	-0.00168216	10.812	-0.035598
7.76551	-0.00127679	10.8182	-0.0340269
7.76676	-0.00069028	10.8244	-0.0333919
7.768	-0.00010377	10.8307	-0.0339606
7.76925	0.00048274	10.8369	-0.034568
7.77049	0.00106925	10.8433	-0.0340239
7.77174	0.00165576	10.8495	-0.0328383
7.77298	0.00210726	10.8558	-0.0318379
7.77423	0.00242376	10.862	-0.0316501
7.77547	0.00274026	10.8682	-0.0325848
7.77672	0.00305676	10.8744	-0.0338469
7.77796	0.00337327	10.8806	-0.03422
7.7792	0.0034734	10.8869	-0.0332277
7.78045	0.00335717	10.8932	-0.0313131
7.78169	0.00324094	10.8995	-0.0290785
7.78294	0.00312471	10.9058	-0.0278569
7.78418	0.00300848	10.912	-0.0280858
7.78543	0.00289226	10.9182	-0.0282199
7.78667	0.00286686	10.9244	-0.0276381
7.78791	0.00305343	10.9307	-0.0258361
7.78916	0.00323999	10.9369	-0.0232803
7.7904	0.00342655	10.9431	-0.0213038
7.79165	0.00361311	10.9495	-0.0201403
7.79289	0.0036341	10.9558	-0.0197393
7.79414	0.00299275	10.962	-0.0205547
7.79542	0.0023514	10.9682	-0.0232605
7.79682	0.00171006	10.9744	-0.0245003
7.79811	0.00106871	10.9807	-0.0258195
7.79935	0.00042737	10.9869	-0.0278617
7.80059	-0.00021398	10.9931	-0.02912
7.80184	-0.00136316	10.9994	-0.0305642
7.80308	-0.00251234	11.0058	-0.03213
7.80432	-0.00366151	11.012	-0.033219
7.80558	-0.00481069	11.0182	-0.0341941
7.80682	-0.00595987	11.0245	-0.0355245
7.80806	-0.0060904	11.0307	-0.0347645
7.80931	-0.00622094	11.0369	-0.0334638
7.81056	-0.00635147	11.0431	-0.0320611
7.8118	-0.00648201	11.0494	-0.0319539
7.81304	-0.00661254	11.0558	-0.0332348
7.81428	-0.00674307	11.062	-0.0347332
7.81553	-0.00673413	11.0682	-0.036234
7.81677	-0.00663221	11.0745	-0.0376419
7.81802	-0.00653028	11.0807	-0.0376949
7.81926	-0.00642836	11.0869	-0.0369946
7.82051	-0.00632644	11.0931	-0.0371168
7.82175	-0.00650012	11.0994	-0.0377797
7.823	-0.00674272	11.1056	-0.039541
7.82424	-0.00698531	11.112	-0.0403396
7.82549	-0.0072279	11.1183	-0.0398289
7.82673	-0.00747049	11.1245	-0.0387746
7.82797	-0.00771308	11.1307	-0.0380243
7.82921	-0.00800502	11.1369	-0.0378741
7.83046	-0.008371	11.1432	-0.0389335
7.8317	-0.00873697	11.1494	-0.0410286
7.83295	-0.00910294	11.1556	-0.0423012
7.83419	-0.00946891	11.162	-0.0423301
7.83544	-0.00969988	11.1683	-0.0409324
7.83668	-0.00979584	11.1745	-0.0396358
7.83793	-0.00989181	11.1807	-0.0395177
7.83917	-0.00998777	11.1869	-0.0406511
7.84042	-0.0100837	11.1932	-0.0428855
7.84166	-0.0101797	11.1994	-0.0447876
7.84291	-0.0101855	11.2056	-0.0450693
7.84415	-0.00983089	11.2118	-0.0443153
7.8454	-0.00947624	11.2183	-0.0430201
7.84664	-0.0091216	11.2245	-0.0428332
7.84788	-0.00876695	11.2307	-0.0444124
7.8492	-0.00850314	11.237	-0.0466626
7.85059	-0.00845128	11.2432	-0.0476431
7.85185	-0.00839943	11.2494	-0.0460269
7.85309	-0.00834757	11.2556	-0.0432739
7.85433	-0.00829571	11.2618	-0.0414732
7.85558	-0.00824386	11.2683	-0.0412496
7.85682	-0.008192	11.2745	-0.0407305
7.85807	-0.00837404	11.2807	-0.0406786
7.85931	-0.00858206	11.287	-0.04171
7.86056	-0.00879008	11.2932	-0.0421335
7.8618	-0.0089981	11.2994	-0.0412332
7.86304	-0.00920612	11.3056	-0.0407325
7.86429	-0.0089063	11.3119	-0.0423001
7.86553	-0.00860649	11.3181	-0.0435332
7.86678	-0.00830668	11.3245	-0.0439147
7.86802	-0.00800687	11.3308	-0.0446138
7.86927	-0.00770706	11.337	-0.0456784
7.87051	-0.00740725	11.3432	-0.0465515
7.87176	-0.00685918	11.3494	-0.0462682
7.873	-0.00620472	11.3557	-0.0450096
7.87425	-0.00555027	11.3619	-0.0436062
7.87549	-0.00489581	11.3681	-0.0426547
7.87674	-0.00424135	11.3745	-0.0412332
7.87798	-0.00372636	11.3808	-0.0400918
7.87922	-0.00330436	11.387	-0.0398465
7.88045	-0.00288236	11.3932	-0.0394543
7.8817	-0.00246036	11.3994	-0.0409987
7.88294	-0.00203836	11.4056	-0.0441459
7.88419	-0.00161636	11.4119	-0.0467464
7.88544	-0.00130075	11.4181	-0.0481719
7.88668	-0.00109154	11.4243	-0.0498304
7.88792	-0.00088233	11.4308	-0.0504182
7.88916	-0.00067312	11.437	-0.0514941
7.89041	-0.0004639	11.4432	-0.0537694
7.89165	-0.00020534	11.4494	-0.0553438
7.8929	0.00012726	11.4557	-0.055941
7.89414	0.00045985	11.4619	-0.0539944
7.89539	0.00079244	11.4681	-0.0504409
7.89663	0.00112504	11.4743	-0.0471639
7.89788	0.00145763	11.4807	-0.04541
7.89912	0.00176769	11.487	-0.0454026
7.90036	0.00202519	11.4932	-0.0465083
7.90162	0.00228268	11.4994	-0.0481598
7.90298	0.00254017	11.5057	-0.0487008
7.90433	0.00279766	11.5119	-0.0486123
7.90558	0.00296503	11.5181	-0.0490641
7.90682	0.00277191	11.5243	-0.0501894
7.90807	0.00257879	11.5306	-0.0518058
7.90931	0.00238568	11.537	-0.0535788
7.91055	0.00219256	11.5432	-0.0531928
7.91181	0.00199944	11.5495	-0.0511842
7.91305	0.0018149	11.5557	-0.048285
7.91429	0.00170761	11.5619	-0.044741
7.91554	0.00160033	11.5681	-0.0414031
7.91679	0.00149304	11.5743	-0.0386515
7.91803	0.00138575	11.5806	-0.0382701
7.91927	0.00127846	11.5869	-0.0406584
7.92052	0.00140506	11.5932	-0.0426797
7.92176	0.00155765	11.5995	-0.0443608
7.92301	0.00171024	11.6057	-0.0480205
7.92425	0.00186282	11.6119	-0.0513046
7.9255	0.00201541	11.6181	-0.0554465
7.92674	0.002168	11.6243	-0.0608
7.92799	0.00275213	11.6306	-0.0663819
7.92923	0.00344414	11.6368	-0.0697033
7.93047	0.00413615	11.6432	-0.068237
7.93172	0.00482816	11.6495	-0.0642208
7.93296	0.00552016	11.6557	-0.0617734
7.93421	0.00596392	11.6619	-0.0599883
7.93545	0.00630128	11.6681	-0.0592789
7.93669	0.00663865	11.6744	-0.0590137
7.93794	0.00697601	11.6806	-0.0584642
7.93918	0.00731337	11.6868	-0.0566661
7.94042	0.00765073	11.693	-0.0535755
7.94167	0.00803816	11.6995	-0.0516905
7.94291	0.00845897	11.7057	-0.0525122
7.94416	0.00887978	11.7119	-0.0530593
7.94541	0.00930059	11.7181	-0.0521831
7.94665	0.0097214	11.7244	-0.0538946
7.94789	0.0102486	11.7306	-0.0545832
7.94914	0.0108822	11.7368	-0.0537453
7.95038	0.0115158	11.743	-0.0527124
7.95163	0.0121494	11.7495	-0.0529821
7.95287	0.012783	11.7557	-0.0551876
7.95411	0.0134166	11.7619	-0.0577296
7.95538	0.0140008	11.7682	-0.0586365
7.95677	0.014511	11.7744	-0.0594552
7.95807	0.0150213	11.7806	-0.059941
7.95932	0.0155315	11.7868	-0.0578391
7.96056	0.0160417	11.7931	-0.0569437
7.96181	0.0165744	11.7993	-0.0579038
7.96305	0.0171598	11.8057	-0.0584772
7.9643	0.0177451	11.8119	-0.0570541
7.96554	0.0183304	11.8182	-0.0551043
7.96678	0.0189157	11.8244	-0.0553667
7.96803	0.019501	11.8306	-0.0571798
7.96927	0.0200052	11.8368	-0.0575234
7.97052	0.0201846	11.8431	-0.0581999
7.97176	0.020364	11.8493	-0.0590338
7.97301	0.0205434	11.8557	-0.0586476
7.97425	0.0207228	11.862	-0.0578188
7.9755	0.0208936	11.8682	-0.0578533
7.97674	0.0209872	11.8744	-0.0587838
7.97799	0.0210808	11.8806	-0.0592285
7.97923	0.0211744	11.8869	-0.0582027
7.98047	0.021268	11.8931	-0.0599838
7.98172	0.0213615	11.8993	-0.0632412
7.98297	0.0214551	11.9055	-0.0638713
7.98421	0.0224547	11.912	-0.0636871
7.98546	0.0234542	11.9182	-0.063552
7.98671	0.0244538	11.9244	-0.0635315
7.98796	0.0254534	11.9306	-0.063745
7.9892	0.026453	11.9369	-0.0644031
7.99044	0.027021	11.9431	-0.064916
7.99169	0.0274811	11.9493	-0.0654769
7.99293	0.0279413	11.9555	-0.0632924
7.99418	0.0284014	11.962	-0.0612257
7.99542	0.0288616	11.9682	-0.0618235
7.99666	0.0293217	11.9744	-0.0619919
7.99791	0.0297827	11.9807	-0.0609855
7.99915	0.0302441	11.9869	-0.0605148
8.0004	0.0307054	11.9931	-0.0615679
8.00165	0.0311667	11.9993	-0.0620924
8.00289	0.0316281	12.0055	-0.0617315
8.00413	0.0320393	12.0118	-0.0611473
8.00538	0.0324172	12.0182	-0.0608894
8.00662	0.0327951	12.0244	-0.0606166
8.00787	0.033173	12.0307	-0.0596062
8.00916	0.0335509	12.0369	-0.0590355
8.01057	0.0339288	12.0431	-0.0597184
8.01184	0.0344456	12.0493	-0.0602726
8.01308	0.0351012	12.0556	-0.0591278
8.01432	0.0357569	12.0618	-0.0591517
8.01556	0.0364125	12.0682	-0.0600517
8.01681	0.0370682	12.0745	-0.0604171
8.01806	0.0377732	12.0807	-0.0603055
8.01931	0.0385522	12.0869	-0.0585476
8.02055	0.0393313	12.0931	-0.0561754
8.02179	0.0401103	12.0994	-0.0548522
8.02234	0.0408893	12.1056	-0.0543004
8.02275	0.0416684	12.1118	-0.0533717
8.02316	0.0424568	12.118	-0.0548086
8.02358	0.04333	12.1245	-0.0550947
8.024	0.0442032	12.1307	-0.0537333
8.02442	0.0450764	12.1369	-0.0524947
8.02482	0.0459496	12.1431	-0.0510114
8.02527	0.046904	12.1494	-0.0507606
8.02578	0.0481831	12.1556	-0.0520839
8.02637	0.0494623	12.1618	-0.0536097
8.02702	0.0507414	12.168	-0.0542352
8.02775	0.0520205	12.1743	-0.056639
8.02854	0.0532996	12.1807	-0.0566539
8.0294	0.0545787	12.1869	-0.0549112
8.03033	0.05628	12.1931	-0.0542609
8.03132	0.0580282	12.1994	-0.0529764
8.03239	0.0597764	12.2056	-0.0510414
8.03353	0.0615246	12.2118	-0.0507864
8.03474	0.0632728	12.218	-0.0541689
8.03598	0.0641151	12.2242	-0.0568762
8.03723	0.0649573	12.2307	-0.0560988
8.03847	0.0657995	12.2369	-0.0534434
8.03972	0.0666417	12.2431	-0.0525477
8.04096	0.0674839	12.2494	-0.053906
8.04221	0.0683261	12.2556	-0.0560052
8.04345	0.0696974	12.2618	-0.0593222
8.04469	0.0718622	12.268	-0.0632924
8.04594	0.0740271	12.2743	-0.0647753
8.04718	0.0761919	12.2805	-0.0623199
8.04843	0.0783567	12.2869	-0.057902
8.04967	0.0805208	12.2932	-0.0569304
8.05092	0.0826844	12.2994	-0.058131
8.05217	0.084848	12.3056	-0.0582578
8.0534	0.0870117	12.3118	-0.0576713
8.05465	0.0891753	12.318	-0.0566985
8.05589	0.091339	12.3243	-0.0554373
8.05714	0.0935111	12.3305	-0.0542685
8.05838	0.0957171	12.3369	-0.0542178
8.05963	0.097923	12.3432	-0.0538085
8.06087	0.100129	12.3494	-0.0554238
8.06212	0.102335	12.3556	-0.0579256
8.06352	0.104402	12.3618	-0.0585669
8.06483	0.10633	12.368	-0.058926
8.06607	0.108258	12.3743	-0.0599059
8.06732	0.110187	12.3805	-0.061334
8.06856	0.112115	12.3867	-0.0635847
8.06981	0.114043	12.3932	-0.0661358
8.07105	0.115971	12.3994	-0.0688448
8.07229	0.11836	12.4056	-0.071954
8.07354	0.120799	12.4118	-0.0734613
8.07478	0.123239	12.4181	-0.0735165
8.07603	0.125679	12.4243	-0.0736089
8.07727	0.128109	12.4305	-0.0736462
8.07852	0.130454	12.4367	-0.0734749
8.07977	0.1328	12.4432	-0.073674
8.08101	0.135145	12.4494	-0.0731673
8.08225	0.137491	12.4556	-0.0731316
8.0835	0.139836	12.4618	-0.0729378
8.08474	0.142182	12.4681	-0.0711677
8.08599	0.144318	12.4743	-0.0705097
8.08723	0.146364	12.4805	-0.0710139
8.08847	0.14841	12.4867	-0.0717202
8.08972	0.150456	12.493	-0.0721621
8.09097	0.152502	12.4994	-0.0726255
8.09221	0.154126	12.5056	-0.0724778
8.09345	0.155704	12.5119	-0.0725046
8.0947	0.157281	12.5181	-0.0720606
8.09594	0.158858	12.5243	-0.0720743
8.09719	0.160435	12.5305	-0.0737789
8.09843	0.162012	12.5368	-0.0741004
8.09968	0.163571	12.543	-0.0723474
8.10092	0.165113	12.5494	-0.0718252
8.10216	0.166654	12.5556	-0.0750042
8.10341	0.168196	12.5619	-0.0777816
8.10466	0.169737	12.5681	-0.078424
8.1059	0.170749	12.5743	-0.0788919
8.10714	0.170968	12.5805	-0.07768
8.10839	0.171187	12.5868	-0.0756904
8.10963	0.171405	12.593	-0.0738725
8.11087	0.171624	12.5992	-0.0741261
8.11212	0.171843	12.6057	-0.075642
8.11336	0.172425	12.6119	-0.074993
8.11461	0.173857	12.6181	-0.0705577
8.1159	0.175288	12.6243	-0.0663022
8.1173	0.176719	12.6306	-0.0641743
8.11858	0.17815	12.6368	-0.0661219
8.11982	0.179573	12.643	-0.0703051
8.12107	0.180961	12.6492	-0.0734349
8.12231	0.18235	12.6556	-0.0755062
8.12356	0.183739	12.6619	-0.0775632
8.1248	0.185128	12.6681	-0.0801004
8.12604	0.186516	12.6743	-0.0828028
8.12729	0.187905	12.6806	-0.0841655
8.12854	0.190281	12.6868	-0.0855334
8.12978	0.192657	12.693	-0.0871481
8.13103	0.195033	12.6992	-0.0847147
8.13227	0.197409	12.7054	-0.0805591
8.13352	0.199784	12.7119	-0.077176
8.13476	0.2017	12.7181	-0.0749633
8.13601	0.203564	12.7244	-0.0731239
8.13725	0.205429	12.7306	-0.0713203
8.13849	0.207293	12.7368	-0.0711034
8.13973	0.209158	12.743	-0.0722269
8.14098	0.211022	12.7492	-0.0743842
8.14222	0.213489	12.7555	-0.0763607
8.14347	0.216107	12.7618	-0.0773168
8.14472	0.218725	12.7681	-0.0790137
8.14596	0.221343	12.7744	-0.0797944
8.14721	0.223961	12.7806	-0.078082
8.14845	0.226788	12.7868	-0.076261
8.14969	0.229705	12.793	-0.0761483
8.15094	0.232622	12.7993	-0.0746672
8.15218	0.235539	12.8055	-0.0760827
8.15343	0.238456	12.8117	-0.0766493
8.15467	0.241373	12.8182	-0.0764812
8.15592	0.244546	12.8244	-0.0769616
8.15716	0.248103	12.8306	-0.0772001
8.1584	0.251659	12.8368	-0.0779542
8.15965	0.255216	12.843	-0.0809122
8.16089	0.258773	12.8493	-0.0840982
8.16214	0.262347	12.8555	-0.0852753
8.16338	0.265939	12.8617	-0.085672
8.16463	0.269532	12.868	-0.0830853
8.16587	0.273124	12.8744	-0.0797865
8.16711	0.276717	12.8806	-0.076885
8.16836	0.280309	12.8868	-0.0741372
8.16968	0.284015	12.8931	-0.0717709
8.17106	0.288745	12.8993	-0.0709219
8.17231	0.293474	12.9055	-0.0726727
8.17357	0.298204	12.9117	-0.0737545
8.17481	0.302934	12.9179	-0.0757192
8.17605	0.307299	12.9244	-0.0785412
8.1773	0.310817	12.9306	-0.0804771
8.17853	0.314334	12.9368	-0.0824825
8.17978	0.317851	12.9431	-0.0853953
8.18102	0.321369	12.9493	-0.0893084
8.18227	0.324886	12.9555	-0.093412
8.18352	0.328403	12.9617	-0.0965648
8.18476	0.332664	12.9679	-0.0970088
8.186	0.337008	12.9742	-0.0948756
8.18725	0.341352	12.9806	-0.0916949
8.18849	0.345696	12.9868	-0.0898624
8.18974	0.35004	12.9931	-0.0896133
8.19099	0.353397	12.9993	-0.0897054
8.19223	0.356754	13.0055	-0.0890247
8.19347	0.360111	13.0117	-0.0876579
8.19472	0.363468	13.018	-0.0868802
8.19597	0.366825	13.0242	-0.0865375
8.19721	0.370182	13.0306	-0.0866439
8.19845	0.37395	13.0368	-0.0893464
8.19969	0.377993	13.0431	-0.0899432
8.20094	0.382036	13.0493	-0.0882322
8.20219	0.386079	13.0555	-0.0867704
8.20343	0.390122	13.0617	-0.0863564
8.20468	0.393563	13.068	-0.0861002
8.20592	0.396852	13.0742	-0.085795
8.20716	0.400142	13.0804	-0.0849963
8.20841	0.403431	13.0869	-0.0855956
8.20966	0.406721	13.0931	-0.0858348
8.2109	0.410011	13.0993	-0.0846743
8.21214	0.413867	13.1055	-0.0851921
8.21339	0.418572	13.1118	-0.0861816
8.21463	0.423278	13.118	-0.0858285
8.21588	0.427984	13.1242	-0.0847578
8.21712	0.43269	13.1304	-0.0844238
8.21836	0.43714	13.1369	-0.0840155
8.2196	0.441206	13.1431	-0.081922
8.22085	0.445272	13.1493	-0.0783963
8.2221	0.449338	13.1555	-0.0765236
8.22348	0.453405	13.1618	-0.0767096
8.22482	0.457471	13.168	-0.0760827
8.22607	0.461599	13.1742	-0.0743452
8.22731	0.466283	13.1804	-0.0736319
8.22855	0.470966	13.1866	-0.0744196
8.2298	0.47565	13.1931	-0.0744494
8.23104	0.480334	13.1993	-0.0781387
8.23229	0.484904	13.2055	-0.0835879
8.23353	0.48845	13.2118	-0.0853379
8.23478	0.491997	13.218	-0.0840336
8.23602	0.495543	13.2242	-0.0824752
8.23727	0.49909	13.2304	-0.0827802
8.23851	0.502636	13.2367	-0.0849447
8.23976	0.506183	13.2431	-0.0876368
8.241	0.510338	13.2493	-0.0886143
8.24225	0.514561	13.2556	-0.0869156
8.24349	0.518784	13.2618	-0.0815573
8.24473	0.523007	13.268	-0.0777299
8.24598	0.52723	13.2742	-0.0782002
8.24722	0.530709	13.2805	-0.0781198
8.24847	0.534105	13.2867	-0.0757532
8.24971	0.537501	13.2929	-0.0740554
8.25095	0.540898	13.2993	-0.0752287
8.2522	0.544294	13.3056	-0.0753078
8.25344	0.54769	13.3118	-0.0741485
8.25469	0.552004	13.318	-0.0756654
8.25593	0.55671	13.3242	-0.0774558
8.25718	0.561416	13.3305	-0.0777368
8.25842	0.566123	13.3367	-0.077479
8.25967	0.570829	13.3429	-0.0791092
8.26091	0.575124	13.3493	-0.0829825
8.26216	0.579144	13.3556	-0.0868112
8.2634	0.583165	13.3618	-0.0874311
8.26464	0.587185	13.368	-0.0862345
8.26589	0.591205	13.3743	-0.0862762
8.26714	0.595226	13.3805	-0.0864767
8.26838	0.599694	13.3867	-0.0864595
8.26963	0.604836	13.3929	-0.0855982
8.27087	0.609977	13.3991	-0.0839636
8.27211	0.615119	13.4056	-0.0823579
8.27335	0.62026	13.4118	-0.080544
8.27459	0.624835	13.418	-0.0776472
8.27586	0.628561	13.4243	-0.0742744
8.27727	0.632286	13.4305	-0.0727336
8.27856	0.636011	13.4367	-0.0720375
8.27981	0.639737	13.4429	-0.0714793
8.28105	0.643462	13.4491	-0.07122
8.28229	0.647386	13.4554	-0.0720635
8.28354	0.652108	13.4618	-0.0734496
8.28478	0.656829	13.468	-0.0741969
8.28602	0.66155	13.4743	-0.0747677
8.28727	0.666271	13.4805	-0.0751223
8.28852	0.670931	13.4867	-0.075953
8.28976	0.675035	13.4929	-0.0791436
8.291	0.679139	13.4992	-0.0821524
8.29225	0.683242	13.5054	-0.0849835
8.29349	0.687346	13.5118	-0.0875614
8.29474	0.69145	13.518	-0.0885508
8.29598	0.695554	13.5243	-0.0868667
8.29723	0.700713	13.5305	-0.0859218
8.29848	0.705872	13.5367	-0.0874074
8.29972	0.711032	13.543	-0.0891091
8.30096	0.716191	13.5492	-0.0913631
8.30221	0.721351	13.5554	-0.0913882
8.30345	0.725901	13.5616	-0.0907021
8.30469	0.730384	13.5681	-0.0898618
8.30594	0.734867	13.5743	-0.0888065
8.3072	0.73935	13.5805	-0.0887439
8.30844	0.743833	13.5867	-0.091679
8.30968	0.748315	13.593	-0.0958246
8.31093	0.753357	13.5992	-0.0975442
8.31218	0.758771	13.6054	-0.0981172
8.31342	0.764185	13.6116	-0.0979196
8.31466	0.769599	13.6181	-0.0967156
8.31591	0.775012	13.6243	-0.0949699
8.31715	0.779509	13.6305	-0.0930082
8.3184	0.783613	13.6368	-0.0907136
8.31964	0.787717	13.643	-0.0890204
8.32089	0.791821	13.6492	-0.0898493
8.32213	0.795924	13.6554	-0.0893129
8.32337	0.800028	13.6616	-0.0884172
8.32462	0.804557	13.6679	-0.088619
8.32586	0.809722	13.6743	-0.0878032
8.32711	0.814887	13.6805	-0.0871774
8.32835	0.820053	13.6868	-0.0878259
8.32966	0.825218	13.693	-0.0897518
8.33106	0.829935	13.6992	-0.0919088
8.33232	0.833979	13.7054	-0.0923831
8.33356	0.838023	13.7116	-0.0902165
8.33481	0.842067	13.7179	-0.0881755
8.33605	0.846111	13.7243	-0.0865142
8.3373	0.850156	13.7305	-0.0842293
8.33854	0.854461	13.7368	-0.0827681
8.33979	0.859812	13.743	-0.082529
8.34103	0.865163	13.7492	-0.0825421
8.34228	0.870513	13.7554	-0.0814316
8.34352	0.875864	13.7617	-0.079823
8.34477	0.881015	13.7679	-0.0795369
8.34602	0.88537	13.7741	-0.0815395
8.34725	0.889725	13.7805	-0.0837892
8.3485	0.89408	13.7868	-0.0829474
8.34974	0.898434	13.793	-0.0808961
8.35099	0.902789	13.7992	-0.0808775
8.35224	0.907144	13.8054	-0.0829763
8.35348	0.912691	13.8117	-0.0838003
8.35472	0.918239	13.8179	-0.0826429
8.35597	0.923786	13.8241	-0.0821988
8.35721	0.929333	13.8305	-0.0840239
8.35846	0.934881	13.8368	-0.0838124
8.3597	0.939373	13.843	-0.0807658
8.36095	0.943864	13.8492	-0.0794052
8.36219	0.948356	13.8555	-0.0802271
8.36343	0.952848	13.8617	-0.0798791
8.36468	0.95734	13.8679	-0.0770205
8.36592	0.961832	13.8741	-0.0753204
8.36716	0.967187	13.8803	-0.0756988
8.36841	0.972912	13.8868	-0.0770563
8.36966	0.978637	13.893	-0.0762535
8.3709	0.984362	13.8992	-0.0748571
8.37214	0.990087	13.9055	-0.075731
8.37339	0.995253	13.9117	-0.078973
8.37463	1.00005	13.9179	-0.0835184
8.37588	1.00484	13.9241	-0.0875528
8.37712	1.00964	13.9303	-0.091082
8.37837	1.01443	13.9367	-0.093791
8.37961	1.01922	13.943	-0.096382
8.38085	1.02455	13.9492	-0.0979809
8.3821	1.03066	13.9555	-0.0974359
8.38345	1.03677	13.9617	-0.0960875
8.38481	1.04289	13.9679	-0.0954784
8.38606	1.049	13.9741	-0.0947069
8.38731	1.05469	13.9804	-0.0920456
8.38855	1.05974	13.9866	-0.0879427
8.38979	1.0648	13.993	-0.0842115
8.39104	1.06985	13.9993	-0.0834962
8.39228	1.0749	14.0055	-0.0831612
8.39352	1.07996	14.0117	-0.0823814
8.39477	1.08516	14.0179	-0.0834211
8.39602	1.09169	14.0242	-0.08594
8.39726	1.09822	14.0304	-0.0883373
8.3985	1.10474	14.0366	-0.0897274
8.39975	1.11127	14.0429	-0.0904248
8.401	1.11754	14.0493	-0.0926242
8.40224	1.12277	14.0555	-0.0955118
8.40348	1.12799	14.0617	-0.0954432
8.40473	1.13321	14.0679	-0.0949295
8.40597	1.13844	14.0742	-0.0947796
8.40721	1.14366	14.0804	-0.0938337
8.40847	1.14888	14.0866	-0.0911569
8.40971	1.1555	14.0928	-0.0880679
8.41095	1.16247	14.0993	-0.0852264
8.41219	1.16943	14.1055	-0.0833638
8.41342	1.1764	14.1117	-0.0838347
8.41468	1.18336	14.118	-0.0837664
8.41592	1.18914	14.1242	-0.0822744
8.41716	1.19491	14.1304	-0.0803235
8.41841	1.20068	14.1366	-0.0787212
8.41965	1.20646	14.1428	-0.078454
8.42089	1.21223	14.1491	-0.0799145
8.42214	1.218	14.1555	-0.0828694
8.42338	1.22437	14.1617	-0.0857632
8.42463	1.23112	14.168	-0.0872339
8.42587	1.23788	14.1742	-0.0862802
8.42712	1.24463	14.1804	-0.0861413
8.42836	1.25139	14.1866	-0.0877793
8.42961	1.25728	14.1928	-0.0904609
8.43085	1.26281	14.1991	-0.0933596
8.43209	1.26833	14.2055	-0.0953206
8.43334	1.27385	14.2117	-0.0944949
8.43458	1.27938	14.218	-0.0921614
8.43584	1.2849	14.2242	-0.090483
8.43724	1.2907	14.2304	-0.0902551
8.43855	1.29716	14.2366	-0.0912038
8.43979	1.30361	14.2429	-0.0916108
8.44104	1.31007	14.2491	-0.0908038
8.44228	1.31653	14.2553	-0.0884888
8.44353	1.32246	14.2618	-0.0858815
8.44477	1.32759	14.268	-0.0847043
8.44602	1.33273	14.2742	-0.0859828
8.44726	1.33786	14.2804	-0.0871873
8.44851	1.343	14.2867	-0.0877302
8.44976	1.34814	14.2929	-0.0888358
8.451	1.35327	14.2991	-0.0891597
8.45224	1.36018	14.3053	-0.0880946
8.45349	1.36728	14.3118	-0.0863804
8.45473	1.37438	14.318	-0.0858583
8.45597	1.38149	14.3242	-0.0856851
8.45722	1.38844	14.3305	-0.0846957
8.45846	1.39407	14.3367	-0.0856401
8.45971	1.3997	14.3429	-0.0868735
8.46095	1.40532	14.3491	-0.086044
8.4622	1.41095	14.3553	-0.0835585
8.46344	1.41657	14.3616	-0.0832186
8.46469	1.4222	14.368	-0.0872282
8.46593	1.42875	14.3742	-0.0923852
8.46718	1.43622	14.3805	-0.0958666
8.46842	1.44368	14.3867	-0.09882
8.46967	1.45115	14.3929	-0.0996704
8.47091	1.45862	14.3991	-0.0984041
8.47216	1.46469	14.4053	-0.0967405
8.4734	1.47042	14.4116	-0.0970604
8.47464	1.47615	14.418	-0.0990979
8.47589	1.48187	14.4242	-0.0995153
8.47714	1.4876	14.4305	-0.0968003
8.47838	1.49332	14.4367	-0.0953895
8.47962	1.49935	14.4429	-0.0955683
8.48087	1.50659	14.4491	-0.0922195
8.48211	1.51382	14.4553	-0.0908266
8.48335	1.52106	14.4616	-0.0915776
8.4846	1.52829	14.4678	-0.0933515
8.48584	1.53494	14.4742	-0.0955539
8.48709	1.54119	14.4805	-0.0975069
8.48832	1.54745	14.4867	-0.0987832
8.48961	1.5537	14.4929	-0.100351
8.49101	1.55995	14.4991	-0.100917
8.49229	1.56621	14.5054	-0.098034
8.49354	1.57246	14.5116	-0.0986083
8.49478	1.58073	14.5178	-0.100728
8.49602	1.589	14.5242	-0.101377
8.49727	1.59726	14.5305	-0.100814
8.49851	1.60553	14.5367	-0.0995356
8.49975	1.61352	14.5429	-0.098015
8.501	1.62085	14.5491	-0.0968489
8.50224	1.62819	14.5554	-0.0951412
8.50349	1.63552	14.5616	-0.093976
8.50473	1.64286	14.5678	-0.0962599
8.50598	1.65019	14.574	-0.0981138
8.50722	1.65752	14.5805	-0.0984113
8.50847	1.66648	14.5867	-0.0978627
8.50971	1.67585	14.5929	-0.0973591
8.51096	1.68521	14.5991	-0.0967848
8.5122	1.69458	14.6054	-0.094911
8.51345	1.70394	14.6116	-0.0926089
8.51469	1.71154	14.6178	-0.0922066
8.51594	1.71894	14.624	-0.0912619
8.51718	1.72634	14.6303	-0.0902197
8.51842	1.73373	14.6367	-0.0896474
8.51967	1.74113	14.6429	-0.0897585
8.52091	1.74853	14.6491	-0.0907094
8.52216	1.75706	14.6554	-0.0910142
8.52341	1.76633	14.6616	-0.0892578
8.52465	1.77561	14.6678	-0.0887389
8.52589	1.78489	14.674	-0.0904926
8.52714	1.79417	14.6803	-0.0903466
8.52838	1.80252	14.6867	-0.0911397
8.52963	1.80996	14.6929	-0.0922951
8.53087	1.8174	14.6992	-0.0927055
8.53212	1.82483	14.7054	-0.0919298
8.53336	1.83227	14.7116	-0.0914479
8.5346	1.8397	14.7178	-0.0937569
8.53585	1.84794	14.7241	-0.0985132
8.53709	1.85737	14.7303	-0.102284
8.53834	1.8668	14.7365	-0.103702
8.53958	1.87624	14.743	-0.102464
8.54082	1.88567	14.7492	-0.0997043
8.54207	1.8948	14.7554	-0.097236
8.5434	1.90272	14.7616	-0.0959464
8.54478	1.91065	14.7679	-0.095123
8.54604	1.91857	14.7741	-0.0931432
8.54728	1.92649	14.7803	-0.0892849
8.54852	1.93441	14.7865	-0.0847759
8.54977	1.94285	14.793	-0.0811549
8.55101	1.95335	14.7992	-0.0787355
8.55225	1.96384	14.8054	-0.0792015
8.55351	1.97434	14.8116	-0.0813627
8.55475	1.98483	14.8179	-0.0837089
8.556	1.99533	14.8241	-0.0864642
8.55724	2.00381	14.8303	-0.0908579
8.55849	2.01229	14.8365	-0.095283
8.55973	2.02077	14.8427	-0.0957886
8.56097	2.02925	14.8492	-0.0970016
8.56222	2.03773	14.8554	-0.0989672
8.56347	2.04621	14.8617	-0.0998964
8.56471	2.05643	14.8679	-0.100248
8.56595	2.06739	14.8741	-0.0992337
8.5672	2.07835	14.8803	-0.0979597
8.56844	2.08931	14.8865	-0.0968078
8.56969	2.10027	14.8928	-0.094089
8.57093	2.10961	14.8992	-0.0903016
8.57217	2.11854	14.9054	-0.0904953
8.57342	2.12747	14.9117	-0.0930046
8.57466	2.1364	14.9179	-0.0952024
8.57591	2.14533	14.9241	-0.0944658
8.57715	2.15426	14.9303	-0.0920731
8.5784	2.1641	14.9365	-0.090611
8.57964	2.17532	14.9428	-0.0902489
8.58088	2.18653	14.949	-0.0889674
8.58213	2.19775	14.9554	-0.0880414
8.58337	2.20897	14.9617	-0.0885301
8.58462	2.21905	14.9679	-0.086751
8.58587	2.22839	14.9741	-0.0821585
8.58711	2.23773	14.9803	-0.0789468
8.58835	2.24706	14.9866	-0.0798234
8.58959	2.2564	14.9928	-0.0826865
8.59084	2.26574	14.999	-0.0848281
8.59208	2.27565	15.0054	-0.0853484
8.59333	2.2879	15.0117	-0.0852262
8.59457	2.30014	15.0179	-0.0848716
8.59581	2.31238	15.0241	-0.0838278
8.59719	2.32462	15.0303	-0.0849006
8.59853	2.33606	15.0366	-0.0870537
8.59978	2.34631	15.0428	-0.0878067
8.60102	2.35655	15.049	-0.088042
8.60227	2.3668	15.0552	-0.0898519
8.60351	2.37704	15.0617	-0.091601
8.60475	2.38728	15.0679	-0.0917513
8.606	2.39753	15.0741	-0.0925291
8.60724	2.40978	15.0804	-0.0920753
8.60849	2.42226	15.0866	-0.0920402
8.60973	2.43473	15.0928	-0.0927926
8.61098	2.44721	15.099	-0.093423
8.61222	2.45917	15.1053	-0.0944737
8.61347	2.46907	15.1117	-0.0963573
8.61471	2.47898	15.1179	-0.0963728
8.61596	2.48888	15.1241	-0.093682
8.6172	2.49878	15.1304	-0.09263
8.61844	2.50869	15.1366	-0.090902
8.61969	2.51859	15.1428	-0.090277
8.62093	2.53094	15.149	-0.0912116
8.62218	2.54433	15.1553	-0.0923696
8.62342	2.55772	15.1615	-0.0925316
8.62467	2.57111	15.1679	-0.0908998
8.62591	2.58451	15.1742	-0.0878488
8.62714	2.59616	15.1804	-0.0866889
8.62839	2.60708	15.1866	-0.0883399
8.62963	2.61799	15.1928	-0.0897654
8.63087	2.6289	15.199	-0.0918361
8.63212	2.63981	15.2053	-0.0929465
8.63337	2.65072	15.2115	-0.0920417
8.63461	2.66292	15.2178	-0.0915971
8.63585	2.67704	15.2242	-0.0940338
8.6371	2.69116	15.2304	-0.0972196
8.63834	2.70529	15.2366	-0.098703
8.63959	2.71941	15.2428	-0.0986077
8.64083	2.73261	15.2491	-0.0946422
8.64208	2.74445	15.2553	-0.0902722
8.64332	2.75628	15.2615	-0.0885956
8.64457	2.76812	15.2677	-0.0896398
8.64581	2.77995	15.2742	-0.0913376
8.64705	2.79179	15.2804	-0.0915975
8.6483	2.80432	15.2866	-0.0896327
8.64957	2.81964	15.2928	-0.0886166
8.65097	2.83495	15.2991	-0.0890875
8.65227	2.85027	15.3053	-0.0893518
8.65351	2.86558	15.3115	-0.0934634
8.65475	2.88031	15.3177	-0.0979708
8.65599	2.89272	15.324	-0.0996951
8.65724	2.90513	15.3304	-0.0992305
8.65849	2.91754	15.3366	-0.0980692
8.65974	2.92995	15.3428	-0.0976398
8.66098	2.94236	15.3491	-0.0998847
8.66222	2.95477	15.3553	-0.101384
8.66347	2.97065	15.3615	-0.0997681
8.66471	2.98692	15.3677	-0.0980881
8.66596	3.00319	15.3739	-0.0963278
8.66721	3.01946	15.3804	-0.0947528
8.66845	3.03573	15.3866	-0.0947173
8.66969	3.04998	15.3928	-0.0970446
8.67095	3.06402	15.3991	-0.0999372
8.67218	3.07806	15.4053	-0.101401
8.67342	3.09209	15.4115	-0.100069
8.67467	3.10613	15.4177	-0.100127
8.67591	3.12017	15.424	-0.103358
8.67716	3.13655	15.4302	-0.104368
8.67841	3.1545	15.4366	-0.104513
8.67965	3.17244	15.4429	-0.103361
8.68089	3.19039	15.4491	-0.0992092
8.68214	3.20834	15.4553	-0.0941834
8.68338	3.22384	15.4615	-0.0926647
8.68462	3.2383	15.4678	-0.0919613
8.68587	3.25276	15.474	-0.0908608
8.68711	3.26722	15.4802	-0.0883617
8.68836	3.28168	15.4867	-0.085251
8.6896	3.29614	15.4929	-0.0844163
8.69084	3.31239	15.4991	-0.0841699
8.6921	3.33133	15.5053	-0.0848575
8.69334	3.35028	15.5116	-0.0875275
8.69458	3.36923	15.5178	-0.0905386
8.69583	3.38817	15.524	-0.0902466
8.69707	3.40583	15.5302	-0.087624
8.69831	3.42157	15.5364	-0.0853986
8.69956	3.4373	15.5429	-0.0833533
8.7008	3.45304	15.5491	-0.081922
8.70205	3.46878	15.5553	-0.0820576
8.70334	3.48451	15.5616	-0.0839253
8.70474	3.50115	15.5678	-0.0857147
8.70601	3.5214	15.574	-0.0857061
8.70725	3.54164	15.5802	-0.084384
8.7085	3.56189	15.5864	-0.081073
8.70974	3.58213	15.5929	-0.0800925
8.71099	3.60168	15.5991	-0.0803691
8.71223	3.61844	15.6053	-0.0808706
8.71347	3.63521	15.6116	-0.0814449
8.71471	3.65197	15.6178	-0.0807908
8.71596	3.66874	15.624	-0.0793792
8.7172	3.6855	15.6302	-0.0799859
8.71845	3.70227	15.6365	-0.0819874
8.7197	3.72399	15.6427	-0.084001
8.72094	3.7457	15.6491	-0.0880034
8.72218	3.76742	15.6553	-0.0919772
8.72343	3.78914	15.6616	-0.0946869
8.72468	3.81085	15.6678	-0.0960082
8.72592	3.8291	15.674	-0.0964173
8.72717	3.84696	15.6802	-0.096589
8.72841	3.86482	15.6865	-0.0959233
8.72965	3.88267	15.6927	-0.0936991
8.7309	3.90053	15.6991	-0.0911224
8.73214	3.91839	15.7054	-0.0885743
8.73339	3.94025	15.7116	-0.0858551
8.73464	3.9631	15.7178	-0.083127
8.73589	3.98595	15.724	-0.0816402
8.73714	4.0088	15.7303	-0.0820385
8.73838	4.03166	15.7365	-0.0834189
8.73962	4.05216	15.7427	-0.0853453
8.74087	4.0711	15.7489	-0.0873952
8.74211	4.09004	15.7554	-0.0880995
8.74336	4.10898	15.7616	-0.0891575
8.7446	4.12793	15.7678	-0.0923049
8.74585	4.14687	15.774	-0.096082
8.74709	4.16904	15.7803	-0.0990843
8.74833	4.19336	15.7865	-0.100264
8.74958	4.21768	15.7927	-0.100141
8.75082	4.242	15.7989	-0.0989456
8.75207	4.26633	15.8053	-0.0971345
8.75331	4.28885	15.8116	-0.0933293
8.75455	4.30869	15.8178	-0.0909004
8.7558	4.32852	15.8241	-0.0905468
8.75715	4.34836	15.8303	-0.0884991
8.75852	4.36819	15.8365	-0.0863505
8.75976	4.38803	15.8427	-0.0852734
8.76101	4.40987	15.849	-0.085103
8.76225	4.43473	15.8552	-0.0860843
8.7635	4.45959	15.8616	-0.0878679
8.76474	4.48445	15.8678	-0.0882246
8.76598	4.5093	15.8741	-0.0906952
8.76724	4.53326	15.8803	-0.0941314
8.76848	4.55361	15.8865	-0.0957337
8.76972	4.57396	15.8927	-0.0955567
8.77097	4.59431	15.899	-0.0938429
8.77222	4.61466	15.9052	-0.0917752
8.77345	4.635	15.9115	-0.0891681
8.7747	4.65645	15.9178	-0.0858797
8.77595	4.68226	15.9241	-0.0841318
8.77719	4.70807	15.9303	-0.0839948
8.77843	4.73388	15.9365	-0.0854616
8.77968	4.75969	15.9427	-0.0864153
8.78093	4.7855	15.949	-0.0852927
8.78217	4.80635	15.9552	-0.0838604
8.78341	4.82721	15.9614	-0.0830638
8.78467	4.84807	15.9679	-0.0809652
8.78591	4.86893	15.9741	-0.0791858
8.78714	4.88979	15.9803	-0.0797026
8.7884	4.91064	15.9865	-0.078746
8.78964	4.93749	15.9927	-0.0801902
8.79088	4.96433	15.999	-0.0806307
8.79213	4.99118	16.0052	-0.0813447
8.79337	5.01803	16.0114	-0.0844641
8.79461	5.04487	16.0176	-0.0885657
8.79586	5.06772	16.0241	-0.0916988
8.7971	5.08957	16.0303	-0.0962862
8.79835	5.11142	16.0365	-0.101436
8.79959	5.13328	16.0428	-0.104229
8.80084	5.15513	16.049	-0.106471
8.80208	5.17698	16.0552	-0.106192
8.80333	5.20231	16.0614	-0.105039
8.80457	5.22995	16.0676	-0.102946
8.80581	5.2576	16.0741	-0.100269
8.80706	5.28524	16.0803	-0.0982771
8.8083	5.31289	16.0865	-0.0980148
8.80955	5.33731	16.0928	-0.100195
8.81094	5.35957	16.099	-0.101715
8.81226	5.38184	16.1052	-0.100104
8.8135	5.4041	16.1114	-0.0984451
8.81475	5.42637	16.1176	-0.0983002
8.816	5.44863	16.1239	-0.0993577
8.81724	5.47267	16.1303	-0.100701
8.81849	5.50083	16.1365	-0.102183
8.81973	5.52899	16.1428	-0.103641
8.82097	5.55715	16.149	-0.104521
8.82222	5.58532	16.1552	-0.102899
8.82346	5.61147	16.1614	-0.101902
8.82471	5.63461	16.1677	-0.104122
8.82595	5.65775	16.1739	-0.107737
8.82719	5.68089	16.1803	-0.110448
8.82844	5.70403	16.1866	-0.111594
8.82969	5.72717	16.1928	-0.111437
8.83093	5.75086	16.199	-0.110991
8.83218	5.77943	16.2052	-0.109127
8.83342	5.80801	16.2114	-0.107625
8.83467	5.83659	16.2177	-0.105275
8.83591	5.86517	16.2239	-0.102162
8.83715	5.89265	16.2301	-0.100391
8.8384	5.91577	16.2366	-0.0986953
8.83964	5.93889	16.2428	-0.0959706
8.84089	5.962	16.249	-0.0929999
8.84213	5.98512	16.2552	-0.0916325
8.84338	6.00824	16.2615	-0.0927015
8.84462	6.03136	16.2677	-0.0952377
8.84587	6.05928	16.2739	-0.0951303
8.84711	6.08775	16.2801	-0.0955107
8.84836	6.11621	16.2866	-0.0964894
8.8496	6.14467	16.2928	-0.0963235
8.85084	6.17313	16.299	-0.0955972
8.85209	6.19561	16.3052	-0.0959228
8.85333	6.21808	16.3115	-0.0968473
8.85458	6.24055	16.3177	-0.0956666
8.85582	6.26303	16.3239	-0.0922125
8.85707	6.2855	16.3301	-0.0909955
8.85831	6.30798	16.3364	-0.0927271
8.85955	6.33356	16.3428	-0.0932018
8.8608	6.36123	16.349	-0.0923066
8.86204	6.38889	16.3553	-0.0913297
8.86332	6.41655	16.3615	-0.0903395
8.86473	6.44421	16.3677	-0.0891792
8.86601	6.4684	16.3739	-0.0904004
8.86726	6.49027	16.3802	-0.0933568
8.8685	6.51214	16.3864	-0.0955407
8.86974	6.53401	16.3928	-0.0954017
8.87098	6.55587	16.399	-0.0922531
8.87223	6.57774	16.4053	-0.0893286
8.87348	6.60176	16.4115	-0.0894031
8.87472	6.62899	16.4177	-0.0921622
8.87597	6.65622	16.4239	-0.0939946
8.87721	6.68346	16.4302	-0.0916383
8.87846	6.71069	16.4364	-0.0871828
8.8797	6.73615	16.4426	-0.0856227
8.88095	6.75749	16.4491	-0.0852299
8.88219	6.77882	16.4553	-0.0850813
8.88343	6.80016	16.4615	-0.0877262
8.88468	6.82149	16.4677	-0.0919158
8.88593	6.84283	16.474	-0.0942435
8.88717	6.86466	16.4802	-0.0936266
8.88841	6.89094	16.4864	-0.093323
8.88966	6.91723	16.4926	-0.0968665
8.8909	6.94351	16.4989	-0.10092
8.89215	6.9698	16.5053	-0.102122
8.89339	6.99554	16.5115	-0.101542
8.89464	7.01639	16.5177	-0.10015
8.89588	7.03724	16.524	-0.10027
8.89712	7.05808	16.5302	-0.102276
8.89837	7.07893	16.5364	-0.10373
8.89962	7.09978	16.5426	-0.103941
8.90086	7.12063	16.5489	-0.104466
8.9021	7.14534	16.5553	-0.107122
8.90335	7.17047	16.5615	-0.109357
8.90459	7.19561	16.5678	-0.108281
8.90583	7.22075	16.574	-0.107324
8.90708	7.24588	16.5802	-0.108046
8.90832	7.26621	16.5864	-0.108277
8.90957	7.286	16.5927	-0.106348
8.91081	7.3058	16.5989	-0.104352
8.91206	7.32559	16.6051	-0.103657
8.9133	7.34538	16.6115	-0.104527
8.91455	7.36517	16.6178	-0.103266
8.91579	7.38812	16.624	-0.0986545
8.91711	7.41243	16.6302	-0.0962788
8.9185	7.43673	16.6364	-0.0964377
8.91975	7.46104	16.6427	-0.0967382
8.921	7.48534	16.6489	-0.0963274
8.92224	7.50653	16.6551	-0.0971783
8.92348	7.52565	16.6615	-0.0984211
8.92473	7.54477	16.6678	-0.0971098
8.92597	7.56388	16.674	-0.0942339
8.92721	7.583	16.6802	-0.0942734
8.92846	7.60211	16.6864	-0.098599
8.92971	7.62272	16.6927	-0.102229
8.93095	7.64557	16.6989	-0.102869
8.9322	7.66841	16.7051	-0.102582
8.93344	7.69125	16.7113	-0.102582
8.93468	7.7141	16.7178	-0.101443
8.93593	7.73479	16.724	-0.0988743
8.93717	7.75227	16.7302	-0.0988594
8.93842	7.76975	16.7364	-0.100602
8.93966	7.78723	16.7427	-0.100047
8.9409	7.80471	16.7489	-0.0973067
8.94215	7.82219	16.7551	-0.0951311
8.94339	7.84035	16.7613	-0.0945346
8.94464	7.86121	16.7678	-0.0932804
8.94588	7.88208	16.774	-0.0913402
8.94713	7.90295	16.7802	-0.091525
8.94837	7.92382	16.7865	-0.0931403
8.94962	7.94419	16.7927	-0.0945153
8.95086	7.96011	16.7989	-0.0940391
8.95211	7.97603	16.8051	-0.0918688
8.95336	7.99195	16.8114	-0.089489
8.9546	8.00787	16.8176	-0.0887261
8.95584	8.02378	16.824	-0.0899335
8.95708	8.0397	16.8302	-0.0915577
8.95833	8.05868	16.8365	-0.0927099
8.95958	8.07766	16.8427	-0.0917175
8.96082	8.09664	16.8489	-0.091946
8.96206	8.11562	16.8551	-0.0928897
8.96331	8.1346	16.8613	-0.092791
8.96455	8.14972	16.8676	-0.0925384
8.96579	8.16441	16.874	-0.0941302
8.96704	8.1791	16.8802	-0.0967677
8.96829	8.19379	16.8865	-0.0975813
8.96954	8.20848	16.8927	-0.0956143
8.9709	8.22318	16.8989	-0.0941194
8.97225	8.24003	16.9051	-0.0946996
8.9735	8.25742	16.9114	-0.094781
8.97474	8.27482	16.9176	-0.0931449
8.97598	8.29221	16.9238	-0.0914018
8.97723	8.3096	16.9303	-0.0913944
8.97847	8.32384	16.9365	-0.0923507
8.97972	8.33672	16.9427	-0.0917709
8.98097	8.3496	16.9489	-0.0895029
8.98221	8.36248	16.9551	-0.0900155
8.98346	8.37537	16.9614	-0.092411
8.9847	8.38825	16.9676	-0.0932822
8.98594	8.40261	16.9738	-0.0934018
8.98719	8.41796	16.9802	-0.0947369
8.98843	8.4333	16.9865	-0.0968425
8.98968	8.44865	16.9927	-0.0972284
8.99092	8.464	16.999	-0.0961348
8.99217	8.47785	17.0052	-0.0940771
8.99341	8.48947	17.0114	-0.0937076
8.99465	8.50109	17.0176	-0.0964971
8.9959	8.51271	17.0238	-0.0981934
8.99714	8.52433	17.0301	-0.0978616
8.99839	8.53595	17.0365	-0.0963831
8.99964	8.54809	17.0427	-0.0954944
9.00088	8.56228	17.049	-0.0962737
9.00213	8.57648	17.0552	-0.0982021
9.00337	8.59068	17.0614	-0.0994209
9.00461	8.60487	17.0676	-0.101638
9.00585	8.61839	17.0738	-0.103059
9.0071	8.6292	17.0801	-0.101122
9.00834	8.64001	17.0864	-0.0977759
9.00959	8.65081	17.0927	-0.0954404
9.01083	8.66162	17.099	-0.0949257
9.01208	8.67243	17.1052	-0.0953525
9.01332	8.68324	17.1114	-0.0945694
9.01457	8.69525	17.1176	-0.0936304
9.01581	8.7074	17.1239	-0.0934427
9.01706	8.71954	17.1301	-0.0938462
9.0183	8.73169	17.1363	-0.0951939
9.01955	8.74384	17.1427	-0.09627
9.02079	8.75292	17.149	-0.0975955
9.02203	8.76201	17.1552	-0.0992672
9.02329	8.77109	17.1614	-0.0999965
9.0247	8.78018	17.1676	-0.0992216
9.02599	8.78927	17.1739	-0.100023
9.02724	8.79835	17.1801	-0.101045
9.02849	8.80878	17.1863	-0.101961
9.02973	8.81979	17.1926	-0.102251
9.03097	8.8308	17.199	-0.0999194
9.03221	8.84181	17.2052	-0.0955829
9.03346	8.85282	17.2114	-0.092368
9.0347	8.86166	17.2177	-0.0916737
9.03594	8.86997	17.2239	-0.0912773
9.03719	8.87827	17.2301	-0.0937081
9.03843	8.88658	17.2363	-0.0946349
9.03968	8.89488	17.2425	-0.0945297
9.04093	8.90319	17.249	-0.0941682
9.04217	8.91178	17.2552	-0.0946034
9.04342	8.92079	17.2614	-0.0982765
9.04466	8.9298	17.2677	-0.104419
9.04591	8.93881	17.2739	-0.109795
9.04715	8.94782	17.2801	-0.112748
9.04839	8.95535	17.2863	-0.113642
9.04964	8.96189	17.2926	-0.111709
9.05088	8.96844	17.2988	-0.110199
9.05213	8.97498	17.3052	-0.109908
9.05337	8.98152	17.3115	-0.110381
9.05463	8.98807	17.3177	-0.110527
9.05587	8.99472	17.3239	-0.109403
9.05712	9.00183	17.3301	-0.106679
9.05836	9.00893	17.3364	-0.10397
9.05961	9.01603	17.3426	-0.101775
9.06085	9.02313	17.3488	-0.101659
9.0621	9.02972	17.3552	-0.10209
9.06334	9.03424	17.3615	-0.102253
9.06458	9.03877	17.3677	-0.100903
9.06583	9.04329	17.3739	-0.0975954
9.06707	9.04782	17.3801	-0.0944423
9.06832	9.05234	17.3863	-0.0938885
9.06956	9.05687	17.3926	-0.0949405
9.07081	9.06165	17.3988	-0.0954604
9.07205	9.06646	17.405	-0.095486
9.0733	9.07127	17.4115	-0.0931938
9.07454	9.07608	17.4177	-0.0894608
9.07579	9.0809	17.4239	-0.0882458
9.07709	9.0845	17.4301	-0.0913149
9.07849	9.08797	17.4364	-0.0953952
9.07975	9.09144	17.4426	-0.0971595
9.081	9.09491	17.4488	-0.0968317
9.08224	9.09838	17.455	-0.0965337
9.08348	9.10185	17.4615	-0.0967678
9.08473	9.1054	17.4677	-0.097271
9.08597	9.109	17.4739	-0.10015
9.08722	9.11259	17.4801	-0.10417
9.08847	9.11618	17.4864	-0.105686
9.08971	9.11977	17.4926	-0.104552
9.09096	9.12201	17.4988	-0.104757
9.0922	9.12368	17.505	-0.106636
9.09345	9.12535	17.5113	-0.105951
9.09469	9.12702	17.5177	-0.105235
9.09594	9.12869	17.5239	-0.105882
9.09718	9.13036	17.5302	-0.106667
9.09842	9.13235	17.5364	-0.106116
9.09967	9.13467	17.5426	-0.104248
9.10091	9.13698	17.5488	-0.102441
9.10216	9.1393	17.5551	-0.101065
9.10341	9.14162	17.5613	-0.0988932
9.10464	9.14365	17.5677	-0.0966448
9.10589	9.14527	17.5739	-0.0969607
9.10714	9.14688	17.5802	-0.0996524
9.10838	9.14849	17.5864	-0.101652
9.10962	9.15011	17.5926	-0.100995
9.11087	9.15172	17.5988	-0.0994984
9.11211	9.1532	17.605	-0.0996681
9.11336	9.15435	17.6113	-0.101246
9.1146	9.15551	17.6175	-0.102083
9.11585	9.15667	17.6239	-0.105275
9.11709	9.15782	17.6302	-0.108595
9.11833	9.15887	17.6364	-0.108982
9.11958	9.15947	17.6426	-0.106066
9.12082	9.16007	17.6488	-0.104028
9.12207	9.16067	17.6551	-0.105808
9.12332	9.16127	17.6613	-0.108947
9.12456	9.16187	17.6675	-0.109388
9.1258	9.16246	17.6738	-0.108177
9.12704	9.16301	17.6802	-0.109086
9.12829	9.16356	17.6864	-0.107643
9.12953	9.16411	17.6926	-0.10691
9.13087	9.16466	17.6988	-0.109333
9.13224	9.16521	17.7051	-0.112458
9.13349	9.16551	17.7113	-0.113829
9.13474	9.16577	17.7175	-0.113283
9.13599	9.16603	17.7237	-0.112522
9.13723	9.1663	17.7302	-0.113923
9.13847	9.16656	17.7364	-0.118195
9.13971	9.16683	17.7426	-0.120347
9.14095	9.1665	17.7489	-0.119649
9.1422	9.16603	17.7551	-0.117438
9.14345	9.16556	17.7613	-0.115214
9.14469	9.16509	17.7675	-0.113394
9.14594	9.16461	17.7738	-0.112044
9.14718	9.16406	17.78	-0.111738
9.14843	9.16346	17.7864	-0.112361
9.14967	9.16287	17.7927	-0.111774
9.15092	9.16227	17.7989	-0.108272
9.15216	9.16168	17.8051	-0.1049
9.15341	9.16109	17.8113	-0.104415
9.15465	9.15997	17.8175	-0.104136
9.15589	9.15833	17.8238	-0.103094
9.15714	9.15668	17.83	-0.102575
9.15839	9.15504	17.8364	-0.103604
9.15963	9.1534	17.8427	-0.103788
9.16086	9.15143	17.8489	-0.0999013
9.1621	9.14914	17.8551	-0.0971655
9.16335	9.14685	17.8613	-0.0972842
9.16459	9.14456	17.8676	-0.0980779
9.16584	9.14227	17.8738	-0.0983939
9.16708	9.13998	17.88	-0.0989325
9.16833	9.13713	17.8862	-0.100249
9.16957	9.13297	17.8927	-0.101391
9.17081	9.12881	17.8989	-0.100657
9.17206	9.12465	17.9051	-0.0990542
9.1733	9.12049	17.9113	-0.101546
9.17455	9.11647	17.9176	-0.104152
9.17579	9.11277	17.9238	-0.103929
9.17704	9.10907	17.93	-0.103879
9.17828	9.10536	17.9362	-0.105038
9.17953	9.10166	17.9427	-0.106335
9.18077	9.09796	17.9489	-0.106902
9.18201	9.09426	17.9551	-0.106896
9.18327	9.08955	17.9614	-0.106437
9.18466	9.08472	17.9676	-0.107019
9.18598	9.0799	17.9738	-0.106538
9.18723	9.07508	17.98	-0.105741
9.18847	9.07026	17.9862	-0.106898
9.18972	9.06549	17.9925	-0.108396
9.19096	9.06072	17.9989	-0.108869
9.1922	9.05595	18.0051	-0.109121
9.19345	9.05118	18.0114	-0.109665
9.19469	9.0464	18.0176	-0.108684
9.19594	9.04163	18.0238	-0.108222
9.19718	9.03584	18.03	-0.107414
9.19843	9.02937	18.0363	-0.10762
9.19968	9.0229	18.0425	-0.109059
9.20092	9.01644	18.0489	-0.109097
9.20216	9.00997	18.0552	-0.10707
9.2034	9.00409	18.0614	-0.104184
9.20465	8.99836	18.0676	-0.101705
9.2059	8.99262	18.0738	-0.0991321
9.20714	8.98689	18.0801	-0.0981277
9.20839	8.98116	18.0863	-0.0974962
9.20963	8.97543	18.0925	-0.0972523
9.21087	8.9691	18.0987	-0.0975906
9.21212	8.96188	18.1052	-0.0971746
9.21336	8.95465	18.1114	-0.0951002
9.21461	8.94743	18.1176	-0.0922809
9.21586	8.94021	18.1238	-0.0907423
9.2171	8.93351	18.1301	-0.0899966
9.21834	8.92733	18.1363	-0.0895585
9.21958	8.92116	18.1425	-0.0900897
9.22083	8.91498	18.1487	-0.09031
9.22207	8.90881	18.1551	-0.089961
9.22332	8.90263	18.1614	-0.0888508
9.22456	8.89611	18.1676	-0.087343
9.22581	8.88819	18.1738	-0.086759
9.22705	8.88027	18.1801	-0.0882849
9.2283	8.87235	18.1863	-0.0921273
9.22954	8.86443	18.1925	-0.0952267
9.23078	8.85707	18.1987	-0.0961289
9.23203	8.85102	18.205	-0.0959702
9.23327	8.84497	18.2114	-0.0971401
9.23452	8.83892	18.2176	-0.0993786
9.23576	8.83287	18.2238	-0.101335
9.23703	8.82682	18.2301	-0.102864
9.23844	8.82076	18.2363	-0.104681
9.23972	8.81301	18.2425	-0.106299
9.24097	8.80507	18.2487	-0.105438
9.24221	8.79713	18.255	-0.103221
9.24346	8.78919	18.2613	-0.103201
9.2447	8.78125	18.2676	-0.104384
9.24595	8.77432	18.2739	-0.104529
9.24719	8.7675	18.2801	-0.103111
9.24843	8.76067	18.2863	-0.101094
9.24968	8.75385	18.2925	-0.100264
9.25092	8.74703	18.2987	-0.101314
9.25217	8.74021	18.305	-0.101943
9.25341	8.73206	18.3112	-0.104067
9.25465	8.72335	18.3176	-0.107578
9.2559	8.71464	18.3239	-0.108654
9.25714	8.70593	18.3301	-0.107762
9.25839	8.69722	18.3363	-0.105984
9.25964	8.68952	18.3425	-0.104648
9.26088	8.68251	18.3487	-0.104721
9.26212	8.67549	18.355	-0.105113
9.26336	8.66848	18.3612	-0.103492
9.26461	8.66146	18.3675	-0.103316
9.26586	8.65445	18.3739	-0.101675
9.2671	8.6467	18.3801	-0.0994385
9.26835	8.63783	18.3863	-0.0994384
9.26959	8.62897	18.3925	-0.0992238
9.27083	8.62011	18.3988	-0.0984743
9.27208	8.61125	18.405	-0.098774
9.27333	8.60298	18.4112	-0.100108
9.27457	8.59561	18.4174	-0.100514
9.27581	8.58825	18.4239	-0.102251
9.27706	8.58088	18.4301	-0.102543
9.2783	8.57351	18.4363	-0.102282
9.27955	8.56614	18.4425	-0.102439
9.28079	8.55845	18.4488	-0.102795
9.28204	8.54792	18.455	-0.104223
9.28328	8.53739	18.4612	-0.105939
9.28452	8.52686	18.4674	-0.105366
9.28577	8.51633	18.4737	-0.103529
9.28701	8.50614	18.4801	-0.102819
9.28826	8.49735	18.4863	-0.100778
9.2895	8.48857	18.4926	-0.0992715
9.29082	8.47978	18.4988	-0.0984058
9.29221	8.47099	18.505	-0.0982338
9.29347	8.4622	18.5112	-0.0984557
9.29471	8.45342	18.5175	-0.0985779
9.29596	8.44303	18.5237	-0.0992899
9.2972	8.43247	18.5301	-0.101911
9.29844	8.42191	18.5364	-0.105474
9.29969	8.41134	18.5426	-0.107882
9.30094	8.40078	18.5488	-0.11213
9.30219	8.39192	18.555	-0.116193
9.30343	8.38325	18.5612	-0.117718
9.30468	8.37457	18.5675	-0.117082
9.30592	8.3659	18.5737	-0.116691
9.30716	8.35723	18.5799	-0.117538
9.30841	8.34855	18.5864	-0.117954
9.30965	8.3385	18.5926	-0.113729
9.3109	8.32752	18.5988	-0.10849
9.31214	8.31654	18.605	-0.107467
9.31339	8.30556	18.6113	-0.10529
9.31463	8.29459	18.6175	-0.101807
9.31587	8.28493	18.6237	-0.100161
9.31711	8.27584	18.6299	-0.099659
9.31836	8.26676	18.6364	-0.0977519
9.3196	8.25767	18.6426	-0.0945688
9.32085	8.24858	18.6488	-0.0911633
9.32209	8.23949	18.655	-0.0923107
9.32334	8.22978	18.6613	-0.094877
9.32458	8.21862	18.6675	-0.0933848
9.32583	8.20746	18.6737	-0.090744
9.32707	8.1963	18.6799	-0.0888204
9.32831	8.18513	18.6861	-0.088212
9.32956	8.17471	18.6926	-0.0890802
9.33081	8.16539	18.6988	-0.090944
9.33205	8.15608	18.7051	-0.093996
9.3333	8.14676	18.7113	-0.0978911
9.33454	8.13744	18.7175	-0.102211
9.33579	8.12813	18.7237	-0.10515
9.33703	8.11858	18.7299	-0.107713
9.33827	8.10692	18.7362	-0.110637
9.33952	8.09526	18.7426	-0.114106
9.34076	8.0836	18.7488	-0.117304
9.342	8.07195	18.7551	-0.119253
9.34325	8.0606	18.7613	-0.11949
9.34461	8.05211	18.7675	-0.118677
9.34596	8.04361	18.7737	-0.11678
9.34721	8.03512	18.78	-0.11431
9.34846	8.02662	18.7862	-0.113885
9.3497	8.01812	18.7924	-0.114847
9.35094	8.00963	18.7989	-0.115451
9.35219	7.99939	18.8051	-0.115058
9.35343	7.98895	18.8113	-0.113889
9.35467	7.97852	18.8175	-0.111299
9.35592	7.96809	18.8238	-0.11019
9.35716	7.95765	18.83	-0.109194
9.35841	7.94882	18.8362	-0.109294
9.35965	7.94016	18.8424	-0.110712
9.3609	7.9315	18.8488	-0.110651
9.36214	7.92284	18.8551	-0.110053
9.36339	7.91418	18.8613	-0.110787
9.36463	7.90552	18.8675	-0.111782
9.36587	7.89523	18.8738	-0.110841
9.36712	7.88424	18.88	-0.111562
9.36836	7.87325	18.8862	-0.113696
9.36961	7.86226	18.8924	-0.115839
9.37085	7.85127	18.8986	-0.117272
9.3721	7.84166	18.9051	-0.117174
9.37335	7.83298	18.9113	-0.116271
9.37458	7.82429	18.9175	-0.114456
9.37582	7.81561	18.9238	-0.111827
9.37707	7.80692	18.93	-0.109896
9.37831	7.79823	18.9362	-0.110217
9.37956	7.78842	18.9424	-0.110937
9.3808	7.77747	18.9486	-0.11027
9.38204	7.76652	18.9549	-0.109847
9.38329	7.75557	18.9613	-0.110295
9.38453	7.74462	18.9675	-0.111379
9.38577	7.7343	18.9738	-0.113019
9.38702	7.72543	18.98	-0.114568
9.38826	7.71655	18.9862	-0.114372
9.38951	7.70768	18.9924	-0.113907
9.39075	7.69881	18.9987	-0.11348
9.392	7.68993	19.0049	-0.112659
9.39324	7.68029	19.0113	-0.112297
9.39449	7.66885	19.0176	-0.111796
9.39573	7.6574	19.0238	-0.110363
9.39699	7.64596	19.03	-0.107688
9.3984	7.63452	19.0362	-0.105013
9.3997	7.62331	19.0424	-0.104119
9.40094	7.61421	19.0487	-0.104912
9.40218	7.60511	19.0549	-0.105882
9.40343	7.59601	19.0611	-0.106821
9.40467	7.58691	19.0676	-0.10845
9.40592	7.57781	19.0738	-0.109864
9.40717	7.56855	19.08	-0.111305
9.40842	7.55786	19.0862	-0.113781
9.40966	7.54717	19.0924	-0.116795
9.4109	7.53649	19.0987	-0.117942
9.41215	7.5258	19.1049	-0.117676
9.41339	7.51512	19.1111	-0.117245
9.41463	7.50617	19.1176	-0.116632
9.41588	7.49743	19.1238	-0.115201
9.41713	7.48868	19.13	-0.112762
9.41837	7.47993	19.1362	-0.111623
9.41961	7.47118	19.1425	-0.111932
9.42086	7.46243	19.1487	-0.11153
9.4221	7.45158	19.1549	-0.109577
9.42334	7.4402	19.1611	-0.109138
9.42459	7.42881	19.1673	-0.109614
9.42584	7.41743	19.1738	-0.110314
9.42708	7.40605	19.18	-0.110658
9.42832	7.3963	19.1862	-0.111645
9.42957	7.38725	19.1925	-0.112268
9.43081	7.3782	19.1987	-0.110456
9.43206	7.36915	19.2049	-0.107046
9.4333	7.3601	19.2111	-0.104482
9.43455	7.35105	19.2174	-0.103898
9.43579	7.34113	19.2238	-0.102733
9.43704	7.33033	19.23	-0.100631
9.43828	7.31953	19.2363	-0.0986565
9.43953	7.30873	19.2425	-0.0971139
9.44077	7.29793	19.2487	-0.0961062
9.44201	7.28826	19.2549	-0.0961745
9.44326	7.27973	19.2612	-0.0967932
9.4445	7.27119	19.2674	-0.0961954
9.44575	7.26265	19.2736	-0.0951851
9.44699	7.25412	19.2801	-0.0941281
9.44823	7.24558	19.2863	-0.0936509
9.44948	7.23649	19.2925	-0.0941043
9.45076	7.22516	19.2987	-0.0946895
9.45217	7.21383	19.3049	-0.0957192
9.45344	7.2025	19.3112	-0.0968997
9.45469	7.19117	19.3174	-0.0969876
9.45593	7.18062	19.3236	-0.0951856
9.45717	7.17186	19.33	-0.0944972
9.45842	7.1631	19.3363	-0.0939935
9.45966	7.15435	19.3425	-0.0935366
9.4609	7.14559	19.3487	-0.0936899
9.46215	7.13683	19.355	-0.0931292
9.46339	7.12807	19.3612	-0.0915697
9.46464	7.11825	19.3674	-0.0888652
9.46588	7.1083	19.3736	-0.0860248
9.46712	7.09835	19.3798	-0.0849653
9.46837	7.08841	19.3863	-0.0861098
9.46962	7.07862	19.3925	-0.0890989
9.47086	7.07026	19.3987	-0.0919033
9.4721	7.0619	19.405	-0.0938493
9.47335	7.05354	19.4112	-0.0949149
9.4746	7.04518	19.4174	-0.0962127
9.47584	7.03682	19.4236	-0.0985829
9.47709	7.02846	19.4299	-0.101197
9.47833	7.01856	19.4362	-0.102443
9.47958	7.00801	19.4425	-0.10261
9.48082	6.99746	19.4488	-0.102926
9.48208	6.98691	19.455	-0.101397
9.48332	6.97636	19.4612	-0.100817
9.48456	6.96791	19.4674	-0.101362
9.48581	6.96	19.4736	-0.10104
9.48705	6.95208	19.4799	-0.0993215
[truncated: 10,820 more rows]

## Sheet: 4k
	O432-17(-) pH 8	O432-17(-) pH 8	O432-17(-) pH 8	O432-17(-) pH 8	O432-17(-) pH 8	O432-17(-) pH 8	O432-17(-) pH 4	O432-17(-) pH 4	O432-17(-) pH 4	O432-17(-) pH 4	O432-17(-) pH 4	O432-17(-) pH 4	O42.1 pH 8	O42.1 pH 8	O42.1 pH 8	O42.1 pH 8	O42.1 pH 8	O42.1 pH 8	O42.1 pH 4	O42.1 pH 4	O42.1 pH 4	O42.1 pH 4	O42.1 pH 4	O42.1 pH 4	Buffer	Buffer	Buffer	Buffer	Buffer	Buffer
mRuby2-Fc	174	180	195	189	108	92	690	743	869	786	1015	1110	69	72	66	62	64	75	432	478	335	310	454	494	30	15	32	25	12	23
pos36GFP	258	279	353	376	261	234	692	801	1178	1301	951	1157	262	246	301	295	204	203	317	415	428	476	523	624	312	323	406	347	302	292
