# Supplementary material for: Computational design of non-porous pH-responsive antibody nanoparticles
Source: Nat Struct Mol Biol. 2024 May 9;31(9):1404–12. doi: 10.1038/s41594-024-01288-5 (PMC11402598; doi:10.1038/s41594-024-01288-5)
Supplement: Supplementary file 7 — Statistical source data. [file 41594_2024_1288_MOESM7_ESM.xlsx]

## Sheet: 5c
pH	Trimer-AF647	Trimer-AF647	Trimer-AF647	sfGFP-Fc	sfGFP-Fc	sfGFP-Fc
4.2	0	0		0	0	0
5.1	0.515108	0.548253		1	0.688421	1
5.3	0.609816	0.627382		0.828812	0.743368	0.929506
5.5	0.482916	0.57904		0.654018	0.691579	0.776119
5.7	0.630403	0.748941		0.68956	0.713263	0.907922
5.9	0.600007	1		0.560096	0.838737	0.799311
6.1	0.574857	0.506175		0.548592	0.523158	0.685189
6.3	0.667194	0.773377		0.646978	0.766316	0.596096
6.5	0.677182	0.601535		0.622596	0.718316	0.609644
7.5	1	0.969742		0.761161	1	0.591274

## Sheet: 5d
pH	Trimer-AF647	Trimer-AF647	Trimer-AF647	sfGFP-Fc	sfGFP-Fc	sfGFP-Fc
4.2	0	0	0	0	0	0
5.1	0.582254	0.574584	0.692181	1	0.5859	0.990297
5.3	0.689766	0.719194	0.91786	0.98044	0.645573	1
5.5	0.640693	0.397371	0.824691	0.811051	0.494466	0.944019
5.7	0.807345	0.505171	0.803457	0.8415	0.542589	0.733346
5.9	0.768292	0.415776	0.908148	0.7683	0.481713	0.827207
6.1	0.648756	0.901665	0.790123	0.628151	0.829163	0.749207
6.3	0.809442	0.773707	0.783704	0.762855	0.72281	0.708901
6.5	0.772206	0.645223	0.679506	0.709216	0.657122	0.64471
7.5	1	1	1	0.87558	1	0.854264

## Sheet: 5e
pH	Trimer-AF647	Trimer-AF647	Trimer-AF647	sfGFP-Fc	sfGFP-Fc	sfGFP-Fc
4.2	0	0		0	0	0
5.1	0.209356	0.117771		1	0.260415	0.231537
5.3	0.310522	0.152099		0.946431	0.331331	0.303856
5.5	0.265189	0.19118		0.846351	0.370277	0.358719
5.7	0.395249	0.470029		0.766159	0.48789	0.645885
5.9	0.42313	0.394508		0.661267	0.476071	0.544792
6.1	0.565501	0.427515		0.733119	0.561907	0.675235
6.3	0.729379	0.582255		0.775942	0.69037	0.701132
6.5	0.642769	0.491946		0.731195	0.645611	0.754652
7.5	1	1		0.874258	1	1

## Sheet: 5f
pH	Trimer-AF647	Trimer-AF647	Trimer-AF647	sfGFP-Fc	sfGFP-Fc	sfGFP-Fc
4.2	0	0	0	0	0	0
5.1	0.145907	0.0518367	0.223249	0.994309	0.447269	0.414315
5.3	0.39057	0.227347	0.433795	1	0.598739	0.662986
5.5	0.296036	0.295918	0.436105	0.85887	0.615126	0.788344
5.7	0.501173	0.422449	0.41224	0.777209	0.694118	0.847239
5.9	0.650715	0.716735	0.446882	0.84507	0.731933	0.922495
6.1	0.735984	0.563265	0.537721	0.846778	0.779622	1
6.3	0.697044	0.553878	0.492687	0.807085	0.723319	0.971984
6.5	0.671124	0.618776	0.541955	0.773937	0.792647	0.95092
7.5	1	1	1	0.865415	1	0.900818

## Sheet: 5g
pH	Trimer-AF647	Trimer-AF647	Trimer-AF647	sfGFP-Fc	sfGFP-Fc	sfGFP-Fc
4.2	0.020818		0	0	0	0
5.1	0.0331614		0.265651	1	0.51577	0.169128
5.3	0.0204495		0.256345	0.86872	0.713618	0.243172
5.5	0		0.244501	0.884999	0.826683	0.293344
5.7	0.0315033		0.307107	0.837213	0.984138	0.453166
5.9	0.100037		0.294416	0.783651	1	0.537123
6.1	0.284451		0.34687	0.803081	0.822748	0.635646
6.3	0.380987		0.245347	0.796779	0.69751	0.558568
6.5	0.502027		0.273266	0.781726	0.571903	0.610763
7.5	1		1	0.723963	0.36557	1
