# Supplementary material for: Computational design of non-porous pH-responsive antibody nanoparticles
Source: Nat Struct Mol Biol. 2024 May 9;31(9):1404–12. doi: 10.1038/s41594-024-01288-5 (PMC11402598; doi:10.1038/s41594-024-01288-5)
Supplement: Supplementary file 8 — Plotting source data. [file 41594_2024_1288_MOESM8_ESM.xlsx]

## Sheet: s3a
mL 7 Trimer	mAU 7 Trimer	mL 7 Tetramer	mAU 7 Tetramer	mL 17 Trimer	mAU 17 Trimer	mL 17 Tetramer	mAU 17 Tetramer	mL 23 Trimer	mAU 23 Trimer	mL 23 Tetramer	mAU 23 Tetramer	mL 34 Trimer	mAU 34 Trimer	mL 34 Tetramer	mAU 34 Tetramer	mL 43 Trimer	mAU 43 Trimer	mL 43 Tetramer	mAU 43 Tetramer
-0.148821	0.002085	-0.148557	0.040948	-0.14878	0.037961	-0.148804	0.057074	-0.148794	0.117523	-0.148572	0.042383	-0.148789	0.047145	-0.148789	0.035833	-0.148559	0.120915	-0.148777	0.024906
-0.147576	0.098399	-0.147312	0.837406	-0.147535	0.686189	-0.14756	1.0716	-0.14755	234.528	-0.147328	0.976392	-0.147545	36.6228	-0.147545	0.966709	-0.147315	1.26664	-0.147533	51.975
-0.146332	0.105969	-0.146068	0.888139	-0.146291	0.738551	-0.146315	1.15348	-0.146305	234.601	-0.146083	1.05126	-0.1463	36.7079	-0.1463	1.04156	-0.14607	1.34368	-0.146288	52.0531
-0.145087	0.111709	-0.144823	0.92643	-0.145046	0.778627	-0.145071	1.21506	-0.145061	234.657	-0.144839	1.10821	-0.145056	36.7729	-0.145056	1.09786	-0.144826	1.40167	-0.145044	52.1126
-0.143843	0.116516	-0.143579	0.958607	-0.143802	0.812081	-0.143826	1.26665	-0.143816	234.703	-0.143594	1.15587	-0.143811	36.8273	-0.143811	1.1452	-0.143581	1.4505	-0.143799	52.1623
-0.142598	0.120791	-0.142334	0.987214	-0.142557	0.841937	-0.142582	1.31247	-0.142572	234.744	-0.14235	1.19846	-0.142567	36.8757	-0.142567	1.18735	-0.142337	1.49392	-0.142555	52.2065
-0.141354	0.124619	-0.14109	1.00784	-0.141313	0.849872	-0.141337	1.32514	-0.141327	234.745	-0.141105	1.21534	-0.141322	36.8956	-0.141322	1.20721	-0.141092	1.49533	-0.14131	52.2337
-0.140109	0.128055	-0.139845	1.00725	-0.140068	0.874772	-0.140093	1.36302	-0.140083	234.745	-0.139861	1.25053	-0.140078	36.9351	-0.140077	1.24215	-0.139848	1.49571	-0.140066	52.2704
-0.138864	0.131248	-0.138601	1.00671	-0.138824	0.897971	-0.138848	1.39844	-0.138838	234.744	-0.138616	1.28328	-0.138833	36.9722	-0.138833	1.27468	-0.138603	1.49618	-0.138821	52.3045
-0.13762	0.134265	-0.137356	1.00619	-0.137579	0.919812	-0.137604	1.43046	-0.137594	234.744	-0.137372	1.31414	-0.137589	37.0072	-0.137588	1.30525	-0.137359	1.49663	-0.137577	52.3366
-0.136375	0.137118	-0.136112	1.00569	-0.136335	0.941025	-0.136359	1.46015	-0.136349	234.744	-0.136127	1.34417	-0.136344	37.0412	-0.136344	1.3341	-0.136114	1.49708	-0.136332	52.3678
-0.135131	0.1398	-0.134867	1.00519	-0.13509	0.96217	-0.135115	1.49042	-0.135104	234.744	-0.134883	1.37414	-0.1351	37.075	-0.135099	1.36138	-0.13487	1.49752	-0.135088	52.3989
-0.133886	0.142503	-0.133623	1.00469	-0.133846	0.983184	-0.13387	1.52258	-0.13386	234.743	-0.133638	1.40409	-0.133855	37.1087	-0.133855	1.38898	-0.133625	1.49796	-0.133843	52.43
-0.132642	0.145402	-0.132378	1.00426	-0.132601	1.00403	-0.132626	1.55475	-0.132615	234.743	-0.132394	1.43397	-0.132611	37.1424	-0.13261	1.41845	-0.132381	1.4984	-0.132599	52.4611
-0.131397	0.148593	-0.131134	1.00388	-0.131357	1.02487	-0.131381	1.58701	-0.131371	234.742	-0.131149	1.46391	-0.131366	37.1757	-0.131366	1.44805	-0.131136	1.49883	-0.131354	52.4906
-0.130153	0.151747	-0.129889	1.00438	-0.130112	1.0398	-0.130136	1.61276	-0.130126	234.743	-0.129905	1.48237	-0.130122	37.1959	-0.130121	1.46964	-0.129892	1.50165	-0.13011	51.5968
-0.128908	0.153935	-0.128645	1.00608	-0.128868	1.04422	-0.128892	1.62289	-0.128882	231.214	-0.12866	1.4884	-0.128877	36.1637	-0.128877	1.47671	-0.128647	1.50619	-0.128865	49.3383
-0.127664	0.15515	-0.1274	1.00709	-0.127623	1.04406	-0.127647	1.62403	-0.127637	220.074	-0.127416	1.49014	-0.127633	34.2437	-0.127632	1.48009	-0.127403	1.50873	-0.127621	46.584
-0.126419	0.154407	-0.126156	1.00719	-0.126379	1.04391	-0.126403	1.62337	-0.126393	206.353	-0.126171	1.49023	-0.126388	32.3233	-0.126388	1.48029	-0.126158	1.50984	-0.126376	43.8279
-0.125175	0.152728	-0.124911	1.0073	-0.125134	1.04369	-0.125158	1.62272	-0.125148	192.686	-0.124927	1.49017	-0.125144	30.4032	-0.125143	1.48048	-0.124914	1.51094	-0.125132	41.0704
-0.12393	0.151054	-0.123667	1.00732	-0.12389	1.04332	-0.123914	1.62207	-0.123904	179.018	-0.123682	1.4901	-0.123899	28.4835	-0.123899	1.4807	-0.123669	1.51205	-0.123887	38.3148
-0.122686	0.14938	-0.122422	1.00723	-0.122645	1.04286	-0.122669	1.62141	-0.122659	165.324	-0.122438	1.49004	-0.122655	26.5604	-0.122654	1.48106	-0.122425	1.51316	-0.122643	35.5626
-0.121441	0.147703	-0.121178	1.00709	-0.121401	1.04239	-0.121425	1.62074	-0.121415	151.66	-0.121193	1.48998	-0.12141	24.6377	-0.12141	1.48155	-0.12118	1.51405	-0.121398	32.8097
-0.120197	0.146029	-0.119933	1.00696	-0.120156	1.04193	-0.12018	1.62002	-0.12017	137.97	-0.119949	1.48994	-0.120166	22.7198	-0.120165	1.48203	-0.119936	1.51477	-0.120154	30.0546
-0.118952	0.144478	-0.118689	1.00682	-0.118912	1.04147	-0.118936	1.61928	-0.118926	124.295	-0.118704	1.48989	-0.118921	20.826	-0.118921	1.48252	-0.118691	1.51549	-0.118909	27.3056
-0.117708	0.143665	-0.117444	1.00669	-0.117667	1.04104	-0.117691	1.61853	-0.117681	110.613	-0.11746	1.48984	-0.117677	19.0437	-0.117676	1.48301	-0.117447	1.51621	-0.117665	24.6121
-0.116463	0.143799	-0.1162	1.00655	-0.116423	1.04061	-0.116447	1.61779	-0.116437	96.9519	-0.116215	1.4898	-0.116432	17.285	-0.116432	1.48349	-0.116202	1.51693	-0.11642	22.0683
-0.115219	0.143932	-0.114955	1.00638	-0.115178	1.04017	-0.115202	1.61705	-0.115192	83.2524	-0.114971	1.48975	-0.115188	15.4001	-0.115187	1.48398	-0.114958	1.51764	-0.115176	19.5246
-0.113974	0.144066	-0.113711	1.0061	-0.113934	1.03975	-0.113958	1.6163	-0.113948	69.57	-0.113726	1.48971	-0.113943	13.4752	-0.113943	1.48438	-0.113713	1.51836	-0.113931	16.795
-0.11273	0.1442	-0.112466	1.00575	-0.112689	1.03933	-0.112713	1.61555	-0.112703	55.9038	-0.112482	1.48965	-0.112699	11.5539	-0.112698	1.4846	-0.112469	1.51927	-0.112687	14.0381
-0.111485	0.144333	-0.111222	1.00539	-0.111445	1.03891	-0.111469	1.61476	-0.111459	42.2358	-0.111237	1.48958	-0.111454	9.63442	-0.111454	1.48483	-0.111224	1.52049	-0.111442	11.2897
-0.110241	0.144467	-0.109977	1.00504	-0.1102	1.03849	-0.110224	1.61392	-0.110214	28.5516	-0.109993	1.4895	-0.11021	7.72069	-0.110209	1.48506	-0.10998	1.5218	-0.110198	8.53266
-0.108996	0.144601	-0.108733	1.00469	-0.108956	1.03807	-0.10898	1.61309	-0.10897	14.8372	-0.108748	1.48943	-0.108965	5.81156	-0.108965	1.48528	-0.108735	1.52312	-0.108953	5.77923
-0.107752	0.144734	-0.107488	1.00427	-0.107711	1.03772	-0.107735	1.61225	-0.107725	4.24674	-0.107504	1.48935	-0.107721	3.90042	-0.10772	1.48551	-0.107491	1.52444	-0.107708	3.14152
-0.106507	0.144874	-0.106244	1.00365	-0.106467	1.03754	-0.106491	1.61142	-0.106481	1.44297	-0.106259	1.48928	-0.106476	2.31125	-0.106476	1.48569	-0.106246	1.52576	-0.106464	1.55281
-0.105263	0.14503	-0.104999	1.00295	-0.105222	1.03747	-0.105246	1.61067	-0.105236	1.44253	-0.105015	1.48913	-0.105232	1.67907	-0.105231	1.48592	-0.105002	1.52667	-0.105219	1.5532
-0.104018	0.14519	-0.103755	1.00228	-0.103978	1.03744	-0.104002	1.61013	-0.103992	1.44225	-0.10377	1.48895	-0.103987	1.67898	-0.103987	1.48643	-0.103757	1.52701	-0.103975	1.55373
-0.102774	0.145352	-0.10251	1.0016	-0.102733	1.03741	-0.102757	1.61004	-0.102747	1.44197	-0.102526	1.48897	-0.102743	1.67915	-0.102742	1.48703	-0.102513	1.52699	-0.10273	1.55436
-0.101529	0.145514	-0.101266	1.00093	-0.101489	1.03738	-0.101513	1.61089	-0.101503	1.44169	-0.101281	1.48913	-0.101498	1.67932	-0.101498	1.48763	-0.101268	1.52682	-0.101486	1.55498
-0.100285	0.145676	-0.100021	1.00029	-0.100244	1.03734	-0.100268	1.61175	-0.100258	1.44141	-0.100037	1.48928	-0.100254	1.6795	-0.100253	1.48824	-0.100024	1.52666	-0.100241	1.55561
-0.09904	0.145838	-0.098777	0.999679	-0.099	1.03735	-0.099024	1.61261	-0.099014	1.44115	-0.098792	1.48942	-0.099009	1.67967	-0.099009	1.48884	-0.098779	1.5265	-0.098997	1.55624
-0.097796	0.146	-0.097532	0.999011	-0.097755	1.03749	-0.097779	1.61347	-0.097769	1.44097	-0.097548	1.48957	-0.097765	1.67986	-0.097764	1.48928	-0.097535	1.52634	-0.097752	1.55678
-0.096551	0.146163	-0.096288	0.998296	-0.096511	1.03781	-0.096535	1.61427	-0.096525	1.44088	-0.096303	1.48975	-0.09652	1.68015	-0.09652	1.48917	-0.09629	1.52616	-0.096508	1.55712
-0.095306	0.146501	-0.095043	0.997648	-0.095266	1.03825	-0.09529	1.61484	-0.09528	1.4408	-0.095059	1.48999	-0.095276	1.68058	-0.095275	1.48856	-0.095046	1.52594	-0.095263	1.55717
-0.094062	0.147727	-0.093799	0.997023	-0.094022	1.03869	-0.094046	1.61505	-0.094036	1.44071	-0.093814	1.49012	-0.094031	1.68091	-0.09403	1.48765	-0.093801	1.52567	-0.094019	1.55681
-0.092817	0.150083	-0.092554	0.996397	-0.092777	1.03914	-0.092801	1.61473	-0.092791	1.44062	-0.09257	1.48988	-0.092787	1.68125	-0.092786	1.48673	-0.092557	1.52535	-0.092774	1.55646
-0.091573	0.152444	-0.09131	0.995772	-0.091533	1.03957	-0.091557	1.61412	-0.091546	1.44054	-0.091325	1.48963	-0.091542	1.68159	-0.091541	1.48582	-0.091312	1.52502	-0.09153	1.5561
-0.090328	0.154797	-0.090065	0.995148	-0.090288	1.03999	-0.090312	1.61352	-0.090302	1.44045	-0.090081	1.48939	-0.090298	1.68193	-0.090297	1.48491	-0.090068	1.52469	-0.090285	1.55575
-0.089084	0.15715	-0.088821	0.994621	-0.089044	1.04024	-0.089068	1.61292	-0.089057	1.44031	-0.088836	1.48915	-0.089053	1.68226	-0.089052	1.48405	-0.088823	1.52436	-0.089041	1.5554
-0.087839	0.159507	-0.087576	0.994213	-0.087799	1.04003	-0.087823	1.61231	-0.087813	1.43997	-0.087592	1.48891	-0.087809	1.68253	-0.087808	1.48346	-0.087579	1.52404	-0.087796	1.55508
-0.086595	0.161865	-0.086332	0.993502	-0.086555	1.03925	-0.086579	1.61184	-0.086568	1.43943	-0.086347	1.48865	-0.086564	1.68327	-0.086563	1.48315	-0.086334	1.52375	-0.086552	1.55631
-0.08535	0.164221	-0.085087	0.992413	-0.08531	1.03848	-0.085334	1.61184	-0.085324	1.43887	-0.085103	1.48819	-0.08532	1.68584	-0.085319	1.4827	-0.08509	1.52317	-0.085307	1.56202
-0.084106	0.166572	-0.083843	0.991326	-0.084066	1.03771	-0.084089	1.61231	-0.084079	1.43832	-0.083858	1.48734	-0.084075	1.68908	-0.084074	1.48226	-0.083845	1.52136	-0.084063	1.5701
-0.082861	0.168508	-0.082598	0.990235	-0.082821	1.03694	-0.082845	1.61333	-0.082835	1.43777	-0.082614	1.48636	-0.082831	1.69232	-0.08283	1.48182	-0.082601	1.51855	-0.082818	1.57815
-0.081617	0.169084	-0.081354	0.989144	-0.081577	1.03617	-0.0816	1.6144	-0.08159	1.43723	-0.081369	1.48538	-0.081586	1.69556	-0.081585	1.48139	-0.081356	1.51573	-0.081574	1.58622
-0.080372	0.169526	-0.080109	0.988071	-0.080332	1.03533	-0.080356	1.61546	-0.080346	1.43667	-0.080125	1.4844	-0.080342	1.69882	-0.080341	1.48095	-0.080112	1.51292	-0.080329	1.59426
-0.079128	0.169808	-0.078865	0.987045	-0.079088	1.03436	-0.079111	1.61653	-0.079101	1.43596	-0.07888	1.48342	-0.079097	1.7021	-0.079096	1.48049	-0.078867	1.51009	-0.079085	1.60231
-0.077883	0.169306	-0.07762	0.984822	-0.077843	1.03351	-0.077867	1.61759	-0.077857	1.43487	-0.077636	1.48243	-0.077853	1.70443	-0.077852	1.47942	-0.077623	1.50723	-0.07784	1.60911
-0.076639	0.168803	-0.076376	0.980011	-0.076599	1.03269	-0.076622	1.61866	-0.076612	1.43356	-0.076391	1.48066	-0.076608	1.70185	-0.076607	1.47574	-0.076378	1.50428	-0.076596	1.60805
-0.075394	0.1683	-0.075131	0.974903	-0.075354	1.03188	-0.075378	1.61929	-0.075368	1.43227	-0.075147	1.47572	-0.075364	1.69304	-0.075363	1.47105	-0.075134	1.5	-0.075351	1.59479
-0.07415	0.167798	-0.073887	0.969802	-0.07411	1.03106	-0.074133	1.61771	-0.074123	1.43097	-0.073902	1.46732	-0.074119	1.68425	-0.074118	1.46636	-0.073889	1.49294	-0.074107	1.5815
-0.072905	0.167296	-0.072642	0.964706	-0.072865	1.03025	-0.072889	1.61613	-0.072879	1.42967	-0.072658	1.4589	-0.072874	1.67544	-0.072874	1.46167	-0.072645	1.48558	-0.072862	1.56822
-0.071661	0.166772	-0.071398	0.9596	-0.071621	1.02949	-0.071644	1.61456	-0.071634	1.42839	-0.071413	1.45051	-0.07163	1.66662	-0.071629	1.45698	-0.0714	1.47819	-0.071618	1.55495
-0.070416	0.166074	-0.070153	0.954475	-0.070376	1.02868	-0.0704	1.61298	-0.07039	1.42697	-0.070169	1.44213	-0.070385	1.65785	-0.070385	1.45229	-0.070156	1.47084	-0.070373	1.54171
-0.069172	0.165235	-0.068909	0.949064	-0.069132	1.02698	-0.069155	1.6114	-0.069145	1.42398	-0.068924	1.43381	-0.069141	1.64939	-0.06914	1.44736	-0.068911	1.46349	-0.069129	1.52852
-0.067927	0.164621	-0.067664	0.943046	-0.067887	1.0243	-0.067911	1.60986	-0.067901	1.41827	-0.06768	1.42556	-0.067896	1.64193	-0.067896	1.44044	-0.067667	1.45616	-0.067884	1.51615
-0.066683	0.165504	-0.06642	0.93674	-0.066643	1.02162	-0.066666	1.60845	-0.066656	1.41254	-0.066435	1.41704	-0.066652	1.63596	-0.066651	1.43124	-0.066422	1.44841	-0.06664	1.50586
-0.065438	0.167292	-0.065175	0.930442	-0.065398	1.01898	-0.065422	1.60674	-0.065412	1.40683	-0.065191	1.40753	-0.065407	1.63002	-0.065407	1.42203	-0.065177	1.43916	-0.065395	1.49577
-0.064194	0.169067	-0.063931	0.924148	-0.064154	1.01641	-0.064177	1.60484	-0.064167	1.40111	-0.063946	1.398	-0.064163	1.62421	-0.064162	1.41285	-0.063933	1.42885	-0.064151	1.4858
-0.062949	0.170857	-0.062686	0.917839	-0.062909	1.01377	-0.062933	1.60296	-0.062923	1.39539	-0.062702	1.3885	-0.062918	1.61833	-0.062918	1.40366	-0.062688	1.41856	-0.062906	1.4761
-0.061705	0.172641	-0.061442	0.911586	-0.061665	1.0113	-0.061688	1.60106	-0.061678	1.38967	-0.061457	1.379	-0.061674	1.61237	-0.061673	1.39441	-0.061444	1.40829	-0.061662	1.46614
-0.06046	0.174431	-0.060197	0.905791	-0.06042	1.00976	-0.060444	1.59917	-0.060434	1.38464	-0.060213	1.36949	-0.060429	1.60635	-0.060429	1.3851	-0.060199	1.39798	-0.060417	1.45601
-0.059216	0.176107	-0.058953	0.901653	-0.059176	1.01045	-0.059199	1.59729	-0.059189	1.38318	-0.058968	1.36	-0.059185	1.60079	-0.059184	1.3766	-0.058955	1.3878	-0.059173	1.44579
-0.057971	0.177038	-0.057708	0.899438	-0.057931	1.01113	-0.057955	1.59546	-0.057945	1.38172	-0.057723	1.35155	-0.05794	1.59835	-0.05794	1.37401	-0.05771	1.37826	-0.057928	1.43615
-0.056727	0.177928	-0.056464	0.897221	-0.056687	1.01182	-0.05671	1.59387	-0.0567	1.38026	-0.056479	1.34649	-0.056696	1.59777	-0.056695	1.37206	-0.056466	1.37104	-0.056684	1.42686
-0.055482	0.178336	-0.055219	0.895004	-0.055442	1.01251	-0.055466	1.59276	-0.055456	1.37879	-0.055234	1.34268	-0.055451	1.59717	-0.055451	1.3701	-0.055221	1.36747	-0.055439	1.41758
-0.054238	0.17746	-0.053975	0.892794	-0.054198	1.0132	-0.054221	1.59165	-0.054211	1.37733	-0.05399	1.33887	-0.054207	1.59658	-0.054206	1.36815	-0.053977	1.3639	-0.054195	1.40828
-0.052993	0.176582	-0.05273	0.890593	-0.052953	1.01388	-0.052977	1.59054	-0.052967	1.37593	-0.052745	1.33507	-0.052962	1.59599	-0.052962	1.3662	-0.052732	1.36032	-0.05295	1.39898
-0.051749	0.175699	-0.051486	0.888483	-0.051709	1.01453	-0.051732	1.58943	-0.051722	1.37501	-0.051501	1.33126	-0.051718	1.59536	-0.051717	1.36429	-0.051488	1.35674	-0.051706	1.38968
-0.050504	0.174823	-0.050241	0.886985	-0.050464	1.01524	-0.050488	1.58832	-0.050478	1.3748	-0.050256	1.32744	-0.050473	1.5945	-0.050472	1.36268	-0.050243	1.35307	-0.050461	1.38071
-0.049259	0.173949	-0.048997	0.886869	-0.04922	1.01598	-0.049243	1.58725	-0.049233	1.37483	-0.049012	1.32402	-0.049229	1.59349	-0.049228	1.36181	-0.048999	1.34907	-0.049217	1.37336
-0.048015	0.173087	-0.047752	0.886753	-0.047975	1.01672	-0.047999	1.58623	-0.047988	1.37487	-0.047767	1.32217	-0.047984	1.59246	-0.047983	1.36187	-0.047754	1.34549	-0.047972	1.36939
-0.04677	0.172391	-0.046508	0.886638	-0.046731	1.01746	-0.046754	1.58525	-0.046744	1.3749	-0.046523	1.3219	-0.04674	1.59143	-0.046739	1.36192	-0.04651	1.34378	-0.046728	1.36542
-0.045526	0.171798	-0.045263	0.886526	-0.045486	1.01819	-0.04551	1.58427	-0.045499	1.37494	-0.045278	1.32163	-0.045495	1.5904	-0.045494	1.36197	-0.045265	1.3428	-0.045483	1.36146
-0.044281	0.171206	-0.044019	0.886409	-0.044242	1.01891	-0.044265	1.58329	-0.044255	1.37495	-0.044034	1.32135	-0.044251	1.58938	-0.04425	1.36202	-0.044021	1.34178	-0.044239	1.3575
-0.043037	0.170592	-0.042774	0.88628	-0.042997	1.01942	-0.043021	1.58232	-0.04301	1.3747	-0.042789	1.32107	-0.043006	1.58832	-0.043005	1.36204	-0.042776	1.34075	-0.042994	1.35351
-0.041792	0.169972	-0.04153	0.886105	-0.041753	1.01935	-0.041776	1.58135	-0.041766	1.37398	-0.041545	1.32075	-0.041762	1.58705	-0.041761	1.36174	-0.041532	1.33974	-0.04175	1.3494
-0.040548	0.169353	-0.040285	0.885995	-0.040508	1.01867	-0.040531	1.58026	-0.040521	1.37293	-0.0403	1.32021	-0.040517	1.5855	-0.040516	1.36126	-0.040287	1.33886	-0.040505	1.34554
-0.039303	0.168731	-0.039041	0.88591	-0.039264	1.01799	-0.039287	1.57795	-0.039277	1.37188	-0.039056	1.31937	-0.039273	1.58419	-0.039272	1.36055	-0.039043	1.33828	-0.039261	1.34342
-0.038059	0.168111	-0.037796	0.885825	-0.038019	1.01731	-0.038042	1.57541	-0.038032	1.37082	-0.037811	1.31838	-0.038028	1.58295	-0.038027	1.35984	-0.037798	1.33787	-0.038016	1.34171
-0.036814	0.167491	-0.036552	0.88574	-0.036775	1.01663	-0.036798	1.57275	-0.036788	1.36977	-0.036567	1.31738	-0.036784	1.58171	-0.036783	1.35913	-0.036554	1.33764	-0.036772	1.34001
-0.03557	0.166873	-0.035307	0.885655	-0.03553	1.01593	-0.035553	1.57008	-0.035543	1.36872	-0.035322	1.31638	-0.035539	1.58046	-0.035538	1.35842	-0.035309	1.33741	-0.035527	1.33831
-0.034325	0.166255	-0.034063	0.885554	-0.034286	1.01509	-0.034309	1.56741	-0.034299	1.36767	-0.034078	1.31538	-0.034295	1.57922	-0.034294	1.35774	-0.034065	1.33719	-0.034283	1.33662
-0.033081	0.165596	-0.032818	0.885449	-0.033041	1.01419	-0.033064	1.56475	-0.033054	1.36677	-0.032833	1.31438	-0.03305	1.57799	-0.033049	1.35736	-0.03282	1.33696	-0.033038	1.33509
-0.031836	0.164234	-0.031574	0.885749	-0.031797	1.0135	-0.03182	1.56212	-0.03181	1.36663	-0.031589	1.31347	-0.031806	1.57682	-0.031805	1.35747	-0.031576	1.33675	-0.031794	1.33406
-0.030592	0.161433	-0.030329	0.886548	-0.030552	1.01279	-0.030575	1.56008	-0.030565	1.36649	-0.030344	1.31305	-0.030561	1.5753	-0.03056	1.35866	-0.030331	1.33658	-0.030549	1.33303
-0.029347	0.158631	-0.029085	0.887347	-0.029308	1.01209	-0.029331	1.55858	-0.029321	1.36635	-0.0291	1.31262	-0.029317	1.57336	-0.029316	1.3601	-0.029087	1.33627	-0.029305	1.332
-0.028103	0.155953	-0.02784	0.888141	-0.028063	1.01139	-0.028086	1.55761	-0.028076	1.36621	-0.027855	1.31221	-0.028072	1.57144	-0.028071	1.36149	-0.027842	1.33549	-0.02806	1.33098
-0.026858	0.153147	-0.026596	0.888942	-0.026819	1.01071	-0.026842	1.55665	-0.026832	1.36607	-0.026611	1.31178	-0.026828	1.56951	-0.026827	1.36295	-0.026598	1.3347	-0.026816	1.32995
-0.025614	0.150347	-0.025351	0.889791	-0.025574	1.01025	-0.025597	1.55568	-0.025587	1.36593	-0.025366	1.31136	-0.025583	1.56758	-0.025582	1.3644	-0.025353	1.33392	-0.025571	1.32893
-0.024369	0.147535	-0.024107	0.89093	-0.02433	1.01043	-0.024353	1.55472	-0.024343	1.36604	-0.024122	1.31094	-0.024339	1.56524	-0.024338	1.36588	-0.024109	1.33314	-0.024327	1.32695
-0.023125	0.145151	-0.022862	0.892369	-0.023085	1.01046	-0.023108	1.55375	-0.023098	1.36593	-0.022877	1.3106	-0.023094	1.56089	-0.023093	1.36754	-0.022864	1.33255	-0.023082	1.32028
-0.02188	0.142875	-0.021618	0.893218	-0.021841	1.0104	-0.021864	1.55246	-0.021854	1.36576	-0.021633	1.31075	-0.02185	1.55589	-0.021849	1.36942	-0.02162	1.33309	-0.021838	1.31111
-0.020636	0.140607	-0.020373	0.894064	-0.020596	1.01035	-0.020619	1.5504	-0.020609	1.36559	-0.020388	1.31149	-0.020605	1.55129	-0.020604	1.37151	-0.020375	1.33499	-0.020593	1.30273
-0.019391	0.140014	-0.019129	0.894911	-0.019352	1.01029	-0.019375	1.5496	-0.019365	1.36541	-0.019144	1.31257	-0.019361	1.5467	-0.01936	1.37362	-0.019131	1.33728	-0.019349	1.29435
-0.018147	0.139649	-0.017884	0.89576	-0.018107	1.01024	-0.01813	1.54912	-0.01812	1.36524	-0.017899	1.31364	-0.018116	1.5421	-0.018115	1.37573	-0.017886	1.33978	-0.018104	1.28596
-0.016902	0.139289	-0.01664	0.896612	-0.016863	1.01016	-0.016886	1.54866	-0.016876	1.36507	-0.016655	1.31472	-0.016872	1.53749	-0.016871	1.37782	-0.016642	1.34228	-0.01686	1.27757
-0.015658	0.138929	-0.015395	0.898122	-0.015618	1.00995	-0.015641	1.54819	-0.015631	1.36528	-0.01541	1.3158	-0.015627	1.53357	-0.015626	1.37994	-0.015397	1.34479	-0.015615	1.27
-0.014413	0.138568	-0.014151	0.902646	-0.014374	1.00969	-0.014397	1.54773	-0.014387	1.36597	-0.014166	1.31727	-0.014383	1.53419	-0.014382	1.38498	-0.014153	1.34729	-0.014371	1.26917
-0.013169	0.138207	-0.012906	0.907053	-0.013129	1.00945	-0.013152	1.54726	-0.013142	1.36688	-0.012921	1.32136	-0.013138	1.54183	-0.013137	1.39091	-0.012908	1.3505	-0.013126	1.28204
-0.011924	0.137797	-0.011661	0.91136	-0.011885	1.00922	-0.011908	1.5494	-0.011898	1.36779	-0.011677	1.32961	-0.011894	1.54928	-0.011893	1.39535	-0.011664	1.35708	-0.011882	1.29451
-0.01068	0.137264	-0.010417	0.915644	-0.01064	1.009	-0.010663	1.55122	-0.010653	1.36869	-0.010432	1.33748	-0.010649	1.55622	-0.010648	1.3998	-0.010419	1.36396	-0.010637	1.30651
-0.009435	0.136729	-0.009172	0.919948	-0.009396	1.00877	-0.009419	1.55248	-0.009409	1.3696	-0.009188	1.34528	-0.009405	1.56312	-0.009404	1.40424	-0.009175	1.37084	-0.009393	1.31765
-0.008191	0.13636	-0.007928	0.924257	-0.008151	1.00853	-0.008174	1.55374	-0.008164	1.3705	-0.007943	1.35311	-0.00816	1.57065	-0.008159	1.40868	-0.00793	1.37773	-0.008148	1.32915
-0.006946	0.13616	-0.006683	0.936865	-0.006907	1.00923	-0.00693	1.555	-0.00692	1.37285	-0.006699	1.37564	-0.006916	1.57823	-0.006915	1.41337	-0.006686	1.40076	-0.006904	1.34156
-0.005702	0.141595	-0.005439	0.97775	-0.005662	1.01618	-0.005685	1.56921	-0.005675	1.41689	-0.005454	1.46395	-0.005671	1.63618	-0.00567	1.49093	-0.005441	1.49786	-0.005659	1.48603
-0.004457	0.145029	-0.004194	0.976635	-0.004418	1.01704	-0.004441	1.57102	-0.004431	1.41763	-0.00421	1.46332	-0.004427	1.63797	-0.004425	1.49012	-0.004197	1.49998	-0.004415	1.49687
-0.003212	0.147065	-0.00295	0.975834	-0.003173	1.01807	-0.003196	1.57229	-0.003186	1.41834	-0.002965	1.46315	-0.003182	1.63861	-0.003181	1.48966	-0.002952	1.50097	-0.00317	1.50406
-0.001968	0.148657	-0.001705	0.975429	-0.001929	1.02027	-0.001952	1.57331	-0.001941	1.42036	-0.001721	1.46303	-0.001938	1.63891	-0.001936	1.48951	-0.001708	1.50179	-0.001926	1.50839
-0.000723	0.149505	-0.000461	0.975702	-0.000684	1.02178	-0.000707	1.57449	-0.000697	1.42261	-0.000476	1.46326	-0.000693	1.63894	-0.000692	1.48925	-0.000463	1.50215	-0.000681	1.50999
0.000521	0.150129	0.000784	0.975948	0.00056	1.02313	0.000537	1.57615	0.000548	1.42461	0.000768	1.46354	0.000551	1.63907	0.000553	1.48887	0.000781	1.5022	0.000563	1.51162
0.001766	0.150698	0.002028	0.976173	0.001805	1.02437	0.001782	1.57804	0.001792	1.42643	0.002013	1.4638	0.001796	1.63919	0.001797	1.48852	0.002026	1.50216	0.001808	1.51311
0.00301	0.151222	0.003273	0.976315	0.003049	1.02548	0.003027	1.57978	0.003037	1.42803	0.003257	1.46404	0.00304	1.63929	0.003042	1.48819	0.00327	1.5021	0.003052	1.51449
0.004255	0.15171	0.004517	0.975928	0.004294	1.02624	0.004271	1.58141	0.004281	1.42866	0.004502	1.46427	0.004285	1.6394	0.004286	1.48786	0.004515	1.50205	0.004297	1.51577
0.005499	0.152171	0.005762	0.974945	0.005538	1.02642	0.005516	1.58294	0.005526	1.42874	0.005746	1.46448	0.005529	1.63985	0.005531	1.48639	0.005759	1.50202	0.005541	1.51698
0.006744	0.152628	0.007006	0.973822	0.006783	1.02647	0.00676	1.58429	0.00677	1.4287	0.006991	1.4647	0.006774	1.64083	0.006775	1.48481	0.007004	1.50215	0.006786	1.5181
0.007988	0.1531	0.008251	0.972774	0.008027	1.02652	0.008005	1.58507	0.008015	1.42867	0.008235	1.465	0.008018	1.64197	0.00802	1.48355	0.008248	1.50267	0.00803	1.51898
0.009233	0.154178	0.009495	0.971621	0.009272	1.02658	0.009249	1.58595	0.009259	1.42863	0.00948	1.46538	0.009263	1.64312	0.009264	1.48229	0.009493	1.50317	0.009275	1.51987
0.010477	0.155514	0.01074	0.970441	0.010516	1.02663	0.010494	1.58686	0.010504	1.42859	0.010724	1.46577	0.010507	1.64428	0.010509	1.48103	0.010737	1.50352	0.010519	1.52075
0.011722	0.156845	0.011984	0.969273	0.011761	1.02669	0.011738	1.58777	0.011748	1.42857	0.011969	1.46617	0.011752	1.64543	0.011753	1.47977	0.011982	1.50387	0.011764	1.52164
0.012966	0.157746	0.013229	0.968209	0.013005	1.02692	0.012983	1.58868	0.012993	1.42878	0.013213	1.46656	0.012996	1.64658	0.012998	1.4785	0.013226	1.50422	0.013008	1.52252
0.014211	0.158546	0.014473	0.967847	0.01425	1.02756	0.014227	1.58958	0.014237	1.42898	0.014458	1.46695	0.014241	1.64766	0.014242	1.47701	0.014471	1.50457	0.014253	1.52325
0.015455	0.15934	0.015718	0.967848	0.015494	1.0285	0.015472	1.59044	0.015482	1.42909	0.015702	1.46692	0.015485	1.64824	0.015487	1.47531	0.015715	1.5049	0.015497	1.52312
0.0167	0.160139	0.016962	0.96785	0.016739	1.02945	0.016716	1.59007	0.016726	1.4292	0.016947	1.46661	0.01673	1.64863	0.016731	1.47359	0.01696	1.50483	0.016742	1.52322
0.017944	0.160935	0.018207	0.967852	0.017983	1.03039	0.017961	1.5897	0.017971	1.42931	0.018191	1.46653	0.017974	1.64899	0.017976	1.47188	0.018204	1.50452	0.017986	1.52338
0.019189	0.161731	0.019451	0.967854	0.019228	1.03133	0.019205	1.58964	0.019215	1.42942	0.019436	1.46645	0.019219	1.64934	0.01922	1.47017	0.019449	1.5045	0.019231	1.52355
0.020433	0.162491	0.020696	0.967856	0.020472	1.03228	0.02045	1.58959	0.02046	1.42953	0.02068	1.46637	0.020463	1.64971	0.020465	1.46845	0.020693	1.50454	0.020475	1.52371
0.021678	0.16317	0.02194	0.967882	0.021717	1.03321	0.021694	1.58953	0.021704	1.42942	0.021925	1.46629	0.021708	1.65006	0.021709	1.46675	0.021938	1.50459	0.02172	1.52387
0.022922	0.163847	0.023185	0.968428	0.022961	1.03415	0.022939	1.58948	0.022949	1.42915	0.023169	1.46621	0.022952	1.65043	0.022954	1.46547	0.023182	1.50463	0.022964	1.52406
0.024167	0.164562	0.024429	0.968969	0.024206	1.03513	0.024183	1.58943	0.024193	1.42908	0.024414	1.46627	0.024197	1.65089	0.024198	1.46562	0.024427	1.50468	0.024209	1.52468
0.025411	0.165315	0.025674	0.969448	0.025451	1.03611	0.025428	1.58969	0.025438	1.42901	0.025658	1.46679	0.025441	1.65173	0.025443	1.46543	0.025671	1.50473	0.025453	1.52525
0.026656	0.166127	0.026918	0.969928	0.026695	1.03709	0.026672	1.59041	0.026682	1.42893	0.026903	1.46679	0.026686	1.65284	0.026687	1.46502	0.026916	1.5048	0.026698	1.52562
0.0279	0.166978	0.028163	0.970408	0.02794	1.03807	0.027917	1.59091	0.027927	1.42885	0.028147	1.46678	0.02793	1.65395	0.027932	1.46457	0.02816	1.50475	0.027942	1.52599
0.029145	0.167828	0.029407	0.970889	0.029184	1.03905	0.029161	1.59138	0.029171	1.42878	0.029392	1.46678	0.029175	1.65505	0.029176	1.46413	0.029405	1.50459	0.029187	1.52635
0.030389	0.168679	0.030652	0.97137	0.030429	1.04003	0.030406	1.59184	0.030416	1.42873	0.030636	1.46677	0.030419	1.65616	0.030421	1.46368	0.030649	1.50442	0.030431	1.52672
0.031634	0.169531	0.031896	0.971865	0.031673	1.0409	0.03165	1.5923	0.03166	1.42881	0.031881	1.46677	0.031664	1.65725	0.031665	1.46322	0.031894	1.50426	0.031676	1.52709
0.032878	0.170267	0.033141	0.972145	0.032918	1.04157	0.032895	1.59275	0.032905	1.42878	0.033125	1.46676	0.032908	1.65827	0.03291	1.46306	0.033138	1.5041	0.03292	1.52744
0.034123	0.17096	0.034385	0.972093	0.034162	1.04221	0.034139	1.59328	0.034149	1.4287	0.03437	1.46677	0.034153	1.65901	0.034154	1.46306	0.034383	1.50394	0.034165	1.5278
0.035367	0.171655	0.03563	0.972039	0.035407	1.04285	0.035384	1.59449	0.035394	1.42861	0.035614	1.46673	0.035397	1.659	0.035399	1.46326	0.035627	1.50387	0.035409	1.52845
0.036612	0.172297	0.036874	0.971986	0.036651	1.04349	0.036628	1.596	0.036638	1.42852	0.036859	1.46663	0.036642	1.659	0.036643	1.46349	0.036872	1.50382	0.036654	1.52909
0.037856	0.172925	0.038119	0.971934	0.037896	1.04413	0.037873	1.59756	0.037883	1.42843	0.038103	1.46653	0.037886	1.65899	0.037888	1.46373	0.038116	1.5037	0.037898	1.52972
0.039101	0.173553	0.039363	0.971882	0.03914	1.04476	0.039117	1.59912	0.039127	1.42834	0.039348	1.46644	0.039131	1.65898	0.039132	1.46396	0.039361	1.50358	0.039143	1.53036
0.040346	0.174179	0.040608	0.971846	0.040385	1.04523	0.040362	1.60068	0.040372	1.42854	0.040592	1.46634	0.040375	1.65897	0.040377	1.46419	0.040605	1.50347	0.040387	1.531
0.04159	0.174805	0.041852	0.971875	0.041629	1.04551	0.041606	1.60225	0.041617	1.42873	0.041837	1.46626	0.04162	1.65881	0.041622	1.46433	0.04185	1.50335	0.041632	1.53161
0.042835	0.175432	0.043097	0.972012	0.042874	1.04571	0.042851	1.6038	0.042861	1.42879	0.043081	1.46648	0.042864	1.65779	0.042866	1.46437	0.043094	1.50323	0.042876	1.53202
0.044079	0.176099	0.044341	0.972159	0.044118	1.04592	0.044095	1.60515	0.044106	1.42884	0.044326	1.46697	0.044109	1.65688	0.044111	1.46419	0.044339	1.50307	0.044121	1.5324
0.045324	0.176843	0.045586	0.972307	0.045363	1.04614	0.04534	1.60582	0.04535	1.42889	0.04557	1.46746	0.045353	1.65593	0.045355	1.46394	0.045583	1.50278	0.045365	1.53281
0.046568	0.177601	0.04683	0.972455	0.046607	1.04636	0.046584	1.606	0.046595	1.42894	0.046815	1.46795	0.046598	1.65497	0.0466	1.46369	0.046828	1.50243	0.04661	1.53325
0.047813	0.178169	0.048075	0.972603	0.047852	1.04659	0.047829	1.6061	0.047839	1.42899	0.048059	1.46843	0.047842	1.65402	0.047844	1.46345	0.048072	1.50208	0.047854	1.53368
0.049057	0.178504	0.049319	0.972747	0.049096	1.04641	0.049074	1.6062	0.049084	1.42885	0.049304	1.46892	0.049087	1.65306	0.049089	1.4632	0.049317	1.50172	0.049099	1.53411
0.050302	0.17879	0.050564	0.972778	0.050341	1.04561	0.050318	1.60631	0.050328	1.42856	0.050548	1.4694	0.050331	1.65211	0.050333	1.46291	0.050561	1.50137	0.050343	1.53455
0.051546	0.179077	0.051808	0.972707	0.051585	1.04483	0.051563	1.60641	0.051573	1.4283	0.051793	1.46975	0.051576	1.65183	0.051578	1.46248	0.051806	1.50101	0.051588	1.53493
0.052791	0.179362	0.053053	0.972578	0.05283	1.04406	0.052807	1.60648	0.052817	1.42805	0.053037	1.46969	0.05282	1.652	0.052822	1.46191	0.05305	1.50066	0.052832	1.53517
0.054035	0.179647	0.054297	0.972448	0.054074	1.04329	0.054052	1.60647	0.054062	1.42779	0.054282	1.46967	0.054065	1.65236	0.054067	1.46123	0.054295	1.50026	0.054077	1.53517
0.05528	0.179934	0.055542	0.972319	0.055319	1.04252	0.055296	1.60633	0.055306	1.42754	0.055526	1.46967	0.055309	1.65273	0.055311	1.46054	0.055539	1.49987	0.055321	1.53515
0.056524	0.180333	0.056786	0.972189	0.056563	1.04175	0.056541	1.60617	0.056551	1.42729	0.056771	1.46967	0.056554	1.6531	0.056556	1.45985	0.056784	1.49948	0.056566	1.53513
0.057769	0.180768	0.058031	0.972047	0.057808	1.04103	0.057785	1.606	0.057795	1.42693	0.058015	1.46966	0.057798	1.65347	0.0578	1.45916	0.058028	1.49909	0.05781	1.53511
0.059013	0.181238	0.059275	0.971531	0.059052	1.04071	0.05903	1.60584	0.05904	1.42613	0.05926	1.46966	0.059043	1.65384	0.059045	1.45847	0.059273	1.4987	0.059055	1.53509
0.060258	0.182029	0.06052	0.971251	0.060297	1.04013	0.060274	1.60568	0.060284	1.42584	0.060504	1.46966	0.060287	1.65414	0.060289	1.45802	0.060517	1.49833	0.060299	1.53486
0.061502	0.182911	0.061764	0.9727	0.061541	1.03947	0.061519	1.60547	0.061529	1.42572	0.061749	1.46959	0.061532	1.65451	0.061534	1.45789	0.061762	1.49799	0.061544	1.53439
0.062747	0.183795	0.063009	0.974341	0.062786	1.0388	0.062763	1.6048	0.062773	1.42561	0.062993	1.4699	0.062776	1.65527	0.062778	1.45869	0.063006	1.49768	0.062788	1.53428
0.063991	0.184684	0.064253	0.976023	0.06403	1.03814	0.064008	1.6049	0.064018	1.4255	0.064238	1.47066	0.064021	1.65608	0.064023	1.45963	0.064251	1.49736	0.064033	1.53422
0.065236	0.185569	0.065498	0.977696	0.065275	1.03747	0.065252	1.60514	0.065262	1.42539	0.065482	1.47148	0.065265	1.65689	0.065267	1.46058	0.065495	1.49683	0.065277	1.53415
0.06648	0.186455	0.066742	0.979375	0.066519	1.03681	0.066497	1.60539	0.066507	1.42529	0.066727	1.4723	0.06651	1.6577	0.066512	1.46153	0.06674	1.49626	0.066522	1.53409
0.067725	0.187312	0.067987	0.981143	0.067764	1.03661	0.067741	1.60563	0.067751	1.42558	0.067971	1.47313	0.067754	1.65851	0.067756	1.46247	0.067984	1.49568	0.067766	1.53403
0.068969	0.188135	0.069231	0.98314	0.069008	1.03677	0.068986	1.60587	0.068996	1.42567	0.069216	1.47395	0.068999	1.65928	0.069001	1.4633	0.069229	1.49511	0.069011	1.53403
0.070214	0.188952	0.070476	0.984173	0.070253	1.03709	0.07023	1.60612	0.07024	1.42547	0.07046	1.47467	0.070243	1.65988	0.070245	1.46382	0.070473	1.49454	0.070255	1.53425
0.071458	0.189312	0.07172	0.984607	0.071497	1.03742	0.071475	1.60627	0.071485	1.42521	0.071705	1.47534	0.071488	1.66037	0.07149	1.46358	0.071718	1.49403	0.0715	1.53454
0.072703	0.189318	0.072965	0.984962	0.072742	1.03775	0.072719	1.60663	0.072729	1.42496	0.072949	1.47605	0.072732	1.66084	0.072734	1.46314	0.072962	1.49367	0.072745	1.53486
0.073947	0.189256	0.074209	0.985318	0.073986	1.03808	0.073964	1.60713	0.073974	1.42471	0.074194	1.47678	0.073977	1.66132	0.073979	1.46269	0.074207	1.49388	0.073989	1.53519
0.075192	0.189193	0.075454	0.985674	0.075231	1.03842	0.075208	1.60765	0.075218	1.42446	0.075438	1.47751	0.075221	1.66179	0.075223	1.46223	0.075451	1.49423	0.075234	1.53551
0.076436	0.189131	0.076698	0.98603	0.076475	1.03847	0.076453	1.60814	0.076463	1.42427	0.076683	1.47823	0.076466	1.66226	0.076468	1.46178	0.076696	1.49459	0.076478	1.53583
0.077681	0.189069	0.077943	0.986065	0.07772	1.03825	0.077697	1.60861	0.077707	1.42466	0.077927	1.47896	0.07771	1.66273	0.077712	1.46134	0.07794	1.49494	0.077723	1.53616
0.078925	0.189048	0.079187	0.986049	0.078964	1.03808	0.078942	1.6091	0.078952	1.42609	0.079172	1.4796	0.078955	1.66339	0.078957	1.46094	0.079185	1.49531	0.078967	1.53627
0.08017	0.189386	0.080432	0.986049	0.080209	1.03793	0.080186	1.6094	0.080196	1.42789	0.080416	1.48001	0.080199	1.66524	0.080201	1.46099	0.080429	1.49567	0.080212	1.53669
0.081414	0.189888	0.081676	0.986052	0.081453	1.03778	0.081431	1.6098	0.081441	1.42976	0.081661	1.48164	0.081444	1.66776	0.081446	1.46158	0.081674	1.49577	0.081456	1.53776
0.082659	0.190416	0.082921	0.986054	0.082698	1.03763	0.082675	1.61092	0.082685	1.43164	0.082905	1.48361	0.082688	1.67037	0.08269	1.46233	0.082918	1.49615	0.082701	1.53892
0.083903	0.191012	0.084165	0.986056	0.083942	1.03747	0.08392	1.61235	0.08393	1.43352	0.08415	1.48561	0.083933	1.67297	0.083935	1.46308	0.084163	1.49682	0.083945	1.54009
0.085148	0.191635	0.08541	0.986059	0.085187	1.03731	0.085164	1.61378	0.085175	1.43538	0.085394	1.48761	0.085177	1.67556	0.085179	1.46383	0.085407	1.49754	0.08519	1.54126
0.086393	0.192259	0.086654	0.986181	0.086431	1.0371	0.086409	1.61521	0.086419	1.43709	0.086639	1.48961	0.086422	1.67816	0.086424	1.46458	0.086652	1.49826	0.086434	1.54243
0.087637	0.192883	0.087899	0.986378	0.087676	1.03752	0.087653	1.61664	0.087664	1.43786	0.087883	1.49161	0.087666	1.68041	0.087669	1.46557	0.087897	1.49898	0.087679	1.54379
0.088882	0.193508	0.089143	0.98621	0.08892	1.03809	0.088898	1.61812	0.088908	1.43819	0.089128	1.49408	0.088911	1.68171	0.088913	1.46675	0.089141	1.49969	0.088923	1.54534
0.090126	0.19413	0.090388	0.985972	0.090165	1.03867	0.090142	1.61977	0.090153	1.43852	0.090372	1.49584	0.090155	1.68185	0.090158	1.46775	0.090386	1.50051	0.090168	1.54672
0.091371	0.194377	0.091632	0.985734	0.091409	1.03926	0.091387	1.62073	0.091397	1.43885	0.091617	1.49668	0.0914	1.68184	0.091402	1.46866	0.09163	1.50172	0.091412	1.54805
0.092615	0.194256	0.092877	0.985496	0.092654	1.03984	0.092631	1.62132	0.092642	1.43918	0.092861	1.49738	0.092644	1.68183	0.092647	1.46956	0.092875	1.50361	0.092657	1.54939
0.09386	0.194046	0.094121	0.985259	0.093898	1.04042	0.093876	1.62191	0.093886	1.43952	0.094106	1.49809	0.093889	1.68181	0.093891	1.47046	0.094119	1.5056	0.093901	1.55072
0.095104	0.193924	0.095366	0.985217	0.095143	1.04117	0.095121	1.62251	0.095131	1.43995	0.09535	1.4988	0.095133	1.6818	0.095136	1.47136	0.095364	1.50759	0.095146	1.55206
0.096349	0.193863	0.09661	0.985505	0.096387	1.04146	0.096365	1.6231	0.096375	1.4405	0.096595	1.49951	0.096378	1.68194	0.09638	1.4722	0.096608	1.50959	0.09639	1.55333
0.097593	0.193808	0.097855	0.986023	0.097632	1.0414	0.09761	1.62369	0.09762	1.4411	0.097839	1.50028	0.097622	1.68264	0.097625	1.47286	0.097853	1.51157	0.097635	1.5543
0.098838	0.193753	0.099099	0.986753	0.098876	1.04123	0.098854	1.62414	0.098864	1.44171	0.099084	1.50106	0.098867	1.68353	0.098869	1.4734	0.099097	1.51358	0.098879	1.555
0.100082	0.193697	0.100344	0.987512	0.100121	1.04105	0.100099	1.62448	0.100109	1.44232	0.100328	1.50168	0.100111	1.68441	0.100114	1.47391	0.100342	1.51565	0.100124	1.55555
0.101327	0.193642	0.101588	0.988274	0.101365	1.04088	0.101343	1.62478	0.101353	1.44293	0.101573	1.50228	0.101356	1.68528	0.101358	1.47442	0.101586	1.51627	0.101368	1.55608
0.102571	0.193619	0.102833	0.989033	0.10261	1.0407	0.102588	1.62508	0.102598	1.44354	0.102817	1.50288	0.1026	1.68615	0.102603	1.47493	0.102831	1.51665	0.102613	1.5566
0.103816	0.19369	0.104077	0.989794	0.103854	1.0406	0.103832	1.62537	0.103842	1.44423	0.104062	1.50348	0.103845	1.68702	0.103847	1.47544	0.104075	1.51702	0.103857	1.55713
0.10506	0.193808	0.105322	0.990463	0.105099	1.0406	0.105077	1.62567	0.105087	1.44499	0.105307	1.50408	0.105089	1.68789	0.105092	1.47595	0.10532	1.51739	0.105102	1.55766
0.106305	0.193895	0.106566	0.99099	0.106343	1.04065	0.106321	1.62597	0.106331	1.44566	0.106551	1.50468	0.106334	1.68864	0.106336	1.47662	0.106564	1.51777	0.106346	1.55818
0.107549	0.193912	0.107811	0.991045	0.107588	1.0407	0.107566	1.62672	0.107576	1.4463	0.107796	1.5053	0.107578	1.68912	0.107581	1.47734	0.107809	1.51814	0.107591	1.55839
0.108794	0.193899	0.109055	0.991017	0.108832	1.04076	0.10881	1.62759	0.10882	1.44694	0.10904	1.50599	0.108823	1.68927	0.108825	1.47801	0.109053	1.51857	0.108835	1.55817
0.110038	0.193885	0.1103	0.990989	0.110077	1.04081	0.110055	1.628	0.110065	1.44757	0.110285	1.5067	0.110067	1.68931	0.11007	1.47867	0.110298	1.51903	0.11008	1.55779
0.111283	0.193871	0.111544	0.990961	0.111321	1.04086	0.111299	1.62821	0.111309	1.44821	0.111529	1.50742	0.111312	1.68936	0.111314	1.47934	0.111542	1.51951	0.111324	1.55742
0.112527	0.193858	0.112789	0.990933	0.112566	1.0409	0.112544	1.62841	0.112554	1.44883	0.112774	1.50814	0.112556	1.6894	0.112559	1.48	0.112787	1.51999	0.112569	1.55705
0.113772	0.193844	0.114033	0.990977	0.11381	1.04085	0.113788	1.62862	0.113798	1.44942	0.114018	1.50881	0.113801	1.68945	0.113803	1.48066	0.114031	1.52045	0.113813	1.55668
0.115016	0.193788	0.115278	0.991077	0.115055	1.04047	0.115033	1.62882	0.115043	1.45009	0.115263	1.50946	0.115046	1.68935	0.115048	1.48141	0.115276	1.52089	0.115058	1.55641
0.116261	0.193685	0.116522	0.991264	0.116299	1.03996	0.116277	1.62907	0.116287	1.45082	0.116507	1.51012	0.11629	1.68911	0.116292	1.48235	0.11652	1.52136	0.116302	1.55632
0.117505	0.193568	0.117767	0.991495	0.117544	1.03945	0.117522	1.62943	0.117532	1.45155	0.117752	1.51059	0.117535	1.68891	0.117537	1.48346	0.117765	1.52184	0.117547	1.55621
0.11875	0.193366	0.119011	0.99173	0.118788	1.03895	0.118766	1.62986	0.118776	1.45227	0.118996	1.51085	0.118779	1.68875	0.118781	1.48463	0.119009	1.52228	0.118791	1.55606
0.119994	0.193102	0.120256	0.991966	0.120033	1.03844	0.120011	1.63032	0.120021	1.453	0.120241	1.51106	0.120024	1.68859	0.120026	1.48579	0.120254	1.52264	0.120036	1.5559
0.121239	0.192838	0.1215	0.992202	0.121277	1.03793	0.121255	1.63077	0.121265	1.45373	0.121485	1.51126	0.121268	1.68842	0.12127	1.48695	0.121498	1.52296	0.12128	1.55575
0.122483	0.192573	0.122745	0.992109	0.122522	1.03767	0.1225	1.63122	0.12251	1.454	0.12273	1.51147	0.122513	1.68826	0.122515	1.48812	0.122743	1.52328	0.122525	1.55559
0.123728	0.192309	0.123989	0.990535	0.123766	1.03759	0.123744	1.63167	0.123754	1.45394	0.123974	1.51167	0.123757	1.68797	0.123759	1.48911	0.123987	1.52361	0.123769	1.55544
0.124972	0.192044	0.125234	0.988204	0.125011	1.03755	0.124989	1.63212	0.124999	1.45383	0.125219	1.51157	0.125002	1.68734	0.125004	1.48931	0.125232	1.52393	0.125014	1.55499
0.126217	0.191787	0.126478	0.985753	0.126255	1.03752	0.126233	1.63191	0.126243	1.4537	0.126463	1.51104	0.126246	1.68659	0.126248	1.48938	0.126476	1.52429	0.126258	1.5547
0.127461	0.191563	0.127723	0.983272	0.1275	1.03749	0.127478	1.63157	0.127488	1.45357	0.127708	1.51042	0.127491	1.68585	0.127493	1.48957	0.127721	1.52485	0.127503	1.55465
0.128706	0.191362	0.128967	0.980782	0.128744	1.03746	0.128722	1.63136	0.128733	1.45345	0.128952	1.50982	0.128735	1.68512	0.128737	1.48976	0.128965	1.52571	0.128747	1.55463
0.12995	0.191184	0.130212	0.978296	0.129989	1.03743	0.129967	1.63116	0.129977	1.45332	0.130197	1.50923	0.12998	1.68438	0.129982	1.48995	0.13021	1.52666	0.129992	1.55461
0.131195	0.191042	0.131456	0.975814	0.131233	1.03726	0.131211	1.63097	0.131222	1.45347	0.131441	1.50864	0.131224	1.68365	0.131227	1.49013	0.131454	1.52762	0.131236	1.55459
0.13244	0.190913	0.132701	0.97411	0.132478	1.03704	0.132456	1.63078	0.132466	1.45404	0.132686	1.50805	0.132469	1.68291	0.132471	1.4903	0.132699	1.52857	0.132481	1.55457
0.133684	0.190782	0.133945	0.973293	0.133722	1.03696	0.1337	1.63057	0.133711	1.45506	0.13393	1.50744	0.133713	1.68224	0.133716	1.4909	0.133943	1.52953	0.133725	1.55451
0.134929	0.190649	0.13519	0.973101	0.134967	1.03695	0.134945	1.63022	0.134955	1.45631	0.135175	1.50678	0.134958	1.68179	0.13496	1.49202	0.135188	1.53048	0.13497	1.55442
0.136173	0.190517	0.136434	0.973099	0.136211	1.03693	0.136189	1.63006	0.1362	1.45756	0.136419	1.50694	0.136202	1.68168	0.136205	1.49328	0.136432	1.53102	0.136214	1.55431
0.137418	0.190384	0.137679	0.973096	0.137456	1.03692	0.137434	1.6308	0.137444	1.45882	0.137664	1.50749	0.137447	1.6817	0.137449	1.49458	0.137677	1.53136	0.137459	1.5542
0.138662	0.190015	0.138923	0.973094	0.1387	1.03691	0.138678	1.63215	0.138689	1.46006	0.138908	1.50805	0.138691	1.68172	0.138694	1.49587	0.138921	1.53173	0.138703	1.55409
0.139907	0.189285	0.140168	0.973092	0.139945	1.03687	0.139923	1.6335	0.139933	1.46104	0.140153	1.5086	0.139936	1.68174	0.139938	1.49717	0.140166	1.53211	0.139948	1.55398
0.141151	0.188415	0.141412	0.973082	0.141189	1.03676	0.141168	1.63486	0.141178	1.46107	0.141397	1.50916	0.14118	1.68176	0.141183	1.49847	0.14141	1.5325	0.141192	1.55386
0.142396	0.18728	0.142657	0.973058	0.142434	1.03688	0.142412	1.63621	0.142422	1.46068	0.142642	1.50971	0.142425	1.68087	0.142427	1.49941	0.142655	1.53288	0.142437	1.55344
0.14364	0.185869	0.143901	0.973223	0.143678	1.0371	0.143657	1.63727	0.143667	1.46057	0.143886	1.50929	0.143669	1.67918	0.143672	1.49987	0.143899	1.53327	0.143681	1.55245
0.144885	0.184457	0.145146	0.973488	0.144923	1.03731	0.144901	1.63761	0.144911	1.46046	0.145131	1.50835	0.144914	1.6782	0.144916	1.5005	0.145144	1.53336	0.144926	1.55146
0.146129	0.183045	0.14639	0.973753	0.146167	1.03753	0.146146	1.638	0.146156	1.46035	0.146375	1.50743	0.146158	1.67762	0.146161	1.50141	0.146388	1.5332	0.14617	1.55056
0.147374	0.181633	0.147635	0.974018	0.147412	1.03775	0.14739	1.63893	0.1474	1.46024	0.14762	1.50653	0.147403	1.67704	0.147405	1.50232	0.147633	1.53318	0.147415	1.54966
0.148618	0.180222	0.148879	0.974283	0.148656	1.03796	0.148635	1.63986	0.148645	1.46013	0.148864	1.50562	0.148647	1.67648	0.14865	1.50323	0.148877	1.53326	0.148659	1.54876
0.149863	0.17886	0.150124	0.974548	0.149901	1.03775	0.149879	1.64078	0.149889	1.46064	0.150109	1.50471	0.149892	1.67596	0.149894	1.50415	0.150122	1.53334	0.149904	1.54789
0.151107	0.177678	0.151369	0.975107	0.151145	1.03733	0.151124	1.64171	0.151134	1.46212	0.151353	1.50381	0.151136	1.67582	0.151139	1.50513	0.151366	1.53342	0.151148	1.54708
0.152352	0.176648	0.152613	0.975917	0.15239	1.03699	0.152368	1.64269	0.152378	1.46399	0.152598	1.50352	0.152381	1.67661	0.152383	1.50633	0.152611	1.5335	0.152393	1.54638
0.153596	0.175868	0.153858	0.97682	0.153634	1.03668	0.153613	1.64428	0.153623	1.46593	0.153842	1.50442	0.153625	1.67829	0.153628	1.50797	0.153855	1.53337	0.153637	1.54638
0.154841	0.175526	0.155102	0.977747	0.154879	1.03638	0.154857	1.64675	0.154867	1.46787	0.155087	1.50616	0.15487	1.68037	0.154872	1.50989	0.1551	1.53265	0.154882	1.54709
0.156085	0.175329	0.156347	0.978675	0.156123	1.03607	0.156102	1.64962	0.156112	1.46981	0.156331	1.5081	0.156114	1.68257	0.156117	1.51182	0.156344	1.532	0.156126	1.54786
0.15733	0.175131	0.157591	0.979599	0.157368	1.03576	0.157346	1.65258	0.157356	1.47175	0.157576	1.51004	0.157359	1.68477	0.157361	1.51374	0.157589	1.53155	0.157371	1.54864
0.158574	0.174933	0.158836	0.980525	0.158612	1.03577	0.158591	1.65555	0.158601	1.47366	0.15882	1.51197	0.158603	1.68697	0.158606	1.51567	0.158833	1.53111	0.158615	1.54942
0.159819	0.174735	0.16008	0.981313	0.159857	1.03624	0.159835	1.6585	0.159845	1.47543	0.160065	1.51391	0.159848	1.68918	0.15985	1.51759	0.160078	1.53067	0.15986	1.5502
0.161063	0.174537	0.161325	0.981848	0.161101	1.03683	0.16108	1.66145	0.16109	1.47699	0.161309	1.51588	0.161092	1.69141	0.161095	1.51956	0.161322	1.53023	0.161104	1.55117
0.162308	0.174587	0.162569	0.982225	0.162346	1.03738	0.162324	1.66444	0.162334	1.47845	0.162554	1.51799	0.162337	1.69365	0.162339	1.52139	0.162567	1.52979	0.162349	1.5522
0.163552	0.175021	0.163814	0.982568	0.16359	1.03793	0.163569	1.66745	0.163579	1.4799	0.163798	1.52022	0.163581	1.6958	0.163584	1.52295	0.163811	1.53051	0.163593	1.5529
0.164797	0.175474	0.165058	0.98291	0.164835	1.03848	0.164813	1.67042	0.164823	1.48135	0.165043	1.52248	0.164826	1.69788	0.164828	1.52443	0.165056	1.53205	0.164838	1.5534
0.166041	0.175846	0.166303	0.983249	0.166079	1.03903	0.166058	1.67337	0.166068	1.4828	0.166287	1.52472	0.16607	1.69996	0.166073	1.52592	0.1663	1.5339	0.166082	1.5539
0.167286	0.176147	0.167547	0.983565	0.167324	1.03958	0.167302	1.67632	0.167312	1.4843	0.167532	1.52682	0.167315	1.70204	0.167317	1.5274	0.167545	1.5357	0.167327	1.5544
0.16853	0.176447	0.168792	0.983948	0.168568	1.04009	0.168547	1.67926	0.168557	1.48592	0.168776	1.52889	0.168559	1.70412	0.168562	1.52888	0.168789	1.53748	0.168571	1.5549
0.169775	0.176746	0.170036	0.984666	0.169813	1.04054	0.169791	1.68222	0.169801	1.4878	0.170021	1.53108	0.169804	1.70637	0.169806	1.53041	0.170034	1.53935	0.169816	1.55562
0.171019	0.177047	0.171281	0.985674	0.171057	1.04094	0.171036	1.68548	0.171046	1.48985	0.171265	1.5333	0.171048	1.70893	0.171051	1.53203	0.171278	1.54129	0.17106	1.55682
0.172264	0.177346	0.172525	0.986674	0.172302	1.04134	0.17228	1.68933	0.172291	1.4919	0.17251	1.53537	0.172293	1.71164	0.172295	1.53379	0.172523	1.54321	0.172305	1.55843
0.173508	0.177581	0.17377	0.987674	0.173546	1.04174	0.173525	1.69349	0.173535	1.49396	0.173754	1.53733	0.173537	1.71435	0.17354	1.53564	0.173767	1.54507	0.173549	1.5602
0.174753	0.177556	0.175014	0.988675	0.174791	1.04213	0.174769	1.69763	0.17478	1.49602	0.174999	1.53927	0.174782	1.71705	0.174784	1.53748	0.175012	1.5468	0.174794	1.56197
0.175997	0.177283	0.176259	0.989673	0.176035	1.04253	0.176014	1.70177	0.176024	1.49808	0.176243	1.54119	0.176026	1.71975	0.176029	1.53933	0.176256	1.54843	0.176038	1.56374
0.177242	0.177036	0.177503	0.990672	0.17728	1.04314	0.177258	1.70591	0.177269	1.50006	0.177488	1.54312	0.177271	1.72246	0.177274	1.54118	0.177501	1.55006	0.177283	1.56551
0.178487	0.176847	0.178748	0.991623	0.178524	1.04408	0.178503	1.71006	0.178513	1.50199	0.178732	1.54505	0.178515	1.72515	0.178518	1.54297	0.178745	1.5517	0.178527	1.5673
0.179731	0.176676	0.179992	0.992268	0.179769	1.0452	0.179747	1.7142	0.179758	1.50402	0.179977	1.54711	0.17976	1.72778	0.179763	1.54464	0.17999	1.55334	0.179772	1.56917
0.180976	0.176505	0.181237	0.992528	0.181013	1.04637	0.180992	1.71831	0.181002	1.50605	0.181221	1.54934	0.181004	1.73041	0.181007	1.54633	0.181234	1.555	0.181016	1.57097
0.18222	0.176335	0.182481	0.99267	0.182258	1.04755	0.182236	1.72257	0.182247	1.50808	0.182466	1.55156	0.182249	1.73307	0.182252	1.54814	0.182479	1.55673	0.182261	1.57258
0.183465	0.176164	0.183726	0.992812	0.183502	1.04872	0.183481	1.72683	0.183491	1.51011	0.18371	1.55371	0.183493	1.73576	0.183496	1.54994	0.183723	1.55841	0.183505	1.57418
0.184709	0.175996	0.18497	0.992953	0.184747	1.0499	0.184725	1.73098	0.184736	1.51202	0.184955	1.55586	0.184738	1.73844	0.184741	1.55164	0.184968	1.55997	0.18475	1.57579
0.185954	0.175877	0.186215	0.993095	0.185991	1.05105	0.18597	1.73541	0.18598	1.51388	0.186199	1.558	0.185982	1.74112	0.185985	1.55329	0.186212	1.56151	0.185994	1.57739
0.187198	0.175866	0.187459	0.99331	0.187236	1.05211	0.187215	1.73995	0.187225	1.51589	0.187444	1.56014	0.187227	1.7438	0.18723	1.55503	0.187457	1.56306	0.187239	1.57899
0.188443	0.175877	0.188704	0.993767	0.18848	1.05303	0.188459	1.7445	0.188469	1.51791	0.188688	1.56228	0.188471	1.74647	0.188474	1.55675	0.188701	1.5646	0.188483	1.58038
0.189687	0.175864	0.189948	0.994674	0.189725	1.05389	0.189704	1.74898	0.189714	1.51987	0.189933	1.56444	0.189716	1.74917	0.189719	1.55831	0.189946	1.56615	0.189728	1.58161
0.190932	0.175815	0.191193	0.995878	0.190969	1.05475	0.190948	1.75318	0.190958	1.52184	0.191177	1.56693	0.19096	1.75198	0.190963	1.55999	0.19119	1.56754	0.190972	1.58303
0.192176	0.175766	0.192437	0.99708	0.192214	1.0556	0.192193	1.75725	0.192203	1.5238	0.192422	1.56974	0.192205	1.75486	0.192208	1.56171	0.192435	1.56884	0.192217	1.58456
0.193421	0.175718	0.193682	0.99828	0.193458	1.05646	0.193437	1.76125	0.193447	1.52577	0.193666	1.57254	0.193449	1.75772	0.193452	1.56343	0.193679	1.57026	0.193461	1.58609
0.194665	0.175669	0.194926	0.999482	0.194703	1.05725	0.194682	1.76524	0.194692	1.52766	0.194911	1.57536	0.194694	1.76059	0.194697	1.56515	0.194924	1.57173	0.194706	1.58761
0.19591	0.17562	0.196171	1.00057	0.195947	1.05784	0.195926	1.76923	0.195936	1.52926	0.196155	1.57817	0.195938	1.76346	0.195941	1.56686	0.196168	1.57319	0.19595	1.58914
0.197154	0.175602	0.197415	1.00127	0.197192	1.05807	0.197171	1.77323	0.197181	1.53061	0.1974	1.58097	0.197183	1.76619	0.197186	1.56855	0.197413	1.57466	0.197195	1.59067
0.198399	0.175706	0.19866	1.00134	0.198436	1.05808	0.198415	1.77699	0.198425	1.532	0.198644	1.58318	0.198427	1.7686	0.19843	1.57006	0.198657	1.57613	0.198439	1.59213
0.199643	0.175926	0.199904	1.00102	0.199681	1.05809	0.19966	1.77989	0.19967	1.5334	0.199889	1.58464	0.199672	1.7708	0.199675	1.57119	0.199902	1.57756	0.199684	1.59318
0.200888	0.17629	0.201149	1.00066	0.200925	1.0581	0.200904	1.78217	0.200914	1.53479	0.201133	1.58597	0.200916	1.77298	0.200919	1.57193	0.201146	1.57894	0.200928	1.59389
0.202132	0.177071	0.202393	1.00029	0.20217	1.05811	0.202149	1.7847	0.202159	1.53619	0.202378	1.58728	0.202161	1.77508	0.202164	1.57268	0.202391	1.58035	0.202173	1.5946
0.203377	0.178003	0.203638	0.999933	0.203414	1.05811	0.203393	1.78723	0.203403	1.53757	0.203622	1.58859	0.203405	1.77709	0.203408	1.57342	0.203635	1.58181	0.203417	1.59528
0.204621	0.178939	0.204882	0.999571	0.204659	1.05797	0.204638	1.78975	0.204648	1.53874	0.204867	1.58991	0.20465	1.77915	0.204653	1.57416	0.20488	1.58326	0.204662	1.59592
0.205866	0.179873	0.206127	0.999069	0.205904	1.05763	0.205882	1.79228	0.205892	1.53954	0.206111	1.59122	0.205894	1.78133	0.205897	1.57483	0.206124	1.58472	0.205906	1.59658
0.20711	0.180806	0.207371	0.998525	0.207148	1.05735	0.207127	1.79477	0.207137	1.54036	0.207356	1.59248	0.207139	1.7831	0.207142	1.57515	0.207369	1.58618	0.207151	1.59712
0.208355	0.18174	0.208616	0.998179	0.208393	1.05712	0.208371	1.79689	0.208381	1.5412	0.2086	1.59366	0.208383	1.78398	0.208386	1.57516	0.208613	1.58757	0.208395	1.59758
0.209599	0.182694	0.20986	0.997918	0.209637	1.05688	0.209616	1.79827	0.209626	1.54203	0.209845	1.59478	0.209628	1.78482	0.209631	1.57532	0.209858	1.58876	0.20964	1.59831
0.210844	0.183693	0.211105	0.997656	0.210882	1.05664	0.21086	1.79962	0.21087	1.54286	0.211089	1.5959	0.210872	1.78565	0.210875	1.57548	0.211102	1.58957	0.210884	1.59906
0.212088	0.18466	0.212349	0.997393	0.212126	1.0564	0.212105	1.80096	0.212115	1.54369	0.212334	1.59702	0.212117	1.78648	0.21212	1.57564	0.212347	1.59013	0.212129	1.59982
0.213333	0.185468	0.213594	0.997131	0.213371	1.0561	0.213349	1.8023	0.213359	1.54434	0.213578	1.59814	0.213361	1.7873	0.213364	1.5758	0.213591	1.59066	0.213373	1.60057
0.214577	0.186083	0.214838	0.996797	0.214615	1.05564	0.214594	1.80366	0.214604	1.54448	0.214823	1.59925	0.214606	1.78813	0.214609	1.57596	0.214836	1.59119	0.214618	1.60133
0.215822	0.1867	0.216083	0.996348	0.21586	1.05506	0.215838	1.805	0.215849	1.54434	0.216067	1.60018	0.21585	1.78878	0.215853	1.57594	0.21608	1.59173	0.215862	1.60171
0.217066	0.187317	0.217327	0.995823	0.217104	1.05442	0.217083	1.80615	0.217093	1.54406	0.217312	1.60061	0.217095	1.78902	0.217098	1.57552	0.217325	1.59226	0.217107	1.60123
0.218311	0.187935	0.218572	0.995259	0.218349	1.05379	0.218327	1.80672	0.218338	1.54378	0.218556	1.60086	0.218339	1.78931	0.218342	1.57505	0.218569	1.59257	0.218351	1.60085
0.219555	0.18855	0.219816	0.994705	0.219593	1.05315	0.219572	1.80694	0.219582	1.5435	0.219801	1.60124	0.219584	1.7898	0.219587	1.57455	0.219814	1.59271	0.219596	1.60063
0.2208	0.189209	0.221061	0.994184	0.220838	1.05251	0.220816	1.80707	0.220827	1.54322	0.221045	1.60159	0.220828	1.79028	0.220831	1.57406	0.221058	1.59301	0.22084	1.60041
0.222044	0.190007	0.222305	0.993669	0.222082	1.05189	0.222061	1.8072	0.222071	1.543	0.22229	1.60194	0.222073	1.79076	0.222076	1.57357	0.222303	1.5934	0.222085	1.60018
0.223289	0.190875	0.22355	0.993135	0.223327	1.05134	0.223305	1.80734	0.223316	1.543	0.223534	1.60231	0.223317	1.79125	0.223321	1.57307	0.223547	1.59383	0.223329	1.59996
0.224534	0.191574	0.224794	0.992668	0.224571	1.05098	0.22455	1.80747	0.22456	1.54328	0.224779	1.60268	0.224562	1.79176	0.224565	1.57269	0.224792	1.59426	0.224574	1.59985
0.225778	0.191818	0.226039	0.992211	0.225816	1.05091	0.225794	1.80761	0.225805	1.54377	0.226023	1.60302	0.225806	1.79236	0.22581	1.57269	0.226036	1.59469	0.225818	1.60011
0.227023	0.192013	0.227283	0.991584	0.22706	1.05084	0.227039	1.80779	0.227049	1.54425	0.227268	1.60315	0.227051	1.79313	0.227054	1.57308	0.227281	1.59501	0.227063	1.60057
0.228267	0.192209	0.228528	0.990896	0.228305	1.05078	0.228283	1.80802	0.228294	1.54474	0.228512	1.60288	0.228295	1.79408	0.228299	1.57372	0.228525	1.59495	0.228307	1.60092
0.229512	0.192405	0.229772	0.990206	0.229549	1.05071	0.229528	1.80827	0.229538	1.54523	0.229757	1.60252	0.22954	1.79503	0.229543	1.57436	0.22977	1.59465	0.229552	1.60127
0.230756	0.1926	0.231017	0.989518	0.230794	1.05064	0.230773	1.80851	0.230783	1.5457	0.231001	1.60216	0.230784	1.79598	0.230788	1.575	0.231014	1.59426	0.230796	1.60163
0.232001	0.192824	0.232261	0.98883	0.232038	1.05061	0.232017	1.80876	0.232027	1.54604	0.232246	1.6018	0.232029	1.79694	0.232032	1.57564	0.232259	1.59387	0.232041	1.60198
0.233245	0.193231	0.233506	0.988145	0.233283	1.05062	0.233262	1.809	0.233272	1.54611	0.23349	1.60144	0.233273	1.79789	0.233277	1.57626	0.233503	1.59348	0.233285	1.60231
0.23449	0.193925	0.23475	0.987495	0.234527	1.05055	0.234506	1.80925	0.234516	1.54611	0.234735	1.60114	0.234518	1.79885	0.234521	1.57677	0.234748	1.59309	0.23453	1.60249
0.235734	0.194667	0.235995	0.98696	0.235772	1.05045	0.235751	1.80951	0.235761	1.5461	0.235979	1.60094	0.235762	1.79963	0.235766	1.57696	0.235992	1.59272	0.235774	1.60253
0.236979	0.195642	0.237239	0.986529	0.237016	1.05034	0.236995	1.80988	0.237005	1.54608	0.237224	1.6007	0.237007	1.79986	0.23701	1.57668	0.237237	1.59246	0.237019	1.60277
0.238223	0.196862	0.238484	0.986097	0.238261	1.05023	0.23824	1.81048	0.23825	1.54607	0.238468	1.6004	0.238251	1.79982	0.238255	1.57642	0.238482	1.59222	0.238263	1.60303
0.239468	0.198004	0.239728	0.985666	0.239505	1.05013	0.239484	1.81119	0.239494	1.54606	0.239713	1.6001	0.239496	1.79978	0.239499	1.57617	0.239726	1.59173	0.239508	1.60329
0.240712	0.199212	0.240973	0.985235	0.24075	1.04994	0.240729	1.81191	0.240739	1.54604	0.240957	1.5998	0.24074	1.79974	0.240744	1.5759	0.240971	1.5912	0.240752	1.60356
0.241957	0.200476	0.242217	0.984959	0.241994	1.04953	0.241973	1.81262	0.241983	1.5459	0.242202	1.59949	0.241985	1.7997	0.241988	1.57562	0.242215	1.59068	0.241997	1.60382
0.243201	0.201749	0.243462	0.985106	0.243239	1.04895	0.243218	1.81334	0.243228	1.54565	0.243446	1.59923	0.243229	1.79963	0.243233	1.57532	0.24346	1.59016	0.243241	1.60417
0.244446	0.203016	0.244706	0.985286	0.244483	1.04821	0.244462	1.814	0.244472	1.54536	0.244691	1.59909	0.244474	1.7995	0.244477	1.5748	0.244704	1.58963	0.244486	1.60464
0.24569	0.20428	0.245951	0.985232	0.245728	1.04748	0.245707	1.81429	0.245717	1.54507	0.245935	1.59912	0.245718	1.79939	0.245722	1.5742	0.245949	1.58918	0.24573	1.60482
0.246935	0.205539	0.247195	0.985179	0.246972	1.04675	0.246951	1.81454	0.246961	1.54477	0.24718	1.59927	0.246963	1.79932	0.246966	1.57357	0.247193	1.58901	0.246975	1.60484
0.248179	0.206789	0.24844	0.985125	0.248217	1.04602	0.248196	1.81479	0.248206	1.54448	0.248424	1.59942	0.248207	1.79925	0.248211	1.57295	0.248438	1.58927	0.248219	1.60486
0.249424	0.207899	0.249684	0.985072	0.249461	1.04532	0.24944	1.81504	0.24945	1.54419	0.249669	1.59958	0.249452	1.79918	0.249455	1.57232	0.249682	1.58983	0.249464	1.60488
0.250668	0.208979	0.250929	0.984946	0.250706	1.04472	0.250685	1.81529	0.250695	1.54398	0.250913	1.59973	0.250696	1.79912	0.2507	1.5717	0.250927	1.59039	0.250708	1.60489
0.251913	0.210057	0.252173	0.984478	0.25195	1.04417	0.251929	1.81553	0.251939	1.54388	0.252158	1.59984	0.251941	1.79901	0.251944	1.57105	0.252171	1.59096	0.251953	1.60482
0.253157	0.211131	0.253418	0.983612	0.253195	1.04347	0.253174	1.8158	0.253184	1.54386	0.253402	1.59966	0.253185	1.7988	0.253189	1.57027	0.253416	1.59152	0.253197	1.60445
0.254402	0.212209	0.254662	0.982733	0.254439	1.04275	0.254418	1.81618	0.254428	1.54384	0.254647	1.59906	0.25443	1.79859	0.254433	1.56951	0.25466	1.59203	0.254442	1.60381
0.255646	0.213271	0.255907	0.981849	0.255684	1.04207	0.255663	1.81652	0.255673	1.54381	0.255892	1.59853	0.255674	1.79855	0.255678	1.56885	0.255905	1.59236	0.255687	1.60301
0.256891	0.214154	0.257151	0.980966	0.256928	1.04143	0.256907	1.81662	0.256917	1.54379	0.257136	1.59801	0.256919	1.79851	0.256922	1.5682	0.257149	1.59227	0.256931	1.60225
0.258135	0.214804	0.258396	0.980083	0.258173	1.04073	0.258152	1.81672	0.258162	1.54377	0.25838	1.59749	0.258163	1.79846	0.258167	1.56754	0.258394	1.59168	0.258175	1.60153
0.25938	0.215445	0.25964	0.9792	0.259417	1.04012	0.259396	1.81681	0.259406	1.54373	0.259625	1.59696	0.259408	1.79842	0.259411	1.56688	0.259638	1.59109	0.25942	1.60075
0.260624	0.215973	0.260885	0.978523	0.260662	1.0399	0.260641	1.81691	0.260651	1.54364	0.26087	1.59644	0.260652	1.79837	0.260656	1.56625	0.260883	1.5905	0.260665	1.59997
0.261869	0.216355	0.262129	0.97838	0.261906	1.0396	0.261885	1.81699	0.261896	1.54359	0.262114	1.59598	0.261897	1.79833	0.2619	1.5659	0.262127	1.58991	0.261909	1.59942
0.263113	0.216736	0.263374	0.978417	0.263151	1.03927	0.26313	1.8169	0.26314	1.54354	0.263359	1.5957	0.263141	1.79831	0.263145	1.566	0.263372	1.58931	0.263153	1.59947
0.264358	0.217118	0.264618	0.97857	0.264395	1.03893	0.264374	1.81652	0.264385	1.54349	0.264603	1.59544	0.264386	1.79822	0.264389	1.56576	0.264616	1.58867	0.264398	1.5996
0.265602	0.217498	0.265863	0.978723	0.26564	1.0386	0.265619	1.81632	0.265629	1.54344	0.265848	1.59518	0.26563	1.79809	0.265634	1.56553	0.265861	1.58793	0.265643	1.59973
0.266847	0.217879	0.267107	0.978875	0.266884	1.03826	0.266863	1.81612	0.266874	1.54339	0.267092	1.59492	0.266875	1.79797	0.266878	1.5653	0.267105	1.58706	0.266887	1.59987
0.268091	0.218254	0.268352	0.979027	0.268129	1.03792	0.268108	1.81592	0.268118	1.54334	0.268337	1.59466	0.268119	1.79784	0.268123	1.56507	0.26835	1.58617	0.268132	1.6
0.269336	0.21855	0.269596	0.979108	0.269373	1.03751	0.269352	1.81572	0.269363	1.54327	0.269581	1.5944	0.269364	1.79772	0.269368	1.56485	0.269594	1.58527	0.269376	1.60014
0.270581	0.218848	0.270841	0.978971	0.270618	1.03717	0.270597	1.81552	0.270607	1.54326	0.270826	1.59414	0.270608	1.7976	0.270612	1.56459	0.270839	1.58438	0.270621	1.60023
0.271825	0.219138	0.272085	0.978658	0.271862	1.03702	0.271841	1.81533	0.271852	1.54329	0.27207	1.59391	0.271853	1.79753	0.271857	1.56415	0.272083	1.58349	0.271865	1.59997
0.27307	0.219371	0.27333	0.978234	0.273107	1.03686	0.273086	1.81523	0.273096	1.54332	0.273315	1.59369	0.273097	1.79747	0.273101	1.56387	0.273328	1.58274	0.27311	1.59956
0.274314	0.219605	0.274574	0.977833	0.274351	1.03671	0.27433	1.81544	0.274341	1.54335	0.274559	1.59346	0.274342	1.79744	0.274346	1.56364	0.274572	1.58239	0.274354	1.59909
0.275559	0.219838	0.275819	0.977437	0.275596	1.03656	0.275575	1.81578	0.275585	1.54339	0.275804	1.59324	0.275586	1.7974	0.27559	1.56342	0.275817	1.58228	0.275599	1.59861
0.276803	0.22007	0.277063	0.977004	0.27684	1.03641	0.27682	1.81612	0.27683	1.54344	0.277048	1.59301	0.276831	1.79737	0.276835	1.5632	0.277061	1.58234	0.276843	1.59814
0.278048	0.220303	0.278308	0.97657	0.278085	1.03631	0.278064	1.81645	0.278074	1.54366	0.278293	1.59276	0.278075	1.79733	0.278079	1.56297	0.278306	1.58241	0.278088	1.59767
0.279292	0.220552	0.279552	0.976153	0.279329	1.03626	0.279309	1.81679	0.279319	1.5439	0.279537	1.59252	0.27932	1.79727	0.279324	1.56276	0.27955	1.58247	0.279332	1.59717
0.280537	0.220967	0.280797	0.975813	0.280574	1.03602	0.280553	1.81717	0.280563	1.54389	0.280782	1.59223	0.280564	1.79701	0.280568	1.56262	0.280795	1.58253	0.280577	1.59646
0.281781	0.221602	0.282041	0.975572	0.281818	1.03578	0.281798	1.8178	0.281808	1.54387	0.282026	1.59169	0.281809	1.79652	0.281813	1.56264	0.282039	1.58257	0.281821	1.59558
0.283026	0.222223	0.283286	0.975354	0.283063	1.03554	0.283042	1.81841	0.283052	1.54385	0.283271	1.59093	0.283053	1.79612	0.283057	1.56289	0.283284	1.58239	0.283066	1.59471
0.28427	0.222696	0.28453	0.975137	0.284307	1.0353	0.284287	1.81886	0.284297	1.54384	0.284515	1.59017	0.284298	1.79574	0.284302	1.56315	0.284528	1.58201	0.28431	1.59383
0.285515	0.223077	0.285775	0.974919	0.285552	1.03506	0.285531	1.81931	0.285541	1.54381	0.28576	1.58941	0.285542	1.79536	0.285546	1.56341	0.285773	1.58154	0.285555	1.59297
0.286759	0.223459	0.287019	0.974701	0.286796	1.03478	0.286776	1.81976	0.286786	1.5437	0.287004	1.58865	0.286787	1.79498	0.286791	1.56366	0.287017	1.58109	0.286799	1.5921
0.288004	0.223842	0.288264	0.974506	0.288041	1.0341	0.28802	1.82021	0.28803	1.54338	0.288249	1.58789	0.288031	1.7946	0.288035	1.56389	0.288262	1.58062	0.288044	1.59123
0.289248	0.224225	0.289508	0.974512	0.289285	1.0333	0.289265	1.82065	0.289275	1.54361	0.289493	1.58718	0.289276	1.79418	0.28928	1.56386	0.289506	1.58017	0.289288	1.59041
0.290493	0.224606	0.290753	0.974677	0.29053	1.03241	0.290509	1.82105	0.290519	1.5439	0.290738	1.58698	0.29052	1.7935	0.290524	1.56352	0.290751	1.57971	0.290533	1.58975
0.291737	0.224993	0.291997	0.974916	0.291774	1.03153	0.291754	1.82138	0.291764	1.54418	0.291982	1.58722	0.291765	1.79253	0.291769	1.56329	0.291995	1.5793	0.291777	1.58917
0.292982	0.225576	0.293242	0.975154	0.293019	1.03065	0.292998	1.82141	0.293008	1.54444	0.293227	1.58767	0.293009	1.79132	0.293013	1.56307	0.29324	1.57899	0.293022	1.58859
0.294226	0.226245	0.294486	0.975393	0.294263	1.02977	0.294243	1.82142	0.294253	1.54473	0.294471	1.5881	0.294254	1.7901	0.294258	1.56282	0.294484	1.57866	0.294266	1.58801
0.295471	0.226836	0.295731	0.975631	0.295508	1.02889	0.295487	1.82143	0.295497	1.54503	0.295716	1.58854	0.295498	1.78889	0.295502	1.56257	0.295729	1.57832	0.295511	1.58743
0.296715	0.227064	0.296975	0.975858	0.296752	1.02812	0.296732	1.82144	0.296742	1.54541	0.29696	1.58898	0.296743	1.78767	0.296747	1.56232	0.296973	1.57799	0.296755	1.58685
0.29796	0.227256	0.29822	0.975971	0.297997	1.02752	0.297976	1.82145	0.297986	1.54547	0.298205	1.58943	0.297987	1.78654	0.297991	1.56208	0.298218	1.57765	0.298	1.58624
0.299204	0.227448	0.299464	0.975853	0.299241	1.02714	0.299221	1.82146	0.299231	1.54525	0.299449	1.58996	0.299232	1.786	0.299236	1.56246	0.299462	1.57732	0.299244	1.58537
0.300449	0.22764	0.300709	0.975472	0.300486	1.02677	0.300465	1.82111	0.300475	1.54502	0.300694	1.59043	0.300476	1.78594	0.30048	1.56241	0.300707	1.57702	0.300489	1.58434
0.301693	0.227833	0.301953	0.975093	0.30173	1.02639	0.30171	1.82106	0.30172	1.54479	0.301938	1.59033	0.301721	1.78618	0.301725	1.56213	0.301951	1.57704	0.301733	1.58324
0.302938	0.228025	0.303198	0.974713	0.302975	1.02602	0.302954	1.82112	0.302964	1.54456	0.303183	1.59024	0.302965	1.78642	0.302969	1.56183	0.303196	1.5771	0.302978	1.58215
0.304182	0.228418	0.304442	0.974328	0.304219	1.02565	0.304199	1.82118	0.304209	1.54433	0.304427	1.59015	0.30421	1.78667	0.304214	1.56154	0.30444	1.57716	0.304222	1.58106
0.305427	0.229031	0.305687	0.973956	0.305464	1.02535	0.305443	1.82125	0.305454	1.54418	0.305672	1.59005	0.305455	1.78691	0.305458	1.56124	0.305685	1.57722	0.305467	1.57997
0.306671	0.229664	0.306931	0.973651	0.306708	1.0252	0.306688	1.82131	0.306698	1.54411	0.306916	1.58996	0.306699	1.78715	0.306703	1.56095	0.306929	1.57728	0.306711	1.57892
0.307916	0.230301	0.308176	0.97361	0.307953	1.02472	0.307932	1.82137	0.307943	1.54428	0.308161	1.5898	0.307944	1.78735	0.307947	1.56073	0.308174	1.57734	0.307956	1.57819
0.30916	0.230935	0.309421	0.973339	0.309197	1.02427	0.309177	1.82144	0.309187	1.54446	0.309405	1.58952	0.309188	1.78749	0.309192	1.56067	0.309418	1.57735	0.3092	1.57757
0.310405	0.231573	0.310665	0.973044	0.310442	1.02384	0.310421	1.82128	0.310432	1.54464	0.31065	1.58955	0.310433	1.7875	0.310436	1.5608	0.310663	1.57693	0.310445	1.57685
0.311649	0.232208	0.31191	0.972747	0.311686	1.02337	0.311666	1.82088	0.311676	1.54482	0.311894	1.58966	0.311677	1.7875	0.311681	1.56093	0.311907	1.57615	0.311689	1.57618
0.312894	0.232845	0.313154	0.97245	0.312931	1.02289	0.31291	1.82046	0.312921	1.545	0.313139	1.58977	0.312922	1.7875	0.312925	1.56106	0.313152	1.57538	0.312934	1.57543
0.314139	0.233483	0.314399	0.972154	0.314175	1.02241	0.314155	1.82005	0.314165	1.54514	0.314383	1.58989	0.314166	1.7875	0.31417	1.56119	0.314396	1.57461	0.314178	1.57467
0.315383	0.234082	0.315643	0.97186	0.31542	1.02212	0.315399	1.81964	0.31541	1.54521	0.315628	1.59	0.315411	1.7875	0.315415	1.56133	0.315641	1.57384	0.315423	1.57392
0.316628	0.234361	0.316888	0.971583	0.316664	1.02188	0.316644	1.81922	0.316654	1.54522	0.316872	1.5901	0.316655	1.78749	0.316659	1.56138	0.316885	1.57307	0.316667	1.57325
0.317872	0.234609	0.318132	0.971343	0.317909	1.02166	0.317888	1.81892	0.317899	1.54521	0.318117	1.59011	0.3179	1.78726	0.317904	1.5613	0.31813	1.57232	0.317912	1.57283
0.319117	0.235015	0.319377	0.971119	0.319153	1.02144	0.319133	1.81889	0.319143	1.5452	0.319361	1.58996	0.319144	1.78695	0.319148	1.56096	0.319374	1.57183	0.319156	1.57267
0.320361	0.235669	0.320621	0.970896	0.320398	1.02122	0.320377	1.81907	0.320388	1.54518	0.320606	1.58966	0.320389	1.78657	0.320393	1.5606	0.320619	1.57196	0.320401	1.57253
0.321606	0.236345	0.321866	0.970672	0.321642	1.021	0.321622	1.81926	0.321632	1.54517	0.32185	1.58936	0.321633	1.7862	0.321637	1.56024	0.321863	1.57206	0.321645	1.57239
0.32285	0.237027	0.32311	0.970449	0.322887	1.02078	0.322867	1.81945	0.322877	1.54516	0.323095	1.58906	0.322878	1.78583	0.322882	1.55988	0.323108	1.57215	0.32289	1.57224
0.324095	0.237702	0.324355	0.970212	0.324131	1.02063	0.324111	1.81964	0.324121	1.5451	0.324339	1.58877	0.324122	1.78545	0.324126	1.55952	0.324352	1.57224	0.324134	1.5721
0.325339	0.23838	0.325599	0.969854	0.325376	1.02054	0.325356	1.81982	0.325366	1.54502	0.325584	1.58847	0.325367	1.78508	0.325371	1.55916	0.325597	1.57233	0.325379	1.57196
0.326584	0.239054	0.326844	0.969328	0.32662	1.02053	0.3266	1.82001	0.32661	1.54489	0.326828	1.58818	0.326611	1.78476	0.326615	1.55915	0.326841	1.57242	0.326623	1.57173
0.327828	0.239582	0.328088	0.968794	0.327865	1.02053	0.327845	1.82002	0.327855	1.54475	0.328073	1.58796	0.327856	1.78439	0.32786	1.55915	0.328086	1.57251	0.327868	1.57144
0.329073	0.240033	0.329333	0.968236	0.329109	1.02053	0.329089	1.81988	0.329099	1.54461	0.329317	1.58797	0.3291	1.78376	0.329104	1.55914	0.32933	1.57273	0.329112	1.57113
0.330317	0.24048	0.330577	0.967647	0.330354	1.02053	0.330334	1.81971	0.330344	1.54448	0.330562	1.58798	0.330345	1.78312	0.330349	1.55913	0.330575	1.5729	0.330357	1.57083
0.331562	0.241003	0.331822	0.967054	0.331598	1.02053	0.331578	1.81953	0.331588	1.54434	0.331806	1.58799	0.331589	1.78248	0.331593	1.55912	0.331819	1.57295	0.331601	1.57052
0.332806	0.241535	0.333066	0.966462	0.332843	1.02044	0.332823	1.81936	0.332833	1.54414	0.333051	1.588	0.332834	1.78184	0.332838	1.5591	0.333064	1.573	0.332846	1.57021
0.334051	0.242063	0.334311	0.965887	0.334087	1.02014	0.334067	1.81918	0.334077	1.54386	0.334295	1.58801	0.334078	1.7812	0.334082	1.55909	0.334308	1.57305	0.33409	1.56991
0.335295	0.242593	0.335555	0.965475	0.335332	1.01979	0.335312	1.819	0.335322	1.54336	0.33554	1.58802	0.335323	1.78056	0.335327	1.55893	0.335553	1.57309	0.335335	1.56971
0.33654	0.243125	0.3368	0.96513	0.336576	1.01943	0.336556	1.81852	0.336566	1.54284	0.336784	1.58805	0.336567	1.77989	0.336571	1.55844	0.336797	1.57314	0.336579	1.56968
0.337784	0.243655	0.338044	0.96479	0.337821	1.01906	0.337801	1.81902	0.337811	1.54232	0.338029	1.58805	0.337812	1.77985	0.337816	1.55769	0.338042	1.57297	0.337824	1.56978
0.339029	0.244192	0.339289	0.964449	0.339065	1.0187	0.339045	1.82076	0.339055	1.5418	0.339273	1.58804	0.339056	1.77985	0.33906	1.55692	0.339286	1.5726	0.339068	1.56988
0.340273	0.244739	0.340533	0.964109	0.34031	1.01834	0.34029	1.82258	0.3403	1.54128	0.340518	1.58803	0.340301	1.77985	0.340305	1.55615	0.340531	1.57235	0.340313	1.56999
0.341518	0.245287	0.341778	0.963769	0.341554	1.01797	0.341534	1.8244	0.341544	1.54088	0.341762	1.58802	0.341545	1.77984	0.341549	1.55539	0.341775	1.57211	0.341557	1.5701
0.342762	0.245687	0.343022	0.963429	0.342799	1.01781	0.342779	1.8262	0.342789	1.54075	0.343007	1.58801	0.34279	1.77984	0.342794	1.55462	0.34302	1.57187	0.342802	1.57021
0.344007	0.245852	0.344267	0.962989	0.344043	1.0177	0.344023	1.82784	0.344033	1.54095	0.344251	1.588	0.344034	1.77984	0.344038	1.55375	0.344264	1.57163	0.344046	1.57031
0.345251	0.245991	0.345511	0.962564	0.345288	1.01766	0.345268	1.82964	0.345278	1.54121	0.345496	1.58822	0.345279	1.77975	0.345283	1.55274	0.345509	1.57139	0.345291	1.5704
0.346496	0.246124	0.346756	0.96216	0.346532	1.01762	0.346512	1.83136	0.346522	1.54149	0.34674	1.58816	0.346523	1.77957	0.346527	1.55179	0.346753	1.57117	0.346535	1.56986
0.34774	0.246266	0.348	0.961757	0.347777	1.01759	0.347757	1.83169	0.347767	1.54179	0.347985	1.58779	0.347768	1.77937	0.347772	1.5508	0.347998	1.57103	0.34778	1.56926
0.348985	0.246413	0.349245	0.961355	0.349021	1.01755	0.349001	1.83156	0.349012	1.54209	0.349229	1.5874	0.349012	1.77917	0.349016	1.54979	0.349242	1.57068	0.349024	1.56867
0.350229	0.246561	0.350489	0.960952	0.350266	1.01751	0.350246	1.83143	0.350256	1.54239	0.350474	1.587	0.350257	1.77897	0.350261	1.54878	0.350487	1.57029	0.350269	1.56808
0.351474	0.247266	0.351734	0.96055	0.35151	1.0176	0.35149	1.8313	0.351501	1.54224	0.351718	1.58661	0.351501	1.77877	0.351505	1.54777	0.351731	1.5699	0.351513	1.56748
0.352718	0.248231	0.352978	0.960072	0.352755	1.01778	0.352735	1.83117	0.352745	1.54166	0.352963	1.58622	0.352746	1.77857	0.35275	1.54676	0.352976	1.56951	0.352758	1.56689
0.353963	0.24922	0.354223	0.959397	0.353999	1.01776	0.353979	1.83107	0.35399	1.54076	0.354207	1.58552	0.35399	1.77864	0.353994	1.54567	0.35422	1.56912	0.354002	1.56621
0.355207	0.25	0.355467	0.958447	0.355244	1.01773	0.355224	1.83124	0.355234	1.53977	0.355452	1.58458	0.355235	1.77884	0.355239	1.54472	0.355465	1.56873	0.355247	1.56587
0.356452	0.250687	0.356712	0.957478	0.356488	1.01769	0.356468	1.83114	0.356479	1.53879	0.356696	1.58361	0.356479	1.77869	0.356483	1.54384	0.356709	1.56836	0.356491	1.56571
0.357696	0.251368	0.357956	0.956518	0.357733	1.01766	0.357713	1.83086	0.357723	1.5378	0.357941	1.58264	0.357724	1.77852	0.357728	1.54297	0.357954	1.56795	0.357736	1.56557
0.358941	0.252048	0.359201	0.95555	0.358977	1.01762	0.358957	1.83058	0.358968	1.53681	0.359185	1.58168	0.358968	1.77836	0.358973	1.54209	0.359198	1.5675	0.35898	1.56543
0.360186	0.252729	0.360445	0.954583	0.360222	1.01749	0.360202	1.8303	0.360212	1.53611	0.36043	1.58071	0.360213	1.77819	0.360217	1.54122	0.360443	1.56704	0.360225	1.56528
0.36143	0.253408	0.36169	0.953684	0.361466	1.01711	0.361446	1.83001	0.361457	1.53574	0.361674	1.57975	0.361457	1.77802	0.361462	1.54034	0.361687	1.56658	0.361469	1.56514
0.362675	0.253964	0.362934	0.953063	0.362711	1.01682	0.362691	1.82973	0.362701	1.53567	0.362919	1.57884	0.362702	1.77778	0.362706	1.53985	0.362932	1.56612	0.362714	1.56513
0.363919	0.254292	0.364179	0.952511	0.363955	1.01658	0.363935	1.82916	0.363946	1.53566	0.364163	1.57853	0.363946	1.77727	0.363951	1.5396	0.364176	1.56567	0.363958	1.5653
0.365164	0.254553	0.365423	0.951962	0.3652	1.01634	0.36518	1.82856	0.36519	1.53566	0.365408	1.57818	0.365191	1.77659	0.365195	1.53933	0.365421	1.5652	0.365203	1.56563
0.366408	0.254652	0.366668	0.951415	0.366444	1.01609	0.366425	1.82809	0.366435	1.53566	0.366652	1.57781	0.366435	1.77587	0.36644	1.53905	0.366665	1.56471	0.366447	1.566
0.367653	0.254531	0.367912	0.950867	0.367689	1.01584	0.367669	1.82766	0.367679	1.53565	0.367897	1.57745	0.36768	1.77515	0.367684	1.53877	0.36791	1.56416	0.367692	1.56639
0.368897	0.254351	0.369157	0.950318	0.368933	1.01559	0.368914	1.82722	0.368924	1.53563	0.369141	1.57708	0.368924	1.77443	0.368929	1.53849	0.369154	1.56361	0.368936	1.56677
0.370142	0.254172	0.370401	0.949771	0.370178	1.01562	0.370158	1.82678	0.370168	1.53542	0.370386	1.57672	0.370169	1.77371	0.370173	1.53821	0.370399	1.56305	0.370181	1.56715
0.371386	0.253992	0.371646	0.94946	0.371422	1.01574	0.371403	1.82634	0.371413	1.53506	0.37163	1.57635	0.371413	1.77299	0.371418	1.53784	0.371643	1.5625	0.371425	1.56761
0.372631	0.253813	0.37289	0.949197	0.372667	1.01589	0.372647	1.82608	0.372657	1.53466	0.372875	1.57566	0.372658	1.77237	0.372662	1.53727	0.372888	1.56195	0.37267	1.56817
0.373875	0.253633	0.374135	0.948937	0.373911	1.01604	0.373892	1.82594	0.373902	1.53426	0.374119	1.57516	0.373902	1.7717	0.373907	1.53656	0.374132	1.56139	0.373914	1.56837
0.37512	0.253549	0.375379	0.948676	0.375156	1.01619	0.375136	1.82551	0.375146	1.53385	0.375364	1.57485	0.375147	1.77092	0.375151	1.53582	0.375377	1.56083	0.375159	1.56846
0.376364	0.253508	0.376624	0.948416	0.376401	1.01634	0.376381	1.82499	0.376391	1.53345	0.376608	1.57457	0.376391	1.77012	0.376396	1.53508	0.376621	1.56033	0.376403	1.56854
0.377609	0.2535	0.377868	0.948155	0.377645	1.01649	0.377625	1.82446	0.377635	1.53304	0.377853	1.57428	0.377636	1.76933	0.37764	1.53434	0.377866	1.55983	0.377648	1.56863
0.378853	0.253758	0.379113	0.947895	0.37889	1.01663	0.37887	1.82394	0.37888	1.53268	0.379097	1.574	0.37888	1.76853	0.378885	1.53359	0.37911	1.55933	0.378892	1.56871
0.380098	0.25411	0.380357	0.947614	0.380134	1.01675	0.380114	1.82341	0.380124	1.53223	0.380342	1.57371	0.380125	1.76773	0.380129	1.53287	0.380355	1.55884	0.380137	1.56877
0.381342	0.254461	0.381602	0.947317	0.381379	1.01665	0.381359	1.82287	0.381369	1.53167	0.381586	1.57359	0.381369	1.767	0.381374	1.53236	0.381599	1.55839	0.381381	1.56863
0.382587	0.254812	0.382846	0.946962	0.382623	1.01631	0.382603	1.82218	0.382613	1.53107	0.382831	1.57352	0.382614	1.76636	0.382618	1.53217	0.382844	1.55792	0.382626	1.56832
0.383831	0.255164	0.384091	0.946583	0.383868	1.01592	0.383848	1.82152	0.383858	1.53048	0.384075	1.57319	0.383858	1.76588	0.383863	1.53208	0.384089	1.55747	0.38387	1.56795
0.385076	0.255514	0.385335	0.946201	0.385112	1.01554	0.385092	1.82089	0.385102	1.52989	0.38532	1.57276	0.385103	1.76546	0.385107	1.532	0.385333	1.55706	0.385115	1.56757
0.38632	0.255937	0.38658	0.945821	0.386357	1.01516	0.386337	1.82026	0.386347	1.52931	0.386564	1.57234	0.386347	1.76503	0.386352	1.53192	0.386577	1.55669	0.386359	1.56719
0.387565	0.256456	0.387824	0.94544	0.387601	1.01476	0.387581	1.81963	0.387591	1.52874	0.387809	1.57191	0.387592	1.7646	0.387596	1.53184	0.387822	1.55632	0.387604	1.56681
0.388809	0.257002	0.389069	0.945077	0.388846	1.0143	0.388826	1.81901	0.388836	1.52813	0.389053	1.57149	0.388836	1.76418	0.388841	1.53175	0.389067	1.55596	0.388848	1.56642
0.390054	0.257664	0.390313	0.944772	0.39009	1.01394	0.39007	1.81838	0.39008	1.52728	0.390298	1.57102	0.390081	1.76384	0.390085	1.53168	0.390311	1.5556	0.390093	1.56608
0.391298	0.258421	0.391558	0.944329	0.391335	1.01393	0.391315	1.81785	0.391325	1.52637	0.391542	1.57035	0.391325	1.76372	0.39133	1.53149	0.391555	1.55524	0.391337	1.56568
0.392543	0.259197	0.392802	0.943827	0.392579	1.01402	0.392559	1.81725	0.39257	1.52545	0.392787	1.56965	0.39257	1.76375	0.392574	1.53116	0.3928	1.55497	0.392582	1.56511
0.393787	0.259971	0.394047	0.943326	0.393824	1.0141	0.393804	1.81656	0.393814	1.52454	0.394031	1.56898	0.393814	1.76382	0.393819	1.5308	0.394045	1.55474	0.393826	1.5645
0.395032	0.260746	0.395291	0.942826	0.395068	1.01419	0.395048	1.81585	0.395059	1.52362	0.395276	1.5683	0.395059	1.76391	0.395063	1.53044	0.395289	1.55424	0.395071	1.56389
0.396276	0.261521	0.396536	0.942326	0.396313	1.01427	0.396293	1.81516	0.396303	1.52272	0.39652	1.56763	0.396303	1.76399	0.396308	1.53008	0.396534	1.55364	0.396315	1.56329
0.397521	0.262281	0.39778	0.941824	0.397557	1.01439	0.397537	1.81452	0.397548	1.52202	0.397765	1.56695	0.397548	1.76408	0.397552	1.52973	0.397778	1.55305	0.39756	1.56268
0.398765	0.262854	0.399025	0.94128	0.398802	1.01452	0.398782	1.81386	0.398792	1.52153	0.399009	1.56628	0.398792	1.76416	0.398797	1.52958	0.399023	1.55246	0.398804	1.56201
0.40001	0.263371	0.400269	0.94078	0.400046	1.0143	0.400026	1.81247	0.400037	1.52108	0.400254	1.56563	0.400037	1.76374	0.400041	1.5296	0.400267	1.55186	0.400049	1.56121
0.401254	0.26391	0.401514	0.940327	0.401291	1.01392	0.401271	1.80985	0.401281	1.52061	0.401498	1.56483	0.401281	1.76318	0.401286	1.52959	0.401512	1.55124	0.401293	1.5605
0.402499	0.264459	0.402758	0.939885	0.402535	1.01354	0.402515	1.80673	0.402526	1.52012	0.402743	1.56388	0.402526	1.76264	0.40253	1.52951	0.402756	1.55051	0.402538	1.55983
0.403744	0.265002	0.404003	0.93944	0.40378	1.01315	0.40376	1.80361	0.40377	1.51964	0.403987	1.56288	0.40377	1.7621	0.403775	1.52944	0.404001	1.54997	0.403782	1.55917
0.404988	0.265546	0.405247	0.938998	0.405024	1.01276	0.405004	1.8005	0.405015	1.51916	0.405232	1.56189	0.405015	1.76156	0.405019	1.52936	0.405245	1.54952	0.405027	1.5585
0.406233	0.26609	0.406492	0.938553	0.406269	1.01233	0.406249	1.79738	0.406259	1.51849	0.406476	1.56089	0.406259	1.76103	0.406264	1.52928	0.40649	1.54908	0.406271	1.55784
0.407477	0.266634	0.407736	0.938075	0.407513	1.01185	0.407493	1.79427	0.407504	1.51753	0.407721	1.5599	0.407504	1.76049	0.407509	1.52918	0.407734	1.54864	0.407516	1.55717
0.408722	0.267178	0.408981	0.937531	0.408758	1.01131	0.408738	1.79142	0.408748	1.51638	0.408965	1.55913	0.408748	1.76	0.408753	1.52901	0.408979	1.5482	0.40876	1.55703
0.409966	0.267556	0.410225	0.936924	0.410002	1.01074	0.409983	1.78979	0.409993	1.51516	0.41021	1.55864	0.409993	1.75953	0.409998	1.52894	0.410223	1.54776	0.410005	1.55698
0.411211	0.267731	0.41147	0.936299	0.411247	1.01016	0.411227	1.7887	0.411237	1.51395	0.411454	1.55812	0.411237	1.75884	0.411242	1.52898	0.411468	1.5475	0.411249	1.55687
0.412455	0.26785	0.412714	0.935673	0.412491	1.00959	0.412472	1.78743	0.412482	1.51274	0.412699	1.55757	0.412482	1.75809	0.412487	1.52902	0.412712	1.54726	0.412494	1.55675
0.4137	0.267546	0.413959	0.935048	0.413736	1.00901	0.413716	1.78615	0.413726	1.51153	0.413943	1.55701	0.413726	1.75733	0.413731	1.52906	0.413957	1.54698	0.413738	1.55663
0.414944	0.266862	0.415203	0.934423	0.41498	1.00845	0.414961	1.78488	0.414971	1.51048	0.415188	1.55646	0.414971	1.75657	0.414976	1.5291	0.415201	1.5467	0.414983	1.55651
0.416189	0.26614	0.416448	0.933887	0.416225	1.00807	0.416205	1.78361	0.416215	1.50976	0.416432	1.5559	0.416215	1.75587	0.41622	1.52914	0.416446	1.54641	0.416227	1.55639
0.417433	0.265419	0.417692	0.933588	0.417469	1.00778	0.41745	1.78233	0.41746	1.50924	0.417677	1.55535	0.41746	1.75527	0.417465	1.52905	0.41769	1.54613	0.417472	1.55602
0.418678	0.264699	0.418937	0.933489	0.418714	1.0077	0.418694	1.78133	0.418704	1.50877	0.418922	1.55481	0.418704	1.7549	0.418709	1.52872	0.418935	1.54584	0.418716	1.55545
0.419922	0.263978	0.420181	0.933435	0.419958	1.00775	0.419939	1.78074	0.419949	1.5083	0.420166	1.55448	0.419949	1.75451	0.419954	1.52822	0.420179	1.5456	0.419961	1.55479
0.421167	0.263337	0.421426	0.933381	0.421203	1.00781	0.421183	1.78036	0.421193	1.50782	0.421411	1.55422	0.421193	1.75385	0.421198	1.52768	0.421424	1.54535	0.421205	1.5541
0.422411	0.262946	0.42267	0.933327	0.422447	1.00786	0.422428	1.78004	0.422438	1.50735	0.422655	1.55397	0.422438	1.7531	0.422443	1.52714	0.422668	1.54489	0.42245	1.55341
0.423656	0.262705	0.423915	0.933272	0.423692	1.00791	0.423672	1.77971	0.423682	1.50684	0.4239	1.55371	0.423682	1.75236	0.423687	1.5266	0.423913	1.54435	0.423694	1.55273
0.4249	0.262557	0.425159	0.933218	0.424936	1.00792	0.424917	1.77939	0.424927	1.50614	0.425144	1.55346	0.424927	1.75161	0.424932	1.52605	0.425157	1.54381	0.424939	1.55204
0.426145	0.262623	0.426404	0.933127	0.426181	1.00785	0.426161	1.77907	0.426171	1.50513	0.426389	1.5532	0.426171	1.75086	0.426176	1.52555	0.426402	1.54328	0.426183	1.55128
0.427389	0.262801	0.427648	0.93298	0.427425	1.00779	0.427406	1.77863	0.427416	1.50394	0.427633	1.55302	0.427416	1.75018	0.427421	1.52514	0.427646	1.54274	0.427428	1.55037
0.428634	0.262978	0.428893	0.932777	0.42867	1.00775	0.42865	1.77811	0.42866	1.50272	0.428878	1.55273	0.42866	1.74951	0.428665	1.52483	0.428891	1.54222	0.428672	1.54952
0.429878	0.263156	0.430137	0.932558	0.429914	1.00772	0.429895	1.77771	0.429905	1.5015	0.430122	1.55235	0.429905	1.74875	0.42991	1.52455	0.430135	1.54176	0.429917	1.5488
0.431123	0.263334	0.431382	0.93234	0.431159	1.00769	0.431139	1.77738	0.431149	1.50029	0.431367	1.55194	0.431149	1.74793	0.431154	1.52428	0.43138	1.54127	0.431161	1.54809
0.432367	0.263511	0.432626	0.932122	0.432403	1.00766	0.432384	1.77706	0.432394	1.49908	0.432611	1.55154	0.432394	1.74712	0.432399	1.524	0.432624	1.54077	0.432406	1.54739
0.433612	0.263626	0.433871	0.931912	0.433648	1.00762	0.433628	1.77673	0.433638	1.49793	0.433856	1.55115	0.433638	1.7463	0.433643	1.52372	0.433869	1.54028	0.43365	1.54668
0.434856	0.263684	0.435115	0.931712	0.434892	1.00758	0.434873	1.77641	0.434883	1.49694	0.4351	1.55078	0.434883	1.74549	0.434888	1.52347	0.435113	1.53982	0.434895	1.546
0.436101	0.263737	0.43636	0.931473	0.436137	1.00758	0.436117	1.77618	0.436128	1.49612	0.436345	1.55022	0.436127	1.74475	0.436132	1.52329	0.436358	1.53935	0.436139	1.54563
0.437345	0.263718	0.437604	0.931081	0.437381	1.00769	0.437362	1.77621	0.437372	1.49536	0.437589	1.54939	0.437372	1.74412	0.437377	1.52308	0.437602	1.53886	0.437384	1.54537
0.43859	0.263634	0.438849	0.930592	0.438626	1.00783	0.438606	1.776	0.438617	1.49461	0.438834	1.54843	0.438616	1.74361	0.438621	1.52282	0.438847	1.53832	0.438628	1.54491
0.439834	0.263544	0.440093	0.930102	0.43987	1.00798	0.439851	1.77551	0.439861	1.49386	0.440078	1.54746	0.439861	1.74314	0.439866	1.52256	0.440091	1.53768	0.439873	1.54435
0.441079	0.263454	0.441338	0.929613	0.441115	1.00812	0.441095	1.77501	0.441106	1.4931	0.441323	1.54649	0.441105	1.74268	0.44111	1.5223	0.441336	1.53695	0.441117	1.54378
0.442323	0.263364	0.442582	0.929122	0.442359	1.00826	0.44234	1.77451	0.44235	1.49244	0.442567	1.54551	0.44235	1.74222	0.442355	1.52204	0.44258	1.53619	0.442362	1.54322
0.443568	0.263274	0.443827	0.928648	0.443604	1.00857	0.443584	1.77401	0.443595	1.49189	0.443812	1.54454	0.443594	1.74175	0.443599	1.52178	0.443825	1.53543	0.443606	1.54265
0.444812	0.263068	0.445071	0.928212	0.444848	1.00905	0.444829	1.77351	0.444839	1.49135	0.445056	1.54362	0.444839	1.74126	0.444844	1.52134	0.445069	1.53467	0.444851	1.54217
0.446057	0.262593	0.446316	0.927749	0.446093	1.00937	0.446073	1.77295	0.446084	1.4908	0.446301	1.54294	0.446083	1.74064	0.446088	1.5208	0.446314	1.53391	0.446096	1.54175
0.447301	0.261977	0.44756	0.927238	0.447337	1.00955	0.447318	1.77237	0.447328	1.49024	0.447545	1.54242	0.447328	1.73984	0.447333	1.52033	0.447558	1.53313	0.44734	1.54132
0.448546	0.261309	0.448805	0.926718	0.448582	1.00973	0.448562	1.77186	0.448573	1.48969	0.44879	1.5419	0.448572	1.73893	0.448577	1.51987	0.448803	1.53234	0.448584	1.54085
0.44979	0.260543	0.450049	0.926199	0.449826	1.00991	0.449807	1.77139	0.449817	1.48913	0.450034	1.54137	0.449817	1.73798	0.449822	1.51942	0.450047	1.53164	0.449829	1.54037
0.451035	0.259743	0.451294	0.925679	0.451071	1.01009	0.451051	1.77094	0.451062	1.48866	0.451279	1.54085	0.451061	1.73704	0.451067	1.51897	0.451292	1.53102	0.451074	1.53991
0.45228	0.258992	0.452538	0.925159	0.452315	1.01017	0.452296	1.77048	0.452306	1.48838	0.452523	1.54032	0.452306	1.73609	0.452311	1.51855	0.452536	1.53039	0.452318	1.53943
0.453524	0.258252	0.453783	0.924757	0.45356	1.00995	0.453541	1.76999	0.453551	1.48835	0.453768	1.5398	0.45355	1.73514	0.453556	1.5182	0.453781	1.52976	0.453563	1.53903
0.454769	0.257465	0.455027	0.924469	0.454804	1.00964	0.454785	1.76956	0.454795	1.48849	0.455012	1.53924	0.454795	1.73413	0.4548	1.51788	0.455025	1.52913	0.454807	1.53878
0.456013	0.256654	0.456272	0.924275	0.456049	1.00939	0.45603	1.76924	0.45604	1.48865	0.456257	1.53862	0.456039	1.73306	0.456045	1.5174	0.45627	1.52856	0.456052	1.53847
0.457258	0.255964	0.457516	0.924144	0.457293	1.00914	0.457274	1.76888	0.457284	1.48881	0.457501	1.53794	0.457284	1.732	0.457289	1.51679	0.457514	1.52825	0.457296	1.53804
0.458502	0.255482	0.458761	0.924013	0.458538	1.00889	0.458519	1.76843	0.458529	1.48897	0.458746	1.53726	0.458528	1.73095	0.458534	1.51618	0.458759	1.52772	0.458541	1.53759
0.459747	0.255007	0.460005	0.923882	0.459782	1.00864	0.459763	1.76798	0.459773	1.48913	0.45999	1.53658	0.459773	1.72991	0.459778	1.51556	0.460003	1.52694	0.459785	1.53714
0.460991	0.254616	0.46125	0.923751	0.461027	1.0084	0.461008	1.76752	0.461018	1.48923	0.461235	1.53591	0.461017	1.72886	0.461023	1.51495	0.461248	1.52615	0.46103	1.53669
0.462236	0.254347	0.462494	0.923574	0.462271	1.00842	0.462252	1.76707	0.462262	1.48909	0.462479	1.53522	0.462262	1.72781	0.462267	1.51437	0.462492	1.52537	0.462274	1.53624
0.46348	0.254077	0.463739	0.923342	0.463516	1.00853	0.463497	1.76661	0.463507	1.48865	0.463724	1.53466	0.463506	1.72676	0.463512	1.51393	0.463737	1.52459	0.463519	1.5357
0.464725	0.253807	0.464983	0.922972	0.46476	1.00846	0.464741	1.76612	0.464751	1.48807	0.464968	1.53431	0.464751	1.72568	0.464756	1.51378	0.464981	1.5238	0.464763	1.53517
0.465969	0.253537	0.466228	0.922477	0.466005	1.00833	0.465986	1.76557	0.465996	1.48749	0.466213	1.53406	0.465995	1.72473	0.466001	1.51385	0.466226	1.52283	0.466008	1.53477
0.467214	0.253267	0.467473	0.921963	0.467249	1.00819	0.46723	1.765	0.46724	1.48691	0.467457	1.53382	0.46724	1.72392	0.467245	1.51391	0.46747	1.52214	0.467252	1.53442
0.468458	0.253015	0.468717	0.921447	0.468494	1.00805	0.468475	1.76444	0.468485	1.48632	0.468702	1.53359	0.468484	1.72312	0.46849	1.51398	0.468715	1.52197	0.468497	1.53407
0.469703	0.252808	0.469961	0.920931	0.469738	1.00793	0.469719	1.76387	0.469729	1.48582	0.469946	1.53335	0.469729	1.72237	0.469734	1.51405	0.469959	1.52199	0.469741	1.53373
0.470947	0.252621	0.471206	0.920441	0.470983	1.00782	0.470964	1.7633	0.470974	1.48542	0.471191	1.53312	0.470973	1.72164	0.470979	1.51412	0.471204	1.52201	0.470986	1.5334
0.472192	0.252543	0.472451	0.920007	0.472227	1.00772	0.472208	1.76273	0.472218	1.48485	0.472435	1.53291	0.472218	1.72086	0.472223	1.51408	0.472448	1.52202	0.47223	1.53312
0.473436	0.252701	0.473695	0.919715	0.473472	1.00758	0.473453	1.76232	0.473463	1.48404	0.47368	1.53275	0.473462	1.72017	0.473468	1.51383	0.473693	1.52204	0.473475	1.53287
0.474681	0.252939	0.47494	0.919624	0.474716	1.00737	0.474697	1.76232	0.474707	1.48323	0.474924	1.53232	0.474707	1.71959	0.474712	1.51349	0.474937	1.52209	0.474719	1.53263
0.475925	0.253177	0.476184	0.919621	0.475961	1.00717	0.475942	1.76261	0.475952	1.48243	0.476169	1.53168	0.475951	1.71882	0.475957	1.51313	0.476182	1.52208	0.475964	1.53235
0.47717	0.253416	0.477429	0.919618	0.477205	1.00697	0.477186	1.763	0.477196	1.48162	0.477413	1.53105	0.477196	1.71797	0.477201	1.51278	0.477426	1.52155	0.477208	1.53208
0.478414	0.253655	0.478673	0.919616	0.47845	1.00677	0.478431	1.76339	0.478441	1.4808	0.478658	1.53042	0.47844	1.71711	0.478446	1.51243	0.478671	1.5207	0.478453	1.5318
0.479659	0.25399	0.479918	0.919613	0.479694	1.00653	0.479675	1.76378	0.479686	1.47993	0.479902	1.52978	0.479685	1.71626	0.47969	1.51207	0.479915	1.51984	0.479697	1.53152
0.480903	0.255363	0.481162	0.919514	0.480939	1.00612	0.48092	1.76417	0.48093	1.47903	0.481147	1.52914	0.480929	1.71541	0.480935	1.51181	0.48116	1.51899	0.480942	1.53125
0.482148	0.258221	0.482407	0.919342	0.482183	1.00559	0.482164	1.76446	0.482175	1.4782	0.482391	1.52835	0.482174	1.71468	0.482179	1.51161	0.482404	1.51814	0.482186	1.53098
0.483392	0.261035	0.483651	0.91927	0.483428	1.00517	0.483409	1.76447	0.483419	1.47738	0.483636	1.5277	0.483418	1.71421	0.483424	1.5112	0.483649	1.51733	0.483431	1.53075
0.484637	0.263635	0.484896	0.919276	0.484672	1.00475	0.484653	1.76424	0.484664	1.47656	0.48488	1.52731	0.484663	1.71378	0.484668	1.51065	0.484893	1.51671	0.484675	1.53056
0.485881	0.266019	0.48614	0.919282	0.485917	1.00434	0.485898	1.76388	0.485908	1.47573	0.486125	1.52694	0.485907	1.71329	0.485913	1.5101	0.486138	1.51625	0.48592	1.53037
0.487126	0.268402	0.487385	0.919288	0.487161	1.00392	0.487142	1.76352	0.487153	1.4749	0.487369	1.52659	0.487152	1.71279	0.487157	1.50955	0.487382	1.51584	0.487164	1.53018
0.48837	0.270786	0.488629	0.919293	0.488406	1.00351	0.488387	1.76316	0.488397	1.4742	0.488614	1.52625	0.488396	1.71229	0.488402	1.509	0.488627	1.51545	0.488409	1.52999
0.489615	0.27318	0.489874	0.91932	0.48965	1.00307	0.489631	1.7628	0.489642	1.47387	0.489858	1.52591	0.489641	1.71179	0.489646	1.50843	0.489871	1.51505	0.489653	1.5298
0.490859	0.275571	0.491118	0.919404	0.490895	1.00252	0.490876	1.7624	0.490886	1.47381	0.491103	1.5256	0.490886	1.71131	0.490891	1.50786	0.491116	1.51463	0.490898	1.52951
0.492104	0.277344	0.492363	0.919344	0.492139	1.00183	0.49212	1.76183	0.492131	1.47383	0.492347	1.52544	0.49213	1.71091	0.492135	1.50752	0.49236	1.51421	0.492142	1.52899
0.493348	0.277816	0.493607	0.918914	0.493384	1.00109	0.493365	1.76106	0.493375	1.47385	0.493592	1.52533	0.493374	1.71073	0.49338	1.50743	0.493605	1.51381	0.493387	1.52831
0.494593	0.277839	0.494852	0.918361	0.494628	1.00036	0.494609	1.76014	0.49462	1.47388	0.494836	1.52522	0.494619	1.7108	0.494624	1.50734	0.494849	1.51343	0.494631	1.52757
0.495838	0.277903	0.496096	0.917808	0.495873	0.999619	0.495854	1.75923	0.495864	1.4739	0.496081	1.52512	0.495864	1.71093	0.495869	1.50726	0.496094	1.51305	0.495876	1.52683
0.497082	0.278043	0.497341	0.917255	0.497117	0.998881	0.497098	1.75831	0.497109	1.47386	0.497325	1.52501	0.497108	1.71105	0.497113	1.50717	0.497338	1.51267	0.49712	1.52609
0.498327	0.278191	0.498585	0.916722	0.498362	0.998097	0.498343	1.75739	0.498353	1.47362	0.49857	1.5249	0.498352	1.71118	0.498358	1.50709	0.498583	1.51229	0.498365	1.52535
0.499571	0.278338	0.49983	0.916301	0.499606	0.997235	0.499587	1.75649	0.499598	1.47317	0.499814	1.52481	0.499597	1.71131	0.499603	1.50707	0.499827	1.51191	0.499609	1.52468
0.500816	0.278486	0.501074	0.916047	0.500851	0.996424	0.500832	1.7559	0.500842	1.47263	0.501059	1.52476	0.500841	1.71139	0.500847	1.50701	0.501072	1.51152	0.500854	1.52421
0.50206	0.278635	0.502319	0.915892	0.502095	0.9957	0.502077	1.75571	0.502087	1.47209	0.502303	1.52483	0.502086	1.71133	0.502092	1.50678	0.502316	1.51118	0.502098	1.52395
0.503305	0.278738	0.503563	0.915816	0.50334	0.994978	0.503321	1.75551	0.503331	1.47155	0.503548	1.525	0.503331	1.7111	0.503336	1.50655	0.503561	1.51097	0.503343	1.52375
0.504549	0.278668	0.504808	0.91574	0.504584	0.994257	0.504566	1.75531	0.504576	1.47103	0.504792	1.52517	0.504575	1.71076	0.504581	1.50632	0.504805	1.51094	0.504587	1.52355
0.505794	0.278435	0.506052	0.915663	0.505829	0.993535	0.50581	1.75511	0.50582	1.47054	0.506037	1.52534	0.50582	1.71042	0.505825	1.50611	0.50605	1.51106	0.505832	1.52335
0.507038	0.278252	0.507297	0.915587	0.507073	0.992865	0.507055	1.75489	0.507065	1.47006	0.507281	1.52551	0.507064	1.71008	0.50707	1.50589	0.507294	1.51118	0.507076	1.52315
0.508283	0.278272	0.508541	0.915541	0.508318	0.992407	0.508299	1.75468	0.508309	1.46959	0.508526	1.52568	0.508309	1.70974	0.508314	1.50563	0.508539	1.5113	0.508321	1.52296
0.509527	0.278548	0.509786	0.915554	0.509562	0.992047	0.509544	1.75445	0.509554	1.46913	0.50977	1.52585	0.509553	1.70947	0.509559	1.50527	0.509783	1.51142	0.509565	1.52279
0.510772	0.278824	0.51103	0.915531	0.510807	0.99152	0.510788	1.75411	0.510798	1.46867	0.511015	1.52584	0.510798	1.70931	0.510803	1.50495	0.511028	1.51151	0.51081	1.52246
0.512016	0.2791	0.512275	0.915427	0.512051	0.990992	0.512033	1.7535	0.512043	1.46822	0.512259	1.52552	0.512042	1.70909	0.512048	1.50466	0.512272	1.51151	0.512054	1.5218
0.513261	0.279377	0.513519	0.915323	0.513296	0.990465	0.513277	1.75264	0.513287	1.46776	0.513504	1.52519	0.513287	1.70874	0.513292	1.50437	0.513517	1.5113	0.513299	1.52113
0.514505	0.279653	0.514764	0.915218	0.51454	0.989937	0.514522	1.75178	0.514532	1.4673	0.514748	1.52487	0.514531	1.70839	0.514537	1.50408	0.514761	1.51092	0.514543	1.52047
0.51575	0.279941	0.516008	0.915114	0.515785	0.98941	0.515766	1.75093	0.515776	1.46679	0.515993	1.52454	0.515776	1.70804	0.515781	1.50378	0.516006	1.51052	0.515788	1.5198
0.516994	0.280285	0.517253	0.914996	0.517029	0.988827	0.517011	1.75007	0.517021	1.46603	0.517237	1.52422	0.51702	1.70769	0.517026	1.50354	0.51725	1.51012	0.517032	1.51914
0.518239	0.280634	0.518497	0.914802	0.518274	0.98817	0.518255	1.74922	0.518265	1.46518	0.518482	1.52392	0.518265	1.70734	0.51827	1.50349	0.518495	1.50971	0.518277	1.51856
0.519483	0.280922	0.519742	0.914549	0.519518	0.987547	0.5195	1.74846	0.51951	1.46432	0.519726	1.52367	0.519509	1.70698	0.519515	1.50351	0.519739	1.50931	0.519521	1.51815
0.520728	0.280946	0.520986	0.914362	0.520763	0.986936	0.520744	1.74796	0.520754	1.46345	0.520971	1.5234	0.520754	1.70657	0.520759	1.50341	0.520984	1.50916	0.520766	1.5178
0.521972	0.28097	0.522231	0.914206	0.522007	0.986344	0.521989	1.74785	0.521999	1.46259	0.522215	1.52313	0.521998	1.70615	0.522004	1.50331	0.522228	1.50937	0.52201	1.51747
0.523217	0.280995	0.523475	0.914051	0.523252	0.985783	0.523233	1.74773	0.523244	1.46173	0.52346	1.52286	0.523243	1.70574	0.523248	1.5032	0.523473	1.50955	0.523255	1.51715
0.524461	0.281019	0.52472	0.913895	0.524496	0.985214	0.524478	1.74762	0.524488	1.46093	0.524704	1.52259	0.524487	1.70534	0.524493	1.5031	0.524717	1.50972	0.524499	1.51684
0.525706	0.281044	0.525964	0.913738	0.525741	0.98465	0.525722	1.7475	0.525733	1.4605	0.525949	1.52232	0.525732	1.70491	0.525737	1.50298	0.525962	1.50989	0.525744	1.51654
0.52695	0.281074	0.527209	0.913662	0.526985	0.98435	0.526967	1.74739	0.526977	1.46048	0.527193	1.52203	0.526976	1.70447	0.526982	1.5027	0.527206	1.51006	0.526988	1.51618
0.528195	0.281137	0.528453	0.913744	0.52823	0.984356	0.528211	1.74728	0.528221	1.46064	0.528438	1.52172	0.528221	1.70398	0.528226	1.50206	0.528451	1.51022	0.528233	1.5157
0.529439	0.281226	0.529698	0.913873	0.529474	0.984549	0.529456	1.74714	0.529466	1.4608	0.529682	1.52141	0.529465	1.70326	0.529471	1.50117	0.529695	1.51012	0.529477	1.51513
0.530684	0.281305	0.530942	0.914016	0.530719	0.984742	0.5307	1.74664	0.530711	1.46095	0.530927	1.52114	0.53071	1.70244	0.530715	1.50028	0.53094	1.50944	0.530722	1.5146
0.531928	0.281338	0.532187	0.914159	0.531963	0.984934	0.531945	1.74606	0.531955	1.46111	0.532171	1.52086	0.531954	1.70157	0.53196	1.49939	0.532184	1.50855	0.531966	1.51406
0.533173	0.281343	0.533431	0.914302	0.533208	0.985127	0.533189	1.74547	0.5332	1.4613	0.533416	1.52059	0.533199	1.7007	0.533204	1.4985	0.533429	1.50773	0.533211	1.51353
0.534417	0.281348	0.534676	0.914446	0.534452	0.985327	0.534434	1.74489	0.534444	1.46169	0.53466	1.52031	0.534443	1.69983	0.534449	1.49761	0.534674	1.50691	0.534455	1.513
0.535662	0.281354	0.53592	0.914513	0.535697	0.98558	0.535678	1.7443	0.535689	1.4623	0.535905	1.52008	0.535688	1.69897	0.535693	1.49674	0.535918	1.50609	0.5357	1.51247
0.536906	0.281359	0.537165	0.914379	0.536941	0.985878	0.536923	1.74365	0.536933	1.46276	0.537149	1.52009	0.536932	1.69814	0.536938	1.49608	0.537162	1.50527	0.536944	1.51196
0.538151	0.281365	0.538409	0.914112	0.538186	0.986029	0.538167	1.74268	0.538178	1.46321	0.538394	1.52034	0.538177	1.6975	0.538182	1.49575	0.538407	1.50453	0.538189	1.51153
0.539395	0.281381	0.539654	0.913832	0.53943	0.98618	0.539412	1.74171	0.539422	1.46366	0.539638	1.52049	0.539421	1.69696	0.539427	1.49556	0.539652	1.50421	0.539433	1.51125
0.54064	0.281422	0.540898	0.913566	0.540675	0.986332	0.540656	1.74082	0.540667	1.46412	0.540883	1.52064	0.540666	1.69638	0.540671	1.49537	0.540896	1.50433	0.540678	1.51101
0.541884	0.281413	0.542143	0.913313	0.541919	0.986483	0.541901	1.73993	0.541911	1.46457	0.542127	1.52077	0.54191	1.6958	0.541916	1.49518	0.542141	1.50438	0.541922	1.51077
0.543129	0.280728	0.543387	0.913042	0.543164	0.986635	0.543145	1.73905	0.543156	1.465	0.543372	1.52092	0.543155	1.69522	0.543161	1.49499	0.543385	1.50443	0.543167	1.51053
0.544374	0.278144	0.544632	0.912762	0.544409	0.986749	0.54439	1.73816	0.5444	1.46529	0.544616	1.52107	0.544399	1.69463	0.544405	1.49486	0.54463	1.50449	0.544411	1.51029
0.545618	0.275556	0.545876	0.912448	0.545653	0.986654	0.545635	1.7373	0.545645	1.46534	0.545861	1.52113	0.545644	1.69406	0.54565	1.49499	0.545874	1.50454	0.545656	1.51004
0.546863	0.272969	0.547121	0.911881	0.546897	0.986308	0.546879	1.73659	0.546889	1.46537	0.547105	1.52077	0.546888	1.69355	0.546894	1.495	0.547119	1.50459	0.5469	1.50971
0.548107	0.270382	0.548365	0.910822	0.548142	0.985867	0.548124	1.73595	0.548134	1.4654	0.54835	1.52036	0.548133	1.69318	0.548139	1.49471	0.548363	1.50463	0.548145	1.5092
0.549352	0.26779	0.54961	0.909572	0.549387	0.985428	0.549368	1.73513	0.549378	1.46543	0.549594	1.51995	0.549377	1.69293	0.549383	1.49442	0.549608	1.50463	0.549389	1.50857
0.550596	0.265275	0.550854	0.908318	0.550631	0.984987	0.550613	1.73432	0.550623	1.46546	0.550839	1.51953	0.550622	1.6927	0.550628	1.49413	0.550852	1.50468	0.550634	1.50794
0.551841	0.263067	0.552099	0.907069	0.551876	0.984546	0.551857	1.7335	0.551867	1.46543	0.552083	1.51912	0.551866	1.69248	0.551872	1.49384	0.552097	1.50477	0.551878	1.50731
0.553085	0.260981	0.553343	0.90582	0.55312	0.984141	0.553102	1.73269	0.553112	1.46508	0.553328	1.51871	0.553111	1.69225	0.553117	1.49351	0.553341	1.50487	0.553123	1.50667
0.55433	0.259218	0.554588	0.904667	0.554365	0.983926	0.554346	1.73187	0.554356	1.46451	0.554572	1.51829	0.554355	1.69203	0.554361	1.49295	0.554586	1.50496	0.554367	1.50607
0.555574	0.258924	0.555832	0.903995	0.555609	0.983948	0.555591	1.7311	0.555601	1.46387	0.555817	1.51786	0.5556	1.69173	0.555606	1.49203	0.55583	1.50506	0.555612	1.5056
0.556819	0.259199	0.557077	0.903857	0.556854	0.984161	0.556835	1.73057	0.556845	1.46324	0.557061	1.51738	0.556844	1.6911	0.55685	1.49109	0.557075	1.50516	0.556856	1.50508
0.558063	0.259468	0.558321	0.904124	0.558098	0.984373	0.55808	1.73021	0.55809	1.46262	0.558306	1.51688	0.558089	1.69019	0.558095	1.49018	0.558319	1.50527	0.558101	1.50429
0.559308	0.25972	0.559566	0.904392	0.559343	0.984586	0.559324	1.72984	0.559334	1.46205	0.55955	1.51637	0.559333	1.68913	0.559339	1.48933	0.559564	1.50544	0.559345	1.5035
0.560552	0.25997	0.56081	0.904661	0.560587	0.984799	0.560569	1.72945	0.560579	1.46144	0.560795	1.51586	0.560578	1.68807	0.560584	1.48843	0.560808	1.50569	0.56059	1.5027
0.561797	0.260243	0.562055	0.904929	0.561832	0.984999	0.561813	1.72905	0.561823	1.4609	0.562039	1.51536	0.561822	1.68702	0.561828	1.48749	0.562053	1.50595	0.561834	1.50191
0.563041	0.260437	0.563299	0.905181	0.563076	0.985112	0.563058	1.72867	0.563068	1.46056	0.563284	1.51484	0.563067	1.68596	0.563073	1.48654	0.563297	1.50621	0.563079	1.50111
0.564286	0.260328	0.564544	0.90533	0.564321	0.985031	0.564302	1.72828	0.564312	1.46038	0.564528	1.51425	0.564311	1.68494	0.564317	1.48589	0.564542	1.50647	0.564323	1.50026
0.56553	0.260221	0.565788	0.905243	0.565565	0.984748	0.565547	1.72791	0.565557	1.46019	0.565773	1.5136	0.565556	1.6841	0.565562	1.48511	0.565786	1.50672	0.565568	1.49936
0.566775	0.260235	0.567033	0.904775	0.56681	0.984464	0.566791	1.72743	0.566801	1.46	0.567017	1.5131	0.5668	1.68346	0.566806	1.4843	0.567031	1.50686	0.566812	1.49859
0.568019	0.260523	0.568277	0.904306	0.568054	0.984182	0.568036	1.72674	0.568046	1.45982	0.568262	1.51261	0.568045	1.683	0.568051	1.48349	0.568275	1.50677	0.568057	1.49784
0.569264	0.26081	0.569522	0.903837	0.569299	0.983899	0.56928	1.72606	0.569291	1.45963	0.569506	1.51212	0.569289	1.68253	0.569295	1.48268	0.56952	1.50653	0.569301	1.49708
0.570508	0.261099	0.570766	0.903368	0.570543	0.983615	0.570525	1.72538	0.570535	1.45944	0.570751	1.51162	0.570534	1.68207	0.57054	1.48187	0.570764	1.50627	0.570546	1.49633
0.571753	0.261386	0.572011	0.902899	0.571788	0.983385	0.571769	1.7247	0.571779	1.45923	0.571995	1.51112	0.571778	1.68161	0.571784	1.48106	0.572009	1.50601	0.57179	1.49558
0.572997	0.261674	0.573255	0.902455	0.573032	0.983364	0.573014	1.72402	0.573024	1.45898	0.57324	1.51072	0.573023	1.68116	0.573029	1.48018	0.573253	1.50576	0.573035	1.49493
0.574242	0.261962	0.5745	0.902129	0.574277	0.983299	0.574258	1.72355	0.574269	1.45873	0.574484	1.51073	0.574267	1.68079	0.574273	1.47942	0.574498	1.5055	0.574279	1.49469
0.575486	0.26279	0.575744	0.901866	0.575521	0.983227	0.575503	1.7234	0.575513	1.45847	0.575729	1.51077	0.575512	1.6806	0.575518	1.47889	0.575742	1.5053	0.575524	1.49433
0.576731	0.263742	0.576989	0.901639	0.576766	0.98316	0.576747	1.72332	0.576758	1.45822	0.576973	1.5108	0.576756	1.68045	0.576762	1.47836	0.576987	1.50529	0.576768	1.49388
0.577975	0.264699	0.578233	0.901412	0.57801	0.98309	0.577992	1.72324	0.578002	1.45796	0.578218	1.51084	0.578001	1.68033	0.578007	1.47783	0.578231	1.50513	0.578013	1.49347
0.57922	0.265591	0.579478	0.901186	0.579255	0.983015	0.579236	1.72316	0.579247	1.45771	0.579463	1.51087	0.579245	1.6802	0.579251	1.47731	0.579476	1.50488	0.579257	1.49304
0.580464	0.266471	0.580722	0.90096	0.580499	0.98294	0.580481	1.72307	0.580491	1.45753	0.580707	1.51091	0.58049	1.68006	0.580496	1.47678	0.58072	1.50462	0.580502	1.49258
0.581709	0.267359	0.581967	0.900719	0.581744	0.982825	0.581725	1.72299	0.581736	1.4574	0.581951	1.51095	0.581734	1.67993	0.58174	1.47636	0.581965	1.50437	0.581746	1.49212
0.582953	0.268238	0.583211	0.9004	0.582988	0.982844	0.58297	1.72285	0.58298	1.45729	0.583196	1.51102	0.582979	1.67979	0.582985	1.4761	0.583209	1.50412	0.582991	1.49162
0.584198	0.269121	0.584456	0.899998	0.584233	0.983011	0.584214	1.72223	0.584225	1.45718	0.584441	1.51113	0.584223	1.6797	0.584229	1.4764	0.584454	1.50387	0.584235	1.49115
0.585442	0.270001	0.5857	0.89953	0.585477	0.983179	0.585459	1.72144	0.585469	1.45706	0.585685	1.51125	0.585468	1.67962	0.585474	1.47671	0.585698	1.50363	0.58548	1.49107
0.586687	0.270798	0.586945	0.899062	0.586722	0.983347	0.586703	1.72062	0.586714	1.45695	0.58693	1.51137	0.586712	1.67954	0.586718	1.47701	0.586943	1.50325	0.586724	1.49099
0.587932	0.271387	0.588189	0.898594	0.587966	0.983514	0.587948	1.7198	0.587958	1.45684	0.588174	1.51149	0.587957	1.67945	0.587963	1.47731	0.588187	1.50263	0.587969	1.49091
0.589176	0.271977	0.589434	0.898126	0.589211	0.983679	0.589193	1.71898	0.589203	1.4565	0.589419	1.51161	0.589201	1.67936	0.589208	1.47761	0.589432	1.50201	0.589213	1.49083
0.590421	0.272534	0.590678	0.897655	0.590455	0.983687	0.590437	1.71816	0.590447	1.45585	0.590663	1.51173	0.590446	1.67928	0.590452	1.47795	0.590676	1.50139	0.590458	1.49075
0.591665	0.273062	0.591923	0.897174	0.5917	0.983397	0.591682	1.71734	0.591692	1.45503	0.591908	1.51178	0.59169	1.6792	0.591697	1.4786	0.591921	1.50077	0.591702	1.49065
0.59291	0.273586	0.593167	0.896723	0.592944	0.982851	0.592926	1.71693	0.592936	1.45421	0.593152	1.51163	0.592935	1.67918	0.592941	1.47905	0.593165	1.50014	0.592947	1.49051
0.594154	0.274113	0.594412	0.896465	0.594189	0.982305	0.594171	1.71653	0.594181	1.45339	0.594397	1.51124	0.594179	1.67924	0.594186	1.4794	0.59441	1.4995	0.594191	1.49059
0.595399	0.274638	0.595656	0.896225	0.595433	0.98176	0.595415	1.71604	0.595425	1.45257	0.595641	1.51087	0.595424	1.67938	0.59543	1.47976	0.595654	1.49886	0.595436	1.49073
0.596643	0.275163	0.596901	0.895959	0.596678	0.981215	0.59666	1.71555	0.59667	1.45174	0.596886	1.51047	0.596668	1.67953	0.596675	1.48011	0.596899	1.49876	0.59668	1.49086
0.597888	0.275684	0.598145	0.895689	0.597922	0.980671	0.597904	1.71505	0.597914	1.45097	0.59813	1.51006	0.597913	1.67967	0.597919	1.48047	0.598143	1.49865	0.597925	1.491
0.599132	0.275644	0.59939	0.895417	0.599167	0.980127	0.599149	1.71456	0.599159	1.4504	0.599375	1.50965	0.599157	1.67981	0.599164	1.48082	0.599388	1.49854	0.599169	1.49114
0.600377	0.275541	0.600634	0.895147	0.600411	0.97976	0.600393	1.71407	0.600403	1.45016	0.600619	1.50926	0.600402	1.67995	0.600408	1.48079	0.600632	1.49844	0.600414	1.49127
0.601621	0.275435	0.601879	0.894897	0.601656	0.979392	0.601638	1.71346	0.601648	1.44992	0.601864	1.50901	0.601646	1.6801	0.601653	1.48046	0.601877	1.49833	0.601658	1.49122
0.602866	0.275296	0.603123	0.894536	0.6029	0.979023	0.602882	1.71281	0.602892	1.44967	0.603108	1.5088	0.602891	1.6803	0.602897	1.4799	0.603121	1.49823	0.602903	1.49084
0.60411	0.275157	0.604368	0.894131	0.604145	0.978653	0.604127	1.71238	0.604137	1.44943	0.604353	1.5086	0.604135	1.68014	0.604142	1.47935	0.604366	1.4982	0.604147	1.49019
0.605355	0.275018	0.605612	0.893723	0.605389	0.978283	0.605371	1.71195	0.605381	1.44919	0.605597	1.50839	0.60538	1.67983	0.605386	1.4788	0.60561	1.49798	0.605392	1.48954
0.606599	0.27488	0.606857	0.893315	0.606634	0.97791	0.606616	1.71151	0.606626	1.44895	0.606842	1.50818	0.606624	1.67952	0.606631	1.47825	0.606855	1.49754	0.606636	1.48889
0.607844	0.274741	0.608101	0.89291	0.607878	0.977547	0.60786	1.71108	0.60787	1.44898	0.608086	1.50798	0.607869	1.67921	0.607875	1.47769	0.608099	1.4971	0.607881	1.48823
0.609088	0.274603	0.609346	0.892506	0.609123	0.97746	0.609105	1.71065	0.609115	1.44887	0.609331	1.50777	0.609113	1.67889	0.60912	1.47741	0.609344	1.49666	0.609125	1.48758
0.610333	0.274591	0.61059	0.892652	0.610367	0.977554	0.610349	1.71029	0.610359	1.44868	0.610575	1.50758	0.610358	1.67858	0.610364	1.47749	0.610588	1.49622	0.61037	1.4871
0.611577	0.274762	0.611835	0.893013	0.611612	0.97771	0.611594	1.71015	0.611604	1.44849	0.61182	1.50734	0.611602	1.67812	0.611609	1.47751	0.611833	1.49578	0.611614	1.48687
0.612822	0.274915	0.613079	0.893337	0.612856	0.977867	0.612838	1.70972	0.612849	1.44832	0.613064	1.50709	0.612847	1.67759	0.612853	1.47753	0.613077	1.49528	0.612859	1.48695
0.614066	0.274786	0.614324	0.893661	0.614101	0.978024	0.614083	1.70921	0.614093	1.44814	0.614309	1.50683	0.614091	1.67699	0.614098	1.47755	0.614322	1.49474	0.614103	1.48703
0.615311	0.274489	0.615569	0.893985	0.615345	0.97818	0.615327	1.7087	0.615337	1.44795	0.615553	1.50657	0.615336	1.67639	0.615342	1.47757	0.615566	1.49433	0.615348	1.4871
0.616555	0.274165	0.616813	0.894309	0.61659	0.978334	0.616572	1.70817	0.616582	1.44786	0.616798	1.50632	0.61658	1.6758	0.616587	1.47758	0.616811	1.49393	0.616592	1.48718
0.6178	0.273841	0.618057	0.894632	0.617834	0.978327	0.617816	1.70765	0.617827	1.44784	0.618042	1.50606	0.617825	1.6752	0.617831	1.47761	0.618055	1.49353	0.617837	1.48726
0.619044	0.273516	0.619302	0.894617	0.619079	0.978087	0.619061	1.70713	0.619071	1.44778	0.619287	1.50585	0.619069	1.6746	0.619076	1.47767	0.6193	1.49313	0.619081	1.48744
0.620289	0.273192	0.620546	0.894084	0.620323	0.977828	0.620305	1.70647	0.620316	1.44772	0.620531	1.50567	0.620314	1.6742	0.62032	1.4781	0.620544	1.49272	0.620326	1.48792
0.621533	0.272867	0.621791	0.89343	0.621568	0.977568	0.62155	1.70612	0.62156	1.44766	0.621776	1.50548	0.621558	1.67397	0.621565	1.47876	0.621789	1.49229	0.62157	1.48799
0.622778	0.272373	0.623036	0.892776	0.622812	0.977309	0.622794	1.70606	0.622805	1.4476	0.62302	1.5053	0.622803	1.67359	0.622809	1.47945	0.623033	1.49174	0.622815	1.48801
0.624022	0.271845	0.62428	0.892123	0.624057	0.97705	0.624039	1.70604	0.624049	1.44754	0.624265	1.50511	0.624047	1.67321	0.624054	1.48013	0.624278	1.49144	0.624059	1.48803
0.625267	0.271383	0.625525	0.891471	0.625301	0.976791	0.625283	1.70603	0.625294	1.44743	0.625509	1.50493	0.625292	1.67283	0.625298	1.48082	0.625522	1.49119	0.625304	1.48805
0.626511	0.271186	0.626769	0.890819	0.626546	0.976566	0.626528	1.70601	0.626538	1.44715	0.626754	1.50474	0.626536	1.67245	0.626543	1.48151	0.626767	1.49095	0.626549	1.48807
0.627756	0.271041	0.628013	0.890226	0.62779	0.976584	0.627772	1.706	0.627783	1.44655	0.627998	1.50451	0.627781	1.67206	0.627787	1.4823	0.628011	1.49071	0.627793	1.48808
0.629	0.270896	0.629258	0.890102	0.629035	0.976591	0.629017	1.7061	0.629027	1.44591	0.629243	1.5041	0.629025	1.67166	0.629032	1.48286	0.629256	1.49047	0.629037	1.48795
0.630245	0.270752	0.630502	0.890129	0.630279	0.976594	0.630261	1.70628	0.630272	1.44526	0.630487	1.50326	0.63027	1.6711	0.630276	1.48297	0.6305	1.49023	0.630282	1.48782
0.63149	0.270607	0.631747	0.890193	0.631524	0.976596	0.631506	1.70606	0.631516	1.44461	0.631732	1.50237	0.631514	1.67088	0.631521	1.483	0.631745	1.49017	0.631527	1.48772
0.632734	0.270462	0.632992	0.890256	0.632768	0.976598	0.63275	1.70576	0.632761	1.44396	0.632976	1.50148	0.632759	1.67078	0.632766	1.48302	0.632989	1.48997	0.632771	1.48762
0.633979	0.270388	0.634236	0.89032	0.634013	0.976601	0.633995	1.70546	0.634005	1.44331	0.634221	1.5006	0.634003	1.67071	0.63401	1.48305	0.634234	1.48962	0.634016	1.48751
0.635223	0.270401	0.635481	0.890384	0.635257	0.976603	0.635239	1.70515	0.63525	1.4427	0.635465	1.49971	0.635248	1.67063	0.635255	1.48307	0.635478	1.48927	0.63526	1.4874
0.636468	0.270427	0.636725	0.890447	0.636502	0.976648	0.636484	1.70486	0.636494	1.4426	0.63671	1.49882	0.636492	1.67055	0.636499	1.48297	0.636723	1.48891	0.636505	1.48729
0.637712	0.270012	0.637969	0.890444	0.637746	0.976691	0.637729	1.70455	0.637739	1.44274	0.637954	1.49791	0.637737	1.67047	0.637744	1.48269	0.637967	1.48856	0.637749	1.48729
0.638957	0.269394	0.639214	0.890532	0.638991	0.976701	0.638973	1.70418	0.638983	1.4429	0.639199	1.49704	0.638981	1.67035	0.638988	1.4828	0.639212	1.48821	0.638994	1.48742
0.640201	0.268753	0.640459	0.890756	0.640235	0.976705	0.640218	1.70361	0.640228	1.44306	0.640443	1.49622	0.640226	1.67002	0.640233	1.48299	0.640456	1.48804	0.640238	1.48761
0.641446	0.268111	0.641703	0.89098	0.64148	0.976709	0.641462	1.703	0.641472	1.44322	0.641688	1.49539	0.64147	1.66946	0.641477	1.48318	0.641701	1.48795	0.641483	1.48781
0.64269	0.267475	0.642948	0.891203	0.642724	0.976713	0.642707	1.70238	0.642717	1.44338	0.642932	1.49457	0.642715	1.66887	0.642722	1.48337	0.642945	1.48765	0.642727	1.488
0.643935	0.266834	0.644192	0.891427	0.643969	0.976718	0.643951	1.70175	0.643961	1.44352	0.644177	1.49375	0.643959	1.66827	0.643966	1.48356	0.64419	1.48734	0.643972	1.4882
0.645179	0.266205	0.645437	0.89165	0.645213	0.976596	0.645196	1.70113	0.645206	1.44353	0.645421	1.49292	0.645204	1.66768	0.645211	1.48375	0.645434	1.48704	0.645216	1.48839
0.646424	0.265678	0.646681	0.891909	0.646458	0.976345	0.64644	1.7005	0.64645	1.44342	0.646666	1.49207	0.646448	1.66708	0.646455	1.48346	0.646679	1.48673	0.646461	1.48855
0.647668	0.265174	0.647926	0.892162	0.647702	0.976257	0.647685	1.70001	0.647695	1.44329	0.64791	1.49131	0.647693	1.66649	0.6477	1.48249	0.647923	1.48644	0.647705	1.48837
0.648913	0.264741	0.64917	0.892178	0.648947	0.976206	0.648929	1.69975	0.648939	1.44316	0.649155	1.4908	0.648937	1.66586	0.648944	1.48117	0.649168	1.48628	0.64895	1.48799
0.650157	0.264492	0.650415	0.892177	0.650191	0.976155	0.650174	1.69977	0.650184	1.44303	0.650399	1.49025	0.650182	1.66509	0.650189	1.4798	0.650412	1.48636	0.650194	1.48759
0.651402	0.26428	0.651659	0.892177	0.651436	0.976105	0.651418	1.69984	0.651428	1.4429	0.651644	1.4897	0.651426	1.66429	0.651433	1.47843	0.651657	1.48663	0.651439	1.4872
0.652646	0.264069	0.652904	0.892176	0.65268	0.976054	0.652663	1.69992	0.652673	1.44283	0.652888	1.48914	0.652671	1.66348	0.652678	1.47706	0.652901	1.48696	0.652683	1.4868
0.653891	0.263857	0.654148	0.892176	0.653925	0.976057	0.653907	1.69999	0.653917	1.44291	0.654133	1.48858	0.653915	1.66268	0.653922	1.47569	0.654146	1.48731	0.653928	1.4864
0.655135	0.263645	0.655393	0.892175	0.655169	0.976287	0.655152	1.70007	0.655162	1.44294	0.655377	1.48813	0.65516	1.66187	0.655167	1.47449	0.65539	1.48765	0.655172	1.486
0.65638	0.263434	0.656637	0.891985	0.656414	0.976584	0.656396	1.70022	0.656407	1.44296	0.656622	1.48798	0.656404	1.66107	0.656411	1.47351	0.656635	1.48799	0.656417	1.48541
0.657624	0.262909	0.657882	0.891554	0.657658	0.976891	0.657641	1.70046	0.657651	1.44298	0.657866	1.4876	0.657649	1.6602	0.657656	1.47273	0.657879	1.48834	0.657661	1.48467
0.658869	0.262001	0.659126	0.891061	0.658903	0.977202	0.658885	1.70027	0.658895	1.44299	0.659111	1.48709	0.658893	1.6596	0.6589	1.47199	0.659124	1.48813	0.658906	1.48389
0.660113	0.261024	0.660371	0.890564	0.660147	0.97751	0.66013	1.69998	0.66014	1.44301	0.660355	1.48657	0.660138	1.6591	0.660145	1.47124	0.660368	1.48778	0.66015	1.48309
0.661358	0.260508	0.661615	0.890066	0.661392	0.97782	0.661374	1.69968	0.661385	1.44303	0.6616	1.48605	0.661382	1.65861	0.661389	1.4705	0.661613	1.48735	0.661395	1.4823
0.662602	0.260147	0.66286	0.88957	0.662636	0.978129	0.662619	1.69939	0.662629	1.44277	0.662844	1.48554	0.662627	1.65811	0.662634	1.46975	0.662857	1.48691	0.662639	1.4815
0.663847	0.259798	0.664104	0.889072	0.663881	0.978441	0.663863	1.69912	0.663874	1.44237	0.664089	1.48502	0.663871	1.65762	0.663878	1.46913	0.664102	1.48647	0.663884	1.48071
0.665091	0.259458	0.665349	0.888666	0.665125	0.978751	0.665108	1.69881	0.665118	1.44196	0.665333	1.48447	0.665116	1.65713	0.665123	1.46877	0.665346	1.48603	0.665128	1.48015
0.666336	0.259143	0.666593	0.888372	0.66637	0.979054	0.666352	1.69833	0.666363	1.44156	0.666578	1.48391	0.66636	1.65693	0.666367	1.46868	0.666591	1.4856	0.666373	1.47997
0.66758	0.258813	0.667838	0.888132	0.667614	0.979358	0.667597	1.69786	0.667607	1.44115	0.667822	1.48334	0.667605	1.65673	0.667612	1.46866	0.667835	1.48534	0.667617	1.48009
0.668825	0.258495	0.669082	0.887901	0.668859	0.979661	0.668841	1.69749	0.668852	1.44071	0.669067	1.48277	0.668849	1.65637	0.668856	1.46864	0.66908	1.48527	0.668862	1.48026
0.670069	0.258444	0.670327	0.88767	0.670103	0.979965	0.670086	1.69716	0.670096	1.44027	0.670311	1.48219	0.670094	1.65599	0.670101	1.46862	0.670324	1.48505	0.670106	1.48043
0.671314	0.258542	0.671571	0.887438	0.671348	0.980268	0.67133	1.69682	0.671341	1.43996	0.671556	1.48162	0.671338	1.6556	0.671345	1.4686	0.671569	1.48479	0.671351	1.4806
0.672558	0.258561	0.672816	0.887207	0.672592	0.980518	0.672575	1.69648	0.672585	1.4399	0.6728	1.48105	0.672583	1.65522	0.67259	1.46858	0.672813	1.48453	0.672595	1.48076
0.673803	0.258417	0.67406	0.886996	0.673837	0.980607	0.673819	1.69615	0.67383	1.44004	0.674045	1.48052	0.673828	1.65483	0.673834	1.4686	0.674058	1.48428	0.67384	1.48086
0.675047	0.258203	0.675305	0.886892	0.675081	0.980282	0.675064	1.69602	0.675074	1.44022	0.675289	1.48	0.675072	1.65448	0.675079	1.46865	0.675302	1.48402	0.675084	1.48067
0.676292	0.25799	0.676549	0.886983	0.676326	0.979881	0.676308	1.69599	0.676319	1.4404	0.676534	1.47943	0.676316	1.65421	0.676324	1.46869	0.676547	1.48375	0.676329	1.48013
0.677536	0.257777	0.677794	0.887112	0.67757	0.979482	0.677553	1.69588	0.677563	1.44059	0.677778	1.47884	0.677561	1.654	0.677568	1.46874	0.677791	1.48336	0.677573	1.47953
0.678781	0.257564	0.679038	0.88724	0.678815	0.979081	0.678797	1.69572	0.678808	1.44077	0.679023	1.47824	0.678805	1.65379	0.678813	1.46878	0.679036	1.48311	0.678818	1.47894
0.680026	0.257351	0.680283	0.887367	0.680059	0.978681	0.680042	1.69555	0.680052	1.44097	0.680267	1.47765	0.68005	1.65359	0.680057	1.46883	0.68028	1.48293	0.680062	1.47834
0.68127	0.257037	0.681527	0.887495	0.681304	0.978279	0.681287	1.69539	0.681297	1.44123	0.681512	1.47705	0.681295	1.65339	0.681302	1.46887	0.681525	1.48276	0.681307	1.47774
0.682515	0.256619	0.682772	0.887634	0.682548	0.977917	0.682531	1.69522	0.682541	1.44153	0.682756	1.47646	0.682539	1.65319	0.682546	1.46863	0.682769	1.48259	0.682551	1.47714
0.683759	0.256174	0.684016	0.887874	0.683793	0.977878	0.683776	1.6948	0.683786	1.44185	0.684001	1.47587	0.683784	1.65302	0.683791	1.46804	0.684014	1.48241	0.683796	1.47691
0.685004	0.255859	0.685261	0.88785	0.685037	0.977967	0.68502	1.69404	0.68503	1.44217	0.685245	1.47548	0.685028	1.65295	0.685035	1.46722	0.685259	1.48224	0.68504	1.47675
0.686248	0.255619	0.686505	0.887771	0.686282	0.978076	0.686265	1.69326	0.686275	1.44248	0.68649	1.47527	0.686273	1.65296	0.68628	1.46633	0.686503	1.48186	0.686285	1.47655
0.687493	0.255378	0.68775	0.887692	0.687526	0.978184	0.687509	1.69253	0.687519	1.4428	0.687734	1.47509	0.687517	1.65299	0.687524	1.46545	0.687747	1.48135	0.687529	1.47634
0.688737	0.255139	0.688994	0.887612	0.688771	0.978292	0.688754	1.69181	0.688764	1.44314	0.688979	1.47491	0.688761	1.65303	0.688769	1.46456	0.688992	1.48075	0.688774	1.47612
0.689982	0.254898	0.690239	0.887533	0.690015	0.978401	0.689998	1.69108	0.690008	1.44372	0.690223	1.47473	0.690006	1.65306	0.690013	1.46368	0.690237	1.48014	0.690018	1.47591
0.691226	0.254657	0.691483	0.887454	0.69126	0.978517	0.691243	1.69035	0.691253	1.44434	0.691468	1.47455	0.691251	1.65309	0.691258	1.463	0.691481	1.47953	0.691263	1.47569
0.692471	0.254415	0.692728	0.887249	0.692504	0.978772	0.692487	1.6897	0.692497	1.44493	0.692712	1.47473	0.692495	1.65313	0.692502	1.46281	0.692726	1.47892	0.692507	1.47546
0.693715	0.254165	0.693972	0.887158	0.693749	0.979182	0.693732	1.68941	0.693742	1.44551	0.693957	1.47498	0.69374	1.65288	0.693747	1.4632	0.69397	1.47831	0.693752	1.47524
0.69496	0.25391	0.695217	0.887207	0.694993	0.979639	0.694976	1.68914	0.694986	1.44609	0.695201	1.47494	0.694984	1.65249	0.694991	1.4638	0.695215	1.47784	0.694996	1.4751
0.696204	0.253601	0.696461	0.887279	0.696238	0.980095	0.696221	1.68871	0.696231	1.44667	0.696446	1.47484	0.696229	1.65219	0.696236	1.46439	0.696459	1.47752	0.696241	1.47499
0.697449	0.253208	0.697706	0.88735	0.697482	0.980551	0.697465	1.68824	0.697475	1.44725	0.69769	1.47474	0.697473	1.65191	0.69748	1.46499	0.697704	1.477	0.697485	1.47488
0.698693	0.252782	0.69895	0.887422	0.698727	0.981008	0.69871	1.68777	0.69872	1.44743	0.698935	1.47463	0.698718	1.65164	0.698725	1.46559	0.698948	1.47645	0.69873	1.47477
0.699938	0.252357	0.700195	0.887493	0.699971	0.98148	0.699954	1.6873	0.699965	1.44735	0.700179	1.47453	0.699962	1.65137	0.699969	1.46615	0.700193	1.4759	0.699974	1.47466
0.701182	0.251932	0.701439	0.887457	0.701216	0.981899	0.701199	1.68683	0.701209	1.44728	0.701424	1.47441	0.701207	1.65109	0.701214	1.46636	0.701437	1.47538	0.701219	1.47454
0.702427	0.251507	0.702684	0.887292	0.70246	0.982085	0.702443	1.6865	0.702453	1.44723	0.702668	1.47424	0.702451	1.65097	0.702458	1.46593	0.702682	1.47487	0.702463	1.47439
0.703671	0.251081	0.703928	0.887047	0.703705	0.982165	0.703688	1.6862	0.703698	1.44718	0.703913	1.47411	0.703696	1.65105	0.703703	1.46514	0.703926	1.47435	0.703708	1.47417
0.704916	0.250773	0.705173	0.886781	0.704949	0.982245	0.704932	1.68576	0.704943	1.44713	0.705157	1.47402	0.70494	1.65119	0.704947	1.46428	0.705171	1.47397	0.704952	1.47394
0.70616	0.250547	0.706417	0.886515	0.706194	0.982325	0.706177	1.68524	0.706187	1.44708	0.706402	1.47395	0.706185	1.65133	0.706192	1.46343	0.706415	1.4736	0.706197	1.4737
0.707405	0.25032	0.707662	0.886249	0.707438	0.982405	0.707421	1.68472	0.707432	1.44711	0.707646	1.47388	0.707429	1.65147	0.707436	1.46257	0.70766	1.47315	0.707441	1.47347
0.708649	0.25001	0.708906	0.885984	0.708683	0.982469	0.708666	1.6842	0.708676	1.44723	0.708891	1.4738	0.708674	1.6516	0.708681	1.46172	0.708904	1.4727	0.708686	1.47323
0.709894	0.249655	0.710151	0.885763	0.709927	0.982378	0.70991	1.68368	0.709921	1.44724	0.710135	1.47369	0.709918	1.65174	0.709925	1.46132	0.710149	1.47224	0.70993	1.473
0.711138	0.2493	0.711395	0.885741	0.711172	0.98232	0.711155	1.68303	0.711165	1.44717	0.71138	1.4734	0.711163	1.65191	0.71117	1.4614	0.711393	1.47178	0.711175	1.47286
0.712383	0.248944	0.71264	0.886131	0.712416	0.982318	0.712399	1.68212	0.71241	1.44711	0.712624	1.47295	0.712407	1.6522	0.712414	1.46164	0.712638	1.47132	0.712419	1.47286
0.713627	0.248589	0.713884	0.88673	0.713661	0.982316	0.713644	1.68105	0.713654	1.44704	0.713869	1.47236	0.713652	1.65223	0.713659	1.46191	0.713882	1.47075	0.713664	1.47293
0.714872	0.248234	0.715129	0.887347	0.714905	0.982314	0.714888	1.67996	0.714899	1.44697	0.715113	1.47173	0.714896	1.6521	0.714903	1.46217	0.715127	1.47008	0.714908	1.47301
0.716116	0.247883	0.716373	0.887962	0.71615	0.982312	0.716133	1.67888	0.716143	1.44692	0.716358	1.47109	0.716141	1.65196	0.716148	1.46244	0.716371	1.4694	0.716153	1.47309
0.717361	0.247537	0.717618	0.88858	0.717394	0.982311	0.717377	1.67786	0.717388	1.44694	0.717602	1.47045	0.717385	1.65182	0.717392	1.4627	0.717616	1.46873	0.717397	1.47318
0.718605	0.247207	0.718862	0.889196	0.718639	0.98229	0.718622	1.67686	0.718632	1.44695	0.718847	1.46981	0.71863	1.65169	0.718637	1.46287	0.71886	1.46805	0.718642	1.47326
0.71985	0.247089	0.720107	0.889969	0.719884	0.982083	0.719866	1.6758	0.719877	1.44695	0.720091	1.46938	0.719874	1.65155	0.719881	1.46287	0.720105	1.46737	0.719886	1.4734
0.721094	0.2473	0.721351	0.890679	0.721128	0.981711	0.721111	1.67496	0.721121	1.44694	0.721336	1.46914	0.721119	1.65118	0.721126	1.46267	0.721349	1.4667	0.721131	1.47349
0.722339	0.247722	0.722596	0.891057	0.722372	0.9813	0.722355	1.67453	0.722366	1.44694	0.72258	1.46901	0.722363	1.65066	0.722371	1.46237	0.722594	1.46605	0.722375	1.47341
0.723584	0.248144	0.72384	0.891299	0.723617	0.980888	0.7236	1.67427	0.72361	1.44693	0.723825	1.46893	0.723608	1.65013	0.723615	1.46207	0.723838	1.46547	0.72362	1.47326
0.724828	0.248568	0.725085	0.891542	0.724862	0.980476	0.724845	1.67407	0.724855	1.44692	0.725069	1.46885	0.724852	1.6496	0.724859	1.46177	0.725083	1.46495	0.724864	1.47311
0.726073	0.248991	0.726329	0.891784	0.726106	0.980065	0.726089	1.67386	0.726099	1.44697	0.726314	1.46877	0.726097	1.64907	0.726104	1.46147	0.726327	1.46444	0.726109	1.47295
0.727317	0.249421	0.727574	0.892026	0.72735	0.979658	0.727334	1.67366	0.727344	1.44695	0.727558	1.46869	0.727341	1.64855	0.727349	1.46115	0.727572	1.46393	0.727353	1.4728
0.728562	0.249901	0.728818	0.892226	0.728595	0.979214	0.728578	1.67345	0.728588	1.44666	0.728803	1.46861	0.728586	1.64802	0.728593	1.46066	0.728816	1.46342	0.728598	1.47257
0.729806	0.250435	0.730063	0.892358	0.72984	0.978691	0.729823	1.67317	0.729833	1.44623	0.730047	1.46854	0.72983	1.64765	0.729838	1.46003	0.730061	1.46291	0.729842	1.47212
0.731051	0.250949	0.731307	0.892325	0.731084	0.978136	0.731067	1.67284	0.731077	1.44579	0.731292	1.46849	0.731075	1.64743	0.731082	1.45944	0.731305	1.46242	0.731087	1.47165
0.732295	0.251258	0.732552	0.892215	0.732329	0.977581	0.732312	1.67264	0.732322	1.44536	0.732536	1.46844	0.732319	1.64712	0.732327	1.45885	0.73255	1.46208	0.732331	1.47123
0.73354	0.251345	0.733796	0.892106	0.733573	0.977025	0.733556	1.67258	0.733566	1.44493	0.733781	1.4684	0.733564	1.64676	0.733571	1.45826	0.733794	1.46184	0.733576	1.4708
0.734784	0.251433	0.735041	0.891996	0.734818	0.976473	0.734801	1.67251	0.734811	1.44439	0.735025	1.46836	0.734808	1.6464	0.734816	1.45768	0.735039	1.46163	0.73482	1.47038
0.736029	0.251521	0.736285	0.891886	0.736062	0.976022	0.736045	1.67244	0.736055	1.44371	0.73627	1.46832	0.736053	1.64606	0.73606	1.45709	0.736283	1.46143	0.736065	1.46996
0.737273	0.251608	0.73753	0.891719	0.737307	0.975849	0.73729	1.67237	0.7373	1.44331	0.737514	1.46828	0.737297	1.64573	0.737305	1.4565	0.737528	1.46123	0.737309	1.46956
0.738518	0.251696	0.738774	0.891384	0.738551	0.975921	0.738534	1.67233	0.738544	1.44325	0.738759	1.46829	0.738542	1.64538	0.738549	1.45614	0.738772	1.46102	0.738554	1.46935
0.739762	0.251627	0.740019	0.890908	0.739796	0.976054	0.739779	1.67237	0.739789	1.44319	0.740004	1.46841	0.739786	1.64497	0.739794	1.45615	0.740017	1.46082	0.739798	1.46925
0.741007	0.251265	0.741263	0.890379	0.74104	0.976187	0.741023	1.67233	0.741033	1.44313	0.741248	1.46864	0.741031	1.64489	0.741038	1.45632	0.741261	1.46049	0.741043	1.46907
0.742251	0.250775	0.742508	0.889842	0.742285	0.97632	0.742268	1.67215	0.742278	1.44307	0.742492	1.46893	0.742275	1.64523	0.742283	1.4565	0.742506	1.46009	0.742287	1.46886
0.743496	0.250358	0.743752	0.889303	0.743529	0.976453	0.743512	1.67197	0.743523	1.44301	0.743737	1.46921	0.74352	1.64557	0.743527	1.45667	0.74375	1.45975	0.743532	1.46866
0.74474	0.25006	0.744997	0.888766	0.744774	0.976585	0.744757	1.67179	0.744767	1.44291	0.744982	1.46949	0.744764	1.64591	0.744772	1.45684	0.744995	1.45942	0.744776	1.46845
0.745985	0.249799	0.746241	0.888229	0.746018	0.976515	0.746001	1.67161	0.746011	1.44255	0.746226	1.46977	0.746009	1.64625	0.746016	1.45707	0.746239	1.4591	0.746021	1.46825
0.747229	0.24954	0.747486	0.887911	0.747263	0.976184	0.747246	1.67142	0.747256	1.44186	0.747471	1.46989	0.747253	1.64659	0.747261	1.45738	0.747484	1.45877	0.747265	1.46808
0.748474	0.24928	0.74873	0.887732	0.748507	0.975823	0.74849	1.67118	0.748501	1.4411	0.748715	1.46976	0.748498	1.6469	0.748505	1.45741	0.748728	1.45845	0.74851	1.46798
0.749718	0.249021	0.749975	0.887611	0.749752	0.97546	0.749735	1.67091	0.749745	1.44034	0.74996	1.46925	0.749742	1.64692	0.74975	1.45711	0.749973	1.45816	0.749754	1.46796
0.750963	0.248798	0.751219	0.887515	0.750996	0.975097	0.750979	1.67072	0.75099	1.43958	0.751204	1.46859	0.750987	1.64654	0.750994	1.45681	0.751217	1.45791	0.750999	1.46798
0.752207	0.248763	0.752464	0.887419	0.752241	0.974736	0.752224	1.67055	0.752234	1.43881	0.752449	1.46793	0.752231	1.64604	0.752239	1.45651	0.752462	1.45746	0.752243	1.46801
0.753452	0.248909	0.753708	0.887324	0.753485	0.974374	0.753468	1.67039	0.753479	1.43809	0.753693	1.46728	0.753476	1.64554	0.753483	1.45621	0.753706	1.4569	0.753488	1.46803
0.754696	0.249058	0.754953	0.887236	0.75473	0.97392	0.754713	1.67022	0.754723	1.43753	0.754938	1.46667	0.75472	1.64504	0.754728	1.45588	0.754951	1.45637	0.754732	1.46805
0.755941	0.249212	0.756197	0.887049	0.755974	0.973341	0.755957	1.67005	0.755968	1.43718	0.756182	1.46608	0.755965	1.64454	0.755972	1.45524	0.756195	1.45585	0.755977	1.46805
0.757185	0.249373	0.757442	0.886691	0.757219	0.972813	0.757202	1.67	0.757212	1.43694	0.757427	1.46564	0.757209	1.64397	0.757217	1.45432	0.75744	1.45529	0.757221	1.46796
0.75843	0.249534	0.758686	0.886187	0.758463	0.972364	0.758446	1.67007	0.758457	1.4367	0.758671	1.46531	0.758454	1.64328	0.758461	1.45348	0.758684	1.45473	0.758466	1.4677
0.759674	0.249694	0.759931	0.885601	0.759708	0.971916	0.759691	1.67006	0.759701	1.43646	0.759916	1.46488	0.759698	1.64254	0.759706	1.45265	0.759929	1.45428	0.75971	1.46731
0.760919	0.249854	0.761175	0.885015	0.760952	0.971468	0.760935	1.66996	0.760946	1.43623	0.76116	1.46443	0.760943	1.64181	0.76095	1.45182	0.761173	1.45397	0.760955	1.46692
0.762163	0.250014	0.76242	0.884429	0.762197	0.971018	0.76218	1.66986	0.76219	1.43595	0.762405	1.46399	0.762187	1.64108	0.762195	1.451	0.762418	1.45366	0.762199	1.46653
0.763408	0.25007	0.763664	0.883843	0.763441	0.97063	0.763424	1.66975	0.763435	1.43557	0.763649	1.46354	0.763432	1.64034	0.763439	1.45017	0.763662	1.45336	0.763444	1.46614
0.764652	0.249947	0.764909	0.883266	0.764686	0.97045	0.764669	1.66965	0.764679	1.43499	0.764894	1.46309	0.764676	1.63961	0.764684	1.44968	0.764907	1.45305	0.764688	1.46575
0.765897	0.249766	0.766153	0.882722	0.76593	0.970388	0.765913	1.66959	0.765924	1.43424	0.766138	1.46261	0.765921	1.63888	0.765929	1.44961	0.766151	1.45274	0.765933	1.4654
0.767141	0.249503	0.767398	0.882245	0.767175	0.970275	0.767158	1.66967	0.767168	1.43349	0.767383	1.46216	0.767165	1.63817	0.767173	1.44953	0.767396	1.45243	0.767177	1.46514
0.768386	0.249126	0.768642	0.881833	0.768419	0.970163	0.768402	1.66987	0.768413	1.43274	0.768627	1.46194	0.76841	1.63753	0.768417	1.4494	0.76864	1.45218	0.768422	1.46498
0.76963	0.248738	0.769887	0.881443	0.769664	0.970051	0.769647	1.67007	0.769657	1.43199	0.769872	1.46188	0.769654	1.63696	0.769662	1.44927	0.769885	1.4521	0.769666	1.46484
0.770875	0.248352	0.771131	0.881052	0.770908	0.969939	0.770891	1.67027	0.770902	1.43127	0.771116	1.46183	0.770899	1.63638	0.770907	1.44914	0.771129	1.45225	0.770911	1.4647
0.77212	0.247982	0.772376	0.880662	0.772153	0.969827	0.772136	1.67046	0.772146	1.4307	0.772361	1.46177	0.772143	1.63581	0.772151	1.44901	0.772374	1.45251	0.772155	1.46455
0.773364	0.247629	0.77362	0.88027	0.773397	0.969638	0.773381	1.67066	0.773391	1.43022	0.773605	1.46172	0.773388	1.63524	0.773396	1.44887	0.773618	1.45277	0.7734	1.46441
0.774609	0.247268	0.774865	0.879651	0.774642	0.969343	0.774625	1.67087	0.774635	1.42962	0.77485	1.46171	0.774632	1.63466	0.77464	1.44868	0.774863	1.45303	0.774644	1.46421
0.775853	0.246948	0.776109	0.878789	0.775886	0.969022	0.77587	1.6711	0.77588	1.429	0.776094	1.4618	0.775877	1.63432	0.775885	1.44859	0.776107	1.45329	0.775889	1.46388
0.777098	0.246729	0.777354	0.878011	0.777131	0.968695	0.777114	1.67139	0.777124	1.42837	0.777339	1.46168	0.777121	1.63423	0.777129	1.44871	0.777352	1.45355	0.777133	1.4634
0.778342	0.246509	0.778598	0.877306	0.778375	0.968368	0.778359	1.67171	0.778369	1.42775	0.778583	1.46126	0.778366	1.63414	0.778374	1.44883	0.778596	1.45377	0.778378	1.46286
0.779587	0.246283	0.779843	0.876599	0.77962	0.968042	0.779603	1.67204	0.779613	1.42713	0.779828	1.46084	0.77961	1.63405	0.779618	1.44895	0.779841	1.4538	0.779622	1.46232
0.780831	0.246051	0.781088	0.875894	0.780864	0.967715	0.780848	1.67238	0.780858	1.42652	0.781072	1.46043	0.780855	1.63396	0.780863	1.44907	0.781085	1.45366	0.780867	1.46178
0.782076	0.24582	0.782332	0.875189	0.782109	0.967509	0.782092	1.67271	0.782102	1.42596	0.782317	1.46001	0.782099	1.63388	0.782107	1.4492	0.78233	1.45352	0.782111	1.46125
0.78332	0.245589	0.783576	0.874604	0.783353	0.967558	0.783337	1.67305	0.783347	1.42545	0.783561	1.45958	0.783344	1.63379	0.783352	1.44942	0.783574	1.45338	0.783356	1.46077
0.784565	0.245358	0.784821	0.874335	0.784598	0.9678	0.784581	1.67332	0.784591	1.42497	0.784806	1.45909	0.784588	1.6337	0.784596	1.4498	0.784819	1.45325	0.7846	1.46051
0.785809	0.245126	0.786065	0.87398	0.785842	0.968114	0.785826	1.67341	0.785836	1.42449	0.78605	1.45839	0.785833	1.63355	0.785841	1.45022	0.786063	1.45311	0.785845	1.46054
0.787054	0.244942	0.78731	0.873241	0.787087	0.968429	0.78707	1.67351	0.787081	1.424	0.787295	1.4575	0.787077	1.63319	0.787085	1.45066	0.787308	1.45295	0.787089	1.46073
0.788298	0.244909	0.788555	0.872464	0.788331	0.968741	0.788315	1.67376	0.788325	1.42352	0.788539	1.45656	0.788322	1.63267	0.78833	1.4511	0.788552	1.45273	0.788334	1.46092
0.789543	0.244908	0.789799	0.871687	0.789576	0.969035	0.789559	1.674	0.789569	1.42311	0.789784	1.45562	0.789566	1.63218	0.789574	1.45154	0.789797	1.45246	0.789578	1.46111
0.790787	0.244873	0.791044	0.870909	0.79082	0.96934	0.790804	1.67424	0.790814	1.42298	0.791028	1.45469	0.790811	1.63172	0.790819	1.45198	0.791041	1.45219	0.790823	1.46128
0.792032	0.244763	0.792288	0.870143	0.792065	0.969709	0.792048	1.67448	0.792059	1.42308	0.792273	1.45375	0.792055	1.63123	0.792063	1.4524	0.792286	1.45191	0.792067	1.46145
0.793276	0.244654	0.793532	0.86949	0.793309	0.969994	0.793293	1.67468	0.793303	1.42321	0.793517	1.4528	0.7933	1.63073	0.793308	1.4528	0.79353	1.45163	0.793312	1.46159
0.794521	0.244544	0.794777	0.869069	0.794554	0.970037	0.794537	1.67471	0.794548	1.42333	0.794762	1.45203	0.794544	1.63034	0.794552	1.45329	0.794775	1.45136	0.794556	1.46144
0.795765	0.244435	0.796022	0.868864	0.795798	0.97008	0.795782	1.67449	0.795792	1.42346	0.796006	1.45168	0.795789	1.63027	0.795797	1.45386	0.796019	1.45106	0.795801	1.46073
0.79701	0.244325	0.797266	0.868749	0.797043	0.970123	0.797026	1.67403	0.797037	1.42359	0.797251	1.45156	0.797033	1.6307	0.797041	1.45443	0.797264	1.45079	0.797045	1.45997
0.798254	0.244217	0.798511	0.868635	0.798287	0.970166	0.798271	1.67351	0.798281	1.4237	0.798495	1.45144	0.798278	1.63114	0.798286	1.455	0.798508	1.4506	0.79829	1.45921
0.799499	0.244116	0.799755	0.86852	0.799532	0.970209	0.799515	1.673	0.799526	1.42357	0.79974	1.45131	0.799522	1.63157	0.79953	1.45557	0.799753	1.45047	0.799534	1.45845
0.800743	0.244022	0.801	0.868406	0.800776	0.97022	0.80076	1.67248	0.80077	1.42296	0.800984	1.45119	0.800767	1.632	0.800775	1.45602	0.800997	1.45033	0.800779	1.45769
0.801988	0.244014	0.802244	0.868339	0.802021	0.970215	0.802004	1.67197	0.802015	1.42232	0.802229	1.45101	0.802011	1.63244	0.802019	1.45604	0.802242	1.4502	0.802023	1.45695
0.803232	0.244323	0.803489	0.868367	0.803265	0.970381	0.803249	1.67156	0.803259	1.42167	0.803473	1.45068	0.803256	1.63265	0.803264	1.45582	0.803486	1.45006	0.803268	1.45637
0.804477	0.244807	0.804733	0.868509	0.80451	0.970564	0.804493	1.67132	0.804504	1.42102	0.804718	1.4501	0.8045	1.63219	0.804508	1.45556	0.804731	1.44991	0.804513	1.45602
0.805721	0.245292	0.805978	0.868729	0.805754	0.970748	0.805738	1.67097	0.805748	1.42038	0.805962	1.44935	0.805745	1.63142	0.805753	1.4553	0.805975	1.44971	0.805757	1.45578
0.806966	0.245774	0.807222	0.868943	0.806999	0.970932	0.806982	1.67054	0.806993	1.41974	0.807207	1.44861	0.806989	1.63054	0.806997	1.45504	0.80722	1.44959	0.807001	1.45553
0.80821	0.246258	0.808467	0.869146	0.808243	0.971115	0.808227	1.67011	0.808237	1.41923	0.808451	1.44791	0.808234	1.62965	0.808242	1.45478	0.808464	1.44956	0.808246	1.45529
0.809455	0.246743	0.809711	0.869349	0.809488	0.9713	0.809471	1.66969	0.809482	1.41912	0.809696	1.44722	0.809478	1.62876	0.809486	1.45456	0.809709	1.44954	0.809491	1.45505
0.810699	0.247132	0.810956	0.869559	0.810732	0.971426	0.810716	1.66926	0.810726	1.41902	0.81094	1.4465	0.810723	1.62788	0.810731	1.45464	0.810953	1.44951	0.810735	1.4548
0.811944	0.247234	0.8122	0.869729	0.811977	0.971351	0.81196	1.66881	0.811971	1.41888	0.812185	1.44596	0.811967	1.62714	0.811975	1.45511	0.812198	1.44949	0.81198	1.45451
0.813188	0.247285	0.813445	0.869779	0.813221	0.971168	0.813205	1.66826	0.813215	1.41874	0.813429	1.44581	0.813212	1.62688	0.81322	1.45544	0.813442	1.44947	0.813224	1.45434
0.814433	0.247194	0.814689	0.869641	0.814466	0.970986	0.814449	1.6676	0.81446	1.41859	0.814674	1.44587	0.814456	1.62687	0.814464	1.45575	0.814687	1.44958	0.814469	1.45437
0.815678	0.246859	0.815934	0.869482	0.81571	0.970804	0.815694	1.66683	0.815704	1.41845	0.815918	1.44597	0.815701	1.62693	0.815709	1.45607	0.815931	1.44997	0.815713	1.45441
0.816922	0.246524	0.817178	0.869324	0.816955	0.970621	0.816939	1.66606	0.816949	1.41825	0.817163	1.44607	0.816945	1.62699	0.816954	1.45639	0.817176	1.45048	0.816958	1.45444
0.818167	0.246189	0.818423	0.869166	0.818199	0.970411	0.818183	1.66529	0.818193	1.41786	0.818407	1.44618	0.81819	1.62705	0.818198	1.4567	0.81842	1.451	0.818202	1.45448
0.819411	0.245854	0.819667	0.869007	0.819444	0.970093	0.819428	1.66452	0.819438	1.41739	0.819652	1.44628	0.819434	1.62712	0.819443	1.45699	0.819665	1.45153	0.819447	1.45452
0.820656	0.245519	0.820912	0.868889	0.820688	0.969689	0.820672	1.66378	0.820682	1.417	0.820896	1.44642	0.820679	1.62717	0.820687	1.45718	0.820909	1.45205	0.820691	1.45464
0.8219	0.245229	0.822156	0.86888	0.821933	0.969315	0.821917	1.66318	0.821927	1.41662	0.822141	1.44663	0.821923	1.62723	0.821932	1.45736	0.822154	1.45258	0.821936	1.45477
0.823145	0.245118	0.823401	0.868865	0.823177	0.968941	0.823161	1.66273	0.823171	1.41624	0.823385	1.44665	0.823168	1.62737	0.823176	1.45753	0.823398	1.4531	0.82318	1.45448
0.824389	0.245141	0.824645	0.868844	0.824422	0.968566	0.824406	1.66237	0.824416	1.41586	0.82463	1.44652	0.824412	1.62765	0.824421	1.4577	0.824643	1.4536	0.824425	1.45418
0.825634	0.245213	0.82589	0.868823	0.825666	0.968191	0.82565	1.66202	0.82566	1.41551	0.825874	1.44639	0.825657	1.62794	0.825665	1.45786	0.825887	1.454	0.825669	1.45388
0.826878	0.245457	0.827134	0.868802	0.826911	0.96782	0.826895	1.66165	0.826905	1.41526	0.827119	1.44626	0.826901	1.62823	0.82691	1.45802	0.827132	1.45435	0.826914	1.45358
0.828123	0.245811	0.828379	0.868781	0.828155	0.967483	0.828139	1.66126	0.828149	1.41525	0.828363	1.44613	0.828146	1.62852	0.828154	1.4582	0.828376	1.45469	0.828158	1.45328
0.829367	0.246174	0.829623	0.868736	0.8294	0.967215	0.829384	1.66088	0.829394	1.41519	0.829608	1.44595	0.82939	1.62881	0.829399	1.4585	0.829621	1.45504	0.829403	1.45295
0.830612	0.246539	0.830868	0.868613	0.830644	0.96696	0.830628	1.6605	0.830639	1.41511	0.830852	1.44554	0.830635	1.62906	0.830643	1.45905	0.830865	1.45538	0.830647	1.45251
0.831856	0.246903	0.832112	0.868444	0.831889	0.966706	0.831873	1.66013	0.831883	1.41504	0.832097	1.44499	0.831879	1.62918	0.831888	1.4599	0.83211	1.45567	0.831892	1.45209
0.833101	0.247267	0.833357	0.868236	0.833133	0.966451	0.833117	1.66004	0.833127	1.41497	0.833341	1.44456	0.833124	1.62917	0.833132	1.46075	0.833354	1.45574	0.833136	1.45168
0.834345	0.247623	0.834601	0.868029	0.834378	0.966197	0.834362	1.66013	0.834372	1.41489	0.834586	1.44414	0.834368	1.6291	0.834377	1.4616	0.834599	1.45554	0.834381	1.45127
0.83559	0.247867	0.835846	0.867823	0.835622	0.965942	0.835606	1.66022	0.835617	1.41483	0.83583	1.44371	0.835613	1.62904	0.835621	1.46245	0.835844	1.45515	0.835625	1.45086
0.836834	0.24808	0.83709	0.867616	0.836867	0.9657	0.836851	1.66031	0.836861	1.41489	0.837075	1.44328	0.836857	1.62898	0.836866	1.46329	0.837088	1.45476	0.83687	1.45045
0.838079	0.248252	0.838335	0.867385	0.838111	0.965488	0.838095	1.6604	0.838106	1.4151	0.838319	1.44287	0.838102	1.62891	0.83811	1.46403	0.838332	1.45437	0.838114	1.45007
0.839323	0.248299	0.839579	0.867051	0.839356	0.965285	0.83934	1.66049	0.83935	1.41542	0.839564	1.44266	0.839346	1.62885	0.839355	1.46444	0.839577	1.45398	0.839359	1.44982
0.840568	0.248345	0.840824	0.866622	0.8406	0.965083	0.840584	1.66053	0.840595	1.41573	0.840808	1.4429	0.840591	1.62875	0.840599	1.46435	0.840822	1.45361	0.840603	1.44973
0.841812	0.248392	0.842068	0.866209	0.841845	0.964885	0.841829	1.66041	0.841839	1.41605	0.842053	1.44325	0.841835	1.62854	0.841844	1.46426	0.842066	1.45338	0.841848	1.44971
0.843057	0.248438	0.843313	0.8658	0.843089	0.964695	0.843073	1.65991	0.843084	1.41637	0.843297	1.44363	0.84308	1.62821	0.843088	1.46417	0.843311	1.4535	0.843092	1.44969
0.844301	0.248485	0.844557	0.865394	0.844334	0.964513	0.844318	1.65941	0.844328	1.41669	0.844542	1.444	0.844324	1.6279	0.844333	1.46408	0.844555	1.45393	0.844337	1.44968
0.845546	0.248527	0.845802	0.864986	0.845578	0.964298	0.845562	1.6589	0.845573	1.41695	0.845786	1.44437	0.845569	1.62757	0.845577	1.46399	0.8458	1.45443	0.845581	1.44966
0.84679	0.248513	0.847046	0.864576	0.846823	0.963957	0.846807	1.6584	0.846817	1.41711	0.847031	1.44474	0.846813	1.62723	0.846822	1.46389	0.847044	1.45493	0.846826	1.44964
0.848035	0.248422	0.848291	0.86434	0.848067	0.963614	0.848051	1.65789	0.848062	1.41707	0.848275	1.4452	0.848058	1.62689	0.848066	1.46372	0.848289	1.45543	0.84807	1.44952
0.849279	0.248318	0.849535	0.864557	0.849312	0.963589	0.849296	1.65732	0.849306	1.41704	0.84952	1.44581	0.849302	1.6267	0.849311	1.46338	0.849533	1.45593	0.849315	1.4491
0.850524	0.248037	0.85078	0.864688	0.850556	0.963564	0.85054	1.65656	0.850551	1.417	0.850764	1.4462	0.850547	1.62679	0.850555	1.46298	0.850778	1.45646	0.850559	1.44847
0.851768	0.247712	0.852024	0.864718	0.851801	0.963539	0.851785	1.65571	0.851795	1.41697	0.852009	1.44645	0.851792	1.62699	0.8518	1.46259	0.852022	1.45697	0.851804	1.44784
0.853013	0.247388	0.853269	0.864748	0.853045	0.963514	0.853029	1.65484	0.85304	1.41693	0.853253	1.4467	0.853036	1.62719	0.853045	1.46219	0.853267	1.45717	0.853048	1.44721
0.854257	0.247064	0.854513	0.864778	0.85429	0.963498	0.854274	1.65396	0.854284	1.41688	0.854498	1.44694	0.85428	1.62739	0.854289	1.46179	0.854511	1.45705	0.854293	1.44659
0.855502	0.246739	0.855758	0.864807	0.855534	0.963593	0.855518	1.65309	0.855529	1.41678	0.855742	1.44719	0.855525	1.6276	0.855533	1.46138	0.855756	1.45693	0.855537	1.44596
0.856746	0.246412	0.857002	0.86477	0.856779	0.963952	0.856763	1.65223	0.856773	1.41663	0.856987	1.44732	0.85677	1.6278	0.856778	1.46087	0.857	1.45682	0.856782	1.44539
0.857991	0.246091	0.858247	0.864521	0.858023	0.963952	0.858007	1.65139	0.858018	1.41648	0.858231	1.44705	0.858014	1.62794	0.858022	1.46028	0.858245	1.4567	0.858026	1.44551
0.859235	0.24581	0.859491	0.864279	0.859268	0.963914	0.859252	1.65084	0.859262	1.41633	0.859476	1.4466	0.859259	1.62743	0.859267	1.45973	0.859489	1.45656	0.859271	1.44583
0.86048	0.245533	0.860736	0.864248	0.860512	0.963875	0.860497	1.65054	0.860507	1.41617	0.86072	1.44632	0.860503	1.62689	0.860512	1.45917	0.860734	1.45633	0.860515	1.44619
0.861725	0.24525	0.86198	0.864219	0.861757	0.963836	0.861741	1.65034	0.861751	1.41602	0.861965	1.44605	0.861748	1.62634	0.861756	1.45862	0.861978	1.45611	0.86176	1.44656
0.862969	0.244958	0.863225	0.864189	0.863001	0.963797	0.862985	1.65013	0.862996	1.41587	0.863209	1.44578	0.862992	1.62578	0.863001	1.45806	0.863223	1.45606	0.863004	1.44692
0.864214	0.244665	0.864469	0.864157	0.864246	0.963735	0.86423	1.64993	0.86424	1.41575	0.864454	1.44548	0.864236	1.62522	0.864245	1.45751	0.864467	1.45601	0.864249	1.44728
0.865458	0.244373	0.865714	0.864119	0.86549	0.963479	0.865475	1.64973	0.865485	1.41566	0.865698	1.44519	0.865481	1.62467	0.86549	1.45698	0.865712	1.45596	0.865493	1.44763
0.866703	0.244081	0.866958	0.864013	0.866735	0.963327	0.866719	1.64954	0.866729	1.41559	0.866943	1.44501	0.866726	1.62414	0.866734	1.45649	0.866956	1.45591	0.866738	1.44775
0.867947	0.243789	0.868203	0.863742	0.867979	0.963253	0.867964	1.64945	0.867974	1.41552	0.868187	1.44509	0.86797	1.62399	0.867979	1.45598	0.868201	1.45585	0.867982	1.44758
0.869192	0.24349	0.869447	0.863122	0.869224	0.963179	0.869208	1.64938	0.869218	1.41545	0.869432	1.44498	0.869215	1.62407	0.869223	1.45546	0.869445	1.45574	0.869227	1.44724
0.870436	0.243107	0.870692	0.862462	0.870468	0.963105	0.870453	1.64918	0.870463	1.41538	0.870676	1.44481	0.870459	1.62427	0.870468	1.45494	0.87069	1.45546	0.870471	1.4469
0.871681	0.24261	0.871936	0.861807	0.871713	0.963031	0.871697	1.64897	0.871707	1.41531	0.871921	1.44465	0.871704	1.62447	0.871712	1.45442	0.871934	1.45517	0.871716	1.44655
0.872925	0.242143	0.873181	0.861149	0.872957	0.962981	0.872942	1.64877	0.872952	1.41534	0.873165	1.44449	0.872948	1.62466	0.872957	1.4539	0.873179	1.45488	0.87296	1.44621
0.87417	0.242021	0.874425	0.86049	0.874202	0.963149	0.874186	1.64857	0.874196	1.41552	0.87441	1.44432	0.874193	1.62486	0.874201	1.4534	0.874423	1.4546	0.874205	1.44586
0.875414	0.241936	0.87567	0.859857	0.875446	0.963471	0.875431	1.64837	0.875441	1.41599	0.875654	1.44413	0.875437	1.62505	0.875446	1.45308	0.875668	1.45431	0.875449	1.44536
0.876659	0.241852	0.876914	0.859454	0.876691	0.963832	0.876675	1.64822	0.876686	1.41646	0.876899	1.44371	0.876682	1.62517	0.87669	1.45289	0.876912	1.45402	0.876694	1.44462
0.877903	0.241768	0.878159	0.859133	0.877935	0.964194	0.87792	1.64821	0.87793	1.41693	0.878143	1.44328	0.877926	1.62511	0.877935	1.45273	0.878157	1.45372	0.877938	1.44396
0.879148	0.241687	0.879403	0.858846	0.87918	0.964556	0.879164	1.64817	0.879174	1.41736	0.879388	1.44291	0.879171	1.62466	0.879179	1.45259	0.879401	1.45327	0.879183	1.4433
0.880392	0.241612	0.880648	0.858559	0.880424	0.964917	0.880409	1.64812	0.880419	1.41779	0.880632	1.44253	0.880415	1.6242	0.880424	1.45245	0.880646	1.45287	0.880427	1.44263
0.881637	0.241529	0.881892	0.858271	0.881669	0.965275	0.881653	1.64807	0.881664	1.41822	0.881877	1.44216	0.88166	1.62374	0.881668	1.45229	0.88189	1.45255	0.881672	1.44197
0.882881	0.241659	0.883137	0.857984	0.882913	0.965617	0.882898	1.64802	0.882908	1.41853	0.883121	1.44179	0.882904	1.62329	0.882913	1.45214	0.883135	1.45223	0.882916	1.44131
0.884126	0.241813	0.884381	0.857698	0.884158	0.965904	0.884142	1.64797	0.884153	1.41847	0.884366	1.44143	0.884149	1.62284	0.884157	1.45198	0.884379	1.45191	0.884161	1.4407
0.88537	0.241807	0.885626	0.857427	0.885402	0.966009	0.885387	1.64792	0.885397	1.41834	0.885611	1.44128	0.885393	1.62234	0.885402	1.45193	0.885624	1.45159	0.885405	1.44067
0.886615	0.241621	0.88687	0.857307	0.886647	0.966114	0.886631	1.64779	0.886642	1.4182	0.886855	1.44125	0.886638	1.62165	0.886646	1.45205	0.886868	1.45128	0.88665	1.44105
0.887859	0.241418	0.888115	0.857458	0.887891	0.966219	0.887876	1.64783	0.887886	1.41807	0.888099	1.44103	0.887882	1.62104	0.887891	1.45218	0.888113	1.45108	0.887894	1.4416
0.889104	0.241214	0.889359	0.85761	0.889136	0.966324	0.88912	1.64808	0.889131	1.41793	0.889344	1.44081	0.889127	1.62045	0.889135	1.45232	0.889357	1.45084	0.889139	1.44215
0.890348	0.241011	0.890604	0.857761	0.890381	0.966429	0.890365	1.64834	0.890375	1.41779	0.890588	1.44059	0.890371	1.61986	0.89038	1.45245	0.890602	1.45017	0.890383	1.4427
0.891593	0.240807	0.891848	0.857911	0.891625	0.966532	0.891609	1.6486	0.89162	1.41771	0.891833	1.44036	0.891616	1.61928	0.891624	1.45258	0.891846	1.44952	0.891628	1.44325
0.892837	0.240603	0.893093	0.858063	0.892869	0.966598	0.892854	1.64886	0.892864	1.4177	0.893077	1.44014	0.89286	1.61869	0.892869	1.45258	0.893091	1.44886	0.892872	1.4438
0.894082	0.24043	0.894337	0.858224	0.894114	0.966481	0.894098	1.64912	0.894109	1.41774	0.894322	1.43986	0.894105	1.61812	0.894113	1.45228	0.894335	1.44819	0.894117	1.44428
0.895326	0.24028	0.895582	0.858385	0.895358	0.966292	0.895343	1.64912	0.895353	1.41778	0.895567	1.43945	0.895349	1.61769	0.895358	1.45199	0.89558	1.44753	0.895361	1.4445
0.896571	0.240133	0.896826	0.857974	0.896603	0.966118	0.896587	1.64898	0.896598	1.41783	0.896811	1.43924	0.896594	1.61736	0.896602	1.45171	0.896824	1.44696	0.896606	1.44424
0.897815	0.240091	0.898071	0.857564	0.897848	0.965944	0.897832	1.64913	0.897842	1.41787	0.898055	1.43908	0.897838	1.61705	0.897847	1.45142	0.898069	1.44666	0.89785	1.44399
0.89906	0.240089	0.899315	0.857153	0.899092	0.965755	0.899076	1.64931	0.899087	1.41792	0.8993	1.43892	0.899083	1.61672	0.899091	1.45114	0.899313	1.44676	0.899095	1.44376
0.900304	0.240091	0.90056	0.856742	0.900337	0.965566	0.900321	1.64949	0.900331	1.41785	0.900544	1.43877	0.900327	1.61637	0.900336	1.45086	0.900558	1.44695	0.900339	1.4435
0.901549	0.240092	0.901804	0.856332	0.901581	0.965373	0.901565	1.64967	0.901576	1.41766	0.901789	1.43861	0.901572	1.61603	0.90158	1.45057	0.901802	1.44715	0.901584	1.44324
0.902793	0.240093	0.903049	0.855919	0.902825	0.965305	0.90281	1.64985	0.90282	1.41748	0.903034	1.43844	0.902816	1.61569	0.902825	1.4508	0.903047	1.44735	0.902828	1.44292
0.904038	0.240094	0.904293	0.855499	0.90407	0.965432	0.904055	1.65012	0.904065	1.4173	0.904278	1.43809	0.904061	1.61545	0.90407	1.45094	0.904291	1.44755	0.904073	1.4425
0.905282	0.240118	0.905538	0.85523	0.905315	0.965576	0.905299	1.6508	0.905309	1.41712	0.905523	1.43746	0.905305	1.6154	0.905314	1.45101	0.905536	1.44771	0.905317	1.4425
0.906527	0.240238	0.906782	0.855027	0.906559	0.965719	0.906543	1.65065	0.906554	1.41694	0.906767	1.43658	0.90655	1.61549	0.906559	1.45107	0.90678	1.44749	0.906562	1.44254
0.907772	0.240368	0.908027	0.854823	0.907804	0.965862	0.907788	1.65033	0.907798	1.41676	0.908011	1.43571	0.907794	1.61558	0.907803	1.45114	0.908025	1.44705	0.907806	1.44258
0.909016	0.240549	0.909271	0.854619	0.909048	0.966005	0.909033	1.65	0.909043	1.41663	0.909256	1.43483	0.909039	1.61568	0.909048	1.4512	0.909269	1.44649	0.909051	1.44262
0.91026	0.240808	0.910516	0.854415	0.910293	0.966066	0.910277	1.64966	0.910287	1.4167	0.910501	1.43396	0.910283	1.61578	0.910292	1.45126	0.910514	1.44593	0.910295	1.44266
0.911505	0.241074	0.91176	0.854222	0.911537	0.965797	0.911522	1.64932	0.911532	1.41688	0.911745	1.43311	0.911528	1.61588	0.911537	1.45147	0.911758	1.44537	0.91154	1.4427
0.91275	0.241343	0.913005	0.854171	0.912781	0.965571	0.912766	1.64899	0.912776	1.41707	0.91299	1.43256	0.912772	1.61598	0.912781	1.45166	0.913003	1.44481	0.912784	1.44295
0.913994	0.241613	0.914249	0.85429	0.914026	0.965351	0.914011	1.64876	0.914021	1.41726	0.914234	1.43222	0.914017	1.61597	0.914026	1.45171	0.914247	1.44428	0.914029	1.44328
0.915239	0.241881	0.915494	0.854456	0.915271	0.96513	0.915255	1.64864	0.915265	1.41745	0.915479	1.43217	0.915261	1.61578	0.91527	1.45175	0.915492	1.44404	0.915273	1.44364
0.916483	0.242148	0.916738	0.854636	0.916515	0.96491	0.9165	1.64858	0.91651	1.41764	0.916723	1.43211	0.916506	1.61555	0.916515	1.45179	0.916736	1.44422	0.916518	1.44401
0.917728	0.242498	0.917983	0.854823	0.91776	0.964689	0.917744	1.64853	0.917754	1.41783	0.917968	1.43206	0.91775	1.6153	0.917759	1.45182	0.917981	1.44462	0.917762	1.44437
0.918972	0.24288	0.919227	0.855011	0.919004	0.964469	0.918989	1.64848	0.918999	1.41807	0.919212	1.432	0.918995	1.61506	0.919004	1.45186	0.919225	1.44505	0.919007	1.44473
0.920217	0.243262	0.920472	0.855199	0.920249	0.964613	0.920233	1.64843	0.920244	1.41807	0.920457	1.43195	0.920239	1.61481	0.920248	1.45188	0.92047	1.44547	0.920251	1.4451
0.921461	0.243607	0.921716	0.855322	0.921493	0.964653	0.921478	1.64838	0.921488	1.41794	0.921701	1.43181	0.921484	1.61457	0.921493	1.45189	0.921714	1.4459	0.921496	1.44535
0.922706	0.243945	0.922961	0.855183	0.922738	0.96464	0.922722	1.64817	0.922732	1.4178	0.922946	1.43148	0.922728	1.61436	0.922737	1.45208	0.922959	1.44632	0.92274	1.44533
0.92395	0.24428	0.924205	0.855074	0.923982	0.964622	0.923967	1.64789	0.923977	1.41765	0.92419	1.431	0.923973	1.61417	0.923982	1.45227	0.924203	1.44672	0.923985	1.44497
0.925195	0.244615	0.92545	0.854972	0.925227	0.964605	0.925211	1.6478	0.925222	1.41751	0.925435	1.43046	0.925217	1.614	0.925226	1.45247	0.925448	1.4469	0.925229	1.44457
0.926439	0.244951	0.926694	0.854871	0.926471	0.964588	0.926456	1.64773	0.926466	1.41737	0.926679	1.42991	0.926462	1.61382	0.926471	1.45267	0.926692	1.44637	0.926474	1.44417
0.927684	0.245286	0.927939	0.854769	0.927716	0.964571	0.9277	1.64766	0.927711	1.41721	0.927924	1.42936	0.927706	1.61365	0.927715	1.45287	0.927937	1.44569	0.927718	1.44377
0.928928	0.245671	0.929183	0.854667	0.92896	0.964434	0.928945	1.64759	0.928955	1.41711	0.929168	1.42882	0.928951	1.61347	0.92896	1.45307	0.929181	1.44501	0.928963	1.44337
0.930173	0.24614	0.930428	0.854565	0.930205	0.964144	0.930189	1.64752	0.9302	1.41714	0.930413	1.42827	0.930195	1.61329	0.930204	1.45331	0.930426	1.44432	0.930207	1.44309
0.931417	0.246617	0.931672	0.854799	0.931449	0.963778	0.931434	1.6475	0.931444	1.41719	0.931657	1.42792	0.93144	1.61304	0.931449	1.45341	0.93167	1.44362	0.931452	1.44302
0.932662	0.247126	0.932917	0.855028	0.932694	0.963407	0.932678	1.64761	0.932689	1.41724	0.932902	1.42773	0.932684	1.61266	0.932693	1.45344	0.932915	1.44294	0.932696	1.4431
0.933906	0.247728	0.934161	0.855216	0.933938	0.963036	0.933923	1.64787	0.933933	1.41728	0.934146	1.4277	0.933929	1.6125	0.933938	1.45347	0.934159	1.44225	0.933941	1.44319
0.935151	0.248391	0.935406	0.855401	0.935183	0.962665	0.935167	1.6482	0.935178	1.41733	0.935391	1.42769	0.935173	1.61239	0.935182	1.45349	0.935404	1.44175	0.935185	1.44329
0.936395	0.24907	0.93665	0.855585	0.936427	0.962293	0.936412	1.64853	0.936422	1.41732	0.936635	1.42768	0.936418	1.61228	0.936427	1.45352	0.936648	1.44144	0.93643	1.44338
0.93764	0.249751	0.937895	0.855769	0.937672	0.961905	0.937656	1.64885	0.937667	1.41709	0.93788	1.42767	0.937662	1.61216	0.937671	1.45355	0.937893	1.44116	0.937674	1.44348
0.938884	0.250431	0.939139	0.855953	0.938916	0.961497	0.938901	1.64918	0.938911	1.41701	0.939124	1.42766	0.938907	1.61205	0.938916	1.4535	0.939137	1.44087	0.938919	1.44357
0.940129	0.251113	0.940384	0.856087	0.940161	0.961169	0.940145	1.64952	0.940156	1.41702	0.940369	1.4276	0.940151	1.61199	0.94016	1.45346	0.940382	1.44059	0.940163	1.44358
0.941373	0.251497	0.941628	0.856186	0.941405	0.960849	0.94139	1.64988	0.9414	1.41704	0.941613	1.4275	0.941396	1.61232	0.941405	1.45356	0.941626	1.4403	0.941408	1.44358
0.942618	0.251685	0.942873	0.85629	0.94265	0.96053	0.942634	1.65008	0.942645	1.41705	0.942858	1.4276	0.94264	1.61262	0.942649	1.45369	0.942871	1.43996	0.942652	1.44356
0.943862	0.251843	0.944117	0.856394	0.943894	0.960211	0.943879	1.65011	0.943889	1.41706	0.944102	1.42773	0.943885	1.61286	0.943894	1.45382	0.944115	1.43956	0.943897	1.44355
0.945107	0.251831	0.945362	0.856498	0.945139	0.959891	0.945123	1.6501	0.945134	1.41708	0.945347	1.42785	0.945129	1.61311	0.945138	1.45396	0.94536	1.43928	0.945141	1.44354
0.946351	0.251751	0.946607	0.856603	0.946383	0.959572	0.946368	1.65009	0.946378	1.41737	0.946591	1.42798	0.946374	1.61335	0.946383	1.45409	0.946604	1.43902	0.946386	1.44352
0.947596	0.25167	0.947851	0.856707	0.947628	0.959438	0.947612	1.65007	0.947623	1.41764	0.947836	1.4281	0.947618	1.61359	0.947628	1.45414	0.947849	1.43877	0.94763	1.44351
0.94884	0.25159	0.949095	0.856698	0.948872	0.959309	0.948857	1.65006	0.948867	1.41778	0.94908	1.42828	0.948863	1.61384	0.948872	1.454	0.949093	1.43851	0.948875	1.4431
0.950085	0.25151	0.95034	0.856411	0.950117	0.95919	0.950101	1.6499	0.950112	1.41789	0.950325	1.42864	0.950107	1.61399	0.950117	1.45353	0.950338	1.43825	0.950119	1.4424
0.95133	0.251429	0.951584	0.856051	0.951361	0.959064	0.951346	1.64953	0.951356	1.41799	0.951569	1.42865	0.951352	1.6141	0.951361	1.45297	0.951582	1.43804	0.951364	1.44164
0.952574	0.251365	0.952829	0.855684	0.952606	0.958932	0.95259	1.64908	0.952601	1.4181	0.952814	1.42852	0.952596	1.61413	0.952606	1.4524	0.952827	1.43826	0.952608	1.44087
0.953819	0.251334	0.954074	0.855313	0.95385	0.958798	0.953835	1.64862	0.953845	1.41821	0.954058	1.42837	0.953841	1.61414	0.95385	1.45184	0.954071	1.4384	0.953853	1.44004
0.955063	0.251312	0.955318	0.854944	0.955095	0.958665	0.95508	1.64816	0.95509	1.41827	0.955303	1.42823	0.955085	1.61416	0.955095	1.45128	0.955316	1.4385	0.955097	1.4392
0.956308	0.251267	0.956563	0.854576	0.956339	0.958672	0.956324	1.6477	0.956334	1.41829	0.956547	1.42809	0.95633	1.61417	0.956339	1.45071	0.95656	1.43859	0.956342	1.43836
0.957552	0.251195	0.957807	0.854208	0.957584	0.958753	0.957569	1.64724	0.957579	1.41832	0.957792	1.42794	0.957574	1.61418	0.957584	1.45011	0.957805	1.43868	0.957586	1.43768
0.958797	0.251117	0.959051	0.854387	0.958828	0.9588	0.958813	1.64672	0.958823	1.41836	0.959036	1.4276	0.958819	1.61419	0.958828	1.44932	0.959049	1.43878	0.958831	1.43744
0.960041	0.251039	0.960296	0.854728	0.960073	0.958832	0.960058	1.64594	0.960068	1.4184	0.960281	1.42725	0.960063	1.61418	0.960073	1.44844	0.960294	1.43887	0.960075	1.43738
0.961286	0.250961	0.961541	0.855176	0.961317	0.958864	0.961302	1.64538	0.961312	1.41844	0.961525	1.42697	0.961308	1.61416	0.961317	1.44754	0.961538	1.43858	0.96132	1.43733
0.96253	0.250884	0.962785	0.855632	0.962562	0.958896	0.962547	1.64493	0.962557	1.41849	0.96277	1.4267	0.962552	1.61413	0.962562	1.44664	0.962783	1.43806	0.962564	1.43728
0.963775	0.250806	0.96403	0.856089	0.963806	0.958928	0.963791	1.64448	0.963802	1.41852	0.964014	1.42643	0.963797	1.6141	0.963806	1.44574	0.964027	1.4374	0.963809	1.43723
0.965019	0.251026	0.965274	0.856547	0.965051	0.958863	0.965036	1.64403	0.965046	1.41854	0.965259	1.42616	0.965041	1.61406	0.965051	1.44484	0.965272	1.43673	0.965053	1.43718
0.966264	0.251374	0.966519	0.857005	0.966295	0.958645	0.96628	1.64359	0.96629	1.41852	0.966503	1.42589	0.966286	1.61403	0.966295	1.44405	0.966516	1.43605	0.966298	1.43713
0.967508	0.251704	0.967763	0.857306	0.96754	0.958501	0.967525	1.64314	0.967535	1.4185	0.967748	1.42586	0.96753	1.61397	0.96754	1.44364	0.967761	1.43539	0.967542	1.43675
0.968753	0.251954	0.969007	0.857532	0.968784	0.958404	0.968769	1.64339	0.96878	1.41848	0.968992	1.42612	0.968775	1.61381	0.968784	1.44365	0.969005	1.43478	0.968787	1.4364
0.969997	0.252172	0.970252	0.85782	0.970029	0.958306	0.970014	1.64378	0.970024	1.41846	0.970237	1.42662	0.970019	1.61364	0.970029	1.44377	0.97025	1.43424	0.970031	1.4362
0.971242	0.252392	0.971497	0.858138	0.971273	0.958208	0.971258	1.64406	0.971269	1.41844	0.971481	1.4272	0.971264	1.61352	0.971273	1.44389	0.971494	1.4338	0.971276	1.43603
0.972486	0.25261	0.972741	0.858458	0.972518	0.958111	0.972503	1.64432	0.972513	1.41841	0.972726	1.42778	0.972508	1.61341	0.972518	1.444	0.972739	1.43347	0.97252	1.43586
0.973731	0.252829	0.973986	0.858778	0.973762	0.958007	0.973747	1.64457	0.973758	1.41832	0.97397	1.42837	0.973753	1.6133	0.973762	1.44412	0.973983	1.43316	0.973765	1.43568
0.974975	0.253048	0.97523	0.859099	0.975007	0.957848	0.974992	1.64482	0.975002	1.41813	0.975215	1.42895	0.974997	1.61319	0.975007	1.44431	0.975228	1.43285	0.975009	1.43551
0.97622	0.253281	0.976475	0.859387	0.976251	0.957604	0.976236	1.64508	0.976247	1.41785	0.976459	1.42954	0.976242	1.61308	0.976251	1.4446	0.976472	1.43255	0.976254	1.43529
0.977464	0.25353	0.977719	0.859612	0.977496	0.95733	0.977481	1.64526	0.977491	1.41753	0.977704	1.4299	0.977486	1.6131	0.977496	1.44477	0.977717	1.43224	0.977498	1.43507
0.978709	0.253782	0.978964	0.859388	0.97874	0.957052	0.978725	1.64528	0.978736	1.41722	0.978948	1.43002	0.978731	1.61324	0.97874	1.44489	0.978961	1.4319	0.978743	1.43491
0.979953	0.253971	0.980208	0.858941	0.979985	0.956775	0.97997	1.64512	0.97998	1.41691	0.980193	1.43005	0.979975	1.61364	0.979985	1.44501	0.980206	1.43138	0.979988	1.43478
0.981198	0.254115	0.981453	0.858475	0.981229	0.956497	0.981214	1.64491	0.981225	1.4166	0.981437	1.43008	0.98122	1.61412	0.981229	1.44513	0.98145	1.43094	0.981232	1.43466
0.982442	0.254253	0.982697	0.858009	0.982474	0.95622	0.982459	1.6447	0.982469	1.41648	0.982682	1.43011	0.982464	1.6146	0.982474	1.44525	0.982695	1.43057	0.982476	1.43453
0.983687	0.254391	0.983942	0.857541	0.983718	0.95608	0.983703	1.6445	0.983714	1.41654	0.983926	1.43014	0.983709	1.61508	0.983718	1.44535	0.983939	1.43022	0.983721	1.4344
0.984931	0.254527	0.985186	0.857074	0.984963	0.955891	0.984948	1.64431	0.984958	1.41665	0.985171	1.43017	0.984953	1.61556	0.984963	1.44531	0.985184	1.42986	0.984965	1.43443
0.986176	0.254654	0.986431	0.856558	0.986207	0.955573	0.986192	1.64408	0.986203	1.41677	0.986415	1.4303	0.986198	1.61603	0.986207	1.44507	0.986428	1.42951	0.98621	1.43479
0.98742	0.254772	0.987675	0.856174	0.987452	0.955221	0.987437	1.64374	0.987447	1.41689	0.98766	1.43052	0.987442	1.6165	0.987452	1.44472	0.987673	1.42915	0.987455	1.43526
0.988665	0.254856	0.98892	0.855952	0.988696	0.95487	0.988681	1.6436	0.988692	1.41702	0.988904	1.43077	0.988687	1.6168	0.988696	1.44434	0.988918	1.42935	0.988699	1.43573
0.989909	0.254911	0.990164	0.855771	0.989941	0.954517	0.989926	1.64369	0.989936	1.41715	0.990149	1.43104	0.989931	1.61704	0.989941	1.44396	0.990162	1.4299	0.989944	1.43621
0.991154	0.254937	0.991409	0.85559	0.991185	0.954165	0.99117	1.64377	0.991181	1.41723	0.991393	1.4313	0.991176	1.61727	0.991185	1.44358	0.991407	1.43057	0.991188	1.43668
0.992398	0.254892	0.992653	0.855409	0.99243	0.953864	0.992415	1.64386	0.992425	1.41719	0.992638	1.43156	0.99242	1.6175	0.99243	1.4432	0.992651	1.43128	0.992432	1.43716
0.993643	0.254806	0.993898	0.855227	0.993674	0.953737	0.993659	1.64395	0.99367	1.4172	0.993882	1.43182	0.993665	1.61773	0.993675	1.4429	0.993895	1.43199	0.993677	1.43762
0.994888	0.25472	0.995142	0.855112	0.994919	0.953921	0.994904	1.64403	0.994914	1.41733	0.995127	1.43201	0.994909	1.61796	0.994919	1.44273	0.99514	1.4327	0.994922	1.43797
0.996132	0.254635	0.996387	0.855026	0.996163	0.9542	0.996148	1.64403	0.996159	1.41749	0.996371	1.43208	0.996154	1.61801	0.996163	1.44263	0.996385	1.43341	0.996166	1.43821
0.997377	0.254549	0.997631	0.854832	0.997408	0.954478	0.997393	1.64377	0.997403	1.41765	0.997616	1.4322	0.997398	1.61787	0.997408	1.44255	0.997629	1.43397	0.997411	1.43833
0.998621	0.254463	0.998876	0.854592	0.998652	0.954758	0.998638	1.64331	0.998648	1.41781	0.99886	1.43235	0.998643	1.61761	0.998653	1.44247	0.998874	1.43429	0.998655	1.43843
0.999866	0.25449	1.00012	0.854353	0.999897	0.955037	0.999882	1.64282	0.999892	1.41795	1.00011	1.4325	0.999887	1.61734	0.999897	1.44239	1.00012	1.43433	0.9999	1.43853
1.00111	0.254674	1.00137	0.854114	1.00114	0.955301	1.00113	1.64233	1.00114	1.4179	1.00135	1.43264	1.00113	1.61706	1.00114	1.44231	1.00136	1.4343	1.00114	1.43863
1.00236	0.254903	1.00261	0.853876	1.00239	0.955486	1.00237	1.64184	1.00238	1.4177	1.00259	1.43279	1.00238	1.61679	1.00239	1.44218	1.00261	1.43426	1.00239	1.43872
1.0036	0.255347	1.00385	0.853633	1.00363	0.955553	1.00362	1.64135	1.00363	1.41751	1.00384	1.43292	1.00362	1.61654	1.00363	1.44189	1.00385	1.43423	1.00363	1.43883
1.00484	0.256047	1.0051	0.853383	1.00487	0.955581	1.00486	1.64099	1.00487	1.41732	1.00508	1.43288	1.00486	1.61632	1.00487	1.44135	1.0051	1.43419	1.00488	1.43895
1.00609	0.256798	1.00634	0.853354	1.00612	0.95561	1.00611	1.64071	1.00612	1.41714	1.00633	1.43305	1.00611	1.61611	1.00612	1.44067	1.00634	1.43414	1.00612	1.43916
1.00733	0.25755	1.00759	0.853437	1.00736	0.955639	1.00735	1.64031	1.00736	1.41696	1.00757	1.43333	1.00735	1.6158	1.00736	1.43999	1.00758	1.43397	1.00737	1.43944
1.00858	0.2583	1.00883	0.85353	1.00861	0.955668	1.00859	1.63982	1.0086	1.41677	1.00882	1.43361	1.0086	1.61542	1.00861	1.43931	1.00883	1.43387	1.00861	1.43971
1.00982	0.259052	1.01008	0.853623	1.00985	0.955697	1.00984	1.63933	1.00985	1.41672	1.01006	1.43389	1.00984	1.61504	1.00985	1.43864	1.01007	1.43382	1.00986	1.43999
1.01107	0.259769	1.01132	0.853716	1.0111	0.955735	1.01108	1.63884	1.01109	1.41683	1.0113	1.43416	1.01109	1.61465	1.0111	1.43798	1.01132	1.43378	1.0111	1.44027
1.01231	0.260362	1.01256	0.853809	1.01234	0.955702	1.01233	1.63836	1.01234	1.41693	1.01255	1.43444	1.01233	1.61427	1.01234	1.43755	1.01256	1.43373	1.01235	1.4406
1.01355	0.260874	1.01381	0.853933	1.01359	0.955572	1.01357	1.63787	1.01358	1.41698	1.01379	1.43502	1.01358	1.6139	1.01359	1.43737	1.01381	1.43369	1.01359	1.44104
1.0148	0.261374	1.01505	0.853869	1.01483	0.955414	1.01482	1.63749	1.01483	1.41703	1.01504	1.43534	1.01482	1.61359	1.01483	1.43728	1.01505	1.43364	1.01483	1.44144
1.01604	0.261844	1.0163	0.853525	1.01608	0.955256	1.01606	1.63748	1.01607	1.41708	1.01628	1.43531	1.01607	1.61328	1.01608	1.43721	1.0163	1.4337	1.01608	1.44176
1.01729	0.262297	1.01754	0.853101	1.01732	0.955098	1.0173	1.63773	1.01732	1.41713	1.01753	1.43519	1.01731	1.61293	1.01732	1.43714	1.01754	1.43383	1.01732	1.44206
1.01853	0.262751	1.01879	0.852677	1.01856	0.954941	1.01855	1.63797	1.01856	1.41718	1.01877	1.43508	1.01856	1.61258	1.01856	1.43707	1.01879	1.43397	1.01857	1.44237
1.01978	0.263204	1.02003	0.852254	1.01981	0.954813	1.01979	1.63821	1.01981	1.4172	1.02002	1.43497	1.0198	1.61222	1.01981	1.437	1.02003	1.43411	1.01981	1.44269
1.02102	0.263656	1.02128	0.851854	1.02105	0.954745	1.02104	1.63845	1.02105	1.41714	1.02126	1.43486	1.02104	1.61187	1.02105	1.43706	1.02127	1.43425	1.02106	1.443
1.02227	0.26411	1.02252	0.851407	1.0223	0.954713	1.02228	1.6387	1.02229	1.417	1.02251	1.43471	1.02229	1.61152	1.0223	1.43732	1.02252	1.43438	1.0223	1.44328
1.02351	0.264428	1.02377	0.850871	1.02354	0.954686	1.02353	1.63871	1.02354	1.41683	1.02375	1.43453	1.02353	1.61118	1.02354	1.43775	1.02376	1.43451	1.02354	1.44343
1.02476	0.264604	1.02501	0.850495	1.02479	0.954659	1.02477	1.63848	1.02478	1.41667	1.025	1.43443	1.02478	1.61101	1.02479	1.43824	1.02501	1.4347	1.02479	1.44338
1.026	0.264765	1.02625	0.850307	1.02603	0.954632	1.02602	1.63822	1.02603	1.4165	1.02624	1.4344	1.02602	1.61106	1.02603	1.43873	1.02625	1.43497	1.02603	1.44327
1.02724	0.264708	1.0275	0.850119	1.02728	0.954605	1.02726	1.63794	1.02727	1.41634	1.02748	1.43438	1.02727	1.6112	1.02728	1.43921	1.0275	1.43516	1.02728	1.44315
1.02849	0.264443	1.02874	0.849931	1.02852	0.954556	1.02851	1.63767	1.02852	1.41619	1.02873	1.43436	1.02851	1.61134	1.02852	1.4397	1.02874	1.43525	1.02852	1.44304
1.02973	0.26418	1.02999	0.849742	1.02977	0.954398	1.02975	1.63739	1.02976	1.41609	1.02997	1.43433	1.02975	1.61147	1.02977	1.43997	1.02999	1.43535	1.02977	1.44292
1.03098	0.263916	1.03123	0.849544	1.03101	0.954095	1.031	1.63712	1.031	1.41605	1.03122	1.43428	1.031	1.61161	1.03101	1.4398	1.03123	1.43545	1.03101	1.44267
1.03222	0.26365	1.03248	0.849296	1.03225	0.953734	1.03224	1.63698	1.03225	1.41606	1.03246	1.43406	1.03224	1.61173	1.03225	1.43934	1.03248	1.43554	1.03226	1.44226
1.03347	0.263385	1.03372	0.84883	1.0335	0.953376	1.03348	1.63706	1.03349	1.41606	1.03371	1.43374	1.03349	1.61182	1.0335	1.43878	1.03372	1.43563	1.0335	1.44177
1.03471	0.26302	1.03497	0.848154	1.03474	0.953016	1.03473	1.63727	1.03474	1.41607	1.03495	1.43345	1.03473	1.61198	1.03474	1.43823	1.03496	1.43566	1.03475	1.44127
1.03596	0.262458	1.03621	0.847438	1.03599	0.952655	1.03597	1.6375	1.03598	1.41608	1.03619	1.43316	1.03598	1.61219	1.03599	1.43767	1.03621	1.43589	1.03599	1.44076
1.0372	0.261802	1.03746	0.846721	1.03723	0.952293	1.03722	1.63772	1.03723	1.41613	1.03744	1.43287	1.03722	1.6124	1.03723	1.43712	1.03745	1.43632	1.03723	1.44026
1.03845	0.261146	1.0387	0.846005	1.03848	0.951979	1.03846	1.63794	1.03847	1.41627	1.03868	1.43258	1.03847	1.61261	1.03848	1.43661	1.0387	1.43675	1.03848	1.43976
1.03969	0.260512	1.03994	0.845289	1.03972	0.951763	1.03971	1.63816	1.03972	1.41637	1.03993	1.43229	1.03971	1.61282	1.03972	1.43623	1.03994	1.43718	1.03972	1.43924
1.04093	0.259878	1.04119	0.844891	1.04096	0.95162	1.04095	1.63844	1.04096	1.41638	1.04117	1.43211	1.04096	1.61299	1.04097	1.43599	1.04119	1.43761	1.04097	1.43865
1.04218	0.259197	1.04243	0.844919	1.04221	0.951497	1.0422	1.63882	1.04221	1.4164	1.04242	1.43208	1.0422	1.61297	1.04221	1.43582	1.04243	1.43804	1.04221	1.43817
1.04342	0.258508	1.04368	0.845175	1.04345	0.951374	1.04344	1.63918	1.04345	1.41641	1.04366	1.43212	1.04344	1.61276	1.04346	1.43566	1.04368	1.43838	1.04346	1.43783
1.04467	0.257817	1.04492	0.845524	1.0447	0.95125	1.04469	1.63939	1.04469	1.41643	1.04491	1.43218	1.04469	1.61253	1.0447	1.43549	1.04492	1.43841	1.0447	1.43749
1.04591	0.257144	1.04617	0.845874	1.04594	0.951127	1.04593	1.6396	1.04594	1.41644	1.04615	1.43224	1.04593	1.61229	1.04594	1.43533	1.04617	1.43819	1.04595	1.43714
1.04716	0.256651	1.04741	0.846223	1.04719	0.951103	1.04717	1.63982	1.04718	1.41643	1.0474	1.4323	1.04718	1.61206	1.04719	1.43516	1.04741	1.43789	1.04719	1.4368
1.0484	0.256458	1.04866	0.846572	1.04843	0.951195	1.04842	1.64003	1.04843	1.41642	1.04864	1.43235	1.04842	1.61182	1.04843	1.43509	1.04865	1.43759	1.04844	1.43646
1.04965	0.256271	1.0499	0.846809	1.04968	0.951228	1.04966	1.64022	1.04967	1.41644	1.04988	1.4324	1.04967	1.61159	1.04968	1.43519	1.0499	1.43729	1.04968	1.43611
1.05089	0.256118	1.05114	0.846854	1.05092	0.951188	1.05091	1.64019	1.05092	1.41648	1.05113	1.4324	1.05091	1.61146	1.05092	1.4353	1.05114	1.437	1.05092	1.43581
1.05214	0.256008	1.05239	0.846747	1.05217	0.951148	1.05215	1.63983	1.05216	1.41652	1.05237	1.43228	1.05216	1.6114	1.05217	1.43541	1.05239	1.43664	1.05217	1.43557
1.05338	0.255898	1.05363	0.846579	1.05341	0.951109	1.0534	1.63946	1.05341	1.41656	1.05362	1.43207	1.0534	1.61127	1.05341	1.43552	1.05363	1.43611	1.05341	1.43535
1.05462	0.255789	1.05488	0.846411	1.05465	0.951069	1.05464	1.63909	1.05465	1.4166	1.05486	1.43187	1.05465	1.6111	1.05466	1.43562	1.05488	1.43538	1.05466	1.43514
1.05587	0.255679	1.05612	0.846243	1.0559	0.950957	1.05588	1.63873	1.0559	1.41657	1.05611	1.43166	1.05589	1.61093	1.0559	1.43573	1.05612	1.43456	1.0559	1.43492
1.05711	0.255569	1.05737	0.846075	1.05714	0.950642	1.05713	1.63836	1.05714	1.41638	1.05735	1.43146	1.05713	1.61077	1.05715	1.43581	1.05737	1.43374	1.05715	1.43471
1.05836	0.255354	1.05861	0.845927	1.05839	0.950127	1.05837	1.63799	1.05838	1.41617	1.0586	1.43123	1.05838	1.61061	1.05839	1.43587	1.05861	1.43292	1.05839	1.43456
1.0596	0.254882	1.05986	0.845878	1.05963	0.949552	1.05962	1.63773	1.05963	1.41596	1.05984	1.43092	1.05962	1.6105	1.05963	1.436	1.05985	1.43209	1.05964	1.43445
1.06085	0.254322	1.0611	0.846047	1.06088	0.948974	1.06086	1.63778	1.06087	1.41576	1.06109	1.43054	1.06087	1.61048	1.06088	1.43624	1.0611	1.43131	1.06088	1.43427
1.06209	0.253689	1.06235	0.846384	1.06212	0.948398	1.06211	1.63803	1.06212	1.41555	1.06233	1.43012	1.06211	1.6104	1.06212	1.43647	1.06234	1.43075	1.06212	1.43398
1.06334	0.252875	1.06359	0.846753	1.06337	0.947821	1.06335	1.63833	1.06336	1.41535	1.06357	1.42971	1.06336	1.61018	1.06337	1.43671	1.06359	1.43067	1.06337	1.43369
1.06458	0.251999	1.06483	0.847121	1.06461	0.947243	1.0646	1.63863	1.06461	1.41514	1.06482	1.42929	1.0646	1.60997	1.06461	1.43695	1.06483	1.43086	1.06461	1.4334
1.06583	0.251121	1.06608	0.847489	1.06586	0.946712	1.06584	1.63893	1.06585	1.41491	1.06606	1.42888	1.06585	1.60975	1.06586	1.4372	1.06608	1.43106	1.06586	1.43311
1.06707	0.250243	1.06732	0.847859	1.0671	0.946233	1.06709	1.63923	1.0671	1.41459	1.06731	1.42847	1.06709	1.60953	1.0671	1.43759	1.06732	1.43125	1.0671	1.43281
1.06831	0.249367	1.06857	0.848064	1.06834	0.945651	1.06833	1.6396	1.06834	1.41413	1.06855	1.42785	1.06834	1.60934	1.06835	1.43817	1.06857	1.43145	1.06835	1.43245
1.06956	0.248551	1.06981	0.84803	1.06959	0.945018	1.06957	1.64017	1.06959	1.41367	1.0698	1.42721	1.06958	1.60925	1.06959	1.43875	1.06981	1.43164	1.06959	1.43196
1.0708	0.248012	1.07106	0.847842	1.07083	0.944386	1.07082	1.64091	1.07083	1.41321	1.07104	1.4268	1.07082	1.60934	1.07083	1.43933	1.07106	1.43176	1.07084	1.43143
1.07205	0.247771	1.0723	0.847589	1.07208	0.943754	1.07206	1.64168	1.07207	1.41274	1.07229	1.42649	1.07207	1.60956	1.07208	1.4399	1.0723	1.43174	1.07208	1.43088
1.07329	0.247554	1.07355	0.847336	1.07332	0.943121	1.07331	1.64244	1.07332	1.41228	1.07353	1.42618	1.07331	1.6098	1.07332	1.44048	1.07354	1.43166	1.07333	1.43034
1.07454	0.247442	1.07479	0.847099	1.07457	0.942537	1.07455	1.64321	1.07456	1.41186	1.07478	1.42589	1.07456	1.61003	1.07457	1.44105	1.07479	1.43158	1.07457	1.4298
1.07578	0.24744	1.07604	0.846868	1.07581	0.942076	1.0758	1.64398	1.07581	1.41167	1.07602	1.4256	1.0758	1.61027	1.07581	1.44157	1.07603	1.43149	1.07581	1.42927
1.07702	0.247439	1.07728	0.846723	1.07706	0.941689	1.07704	1.6447	1.07705	1.41186	1.07726	1.42553	1.07705	1.61051	1.07706	1.4419	1.07728	1.43141	1.07706	1.42878
1.07827	0.247437	1.07852	0.84681	1.0783	0.941335	1.07829	1.64511	1.0783	1.41212	1.07851	1.42594	1.07829	1.61077	1.0783	1.44202	1.07852	1.43132	1.0783	1.42844
1.07952	0.247435	1.07977	0.846839	1.07954	0.94098	1.07953	1.64496	1.07954	1.41238	1.07975	1.42643	1.07954	1.61115	1.07955	1.44203	1.07977	1.43122	1.07955	1.42822
1.08076	0.247433	1.08101	0.846563	1.08079	0.940626	1.08078	1.64452	1.08079	1.41265	1.081	1.42681	1.08078	1.61166	1.08079	1.44203	1.08101	1.43113	1.08079	1.42802
1.082	0.247381	1.08226	0.846286	1.08203	0.940271	1.08202	1.64407	1.08203	1.41291	1.08224	1.4272	1.08203	1.61223	1.08204	1.44203	1.08225	1.43103	1.08204	1.42783
1.08325	0.247225	1.0835	0.84601	1.08328	0.939914	1.08326	1.64363	1.08327	1.41322	1.08349	1.42758	1.08327	1.61279	1.08328	1.44204	1.0835	1.43093	1.08328	1.42763
1.08449	0.247059	1.08475	0.845733	1.08452	0.939546	1.08451	1.64318	1.08452	1.41353	1.08473	1.42797	1.08451	1.61336	1.08452	1.44199	1.08474	1.43084	1.08453	1.42744
1.08574	0.246983	1.08599	0.845441	1.08577	0.939207	1.08575	1.64273	1.08576	1.41365	1.08598	1.42833	1.08576	1.61393	1.08577	1.44179	1.08599	1.43074	1.08577	1.42732
1.08698	0.247089	1.08723	0.844981	1.08701	0.938936	1.087	1.64232	1.08701	1.41361	1.08722	1.42858	1.087	1.6144	1.08701	1.44145	1.08723	1.43065	1.08702	1.42743
1.08823	0.247214	1.08848	0.844257	1.08826	0.938669	1.08824	1.64216	1.08825	1.41357	1.08846	1.42856	1.08825	1.61462	1.08826	1.44103	1.08848	1.43058	1.08826	1.42771
1.08947	0.247339	1.08972	0.843521	1.0895	0.938405	1.08949	1.64238	1.0895	1.41353	1.08971	1.42821	1.08949	1.61467	1.0895	1.44061	1.08972	1.43062	1.0895	1.42805
1.09072	0.247464	1.09097	0.842785	1.09075	0.938139	1.09073	1.64268	1.09074	1.41349	1.09095	1.42786	1.09074	1.61467	1.09075	1.4402	1.09097	1.43066	1.09075	1.42838
1.09196	0.247586	1.09221	0.84205	1.09199	0.937876	1.09198	1.64297	1.09199	1.41344	1.0922	1.42751	1.09198	1.61467	1.09199	1.4398	1.09221	1.43055	1.09199	1.42872
1.0932	0.247648	1.09346	0.841313	1.09323	0.937655	1.09322	1.64327	1.09323	1.41333	1.09344	1.42715	1.09322	1.61468	1.09324	1.43943	1.09346	1.43045	1.09324	1.42905
1.09445	0.247525	1.0947	0.840577	1.09448	0.937564	1.09447	1.64358	1.09448	1.41315	1.09469	1.4268	1.09447	1.61468	1.09448	1.43912	1.0947	1.43034	1.09448	1.42939
1.09569	0.247208	1.09595	0.839962	1.09572	0.93759	1.09571	1.64388	1.09572	1.4129	1.09593	1.42643	1.09571	1.61466	1.09573	1.439	1.09594	1.43023	1.09573	1.42975
1.09694	0.246922	1.09719	0.8398	1.09697	0.937673	1.09695	1.64403	1.09696	1.41264	1.09718	1.42603	1.09696	1.61458	1.09697	1.43911	1.09719	1.43013	1.09697	1.43031
1.09818	0.246832	1.09844	0.840197	1.09821	0.937756	1.0982	1.64382	1.09821	1.41239	1.09842	1.42562	1.0982	1.61429	1.09821	1.43929	1.09843	1.42986	1.09821	1.43121
1.09943	0.246906	1.09968	0.840841	1.09946	0.93784	1.09944	1.64335	1.09945	1.41214	1.09966	1.42521	1.09945	1.61374	1.09946	1.43946	1.09968	1.42944	1.09946	1.43215
1.10067	0.246981	1.10092	0.841486	1.1007	0.937923	1.10069	1.64288	1.1007	1.41189	1.10091	1.4248	1.10069	1.61319	1.1007	1.43963	1.10092	1.42926	1.1007	1.4331
1.10192	0.247055	1.10217	0.842131	1.10195	0.937973	1.10193	1.64242	1.10194	1.41169	1.10215	1.4244	1.10194	1.61265	1.10195	1.4398	1.10217	1.4291	1.10195	1.43404
1.10316	0.247129	1.10341	0.842774	1.10319	0.937957	1.10318	1.64195	1.10319	1.41165	1.1034	1.42399	1.10318	1.6121	1.10319	1.43995	1.10341	1.42895	1.10319	1.43498
1.10441	0.247205	1.10466	0.843347	1.10444	0.937969	1.10442	1.64149	1.10443	1.41184	1.10464	1.42355	1.10443	1.61156	1.10444	1.44002	1.10466	1.4288	1.10444	1.43582
1.10565	0.247289	1.1059	0.843694	1.10568	0.938039	1.10567	1.64116	1.10568	1.41207	1.10589	1.42315	1.10567	1.61103	1.10568	1.44016	1.1059	1.42864	1.10568	1.43642
1.10689	0.247403	1.10715	0.843722	1.10692	0.938109	1.10691	1.64105	1.10692	1.41231	1.10713	1.423	1.10692	1.61054	1.10692	1.44038	1.10715	1.42862	1.10693	1.43689
1.10814	0.24751	1.10839	0.843498	1.10817	0.938178	1.10816	1.64101	1.10817	1.41254	1.10838	1.42309	1.10816	1.61001	1.10817	1.4406	1.10839	1.42888	1.10817	1.4373
1.10938	0.247507	1.10964	0.843275	1.10941	0.938245	1.1094	1.64097	1.10941	1.41277	1.10962	1.42318	1.1094	1.60947	1.10941	1.44082	1.10963	1.42924	1.10942	1.43771
1.11063	0.247122	1.11088	0.843052	1.11066	0.938323	1.11064	1.64092	1.11065	1.413	1.11087	1.42327	1.11065	1.60896	1.11066	1.44104	1.11088	1.4296	1.11066	1.43811
1.11187	0.246739	1.11213	0.842828	1.1119	0.93848	1.11189	1.64088	1.1119	1.41319	1.11211	1.42335	1.11189	1.60846	1.1119	1.44127	1.11212	1.42996	1.1119	1.43849
1.11312	0.246356	1.11337	0.842615	1.11315	0.938741	1.11313	1.64084	1.11314	1.4134	1.11336	1.42346	1.11314	1.60791	1.11315	1.4415	1.11337	1.43032	1.11315	1.43886
1.11436	0.245972	1.11461	0.842468	1.11439	0.93883	1.11438	1.6408	1.11439	1.41363	1.1146	1.42367	1.11438	1.60738	1.11439	1.44178	1.11461	1.43068	1.11439	1.43915
1.1156	0.24559	1.11586	0.842519	1.11564	0.938919	1.11562	1.6408	1.11563	1.41386	1.11584	1.42416	1.11563	1.60698	1.11564	1.44213	1.11586	1.43109	1.11564	1.43936
1.11685	0.245235	1.1171	0.842799	1.11688	0.939008	1.11687	1.64094	1.11688	1.41409	1.11709	1.42491	1.11687	1.60696	1.11688	1.44248	1.1171	1.43158	1.11688	1.43949
1.11809	0.245063	1.11835	0.843104	1.11813	0.939097	1.11811	1.6411	1.11812	1.41433	1.11833	1.42565	1.11811	1.60731	1.11813	1.44283	1.11835	1.43192	1.11813	1.43962
1.11934	0.245047	1.11959	0.843409	1.11937	0.939186	1.11936	1.64125	1.11937	1.41456	1.11958	1.4264	1.11936	1.60765	1.11937	1.44318	1.11959	1.43199	1.11937	1.43976
1.12058	0.24508	1.12084	0.843713	1.12061	0.939281	1.1206	1.64141	1.12061	1.41478	1.12082	1.42715	1.1206	1.608	1.12061	1.44352	1.12084	1.43206	1.12062	1.43989
1.12183	0.245399	1.12208	0.844018	1.12186	0.93942	1.12184	1.64157	1.12186	1.41499	1.12207	1.4279	1.12185	1.60834	1.12186	1.44379	1.12208	1.43212	1.12186	1.44004
1.12307	0.245832	1.12333	0.844229	1.1231	0.939621	1.12309	1.64169	1.1231	1.41517	1.12331	1.42866	1.12309	1.60869	1.1231	1.44385	1.12332	1.43219	1.12311	1.44031
1.12432	0.246272	1.12457	0.844133	1.12435	0.939857	1.12433	1.64164	1.12434	1.41534	1.12455	1.42933	1.12434	1.60912	1.12435	1.44363	1.12457	1.43224	1.12435	1.44068
1.12556	0.246708	1.12582	0.843729	1.12559	0.940094	1.12558	1.64154	1.12559	1.41552	1.1258	1.42973	1.12558	1.60955	1.12559	1.44338	1.12581	1.43202	1.12559	1.44077
1.12681	0.247143	1.12706	0.8432	1.12684	0.940331	1.12682	1.64145	1.12683	1.4157	1.12704	1.43008	1.12683	1.60946	1.12684	1.44313	1.12706	1.4315	1.12684	1.44087
1.12805	0.247578	1.1283	0.842695	1.12808	0.940567	1.12807	1.64135	1.12808	1.41589	1.12829	1.4304	1.12807	1.60937	1.12808	1.44288	1.1283	1.43111	1.12808	1.44096
1.12929	0.247995	1.12955	0.842214	1.12932	0.940822	1.12931	1.64126	1.12932	1.41612	1.12953	1.43071	1.12932	1.60928	1.12933	1.44263	1.12955	1.43075	1.12933	1.44106
1.13054	0.248354	1.13079	0.84169	1.13057	0.941178	1.13056	1.64117	1.13057	1.41654	1.13078	1.43105	1.13056	1.60919	1.13057	1.44237	1.13079	1.43036	1.13057	1.44115
1.13178	0.248683	1.13204	0.841176	1.13181	0.941529	1.1318	1.64107	1.13181	1.41696	1.13202	1.43135	1.1318	1.6091	1.13182	1.4421	1.13203	1.42996	1.13182	1.44126
1.13303	0.248782	1.13328	0.840802	1.13306	0.941773	1.13305	1.64094	1.13305	1.41738	1.13327	1.43137	1.13305	1.60897	1.13306	1.44167	1.13328	1.42956	1.13306	1.44146
1.13427	0.248506	1.13453	0.840561	1.1343	0.942016	1.13429	1.64076	1.1343	1.4178	1.13451	1.43123	1.13429	1.60866	1.1343	1.44116	1.13453	1.42917	1.13431	1.44178
1.13552	0.248229	1.13577	0.840343	1.13555	0.942261	1.13553	1.64058	1.13554	1.41822	1.13576	1.43111	1.13554	1.60824	1.13555	1.44065	1.13577	1.42891	1.13555	1.44215
1.13676	0.247954	1.13702	0.840127	1.13679	0.942505	1.13678	1.64041	1.13679	1.41864	1.137	1.43098	1.13678	1.60779	1.13679	1.44014	1.13701	1.42886	1.13679	1.44251
1.13801	0.247676	1.13826	0.839913	1.13804	0.942744	1.13802	1.64023	1.13803	1.41898	1.13824	1.43085	1.13803	1.60734	1.13804	1.43963	1.13826	1.4289	1.13804	1.44288
1.13925	0.2474	1.1395	0.839696	1.13928	0.942958	1.13927	1.64005	1.13928	1.41888	1.13949	1.43073	1.13927	1.6069	1.13928	1.43916	1.1395	1.42894	1.13928	1.44324
1.1405	0.247116	1.14075	0.839497	1.14053	0.943131	1.14051	1.63989	1.14052	1.41862	1.14073	1.43061	1.14052	1.60646	1.14053	1.43888	1.14075	1.42897	1.14053	1.44359
1.14174	0.24678	1.14199	0.839467	1.14177	0.943307	1.14176	1.63984	1.14177	1.41822	1.14198	1.43057	1.14176	1.60599	1.14177	1.43876	1.14199	1.42901	1.14177	1.44384
1.14298	0.246417	1.14324	0.839865	1.14301	0.943483	1.143	1.64013	1.14301	1.41783	1.14322	1.43064	1.14301	1.6054	1.14302	1.43866	1.14324	1.42904	1.14302	1.44419
1.14423	0.246076	1.14448	0.840405	1.14426	0.94366	1.14425	1.64014	1.14426	1.41744	1.14447	1.4306	1.14425	1.60487	1.14426	1.43856	1.14448	1.42907	1.14426	1.44474
1.14547	0.245867	1.14573	0.840959	1.1455	0.943836	1.14549	1.64012	1.1455	1.41706	1.14571	1.43056	1.14549	1.60445	1.1455	1.43847	1.14573	1.42905	1.14551	1.44529
1.14672	0.245688	1.14697	0.841517	1.14675	0.944012	1.14674	1.6401	1.14674	1.41671	1.14696	1.43052	1.14674	1.60403	1.14675	1.43838	1.14697	1.42898	1.14675	1.44583
1.14796	0.245502	1.14822	0.842074	1.14799	0.944171	1.14798	1.64007	1.14799	1.41656	1.1482	1.43048	1.14798	1.60361	1.14799	1.43829	1.14821	1.42892	1.148	1.44638
1.14921	0.245302	1.14946	0.84263	1.14924	0.944248	1.14922	1.64005	1.14923	1.41664	1.14945	1.43044	1.14923	1.60318	1.14924	1.43822	1.14946	1.42886	1.14924	1.44692
1.15045	0.245104	1.15071	0.843187	1.15048	0.944321	1.15047	1.64003	1.15048	1.41642	1.15069	1.43048	1.15047	1.60277	1.15048	1.43828	1.1507	1.42879	1.15048	1.4474
1.1517	0.244905	1.15195	0.843772	1.15173	0.944399	1.15171	1.63948	1.15172	1.41617	1.15193	1.43095	1.15172	1.60239	1.15173	1.43884	1.15195	1.42874	1.15173	1.44769
1.15294	0.244731	1.15319	0.84444	1.15297	0.944477	1.15296	1.63887	1.15297	1.41592	1.15318	1.43156	1.15296	1.60212	1.15297	1.43945	1.15319	1.42878	1.15297	1.44745
1.15419	0.244784	1.15444	0.845159	1.15421	0.944555	1.1542	1.6383	1.15421	1.41567	1.15442	1.43223	1.15421	1.60198	1.15422	1.44007	1.15444	1.42904	1.15422	1.44721
1.15543	0.244843	1.15568	0.845876	1.15546	0.944633	1.15545	1.63774	1.15546	1.41542	1.15567	1.43288	1.15545	1.60185	1.15546	1.44068	1.15568	1.42942	1.15546	1.44697
1.15667	0.245118	1.15693	0.846596	1.1567	0.944688	1.15669	1.63718	1.1567	1.41517	1.15691	1.43355	1.1567	1.60171	1.15671	1.4413	1.15692	1.42979	1.15671	1.44674
1.15792	0.245614	1.15817	0.847312	1.15795	0.944632	1.15793	1.63661	1.15795	1.41499	1.15816	1.4342	1.15794	1.60157	1.15795	1.44191	1.15817	1.43017	1.15795	1.4465
1.15916	0.246114	1.15942	0.847948	1.15919	0.94462	1.15918	1.63605	1.15919	1.41493	1.1594	1.43487	1.15918	1.60144	1.15919	1.44224	1.15942	1.43054	1.1592	1.44617
1.16041	0.246616	1.16066	0.848036	1.16044	0.94486	1.16042	1.6358	1.16044	1.41495	1.16065	1.43551	1.16043	1.60136	1.16044	1.44225	1.16066	1.43092	1.16044	1.44546
1.16165	0.247117	1.16191	0.84775	1.16168	0.945098	1.16167	1.63578	1.16168	1.41497	1.16189	1.43603	1.16167	1.60158	1.16168	1.44202	1.1619	1.43123	1.16169	1.44492
1.1629	0.247618	1.16315	0.847349	1.16293	0.945329	1.16291	1.63557	1.16292	1.41499	1.16314	1.43633	1.16292	1.60162	1.16293	1.44179	1.16315	1.43121	1.16293	1.44447
1.16414	0.248119	1.1644	0.846947	1.16417	0.94554	1.16416	1.63537	1.16417	1.41501	1.16438	1.43663	1.16416	1.60154	1.16417	1.44155	1.16439	1.43095	1.16417	1.44403
1.16539	0.248576	1.16564	0.846543	1.16542	0.945774	1.1654	1.63516	1.16541	1.41504	1.16562	1.43692	1.16541	1.60146	1.16542	1.44132	1.16564	1.43062	1.16542	1.44363
1.16663	0.249	1.16688	0.846142	1.16666	0.945976	1.16665	1.63496	1.16666	1.41482	1.16687	1.43722	1.16665	1.60138	1.16666	1.44109	1.16688	1.43029	1.16666	1.4432
1.16787	0.24942	1.16813	0.845752	1.1679	0.94609	1.16789	1.63475	1.1679	1.41455	1.16811	1.43748	1.16789	1.6013	1.16791	1.44076	1.16813	1.42995	1.16791	1.44276
1.16912	0.249806	1.16937	0.845502	1.16915	0.946043	1.16914	1.63453	1.16915	1.41434	1.16936	1.43748	1.16914	1.60122	1.16915	1.44037	1.16937	1.42962	1.16915	1.44244
1.17036	0.250191	1.17062	0.845545	1.17039	0.945978	1.17038	1.63422	1.17039	1.41414	1.1706	1.43714	1.17038	1.60119	1.1704	1.44022	1.17061	1.42929	1.1704	1.44233
1.17161	0.250574	1.17186	0.84542	1.17164	0.945911	1.17162	1.6343	1.17163	1.41393	1.17185	1.43664	1.17163	1.60124	1.17164	1.44007	1.17186	1.42899	1.17164	1.44236
1.17285	0.250959	1.17311	0.845278	1.17288	0.945845	1.17287	1.63438	1.17288	1.41373	1.17309	1.43613	1.17287	1.60144	1.17288	1.43992	1.1731	1.42893	1.17289	1.44238
1.1741	0.251344	1.17435	0.845135	1.17413	0.945779	1.17411	1.63446	1.17412	1.41352	1.17433	1.43563	1.17412	1.60164	1.17413	1.43977	1.17435	1.42914	1.17413	1.44241
1.17534	0.251729	1.17559	0.844993	1.17537	0.945713	1.17536	1.63454	1.17537	1.41328	1.17558	1.43513	1.17536	1.60184	1.17537	1.43962	1.17559	1.42935	1.17538	1.44244
1.17659	0.252128	1.17684	0.84485	1.17662	0.945851	1.1766	1.63463	1.17661	1.41301	1.17682	1.43463	1.17661	1.60204	1.17662	1.43945	1.17684	1.42956	1.17662	1.44247
1.17783	0.252666	1.17808	0.844659	1.17786	0.945646	1.17785	1.63471	1.17786	1.41256	1.17807	1.43402	1.17785	1.60224	1.17786	1.43919	1.17808	1.42977	1.17786	1.44254
1.17908	0.253205	1.17933	0.844191	1.17911	0.945203	1.17909	1.63463	1.1791	1.41209	1.17931	1.43309	1.1791	1.60216	1.17911	1.43892	1.17933	1.43002	1.17911	1.44268
1.18032	0.253568	1.18057	0.843761	1.18035	0.944758	1.18034	1.63471	1.18035	1.41162	1.18056	1.4323	1.18034	1.60164	1.18035	1.43865	1.18057	1.43047	1.18035	1.44261
1.18156	0.253745	1.18182	0.843391	1.18159	0.944316	1.18158	1.63487	1.18159	1.41115	1.1818	1.43165	1.18159	1.6009	1.1816	1.43838	1.18182	1.43111	1.1816	1.44254
1.18281	0.253919	1.18306	0.843037	1.18284	0.943872	1.18283	1.63503	1.18284	1.41068	1.18305	1.43103	1.18283	1.60015	1.18284	1.4381	1.18306	1.43127	1.18284	1.44246
1.18405	0.254093	1.18431	0.842645	1.18408	0.943424	1.18407	1.6352	1.18408	1.41021	1.18429	1.43034	1.18407	1.59941	1.18409	1.43783	1.1843	1.43144	1.18409	1.44239
1.1853	0.254266	1.18555	0.842251	1.18533	0.942919	1.18531	1.63536	1.18532	1.40977	1.18554	1.42965	1.18532	1.59866	1.18533	1.43756	1.18555	1.43161	1.18533	1.44231
1.18654	0.25444	1.1868	0.841855	1.18657	0.942467	1.18656	1.63552	1.18657	1.40948	1.18678	1.42895	1.18656	1.59791	1.18657	1.43763	1.18679	1.43179	1.18657	1.44224
1.18779	0.254613	1.18804	0.841746	1.18782	0.942237	1.1878	1.63566	1.18781	1.40929	1.18803	1.42862	1.18781	1.59723	1.18782	1.43767	1.18804	1.43196	1.18782	1.44248
1.18903	0.254923	1.18928	0.841764	1.18906	0.942011	1.18905	1.63575	1.18906	1.40911	1.18927	1.42845	1.18905	1.59718	1.18906	1.43765	1.18928	1.43213	1.18906	1.44265
1.19028	0.255295	1.19053	0.841614	1.19031	0.941785	1.19029	1.63576	1.1903	1.40891	1.19051	1.42857	1.1903	1.59725	1.19031	1.43763	1.19053	1.43211	1.19031	1.44275
1.19152	0.255676	1.19177	0.841458	1.19155	0.941559	1.19154	1.63577	1.19155	1.40873	1.19176	1.42869	1.19154	1.59743	1.19155	1.43762	1.19177	1.43248	1.19155	1.44285
1.19277	0.256126	1.19302	0.841303	1.1928	0.941334	1.19278	1.63578	1.19279	1.40854	1.193	1.42881	1.19278	1.5976	1.1928	1.4376	1.19302	1.43294	1.1928	1.44296
1.19401	0.256576	1.19426	0.841148	1.19404	0.941162	1.19403	1.6358	1.19404	1.40834	1.19425	1.42894	1.19403	1.59779	1.19404	1.43758	1.19426	1.43341	1.19404	1.44306
1.19525	0.257026	1.19551	0.840991	1.19528	0.941118	1.19527	1.63581	1.19528	1.40819	1.19549	1.42906	1.19527	1.59796	1.19529	1.43772	1.19551	1.43387	1.19529	1.44317
1.1965	0.257479	1.19675	0.840824	1.19653	0.941292	1.19651	1.63582	1.19653	1.40813	1.19674	1.42917	1.19652	1.59814	1.19653	1.438	1.19675	1.43434	1.19653	1.44315
1.19774	0.257928	1.198	0.840627	1.19777	0.941467	1.19776	1.63579	1.19777	1.40806	1.19798	1.42928	1.19776	1.59843	1.19778	1.43846	1.19799	1.43481	1.19778	1.44299
1.19899	0.258368	1.19924	0.840454	1.19902	0.941644	1.199	1.63545	1.19901	1.40801	1.19922	1.42878	1.19901	1.59873	1.19902	1.43889	1.19924	1.43505	1.19902	1.44262
1.20023	0.258682	1.20049	0.840283	1.20026	0.94182	1.20025	1.63504	1.20026	1.40795	1.20047	1.42821	1.20025	1.59898	1.20026	1.4393	1.20048	1.43512	1.20026	1.44226
1.20148	0.258819	1.20173	0.840112	1.20151	0.941996	1.20149	1.63462	1.2015	1.4079	1.20171	1.42763	1.2015	1.59923	1.20151	1.43974	1.20173	1.43512	1.20151	1.44189
1.20272	0.258922	1.20297	0.839939	1.20275	0.942173	1.20274	1.6342	1.20275	1.40787	1.20296	1.42705	1.20274	1.59949	1.20275	1.4402	1.20297	1.43511	1.20275	1.44153
1.20397	0.259066	1.20422	0.839768	1.20399	0.942345	1.20398	1.63379	1.20399	1.40797	1.2042	1.42648	1.20399	1.59974	1.204	1.44065	1.20422	1.43511	1.204	1.44116
1.20521	0.25925	1.20546	0.839597	1.20524	0.942295	1.20523	1.63337	1.20524	1.40794	1.20545	1.42592	1.20523	1.59999	1.20524	1.44107	1.20546	1.43511	1.20524	1.44069
1.20646	0.259441	1.20671	0.839264	1.20648	0.942147	1.20647	1.63322	1.20648	1.40785	1.20669	1.42548	1.20647	1.60011	1.20649	1.4413	1.20671	1.4351	1.20649	1.43997
1.2077	0.259632	1.20795	0.838981	1.20773	0.941999	1.20772	1.63336	1.20773	1.40776	1.20794	1.42504	1.20772	1.6001	1.20773	1.44144	1.20795	1.43513	1.20773	1.43923
1.20894	0.259822	1.2092	0.83873	1.20897	0.941851	1.20896	1.63361	1.20897	1.40767	1.20918	1.42459	1.20896	1.60028	1.20897	1.44156	1.2092	1.43519	1.20898	1.43848
1.21019	0.260012	1.21044	0.838481	1.21022	0.941702	1.2102	1.63387	1.21022	1.40757	1.21043	1.42414	1.21021	1.60052	1.21022	1.44169	1.21044	1.43512	1.21022	1.43773
1.21143	0.260203	1.21169	0.838231	1.21146	0.941554	1.21145	1.63414	1.21146	1.40748	1.21167	1.42369	1.21145	1.60075	1.21146	1.44182	1.21168	1.43505	1.21147	1.43698
1.21268	0.260196	1.21293	0.837979	1.21271	0.941399	1.21269	1.6344	1.2127	1.40762	1.21291	1.42325	1.2127	1.60099	1.21271	1.44194	1.21293	1.43498	1.21271	1.43624
1.21392	0.260049	1.21418	0.837729	1.21395	0.941108	1.21394	1.63467	1.21395	1.40797	1.21416	1.4228	1.21394	1.60122	1.21395	1.44165	1.21417	1.43492	1.21395	1.43549
1.21517	0.259859	1.21542	0.837393	1.2152	0.940508	1.21518	1.63487	1.21519	1.40842	1.2154	1.42221	1.21519	1.60144	1.2152	1.44119	1.21542	1.43485	1.2152	1.43538
1.21641	0.259483	1.21666	0.837012	1.21644	0.939937	1.21643	1.63503	1.21644	1.4089	1.21665	1.42159	1.21643	1.6015	1.21644	1.44062	1.21666	1.43476	1.21644	1.4353
1.21765	0.259053	1.21791	0.836646	1.21768	0.939397	1.21767	1.63517	1.21768	1.40938	1.21789	1.42127	1.21768	1.60154	1.21769	1.44002	1.21791	1.43455	1.21769	1.43525
1.2189	0.258625	1.21915	0.836279	1.21893	0.938809	1.21892	1.63532	1.21893	1.40985	1.21914	1.42096	1.21892	1.60156	1.21893	1.43943	1.21915	1.43446	1.21893	1.43521
1.22015	0.258198	1.2204	0.835915	1.22017	0.938208	1.22016	1.63546	1.22017	1.41033	1.22038	1.42064	1.22016	1.60158	1.22018	1.43884	1.22039	1.43439	1.22018	1.43517
1.22139	0.257769	1.22164	0.835549	1.22142	0.937546	1.22141	1.63561	1.22142	1.41071	1.22163	1.42033	1.22141	1.6016	1.22142	1.43824	1.22164	1.43431	1.22142	1.43512
1.22263	0.257341	1.22289	0.835184	1.22266	0.93662	1.22265	1.63575	1.22266	1.41091	1.22287	1.42002	1.22265	1.60162	1.22266	1.43785	1.22288	1.43424	1.22267	1.43508
1.22388	0.256974	1.22413	0.834853	1.22391	0.936087	1.22389	1.63596	1.22391	1.41087	1.22412	1.41981	1.2239	1.60164	1.22391	1.43771	1.22413	1.43417	1.22391	1.43483
1.22512	0.256765	1.22538	0.834657	1.22515	0.935663	1.22514	1.63632	1.22515	1.41078	1.22536	1.41986	1.22514	1.60182	1.22515	1.43764	1.22537	1.4341	1.22515	1.43446
1.22637	0.256596	1.22662	0.834517	1.2264	0.935239	1.22638	1.63666	1.22639	1.41068	1.2266	1.42003	1.22639	1.60213	1.2264	1.43759	1.22662	1.43424	1.2264	1.43419
1.22761	0.256462	1.22786	0.83438	1.22764	0.934815	1.22763	1.63698	1.22764	1.41059	1.22785	1.42023	1.22763	1.60229	1.22764	1.43753	1.22786	1.4346	1.22764	1.43396
1.22886	0.256362	1.22911	0.834242	1.22889	0.934391	1.22887	1.6373	1.22888	1.4105	1.22909	1.42043	1.22888	1.60241	1.22889	1.43748	1.22911	1.43505	1.22889	1.43373
1.2301	0.256269	1.23035	0.834104	1.23013	0.933968	1.23012	1.63762	1.23013	1.4104	1.23034	1.42062	1.23012	1.60252	1.23013	1.43742	1.23035	1.4355	1.23013	1.4335
1.23134	0.256176	1.2316	0.833966	1.23137	0.933675	1.23136	1.63794	1.23137	1.41024	1.23158	1.42082	1.23137	1.60264	1.23138	1.43734	1.2316	1.43595	1.23138	1.43327
1.23259	0.256083	1.23284	0.833829	1.23262	0.93364	1.23261	1.63826	1.23262	1.41024	1.23283	1.42102	1.23261	1.60276	1.23262	1.43707	1.23284	1.4364	1.23262	1.43296
1.23383	0.25599	1.23409	0.833879	1.23386	0.933752	1.23385	1.63828	1.23386	1.41028	1.23407	1.42141	1.23385	1.60282	1.23387	1.43677	1.23409	1.43685	1.23387	1.43252
1.23508	0.255897	1.23533	0.833748	1.23511	0.933886	1.2351	1.63816	1.23511	1.41032	1.23532	1.42182	1.2351	1.60276	1.23511	1.43652	1.23533	1.43706	1.23511	1.43207
1.23632	0.255836	1.23658	0.83353	1.23635	0.934021	1.23634	1.63803	1.23635	1.41036	1.23656	1.42228	1.23634	1.60272	1.23636	1.43627	1.23657	1.43685	1.23636	1.43162
1.23757	0.255791	1.23782	0.833286	1.2376	0.934154	1.23758	1.63789	1.2376	1.4104	1.23781	1.42278	1.23759	1.60271	1.2376	1.43602	1.23782	1.43603	1.2376	1.43118
1.23881	0.255736	1.23907	0.833038	1.23884	0.934289	1.23883	1.63776	1.23884	1.41045	1.23905	1.42328	1.23883	1.60271	1.23884	1.43577	1.23906	1.43507	1.23884	1.43073
1.24006	0.255567	1.24031	0.832789	1.24009	0.934706	1.24007	1.63762	1.24008	1.41063	1.24029	1.42379	1.24008	1.60271	1.24009	1.43552	1.24031	1.43411	1.24009	1.43028
1.2413	0.255368	1.24155	0.832542	1.24133	0.935213	1.24132	1.63749	1.24133	1.41079	1.24154	1.4243	1.24132	1.6027	1.24133	1.43528	1.24155	1.43316	1.24133	1.42986
1.24255	0.255169	1.2428	0.83224	1.24257	0.935331	1.24256	1.63721	1.24257	1.41088	1.24278	1.42471	1.24257	1.60269	1.24258	1.43506	1.2428	1.4322	1.24258	1.42961
1.24379	0.254969	1.24404	0.832021	1.24382	0.935355	1.24381	1.63672	1.24382	1.41096	1.24403	1.42496	1.24381	1.60286	1.24382	1.43498	1.24404	1.4313	1.24382	1.42949
1.24503	0.25477	1.24529	0.832022	1.24506	0.93538	1.24505	1.63612	1.24506	1.41104	1.24527	1.42475	1.24505	1.60301	1.24507	1.43493	1.24528	1.43088	1.24507	1.42951
1.24628	0.254571	1.24653	0.832075	1.24631	0.935404	1.2463	1.6355	1.24631	1.41111	1.24652	1.42442	1.2463	1.60306	1.24631	1.43488	1.24653	1.43053	1.24631	1.42957
1.24752	0.254228	1.24778	0.832128	1.24755	0.935428	1.24754	1.63487	1.24755	1.41119	1.24776	1.4241	1.24754	1.60309	1.24755	1.43483	1.24777	1.43015	1.24756	1.42962
1.24877	0.253627	1.24902	0.832181	1.2488	0.935376	1.24879	1.63425	1.2488	1.41115	1.24901	1.42377	1.24879	1.60313	1.2488	1.43478	1.24902	1.42977	1.2488	1.42968
1.25001	0.25297	1.25026	0.832234	1.25004	0.935123	1.25003	1.63363	1.25004	1.4111	1.25025	1.42345	1.25003	1.60316	1.25004	1.43478	1.25026	1.42938	1.25005	1.42973
1.25126	0.252202	1.25151	0.832347	1.25129	0.93499	1.25127	1.63309	1.25128	1.41126	1.2515	1.42307	1.25128	1.60319	1.25129	1.43485	1.25151	1.42899	1.25129	1.42986
1.2525	0.251388	1.25275	0.832617	1.25253	0.934901	1.25252	1.63261	1.25253	1.41146	1.25274	1.42245	1.25252	1.60314	1.25253	1.43477	1.25275	1.42861	1.25253	1.43003
1.25375	0.250612	1.254	0.833312	1.25378	0.934811	1.25376	1.63214	1.25377	1.41165	1.25398	1.4217	1.25377	1.60296	1.25378	1.43463	1.254	1.4279	1.25378	1.43009
1.25499	0.249795	1.25524	0.834111	1.25502	0.934722	1.25501	1.63166	1.25502	1.41186	1.25523	1.42092	1.25501	1.60263	1.25502	1.43446	1.25524	1.42713	1.25502	1.43012
1.25623	0.248942	1.25649	0.834913	1.25626	0.934633	1.25625	1.63119	1.25626	1.41207	1.25647	1.42014	1.25625	1.60227	1.25627	1.43429	1.25649	1.42656	1.25627	1.43015
1.25748	0.248085	1.25773	0.835709	1.25751	0.934543	1.2575	1.63071	1.25751	1.41226	1.25772	1.41936	1.2575	1.6019	1.25751	1.43412	1.25773	1.42603	1.25751	1.43018
1.25872	0.247227	1.25898	0.836511	1.25875	0.93428	1.25874	1.63023	1.25875	1.41238	1.25896	1.41858	1.25874	1.60154	1.25876	1.43392	1.25897	1.4255	1.25876	1.43021
1.25997	0.246589	1.26022	0.837311	1.26	0.933926	1.25998	1.62978	1.26	1.41228	1.26021	1.4178	1.25999	1.60119	1.26	1.4336	1.26022	1.42497	1.26	1.43031
1.26121	0.246093	1.26147	0.838091	1.26124	0.933539	1.26123	1.62959	1.26124	1.41204	1.26145	1.41749	1.26123	1.60083	1.26124	1.43322	1.26146	1.42445	1.26124	1.43059
1.26246	0.245662	1.26271	0.838549	1.26249	0.933148	1.26247	1.62963	1.26249	1.4118	1.26269	1.41758	1.26248	1.60052	1.26249	1.43287	1.26271	1.42398	1.26249	1.4306
1.2637	0.24542	1.26395	0.838714	1.26373	0.932756	1.26372	1.62974	1.26373	1.41156	1.26394	1.41803	1.26372	1.60061	1.26373	1.43251	1.26395	1.42359	1.26373	1.43044
1.26495	0.245273	1.2652	0.838821	1.26498	0.932365	1.26496	1.62984	1.26497	1.41131	1.26518	1.41857	1.26497	1.60089	1.26498	1.43216	1.2652	1.42331	1.26498	1.43027
1.26619	0.245125	1.26644	0.838929	1.26622	0.931972	1.26621	1.62995	1.26622	1.41107	1.26643	1.41911	1.26621	1.60119	1.26622	1.43181	1.26644	1.42304	1.26622	1.43009
1.26744	0.244978	1.26769	0.839037	1.26747	0.931758	1.26745	1.63005	1.26746	1.41095	1.26767	1.41964	1.26746	1.6015	1.26747	1.43146	1.26769	1.42277	1.26747	1.42992
1.26868	0.244831	1.26893	0.839145	1.26871	0.931782	1.2687	1.63016	1.26871	1.41087	1.26892	1.42018	1.2687	1.6018	1.26871	1.43125	1.26893	1.4225	1.26871	1.42975
1.26992	0.244684	1.27018	0.839194	1.26995	0.932006	1.26994	1.63011	1.26995	1.41072	1.27016	1.42073	1.26995	1.60209	1.26996	1.43117	1.27018	1.42224	1.26996	1.42959
1.27117	0.244623	1.27142	0.839219	1.2712	0.932274	1.27119	1.62983	1.2712	1.41054	1.27141	1.42123	1.27119	1.60223	1.2712	1.43101	1.27142	1.42199	1.2712	1.42975
1.27241	0.244675	1.27267	0.839306	1.27244	0.932556	1.27243	1.62943	1.27244	1.41036	1.27265	1.42132	1.27243	1.60217	1.27245	1.43079	1.27266	1.42186	1.27245	1.43024
1.27366	0.244765	1.27391	0.83941	1.27369	0.932847	1.27367	1.62901	1.27368	1.41018	1.2739	1.42129	1.27368	1.6019	1.27369	1.43057	1.27391	1.42177	1.27369	1.43086
1.2749	0.245008	1.27516	0.839514	1.27493	0.933138	1.27492	1.62859	1.27493	1.41	1.27514	1.42126	1.27492	1.60155	1.27493	1.43035	1.27515	1.42169	1.27493	1.43151
1.27615	0.245415	1.2764	0.839619	1.27618	0.93351	1.27616	1.62817	1.27618	1.40973	1.27639	1.42123	1.27617	1.6012	1.27618	1.43013	1.2764	1.42161	1.27618	1.43215
1.27739	0.245867	1.27764	0.839723	1.27742	0.934094	1.27741	1.62774	1.27742	1.40934	1.27763	1.4212	1.27741	1.60086	1.27742	1.42995	1.27764	1.42153	1.27742	1.4328
1.27864	0.246318	1.27889	0.839818	1.27867	0.934538	1.27865	1.62732	1.27866	1.40885	1.27887	1.42114	1.27866	1.60051	1.27867	1.42984	1.27889	1.42145	1.27867	1.43343
1.27988	0.246767	1.28013	0.839896	1.27991	0.934824	1.2799	1.62687	1.27991	1.40833	1.28012	1.42084	1.2799	1.60017	1.27991	1.43005	1.28013	1.42138	1.27991	1.43398
1.28113	0.247218	1.28138	0.839827	1.28116	0.93511	1.28114	1.62635	1.28115	1.40781	1.28136	1.42049	1.28114	1.59991	1.28116	1.43053	1.28138	1.42119	1.28116	1.43431
1.28237	0.24764	1.28262	0.839624	1.2824	0.935397	1.28239	1.62581	1.2824	1.40729	1.28261	1.42016	1.28239	1.59988	1.2824	1.43107	1.28262	1.42093	1.2824	1.43454
1.28361	0.247774	1.28387	0.839395	1.28364	0.935684	1.28363	1.62527	1.28364	1.40677	1.28385	1.41983	1.28363	1.59997	1.28365	1.43161	1.28387	1.42061	1.28365	1.43476
1.28486	0.247735	1.28511	0.839165	1.28489	0.93597	1.28488	1.62473	1.28489	1.40631	1.2851	1.4195	1.28488	1.60006	1.28489	1.43216	1.28511	1.42027	1.28489	1.43498
1.2861	0.247649	1.28636	0.838935	1.28613	0.935919	1.28612	1.62419	1.28613	1.40606	1.28634	1.41917	1.28612	1.60016	1.28614	1.4327	1.28635	1.41992	1.28614	1.43521
1.28735	0.247422	1.2876	0.83871	1.28738	0.935946	1.28737	1.62366	1.28737	1.40599	1.28758	1.41885	1.28737	1.60025	1.28738	1.43322	1.2876	1.41958	1.28738	1.43543
1.28859	0.247125	1.28885	0.838464	1.28862	0.936247	1.28861	1.62319	1.28862	1.40599	1.28883	1.41847	1.28861	1.60036	1.28862	1.43365	1.28884	1.41927	1.28862	1.43555
1.28984	0.246828	1.29009	0.838211	1.28987	0.936596	1.28985	1.62285	1.28986	1.406	1.29007	1.41813	1.28986	1.60061	1.28987	1.43381	1.29009	1.41887	1.28987	1.43559
1.29108	0.246531	1.29133	0.837984	1.29111	0.936946	1.2911	1.62256	1.29111	1.40601	1.29132	1.41795	1.2911	1.60091	1.29111	1.43386	1.29133	1.41836	1.29111	1.43562
1.29233	0.246234	1.29258	0.837772	1.29235	0.937297	1.29234	1.62227	1.29235	1.40602	1.29256	1.41784	1.29235	1.60117	1.29236	1.4339	1.29258	1.41786	1.29236	1.43565
1.29357	0.245938	1.29382	0.83756	1.2936	0.937647	1.29359	1.62198	1.2936	1.40603	1.29381	1.41774	1.29359	1.60144	1.2936	1.43395	1.29382	1.41739	1.2936	1.43568
1.29482	0.24582	1.29507	0.837347	1.29484	0.937837	1.29483	1.62169	1.29484	1.40592	1.29505	1.41763	1.29483	1.6017	1.29485	1.434	1.29506	1.41692	1.29485	1.4357
1.29606	0.245891	1.29631	0.837135	1.29609	0.93781	1.29608	1.6214	1.29609	1.40573	1.2963	1.41753	1.29608	1.60197	1.29609	1.43402	1.29631	1.41645	1.29609	1.43573
1.2973	0.246011	1.29756	0.837061	1.29733	0.937671	1.29732	1.62115	1.29733	1.40556	1.29754	1.41739	1.29732	1.60223	1.29734	1.43401	1.29755	1.41597	1.29734	1.43575
1.29855	0.246105	1.2988	0.837136	1.29858	0.937505	1.29856	1.62113	1.29858	1.40541	1.29879	1.41719	1.29857	1.60246	1.29858	1.43427	1.2988	1.41561	1.29858	1.43579
1.29979	0.246178	1.30005	0.837288	1.29982	0.937339	1.29981	1.62129	1.29982	1.40525	1.30003	1.41686	1.29981	1.60259	1.29983	1.43472	1.30004	1.41574	1.29983	1.43591
1.30104	0.246247	1.30129	0.837467	1.30107	0.937173	1.30105	1.62148	1.30106	1.4051	1.30127	1.41648	1.30106	1.60264	1.30107	1.43517	1.30129	1.41605	1.30107	1.43604
1.30228	0.246316	1.30253	0.837646	1.30231	0.937006	1.3023	1.62166	1.30231	1.40494	1.30252	1.4161	1.3023	1.60266	1.30231	1.43561	1.30253	1.41627	1.30231	1.43618
1.30353	0.246385	1.30378	0.837824	1.30356	0.936966	1.30354	1.62185	1.30355	1.40485	1.30376	1.41572	1.30355	1.60269	1.30356	1.43606	1.30378	1.41647	1.30356	1.43632
1.30477	0.246454	1.30502	0.838003	1.3048	0.937301	1.30479	1.62203	1.3048	1.40483	1.30501	1.41534	1.30479	1.60271	1.3048	1.43649	1.30502	1.41667	1.3048	1.43646
1.30602	0.246552	1.30627	0.838081	1.30604	0.93782	1.30603	1.62226	1.30604	1.40484	1.30625	1.41499	1.30604	1.60274	1.30605	1.43679	1.30627	1.41688	1.30605	1.43653
1.30726	0.246734	1.30751	0.837944	1.30729	0.938334	1.30728	1.62266	1.30729	1.40486	1.3075	1.41498	1.30728	1.60282	1.30729	1.43695	1.30751	1.41708	1.30729	1.43645
1.30851	0.246983	1.30876	0.837596	1.30853	0.938849	1.30852	1.62323	1.30853	1.40488	1.30874	1.4153	1.30852	1.60303	1.30854	1.43702	1.30875	1.41731	1.30854	1.43614
1.30975	0.247324	1.31	0.837127	1.30978	0.939363	1.30977	1.62385	1.30978	1.4049	1.30999	1.4157	1.30977	1.6034	1.30978	1.43706	1.31	1.41756	1.30978	1.43573
1.31099	0.247889	1.31125	0.836628	1.31102	0.939878	1.31101	1.62447	1.31102	1.40492	1.31123	1.41613	1.31101	1.60384	1.31103	1.4371	1.31124	1.41779	1.31103	1.43532
1.31224	0.248611	1.31249	0.836129	1.31227	0.940392	1.31225	1.62509	1.31227	1.40489	1.31248	1.41655	1.31226	1.60428	1.31227	1.43713	1.31249	1.41799	1.31227	1.43491
1.31348	0.249331	1.31374	0.83563	1.31351	0.940779	1.3135	1.62571	1.31351	1.40468	1.31372	1.41698	1.3135	1.60472	1.31351	1.43717	1.31373	1.41821	1.31351	1.4345
1.31473	0.25005	1.31498	0.835131	1.31476	0.941038	1.31474	1.62633	1.31475	1.40415	1.31496	1.4174	1.31475	1.60516	1.31476	1.43729	1.31498	1.41842	1.31476	1.43409
1.31597	0.250769	1.31622	0.83433	1.316	0.941262	1.31599	1.62686	1.316	1.40334	1.31621	1.41788	1.31599	1.60561	1.316	1.43755	1.31622	1.41863	1.316	1.43379
1.31722	0.251488	1.31747	0.833358	1.31724	0.941483	1.31723	1.62703	1.31724	1.40247	1.31745	1.41838	1.31724	1.60616	1.31725	1.43788	1.31747	1.41877	1.31725	1.43335
1.31846	0.252183	1.31871	0.832429	1.31849	0.941704	1.31848	1.62685	1.31849	1.4016	1.3187	1.41887	1.31848	1.60673	1.31849	1.43823	1.31871	1.41873	1.31849	1.43272
1.3197	0.252839	1.31996	0.831516	1.31973	0.941925	1.31972	1.62666	1.31973	1.40073	1.31994	1.41935	1.31973	1.60725	1.31974	1.43858	1.31996	1.4187	1.31974	1.43207
1.32095	0.25349	1.3212	0.830604	1.32098	0.942146	1.32097	1.62647	1.32098	1.39986	1.32119	1.41984	1.32097	1.60777	1.32098	1.43893	1.3212	1.41874	1.32098	1.43141
1.3222	0.253987	1.32245	0.829693	1.32222	0.9424	1.32221	1.62629	1.32222	1.39911	1.32243	1.42032	1.32221	1.60829	1.32223	1.43928	1.32245	1.41879	1.32223	1.43076
1.32344	0.254275	1.32369	0.82878	1.32347	0.942539	1.32346	1.6261	1.32347	1.39862	1.32368	1.42079	1.32346	1.60879	1.32347	1.43963	1.32369	1.41883	1.32347	1.4301
1.32468	0.254561	1.32494	0.828111	1.32471	0.942514	1.3247	1.62585	1.32471	1.39834	1.32492	1.42112	1.3247	1.60926	1.32472	1.43996	1.32493	1.41887	1.32472	1.42971
1.32593	0.254849	1.32618	0.827769	1.32596	0.942404	1.32594	1.62574	1.32595	1.39818	1.32617	1.42109	1.32595	1.60955	1.32596	1.44042	1.32618	1.41891	1.32596	1.42967
1.32717	0.255138	1.32743	0.827631	1.3272	0.942292	1.32719	1.62595	1.3272	1.39802	1.32741	1.42075	1.32719	1.60946	1.3272	1.44108	1.32742	1.41889	1.3272	1.42996
1.32842	0.255425	1.32867	0.827552	1.32845	0.942179	1.32843	1.62619	1.32844	1.39786	1.32865	1.42031	1.32844	1.60915	1.32845	1.44174	1.32867	1.41888	1.32845	1.43044
1.32966	0.25569	1.32991	0.827473	1.32969	0.942066	1.32968	1.62643	1.32969	1.3977	1.3299	1.41987	1.32968	1.60877	1.32969	1.4424	1.32991	1.41895	1.32969	1.43093
1.33091	0.255903	1.33116	0.827394	1.33093	0.941892	1.33092	1.62667	1.33093	1.39758	1.33114	1.41942	1.33092	1.60839	1.33094	1.44306	1.33116	1.41904	1.33094	1.43141
1.33215	0.256084	1.3324	0.827314	1.33218	0.941593	1.33217	1.62691	1.33218	1.39752	1.33239	1.41898	1.33217	1.60801	1.33218	1.44372	1.3324	1.41913	1.33218	1.43189
1.3334	0.256204	1.33365	0.827223	1.33342	0.941366	1.33341	1.62721	1.33342	1.39749	1.33363	1.41858	1.33341	1.60763	1.33343	1.44444	1.33364	1.41922	1.33343	1.4322
1.33464	0.256202	1.33489	0.827073	1.33467	0.941304	1.33466	1.62756	1.33467	1.39741	1.33488	1.41851	1.33466	1.60734	1.33467	1.44503	1.33489	1.41931	1.33467	1.43206
1.33588	0.256147	1.33614	0.82683	1.33591	0.941243	1.3359	1.62782	1.33591	1.39734	1.33612	1.41854	1.3359	1.60724	1.33592	1.4452	1.33613	1.41939	1.33591	1.4314
1.33713	0.256091	1.33738	0.826533	1.33716	0.941181	1.33715	1.62803	1.33716	1.39727	1.33736	1.41845	1.33715	1.60718	1.33716	1.44524	1.33738	1.41933	1.33716	1.43047
1.33837	0.256034	1.33862	0.826227	1.3384	0.94112	1.33839	1.62823	1.3384	1.39719	1.33861	1.41833	1.33839	1.60705	1.33841	1.44529	1.33862	1.4189	1.3384	1.42954
1.33962	0.255978	1.33987	0.825921	1.33965	0.941078	1.33963	1.62843	1.33964	1.39713	1.33985	1.41821	1.33964	1.60692	1.33965	1.44534	1.33987	1.4183	1.33965	1.42861
1.34086	0.255925	1.34111	0.825623	1.34089	0.941233	1.34088	1.62864	1.34089	1.39711	1.3411	1.41809	1.34088	1.6068	1.34089	1.44538	1.34111	1.4177	1.34089	1.42767
1.34211	0.255901	1.34236	0.825342	1.34214	0.94166	1.34212	1.62886	1.34213	1.3971	1.34234	1.41798	1.34213	1.60667	1.34214	1.44524	1.34236	1.41714	1.34214	1.42677
1.34335	0.25591	1.3436	0.825135	1.34338	0.942148	1.34337	1.62912	1.34338	1.39703	1.34359	1.41785	1.34337	1.60651	1.34338	1.4448	1.3436	1.41658	1.34338	1.42604
1.3446	0.255941	1.34485	0.825091	1.34462	0.942642	1.34461	1.62929	1.34462	1.39695	1.34483	1.41775	1.34461	1.60616	1.34463	1.44438	1.34485	1.41601	1.34463	1.4256
1.34584	0.256186	1.34609	0.825196	1.34587	0.943137	1.34586	1.62933	1.34587	1.39686	1.34608	1.41779	1.34586	1.60563	1.34587	1.44409	1.34609	1.41548	1.34587	1.42535
1.34709	0.256687	1.34734	0.825358	1.34711	0.943631	1.3471	1.62938	1.34711	1.39678	1.34732	1.41794	1.3471	1.60509	1.34712	1.44379	1.34733	1.41554	1.34712	1.42512
1.34833	0.257185	1.34858	0.82552	1.34836	0.944127	1.34835	1.62943	1.34836	1.3967	1.34857	1.41809	1.34835	1.60456	1.34836	1.44349	1.34858	1.41638	1.34836	1.42488
1.34957	0.257684	1.34983	0.825682	1.3496	0.944409	1.34959	1.62948	1.3496	1.39655	1.34981	1.41824	1.34959	1.60402	1.3496	1.4432	1.34982	1.41729	1.3496	1.42465
1.35082	0.258183	1.35107	0.825844	1.35085	0.944236	1.35084	1.62953	1.35085	1.39641	1.35105	1.4184	1.35084	1.60348	1.35085	1.44296	1.35107	1.41821	1.35085	1.42442
1.35206	0.258682	1.35231	0.825997	1.35209	0.943721	1.35208	1.6295	1.35209	1.39652	1.3523	1.41849	1.35208	1.60294	1.35209	1.44294	1.35231	1.41912	1.35209	1.42419
1.35331	0.25922	1.35356	0.826112	1.35334	0.943048	1.35332	1.62939	1.35333	1.39682	1.35354	1.41839	1.35333	1.60243	1.35334	1.443	1.35356	1.42004	1.35334	1.42397
1.35455	0.259825	1.3548	0.826153	1.35458	0.942375	1.35457	1.62926	1.35458	1.39712	1.35479	1.41813	1.35457	1.60201	1.35458	1.44294	1.3548	1.42092	1.35458	1.42373
1.3558	0.260454	1.35605	0.82614	1.35583	0.941707	1.35581	1.62914	1.35582	1.39741	1.35603	1.41782	1.35581	1.60166	1.35583	1.44286	1.35605	1.42159	1.35583	1.42348
1.35704	0.260957	1.35729	0.826128	1.35707	0.941037	1.35706	1.62902	1.35707	1.39771	1.35728	1.41751	1.35706	1.60136	1.35707	1.44278	1.35729	1.42188	1.35707	1.42323
1.35828	0.261239	1.35854	0.826115	1.35831	0.940397	1.3583	1.62891	1.35831	1.398	1.35852	1.41719	1.3583	1.60106	1.35832	1.4427	1.35854	1.42195	1.35832	1.42298
1.35953	0.261439	1.35978	0.826103	1.35956	0.939871	1.35955	1.6288	1.35956	1.39823	1.35977	1.41688	1.35955	1.60075	1.35956	1.44262	1.35978	1.42201	1.35956	1.42273
1.36078	0.261631	1.36103	0.82609	1.3608	0.939631	1.36079	1.6286	1.3608	1.39833	1.36101	1.41657	1.36079	1.60045	1.36081	1.44242	1.36102	1.42208	1.36081	1.42245
1.36202	0.261836	1.36227	0.82605	1.36205	0.939632	1.36204	1.62815	1.36205	1.39816	1.36225	1.41634	1.36204	1.60019	1.36205	1.4419	1.36227	1.42215	1.36205	1.42215
1.36326	0.262047	1.36352	0.826049	1.36329	0.939634	1.36328	1.62772	1.36329	1.398	1.3635	1.4162	1.36328	1.60006	1.36329	1.44148	1.36351	1.42227	1.36329	1.422
1.36451	0.262245	1.36476	0.826177	1.36454	0.939635	1.36452	1.62738	1.36454	1.39783	1.36474	1.4161	1.36453	1.60014	1.36454	1.44112	1.36476	1.42247	1.36454	1.42199
1.36575	0.26235	1.366	0.826333	1.36578	0.939636	1.36577	1.62704	1.36578	1.39766	1.36599	1.41602	1.36577	1.6004	1.36578	1.44076	1.366	1.42267	1.36578	1.42199
1.367	0.262294	1.36725	0.826488	1.36702	0.939638	1.36701	1.62671	1.36702	1.39749	1.36723	1.41594	1.36702	1.60065	1.36703	1.4404	1.36725	1.42281	1.36703	1.42199
1.36824	0.262223	1.36849	0.826644	1.36827	0.939647	1.36826	1.62637	1.36827	1.39731	1.36848	1.41586	1.36826	1.6009	1.36827	1.44003	1.36849	1.42295	1.36827	1.42199
1.36949	0.262074	1.36974	0.8268	1.36951	0.939619	1.3695	1.626	1.36951	1.39711	1.36972	1.41578	1.3695	1.60115	1.36952	1.43971	1.36974	1.4231	1.36952	1.422
1.37073	0.261824	1.37098	0.827033	1.37076	0.93953	1.37075	1.62553	1.37076	1.39683	1.37097	1.41563	1.37075	1.60139	1.37076	1.43952	1.37098	1.42324	1.37076	1.42214
1.37197	0.261575	1.37223	0.827355	1.372	0.939435	1.37199	1.6249	1.372	1.39653	1.37221	1.41534	1.37199	1.60151	1.37201	1.43941	1.37223	1.4234	1.37201	1.42245
1.37322	0.261325	1.37347	0.827597	1.37325	0.939339	1.37324	1.62411	1.37325	1.39624	1.37346	1.41493	1.37324	1.60139	1.37325	1.43934	1.37347	1.42359	1.37325	1.42281
1.37446	0.261076	1.37472	0.827765	1.37449	0.939244	1.37448	1.62332	1.37449	1.39594	1.3747	1.41443	1.37448	1.60106	1.3745	1.43926	1.37471	1.4237	1.3745	1.42317
1.37571	0.260826	1.37596	0.827932	1.37574	0.939151	1.37573	1.62254	1.37574	1.39565	1.37594	1.41393	1.37573	1.60073	1.37574	1.43919	1.37596	1.42369	1.37574	1.42352
1.37695	0.260666	1.37721	0.8281	1.37698	0.939088	1.37697	1.62174	1.37698	1.39545	1.37719	1.41344	1.37697	1.60042	1.37698	1.43911	1.3772	1.42367	1.37698	1.42388
1.3782	0.260798	1.37845	0.828269	1.37823	0.939079	1.37821	1.621	1.37823	1.39566	1.37843	1.41294	1.37822	1.60012	1.37823	1.43903	1.37845	1.42365	1.37823	1.42421
1.37944	0.260998	1.37969	0.828424	1.37947	0.939098	1.37946	1.62052	1.37947	1.39625	1.37968	1.41245	1.37946	1.5998	1.37947	1.43892	1.37969	1.42362	1.37947	1.42463
1.38069	0.261214	1.38094	0.828539	1.38071	0.93913	1.3807	1.62056	1.38071	1.39708	1.38092	1.41197	1.38071	1.59949	1.38072	1.43876	1.38094	1.4236	1.38072	1.4253
1.38193	0.261478	1.38218	0.828427	1.38196	0.939162	1.38195	1.62078	1.38196	1.39791	1.38217	1.41162	1.38195	1.59926	1.38196	1.43857	1.38218	1.4235	1.38196	1.42598
1.38318	0.261747	1.38343	0.828041	1.3832	0.939195	1.38319	1.62105	1.3832	1.39874	1.38341	1.41143	1.38319	1.59906	1.38321	1.43837	1.38342	1.42325	1.38321	1.42664
1.38442	0.262016	1.38467	0.827653	1.38445	0.939227	1.38444	1.62133	1.38445	1.39956	1.38466	1.41125	1.38444	1.59888	1.38445	1.43818	1.38467	1.42287	1.38445	1.42731
1.38566	0.262286	1.38592	0.827268	1.38569	0.939322	1.38568	1.62161	1.38569	1.40035	1.3859	1.41107	1.38568	1.5987	1.3857	1.43798	1.38591	1.42242	1.3857	1.42796
1.38691	0.262556	1.38716	0.826881	1.38694	0.939612	1.38693	1.62189	1.38694	1.40092	1.38715	1.41089	1.38693	1.59852	1.38694	1.43779	1.38716	1.42197	1.38694	1.42863
1.38815	0.262789	1.3884	0.826488	1.38818	0.939849	1.38817	1.62204	1.38818	1.40116	1.38839	1.41072	1.38817	1.59834	1.38819	1.43751	1.3884	1.42152	1.38819	1.42921
1.3894	0.262826	1.38965	0.826023	1.38943	0.93985	1.38942	1.6218	1.38942	1.40097	1.38963	1.41068	1.38942	1.5982	1.38943	1.43692	1.38965	1.42107	1.38943	1.42946
1.39064	0.262604	1.39089	0.825484	1.39067	0.939851	1.39066	1.62156	1.39067	1.40077	1.39088	1.41078	1.39066	1.59821	1.39067	1.43617	1.39089	1.42058	1.39067	1.42947
1.39189	0.262394	1.39214	0.824977	1.39192	0.939852	1.3919	1.6214	1.39191	1.40057	1.39212	1.41085	1.39191	1.59824	1.39192	1.43532	1.39214	1.42003	1.39192	1.42946
1.39313	0.262237	1.39338	0.82449	1.39316	0.939854	1.39315	1.62124	1.39316	1.40038	1.39337	1.41091	1.39315	1.59817	1.39316	1.43447	1.39338	1.41959	1.39316	1.42946
1.39438	0.262121	1.39463	0.824018	1.3944	0.939824	1.39439	1.62108	1.3944	1.40019	1.39461	1.41097	1.3944	1.5981	1.39441	1.43362	1.39463	1.4193	1.39441	1.42946
1.39562	0.262005	1.39587	0.823572	1.39565	0.939629	1.39564	1.62092	1.39565	1.40002	1.39586	1.41103	1.39564	1.59802	1.39565	1.43277	1.39587	1.41902	1.39565	1.42945
1.39687	0.261889	1.39712	0.823119	1.39689	0.939244	1.39688	1.6208	1.39689	1.39997	1.3971	1.41108	1.39688	1.59795	1.3969	1.43206	1.39712	1.41874	1.3969	1.42948
1.39811	0.261772	1.39836	0.822657	1.39814	0.938951	1.39813	1.62081	1.39814	1.40014	1.39835	1.41119	1.39813	1.59788	1.39814	1.43182	1.39836	1.41844	1.39814	1.42972
1.39935	0.261656	1.39961	0.822309	1.39938	0.938667	1.39937	1.6208	1.39938	1.40037	1.39959	1.41146	1.39937	1.59787	1.39939	1.43184	1.3996	1.41819	1.39939	1.43023
1.4006	0.261582	1.40085	0.822209	1.40063	0.938383	1.40061	1.6205	1.40063	1.4006	1.40084	1.41192	1.40062	1.59797	1.40063	1.43207	1.40085	1.4182	1.40063	1.43051
1.40184	0.261648	1.4021	0.822518	1.40187	0.938099	1.40186	1.62019	1.40187	1.40082	1.40208	1.41266	1.40186	1.59815	1.40187	1.4323	1.40209	1.41857	1.40187	1.43078
1.40309	0.261727	1.40334	0.822826	1.40312	0.937816	1.40311	1.61989	1.40311	1.40105	1.40332	1.41341	1.40311	1.59834	1.40312	1.43253	1.40334	1.41892	1.40312	1.43106
1.40433	0.261788	1.40458	0.823135	1.40436	0.937508	1.40435	1.61958	1.40436	1.4013	1.40457	1.41416	1.40435	1.59852	1.40436	1.43276	1.40458	1.41926	1.40436	1.43134
1.40558	0.261803	1.40583	0.823443	1.4056	0.937145	1.40559	1.61928	1.4056	1.40159	1.40581	1.4149	1.40559	1.59871	1.40561	1.43298	1.40583	1.41961	1.40561	1.43162
1.40682	0.261819	1.40707	0.823735	1.40685	0.936853	1.40684	1.61908	1.40685	1.40175	1.40706	1.41562	1.40684	1.5989	1.40685	1.4331	1.40707	1.41995	1.40685	1.43183
1.40807	0.261835	1.40832	0.823953	1.40809	0.936606	1.40808	1.619	1.40809	1.4018	1.4083	1.41619	1.40809	1.59909	1.4081	1.43296	1.40831	1.4203	1.4081	1.43179
1.40931	0.26185	1.40956	0.823965	1.40934	0.936358	1.40933	1.61876	1.40934	1.40185	1.40955	1.41651	1.40933	1.59929	1.40934	1.43253	1.40956	1.42033	1.40934	1.43169
1.41056	0.261865	1.41081	0.823549	1.41058	0.936112	1.41057	1.61843	1.41058	1.4019	1.41079	1.41645	1.41057	1.59952	1.41059	1.43203	1.41081	1.41937	1.41059	1.43159
1.4118	0.261892	1.41205	0.823086	1.41183	0.935864	1.41182	1.61813	1.41183	1.40195	1.41204	1.41625	1.41182	1.59978	1.41183	1.43153	1.41205	1.41831	1.41183	1.43148
1.41304	0.261962	1.41329	0.822623	1.41307	0.935683	1.41306	1.61782	1.41307	1.40196	1.41328	1.41605	1.41306	1.60004	1.41308	1.43107	1.41329	1.41724	1.41308	1.43138
1.41429	0.262064	1.41454	0.822161	1.41432	0.93576	1.4143	1.61748	1.41432	1.40179	1.41453	1.41584	1.41431	1.6003	1.41432	1.43061	1.41454	1.41618	1.41432	1.43128
1.41553	0.262172	1.41578	0.821701	1.41556	0.935956	1.41555	1.61715	1.41556	1.40128	1.41577	1.41564	1.41555	1.60055	1.41556	1.43013	1.41578	1.41511	1.41556	1.43118
1.41678	0.262195	1.41703	0.821271	1.41681	0.936002	1.41679	1.61683	1.41681	1.4007	1.41701	1.41547	1.4168	1.60079	1.41681	1.42984	1.41703	1.41405	1.41681	1.43111
1.41802	0.26218	1.41827	0.820901	1.41805	0.936048	1.41804	1.61661	1.41805	1.40013	1.41826	1.41541	1.41804	1.60093	1.41805	1.4296	1.41827	1.41308	1.41805	1.43107
1.41927	0.262166	1.41952	0.820493	1.41929	0.936094	1.41928	1.61658	1.41929	1.39956	1.4195	1.41553	1.41928	1.60109	1.4193	1.42938	1.41952	1.41251	1.4193	1.43104
1.42051	0.262152	1.42076	0.820052	1.42054	0.93614	1.42053	1.61655	1.42054	1.39898	1.42075	1.41583	1.42053	1.60141	1.42054	1.42917	1.42076	1.41236	1.42054	1.43102
1.42176	0.262138	1.42201	0.81961	1.42178	0.936159	1.42177	1.61651	1.42178	1.39841	1.42199	1.41613	1.42177	1.60173	1.42179	1.42895	1.422	1.41251	1.42179	1.43099
1.423	0.262123	1.42325	0.81917	1.42303	0.935994	1.42302	1.61648	1.42303	1.39791	1.42324	1.41644	1.42302	1.60205	1.42303	1.42873	1.42325	1.41265	1.42303	1.43097
1.42424	0.2621	1.4245	0.81873	1.42427	0.935624	1.42426	1.61645	1.42427	1.39778	1.42448	1.41674	1.42426	1.60237	1.42428	1.42851	1.42449	1.4128	1.42427	1.43091
1.42549	0.261892	1.42574	0.818239	1.42552	0.935644	1.42551	1.61633	1.42552	1.39801	1.42572	1.41704	1.42551	1.60267	1.42552	1.42817	1.42574	1.41295	1.42552	1.43072
1.42673	0.261668	1.42698	0.817598	1.42676	0.935754	1.42675	1.61611	1.42676	1.39829	1.42697	1.41729	1.42675	1.6028	1.42677	1.42782	1.42698	1.4131	1.42676	1.43041
1.42798	0.261503	1.42823	0.816993	1.42801	0.935865	1.42799	1.61583	1.428	1.39857	1.42821	1.4174	1.428	1.60274	1.42801	1.42776	1.42823	1.41328	1.42801	1.43025
1.42922	0.261544	1.42947	0.8166	1.42925	0.935973	1.42924	1.61555	1.42925	1.39884	1.42946	1.41725	1.42924	1.60275	1.42925	1.42769	1.42947	1.41345	1.42925	1.43009
1.43047	0.261584	1.43072	0.816207	1.4305	0.936074	1.43048	1.61527	1.43049	1.39912	1.4307	1.4171	1.43049	1.60278	1.4305	1.42763	1.43072	1.41335	1.4305	1.42993
1.43171	0.261625	1.43196	0.815815	1.43174	0.936182	1.43173	1.61499	1.43174	1.3994	1.43195	1.41695	1.43173	1.60282	1.43174	1.42757	1.43196	1.41318	1.43174	1.42978
1.43296	0.261666	1.43321	0.815422	1.43298	0.936388	1.43297	1.61472	1.43298	1.39975	1.43319	1.4168	1.43298	1.60286	1.43299	1.42751	1.43321	1.41301	1.43299	1.42963
1.4342	0.261706	1.43445	0.81506	1.43423	0.936531	1.43422	1.61448	1.43423	1.39982	1.43444	1.41665	1.43422	1.6029	1.43423	1.42742	1.43445	1.41284	1.43423	1.42947
1.43545	0.261741	1.4357	0.814826	1.43547	0.936607	1.43546	1.61445	1.43547	1.39959	1.43568	1.41658	1.43546	1.60296	1.43548	1.42728	1.43569	1.41267	1.43548	1.4292
1.43669	0.261652	1.43694	0.81473	1.43672	0.936683	1.43671	1.61449	1.43672	1.39937	1.43693	1.41667	1.43671	1.60334	1.43672	1.42692	1.43694	1.41255	1.43672	1.42841
1.43793	0.261446	1.43819	0.814785	1.43796	0.936758	1.43795	1.61458	1.43796	1.39915	1.43817	1.41687	1.43795	1.60353	1.43797	1.42651	1.43818	1.41259	1.43796	1.42755
1.43918	0.261223	1.43943	0.814898	1.43921	0.936834	1.4392	1.61468	1.43921	1.39892	1.43941	1.4171	1.4392	1.60348	1.43921	1.4261	1.43943	1.41261	1.43921	1.4267
1.44042	0.260651	1.44067	0.815011	1.44045	0.936908	1.44044	1.61477	1.44045	1.39868	1.44066	1.41733	1.44044	1.60342	1.44046	1.42569	1.44067	1.41259	1.44045	1.42584
1.44167	0.259996	1.44192	0.815123	1.4417	0.936953	1.44168	1.61486	1.44169	1.39814	1.4419	1.41756	1.44169	1.60337	1.4417	1.42528	1.44192	1.41257	1.4417	1.42499
1.44291	0.25934	1.44316	0.815236	1.44294	0.93691	1.44293	1.61495	1.44294	1.39743	1.44315	1.4178	1.44293	1.60331	1.44294	1.42487	1.44316	1.41256	1.44294	1.42414
1.44416	0.258683	1.44441	0.815468	1.44419	0.936478	1.44417	1.61483	1.44418	1.39711	1.44439	1.41797	1.44417	1.60325	1.44419	1.42452	1.44441	1.41254	1.44419	1.42339
1.4454	0.258029	1.44565	0.816006	1.44543	0.936046	1.44542	1.61465	1.44543	1.39678	1.44564	1.41794	1.44542	1.60316	1.44543	1.42437	1.44565	1.41256	1.44543	1.42301
1.44665	0.257371	1.4469	0.816329	1.44667	0.935612	1.44666	1.61448	1.44667	1.39646	1.44688	1.41789	1.44666	1.60303	1.44668	1.42448	1.4469	1.4127	1.44668	1.42284
1.44789	0.256761	1.44814	0.816435	1.44792	0.935181	1.44791	1.61431	1.44792	1.39614	1.44813	1.41784	1.44791	1.60273	1.44792	1.4246	1.44814	1.41298	1.44792	1.42268
1.44914	0.256417	1.44939	0.816533	1.44916	0.934757	1.44915	1.61414	1.44916	1.39582	1.44937	1.41779	1.44915	1.60244	1.44917	1.42471	1.44938	1.41335	1.44917	1.42251
1.45038	0.256081	1.45063	0.816638	1.45041	0.934479	1.4504	1.61397	1.45041	1.3956	1.45061	1.41774	1.4504	1.60215	1.45041	1.42483	1.45063	1.41374	1.45041	1.42235
1.45162	0.255902	1.45188	0.816747	1.45165	0.934507	1.45164	1.61381	1.45165	1.3959	1.45186	1.41769	1.45164	1.60185	1.45166	1.42495	1.45187	1.41415	1.45165	1.42218
1.45287	0.256051	1.45312	0.816855	1.4529	0.934704	1.45288	1.61359	1.4529	1.39599	1.4531	1.41764	1.45289	1.60156	1.4529	1.42526	1.45312	1.41457	1.4529	1.42202
1.45411	0.2562	1.45436	0.816929	1.45414	0.934942	1.45413	1.6133	1.45414	1.39607	1.45435	1.4176	1.45413	1.60133	1.45415	1.42564	1.45436	1.41498	1.45414	1.42184
1.45536	0.256349	1.45561	0.81696	1.45538	0.93518	1.45537	1.61318	1.45538	1.39614	1.45559	1.41756	1.45538	1.60125	1.45539	1.42572	1.45561	1.41532	1.45539	1.4216
1.4566	0.256498	1.45685	0.81693	1.45663	0.935419	1.45662	1.61309	1.45663	1.39621	1.45684	1.41741	1.45662	1.60151	1.45663	1.42581	1.45685	1.41541	1.45663	1.42136
1.45785	0.256647	1.4581	0.816901	1.45787	0.935657	1.45786	1.61299	1.45787	1.39628	1.45808	1.41726	1.45786	1.60191	1.45788	1.42589	1.4581	1.41507	1.45788	1.42111
1.45909	0.256792	1.45934	0.816871	1.45912	0.935887	1.45911	1.6129	1.45912	1.39634	1.45933	1.41711	1.45911	1.60232	1.45912	1.42598	1.45934	1.41463	1.45912	1.42087
1.46033	0.256866	1.46059	0.816841	1.46036	0.936018	1.46035	1.6128	1.46036	1.39613	1.46057	1.41695	1.46035	1.60273	1.46037	1.42606	1.46059	1.4142	1.46037	1.42063
1.46158	0.256909	1.46183	0.816804	1.46161	0.936296	1.4616	1.61273	1.46161	1.39579	1.46182	1.4168	1.4616	1.60313	1.46161	1.42609	1.46183	1.41376	1.46161	1.42044
1.46283	0.256945	1.46308	0.816607	1.46285	0.936722	1.46284	1.61302	1.46285	1.39541	1.46306	1.41658	1.46284	1.60353	1.46286	1.42587	1.46307	1.41332	1.46286	1.42052
1.46407	0.256809	1.46432	0.81592	1.4641	0.937147	1.46409	1.6132	1.4641	1.39503	1.4643	1.41602	1.46409	1.60382	1.4641	1.42554	1.46432	1.41288	1.4641	1.42033
1.46531	0.256656	1.46557	0.815412	1.46534	0.937574	1.46533	1.6133	1.46534	1.39465	1.46555	1.41572	1.46533	1.60395	1.46534	1.42519	1.46556	1.41247	1.46534	1.42014
1.46656	0.256512	1.46681	0.814949	1.46659	0.937999	1.46657	1.6134	1.46659	1.39431	1.46679	1.41547	1.46658	1.60386	1.46659	1.42487	1.46681	1.4123	1.46659	1.41995
1.4678	0.256373	1.46805	0.814486	1.46783	0.938418	1.46782	1.61351	1.46783	1.39396	1.46804	1.41523	1.46782	1.60378	1.46783	1.42453	1.46805	1.41237	1.46783	1.41976
1.46905	0.256222	1.4693	0.81402	1.46907	0.938749	1.46906	1.61362	1.46907	1.39371	1.46928	1.41499	1.46907	1.6037	1.46908	1.42417	1.4693	1.41243	1.46908	1.41957
1.47029	0.256068	1.47054	0.813558	1.47032	0.938924	1.47031	1.61373	1.47032	1.39361	1.47053	1.41474	1.47031	1.60361	1.47032	1.42381	1.47054	1.4125	1.47032	1.41938
1.47154	0.255912	1.47179	0.813128	1.47156	0.93855	1.47155	1.61399	1.47156	1.39358	1.47177	1.41452	1.47155	1.60353	1.47157	1.42378	1.47178	1.41256	1.47157	1.41922
1.47278	0.255746	1.47303	0.813216	1.47281	0.938176	1.4728	1.61435	1.47281	1.39355	1.47302	1.41472	1.4728	1.60341	1.47281	1.42393	1.47303	1.41263	1.47281	1.41892
1.47402	0.255579	1.47428	0.813395	1.47405	0.937802	1.47404	1.61465	1.47405	1.39353	1.47426	1.41498	1.47404	1.60322	1.47406	1.42422	1.47427	1.4127	1.47405	1.41855
1.47527	0.255368	1.47552	0.813607	1.4753	0.937428	1.47529	1.61493	1.4753	1.3935	1.47551	1.41512	1.47529	1.60275	1.4753	1.42453	1.47552	1.41282	1.4753	1.41818
1.47651	0.255109	1.47677	0.813819	1.47654	0.937058	1.47653	1.61522	1.47654	1.39347	1.47675	1.41527	1.47653	1.60229	1.47655	1.42484	1.47676	1.41309	1.47654	1.41781
1.47776	0.254843	1.47801	0.814032	1.47779	0.936747	1.47778	1.6155	1.47779	1.39346	1.47799	1.41541	1.47778	1.60183	1.47779	1.42515	1.47801	1.41336	1.47779	1.41744
1.479	0.254578	1.47925	0.814245	1.47903	0.936633	1.47902	1.61579	1.47903	1.3935	1.47924	1.41555	1.47902	1.60137	1.47904	1.42545	1.47925	1.41363	1.47903	1.41707
1.48025	0.254312	1.4805	0.81446	1.48028	0.936688	1.48026	1.616	1.48028	1.39358	1.48048	1.41569	1.48027	1.60091	1.48028	1.42575	1.4805	1.4139	1.48028	1.4167
1.48149	0.254046	1.48174	0.814715	1.48152	0.936784	1.48151	1.61602	1.48152	1.39367	1.48173	1.41565	1.48151	1.60041	1.48152	1.42601	1.48174	1.41416	1.48152	1.41655
1.48274	0.25378	1.48299	0.815025	1.48276	0.936878	1.48275	1.61622	1.48276	1.39376	1.48297	1.41536	1.48276	1.59971	1.48277	1.42648	1.48299	1.41437	1.48277	1.41672
1.48398	0.253469	1.48423	0.815391	1.48401	0.936964	1.484	1.61645	1.48401	1.39385	1.48422	1.41498	1.484	1.59892	1.48401	1.42698	1.48423	1.41417	1.48401	1.4169
1.48523	0.253139	1.48548	0.815757	1.48525	0.937054	1.48524	1.61669	1.48525	1.39393	1.48546	1.41461	1.48524	1.59811	1.48526	1.42747	1.48548	1.41358	1.48526	1.41705
1.48647	0.252807	1.48672	0.816122	1.4865	0.93715	1.48649	1.61692	1.4865	1.39402	1.48671	1.41423	1.48649	1.59722	1.4865	1.42797	1.48672	1.41294	1.4865	1.41721
1.48771	0.252643	1.48797	0.816488	1.48774	0.936824	1.48773	1.61716	1.48774	1.39377	1.48795	1.41386	1.48773	1.59632	1.48775	1.42846	1.48796	1.4123	1.48775	1.41739
1.48896	0.252522	1.48921	0.816852	1.48899	0.936338	1.48898	1.61739	1.48899	1.39344	1.4892	1.41348	1.48898	1.59543	1.48899	1.42893	1.48921	1.41167	1.48899	1.41752
1.4902	0.252404	1.49046	0.8172	1.49023	0.935837	1.49022	1.61767	1.49023	1.3931	1.49044	1.41317	1.49022	1.59454	1.49023	1.42911	1.49045	1.41103	1.49023	1.41743
1.49145	0.252286	1.4917	0.81725	1.49148	0.93534	1.49147	1.61778	1.49148	1.39276	1.49168	1.41319	1.49147	1.59357	1.49148	1.42906	1.4917	1.41041	1.49148	1.41694
1.49269	0.252169	1.49294	0.816787	1.49272	0.934842	1.49271	1.61779	1.49272	1.39242	1.49293	1.41356	1.49271	1.59264	1.49273	1.4289	1.49294	1.41011	1.49272	1.41639
1.49394	0.25205	1.49419	0.816269	1.49396	0.934343	1.49395	1.61778	1.49396	1.39208	1.49417	1.41402	1.49395	1.5918	1.49397	1.42873	1.49419	1.40985	1.49397	1.41585
1.49518	0.252016	1.49543	0.815751	1.49521	0.933845	1.4952	1.61778	1.49521	1.39174	1.49542	1.41448	1.4952	1.59097	1.49521	1.42856	1.49543	1.40957	1.49521	1.4153
1.49643	0.252118	1.49668	0.815233	1.49645	0.933411	1.49644	1.61777	1.49645	1.39167	1.49666	1.41494	1.49644	1.59014	1.49646	1.42839	1.49667	1.40928	1.49646	1.41475
1.49767	0.252241	1.49792	0.814712	1.4977	0.933049	1.49769	1.61776	1.4977	1.39191	1.49791	1.41539	1.49769	1.58931	1.4977	1.42822	1.49792	1.409	1.4977	1.4142
1.49891	0.252469	1.49917	0.814184	1.49894	0.932464	1.49893	1.61769	1.49894	1.39223	1.49915	1.41585	1.49893	1.58848	1.49895	1.42825	1.49916	1.40872	1.49894	1.41414
1.50016	0.252821	1.50041	0.813496	1.50019	0.931846	1.50018	1.61762	1.50019	1.39256	1.50039	1.41614	1.50018	1.58781	1.50019	1.42842	1.50041	1.40844	1.50019	1.41433
1.50141	0.25319	1.50165	0.812951	1.50143	0.93123	1.50142	1.61763	1.50143	1.39289	1.50164	1.41619	1.50142	1.58753	1.50144	1.42876	1.50165	1.40819	1.50143	1.41463
1.50265	0.253561	1.5029	0.812569	1.50268	0.930611	1.50267	1.61764	1.50268	1.39321	1.50288	1.41604	1.50267	1.58788	1.50268	1.42913	1.5029	1.40804	1.50268	1.41494
1.50389	0.25393	1.50414	0.812153	1.50392	0.929992	1.50391	1.61766	1.50392	1.39354	1.50413	1.41589	1.50391	1.58831	1.50392	1.4295	1.50414	1.408	1.50392	1.41526
1.50514	0.2543	1.50539	0.811725	1.50517	0.929417	1.50516	1.61768	1.50517	1.39378	1.50537	1.41572	1.50516	1.58874	1.50517	1.42986	1.50539	1.40797	1.50517	1.41557
1.50638	0.25467	1.50663	0.811295	1.50641	0.929212	1.5064	1.6177	1.50641	1.39364	1.50662	1.41556	1.5064	1.58917	1.50641	1.43023	1.50663	1.40794	1.50641	1.41588
1.50763	0.255249	1.50788	0.810865	1.50765	0.929248	1.50764	1.61771	1.50765	1.39341	1.50786	1.41539	1.50764	1.5896	1.50766	1.43043	1.50788	1.40791	1.50766	1.41589
1.50887	0.255866	1.50912	0.810602	1.5089	0.929393	1.50889	1.61767	1.5089	1.39316	1.50911	1.41523	1.50889	1.59004	1.5089	1.43035	1.50912	1.40788	1.5089	1.41565
1.51012	0.256456	1.51037	0.810616	1.51014	0.929548	1.51013	1.61729	1.51014	1.39291	1.51035	1.41506	1.51013	1.59064	1.51015	1.43019	1.51036	1.40783	1.51015	1.41536
1.51136	0.256799	1.51161	0.810676	1.51139	0.929705	1.51138	1.61686	1.51139	1.39265	1.5116	1.41482	1.51138	1.59079	1.51139	1.43001	1.51161	1.40764	1.51139	1.41508
1.5126	0.257103	1.51286	0.810738	1.51263	0.92986	1.51262	1.61644	1.51263	1.3924	1.51284	1.41457	1.51262	1.59076	1.51264	1.42984	1.51285	1.40729	1.51263	1.41479
1.51385	0.257407	1.5141	0.810799	1.51388	0.930015	1.51387	1.61601	1.51388	1.39215	1.51408	1.41432	1.51387	1.59072	1.51388	1.42966	1.5141	1.40691	1.51388	1.4145
1.51509	0.25771	1.51534	0.810861	1.51512	0.930014	1.51511	1.61559	1.51512	1.39209	1.51533	1.41407	1.51511	1.59068	1.51513	1.42949	1.51534	1.40652	1.51512	1.41421
1.51634	0.258013	1.51659	0.810922	1.51637	0.929852	1.51635	1.61516	1.51637	1.39201	1.51657	1.41382	1.51636	1.59064	1.51637	1.42935	1.51659	1.40614	1.51637	1.41395
1.51758	0.258317	1.51783	0.81099	1.51761	0.929438	1.5176	1.61459	1.51761	1.39175	1.51782	1.4136	1.5176	1.5906	1.51761	1.42948	1.51783	1.40575	1.51761	1.41375
1.51883	0.258646	1.51908	0.811116	1.51886	0.92899	1.51884	1.61452	1.51886	1.39146	1.51906	1.41348	1.51885	1.59024	1.51886	1.42945	1.51908	1.40537	1.51886	1.41376
1.52007	0.258968	1.52032	0.811576	1.5201	0.928542	1.52009	1.61465	1.5201	1.39121	1.52031	1.41352	1.52009	1.5897	1.5201	1.42932	1.52032	1.40536	1.5201	1.41379
1.52132	0.259299	1.52157	0.812118	1.52134	0.928093	1.52133	1.61484	1.52134	1.39094	1.52155	1.41361	1.52133	1.58915	1.52135	1.42917	1.52157	1.40565	1.52135	1.41382
1.52256	0.259698	1.52281	0.812664	1.52259	0.927646	1.52258	1.61503	1.52259	1.39065	1.5228	1.41371	1.52258	1.58859	1.52259	1.42901	1.52281	1.40606	1.52259	1.41386
1.52381	0.260151	1.52406	0.813209	1.52383	0.92706	1.52382	1.61521	1.52383	1.39041	1.52404	1.41381	1.52382	1.58803	1.52384	1.42884	1.52405	1.40648	1.52384	1.41389
1.52505	0.260613	1.5253	0.813756	1.52508	0.926316	1.52507	1.6154	1.52508	1.39022	1.52529	1.4139	1.52507	1.58747	1.52508	1.42868	1.5253	1.40691	1.52508	1.41392
1.52629	0.261076	1.52655	0.814302	1.52632	0.925876	1.52631	1.61567	1.52632	1.39001	1.52653	1.414	1.52631	1.58691	1.52633	1.42859	1.52654	1.40734	1.52632	1.4142
1.52754	0.261539	1.52779	0.814681	1.52757	0.925522	1.52756	1.61572	1.52757	1.38979	1.52777	1.41387	1.52756	1.58648	1.52757	1.42855	1.52779	1.40776	1.52757	1.41424
1.52878	0.262	1.52903	0.814786	1.52881	0.92517	1.5288	1.61536	1.52881	1.38956	1.52902	1.41356	1.5288	1.58624	1.52882	1.42823	1.52903	1.40797	1.52881	1.41413
1.53003	0.262384	1.53028	0.814718	1.53005	0.924821	1.53005	1.61486	1.53005	1.38934	1.53026	1.41315	1.53005	1.58592	1.53006	1.42778	1.53028	1.40794	1.53006	1.41399
1.53127	0.262419	1.53152	0.814631	1.5313	0.92447	1.53129	1.61437	1.5313	1.38911	1.53151	1.41273	1.53129	1.58559	1.5313	1.42732	1.53152	1.40788	1.5313	1.41386
1.53252	0.262298	1.53277	0.814545	1.53254	0.924177	1.53253	1.61388	1.53254	1.38888	1.53275	1.41231	1.53253	1.58526	1.53255	1.42687	1.53277	1.40782	1.53255	1.41372
1.53376	0.26218	1.53401	0.814458	1.53379	0.924408	1.53378	1.61339	1.53379	1.3886	1.534	1.41189	1.53378	1.58492	1.53379	1.42642	1.53401	1.40776	1.53379	1.41359
1.53501	0.26207	1.53526	0.814371	1.53503	0.924629	1.53502	1.61292	1.53503	1.38853	1.53524	1.41147	1.53502	1.58459	1.53504	1.42592	1.53526	1.4077	1.53504	1.41359
1.53625	0.261963	1.5365	0.814254	1.53628	0.924779	1.53627	1.61255	1.53628	1.3887	1.53649	1.41115	1.53627	1.58429	1.53628	1.42531	1.5365	1.40764	1.53628	1.41375
1.5375	0.261856	1.53775	0.814185	1.53752	0.92491	1.53751	1.6123	1.53752	1.38893	1.53773	1.41101	1.53751	1.58424	1.53753	1.42476	1.53774	1.40755	1.53753	1.41404
1.53874	0.261748	1.53899	0.814457	1.53877	0.925049	1.53876	1.61208	1.53877	1.38917	1.53897	1.41107	1.53876	1.58443	1.53877	1.42429	1.53899	1.40731	1.53877	1.41433
1.53998	0.261641	1.54024	0.81478	1.54001	0.925193	1.54	1.61187	1.54001	1.3894	1.54022	1.41117	1.54	1.58473	1.54002	1.42385	1.54023	1.40656	1.54001	1.41462
1.54123	0.261534	1.54148	0.815102	1.54126	0.925339	1.54125	1.61165	1.54126	1.38963	1.54146	1.41127	1.54125	1.58503	1.54126	1.4234	1.54148	1.40575	1.54126	1.41493
1.54247	0.261378	1.54272	0.815425	1.5425	0.925362	1.54249	1.61144	1.5425	1.38984	1.54271	1.41136	1.54249	1.58534	1.54251	1.42295	1.54272	1.40494	1.5425	1.41524
1.54372	0.261177	1.54397	0.815747	1.54374	0.925298	1.54374	1.61122	1.54374	1.39	1.54395	1.41146	1.54374	1.58565	1.54375	1.42251	1.54397	1.40413	1.54375	1.4154
1.54496	0.260966	1.54521	0.816057	1.54499	0.925214	1.54498	1.61084	1.54499	1.39008	1.5452	1.41158	1.54498	1.58596	1.54499	1.4219	1.54521	1.40332	1.54499	1.41521
1.54621	0.26079	1.54646	0.816315	1.54623	0.925126	1.54622	1.61032	1.54623	1.39012	1.54644	1.41177	1.54622	1.58638	1.54624	1.42125	1.54645	1.4025	1.54624	1.41462
1.54745	0.260641	1.5477	0.816063	1.54748	0.92504	1.54747	1.60975	1.54748	1.39016	1.54769	1.41202	1.54747	1.58698	1.54748	1.42073	1.5477	1.40206	1.54748	1.41391
1.5487	0.260495	1.54895	0.815681	1.54872	0.924953	1.54871	1.60918	1.54872	1.3902	1.54893	1.4123	1.54871	1.58769	1.54873	1.42026	1.54894	1.40218	1.54872	1.4132
1.54994	0.26035	1.55019	0.815292	1.54997	0.924865	1.54996	1.6086	1.54997	1.39024	1.55018	1.41257	1.54996	1.58843	1.54997	1.4198	1.55019	1.40259	1.54997	1.41248
1.55119	0.260206	1.55143	0.814902	1.55121	0.924777	1.5512	1.60803	1.55121	1.39028	1.55142	1.41284	1.5512	1.58917	1.55122	1.41933	1.55143	1.40302	1.55122	1.41177
1.55243	0.26006	1.55268	0.814512	1.55246	0.924688	1.55245	1.60745	1.55246	1.39032	1.55266	1.41312	1.55245	1.58992	1.55246	1.41886	1.55268	1.40345	1.55246	1.41109
1.55367	0.259958	1.55392	0.814123	1.5537	0.924698	1.55369	1.60702	1.5537	1.39025	1.55391	1.41339	1.55369	1.59066	1.55371	1.41855	1.55392	1.40388	1.5537	1.41072
1.55492	0.260059	1.55517	0.814195	1.55495	0.924761	1.55493	1.60674	1.55495	1.39013	1.55515	1.41335	1.55494	1.59133	1.55495	1.41837	1.55517	1.4043	1.55495	1.41067
1.55616	0.26025	1.55641	0.814557	1.55619	0.92483	1.55618	1.60654	1.55619	1.39001	1.5564	1.41316	1.55618	1.59179	1.55619	1.41843	1.55641	1.40471	1.55619	1.41075
1.55741	0.260377	1.55766	0.815118	1.55743	0.924898	1.55742	1.60634	1.55743	1.38989	1.55764	1.41285	1.55743	1.59187	1.55744	1.41863	1.55766	1.40511	1.55744	1.41085
1.55865	0.260375	1.5589	0.815746	1.55868	0.924967	1.55867	1.60615	1.55868	1.38977	1.55889	1.4125	1.55867	1.59183	1.55868	1.41887	1.5589	1.40532	1.55868	1.41095
1.5599	0.260325	1.56015	0.816378	1.55992	0.925035	1.55991	1.60596	1.55992	1.38965	1.56013	1.41215	1.55991	1.59179	1.55993	1.41909	1.56014	1.40546	1.55993	1.41105
1.56114	0.260274	1.56139	0.817009	1.56117	0.925288	1.56116	1.60577	1.56117	1.38949	1.56138	1.4118	1.56116	1.59174	1.56117	1.41932	1.56139	1.4056	1.56117	1.41115
1.56239	0.260224	1.56264	0.817638	1.56241	0.925698	1.5624	1.60553	1.56241	1.38925	1.56262	1.41145	1.5624	1.5917	1.56242	1.4195	1.56263	1.40574	1.56242	1.41116
1.56363	0.260174	1.56388	0.818127	1.56366	0.926191	1.56365	1.60527	1.56366	1.38895	1.56387	1.41125	1.56365	1.59154	1.56366	1.41953	1.56388	1.40588	1.56366	1.41123
1.56488	0.260124	1.56513	0.818407	1.5649	0.926705	1.56489	1.6052	1.5649	1.38864	1.56511	1.41124	1.56489	1.59088	1.56491	1.41945	1.56512	1.40599	1.5649	1.41161
1.56612	0.260304	1.56637	0.8185	1.56615	0.927221	1.56614	1.60523	1.56615	1.38832	1.56635	1.41097	1.56614	1.58992	1.56615	1.41928	1.56637	1.406	1.56615	1.41212
1.56736	0.260698	1.56761	0.818536	1.56739	0.927741	1.56738	1.60526	1.56739	1.38801	1.5676	1.41057	1.56738	1.58892	1.5674	1.41909	1.56761	1.40621	1.56739	1.41262
1.56861	0.261142	1.56886	0.818572	1.56864	0.928258	1.56862	1.60529	1.56864	1.3877	1.56884	1.41016	1.56862	1.58792	1.56864	1.4189	1.56886	1.40653	1.56864	1.41312
1.56985	0.26142	1.5701	0.818609	1.56988	0.928621	1.56987	1.60532	1.56988	1.38742	1.57009	1.40976	1.56987	1.58691	1.56988	1.41871	1.5701	1.40684	1.56988	1.41363
1.5711	0.261616	1.57135	0.818645	1.57112	0.928772	1.57111	1.60537	1.57112	1.38726	1.57133	1.40935	1.57111	1.58591	1.57113	1.41852	1.57134	1.40716	1.57113	1.41414
1.57234	0.261809	1.57259	0.818679	1.57237	0.928666	1.57236	1.60565	1.57237	1.38738	1.57258	1.40896	1.57236	1.58491	1.57237	1.41837	1.57259	1.40748	1.57237	1.41466
1.57359	0.261989	1.57384	0.818704	1.57361	0.92848	1.5736	1.60605	1.57361	1.38758	1.57382	1.40862	1.5736	1.58428	1.57362	1.41826	1.57383	1.40779	1.57362	1.41481
1.57483	0.262171	1.57508	0.818937	1.57486	0.928293	1.57485	1.60642	1.57486	1.38779	1.57507	1.40847	1.57485	1.58396	1.57486	1.41816	1.57508	1.40822	1.57486	1.4148
1.57607	0.262364	1.57632	0.81927	1.5761	0.928107	1.57609	1.60679	1.5761	1.38801	1.57631	1.40843	1.57609	1.58376	1.57611	1.41805	1.57632	1.40843	1.57611	1.41478
1.57732	0.262518	1.57757	0.819602	1.57735	0.92792	1.57734	1.60716	1.57735	1.38823	1.57756	1.40841	1.57734	1.58357	1.57735	1.41794	1.57757	1.40841	1.57735	1.41477
1.57856	0.262457	1.57882	0.819935	1.57859	0.927814	1.57858	1.60753	1.57859	1.3885	1.5788	1.40838	1.57858	1.58339	1.5786	1.41784	1.57881	1.40835	1.57859	1.41475
1.57981	0.262218	1.58006	0.820268	1.57984	0.92793	1.57983	1.60791	1.57984	1.3889	1.58004	1.40836	1.57983	1.5832	1.57984	1.41773	1.58006	1.40828	1.57984	1.41474
1.58105	0.261964	1.5813	0.8206	1.58108	0.928067	1.58107	1.60794	1.58108	1.38924	1.58129	1.40834	1.58107	1.58302	1.58109	1.41774	1.5813	1.40821	1.58108	1.41457
1.5823	0.261682	1.58255	0.820681	1.58232	0.928174	1.58231	1.60755	1.58232	1.38939	1.58253	1.40821	1.58231	1.58283	1.58233	1.41792	1.58255	1.40814	1.58233	1.4144
1.58354	0.261389	1.58379	0.820741	1.58357	0.928278	1.58356	1.60704	1.58357	1.38953	1.58378	1.40793	1.58356	1.58267	1.58357	1.41797	1.58379	1.40797	1.58357	1.41428
1.58479	0.261096	1.58504	0.820903	1.58481	0.928382	1.5848	1.60652	1.58481	1.38967	1.58502	1.40753	1.5848	1.58256	1.58482	1.41785	1.58503	1.40772	1.58482	1.41418
1.58603	0.260804	1.58628	0.821091	1.58606	0.928487	1.58605	1.606	1.58606	1.38981	1.58627	1.40711	1.58605	1.58246	1.58606	1.4177	1.58628	1.40759	1.58606	1.41408
1.58728	0.260511	1.58753	0.821277	1.5873	0.928591	1.58729	1.60547	1.5873	1.38995	1.58751	1.40668	1.58729	1.58237	1.58731	1.41756	1.58752	1.40751	1.5873	1.41398
1.58852	0.260219	1.58877	0.821465	1.58855	0.928432	1.58854	1.60495	1.58855	1.39011	1.58875	1.40625	1.58854	1.58228	1.58855	1.41741	1.58877	1.40742	1.58855	1.41387
1.58977	0.259938	1.59001	0.821652	1.58979	0.928227	1.58978	1.60465	1.58979	1.39025	1.59	1.40582	1.58978	1.58219	1.5898	1.41727	1.59001	1.40735	1.58979	1.41399
1.59101	0.259674	1.59126	0.822001	1.59104	0.928101	1.59103	1.60478	1.59104	1.39035	1.59124	1.40545	1.59103	1.58212	1.59104	1.41735	1.59126	1.40726	1.59104	1.41423
1.59225	0.259471	1.5925	0.822389	1.59228	0.927997	1.59227	1.60502	1.59228	1.39042	1.59249	1.40517	1.59227	1.58212	1.59229	1.41783	1.5925	1.40718	1.59228	1.41435
1.5935	0.259555	1.59375	0.822539	1.59353	0.927888	1.59352	1.60519	1.59353	1.39049	1.59373	1.40483	1.59352	1.58219	1.59353	1.41863	1.59375	1.4071	1.59353	1.4144
1.59474	0.259878	1.59499	0.822588	1.59477	0.927779	1.59476	1.60535	1.59477	1.39057	1.59498	1.40446	1.59476	1.58228	1.59478	1.41955	1.59499	1.40687	1.59477	1.41445
1.59599	0.2602	1.59624	0.822637	1.59601	0.92767	1.596	1.60552	1.59601	1.39064	1.59622	1.4041	1.596	1.58238	1.59602	1.42048	1.59624	1.40648	1.59602	1.4145
1.59723	0.260522	1.59748	0.822686	1.59726	0.92761	1.59725	1.60568	1.59726	1.39055	1.59747	1.40373	1.59725	1.58247	1.59726	1.42141	1.59748	1.40604	1.59726	1.41456
1.59848	0.260844	1.59873	0.822735	1.5985	0.927625	1.59849	1.60583	1.5985	1.39021	1.59871	1.40336	1.59849	1.58256	1.59851	1.42233	1.59872	1.4056	1.59851	1.41456
1.59972	0.261166	1.59997	0.822718	1.59975	0.927661	1.59974	1.6059	1.59975	1.38976	1.59996	1.40295	1.59974	1.58266	1.59975	1.42318	1.59997	1.40516	1.59975	1.41446
1.60097	0.261453	1.60122	0.82241	1.60099	0.927691	1.60098	1.60589	1.60099	1.38932	1.6012	1.40238	1.60098	1.58261	1.601	1.42384	1.60121	1.40472	1.60099	1.41435
1.60221	0.261646	1.60246	0.821962	1.60224	0.92772	1.60223	1.60586	1.60224	1.38887	1.60244	1.40207	1.60223	1.58239	1.60224	1.42407	1.60246	1.40467	1.60224	1.41429
1.60346	0.261781	1.6037	0.821507	1.60348	0.92775	1.60347	1.60583	1.60348	1.38843	1.60369	1.40199	1.60347	1.58214	1.60349	1.42398	1.6037	1.40484	1.60348	1.41424
1.6047	0.261952	1.60495	0.821052	1.60472	0.92778	1.60472	1.6058	1.60473	1.38799	1.60493	1.40195	1.60472	1.58188	1.60473	1.42389	1.60495	1.40517	1.60473	1.41418
1.60594	0.262175	1.60619	0.820595	1.60597	0.927811	1.60596	1.60577	1.60597	1.38756	1.60618	1.40191	1.60596	1.58162	1.60597	1.4238	1.60619	1.40556	1.60597	1.41413
1.60719	0.262414	1.60744	0.82014	1.60721	0.927848	1.6072	1.60574	1.60722	1.38722	1.60742	1.40187	1.6072	1.58136	1.60722	1.42371	1.60744	1.40594	1.60722	1.41409
1.60843	0.262652	1.60868	0.819716	1.60846	0.927783	1.60845	1.60576	1.60846	1.38695	1.60867	1.40183	1.60845	1.58111	1.60846	1.4236	1.60868	1.40631	1.60846	1.41428
1.60968	0.26289	1.60993	0.819605	1.6097	0.927608	1.60969	1.60585	1.6097	1.38672	1.60991	1.40176	1.60969	1.58078	1.60971	1.42338	1.60993	1.40667	1.60971	1.41466
1.61092	0.263129	1.61117	0.819643	1.61095	0.927424	1.61094	1.606	1.61095	1.38649	1.61116	1.40159	1.61094	1.58032	1.61095	1.42316	1.61117	1.40675	1.61095	1.415
1.61217	0.263368	1.61242	0.819535	1.61219	0.927238	1.61218	1.60617	1.61219	1.38626	1.6124	1.40121	1.61218	1.57971	1.6122	1.42302	1.61241	1.40647	1.6122	1.41534
1.61341	0.263664	1.61366	0.819353	1.61344	0.927053	1.61343	1.60634	1.61344	1.38603	1.61364	1.40071	1.61343	1.57903	1.61344	1.42288	1.61366	1.40588	1.61344	1.41568
1.61465	0.264025	1.61491	0.819171	1.61468	0.926868	1.61467	1.6065	1.61468	1.3858	1.61489	1.40021	1.61467	1.57835	1.61469	1.42275	1.6149	1.40507	1.61468	1.41602
1.6159	0.264361	1.61615	0.818989	1.61593	0.926608	1.61592	1.60667	1.61593	1.38565	1.61613	1.39971	1.61592	1.57766	1.61593	1.42262	1.61615	1.40424	1.61593	1.41636
1.61714	0.264528	1.61739	0.818807	1.61717	0.926363	1.61716	1.60682	1.61717	1.3856	1.61738	1.39921	1.61716	1.57698	1.61718	1.42248	1.61739	1.40341	1.61717	1.41657
1.61839	0.26456	1.61864	0.818499	1.61841	0.926258	1.61841	1.60691	1.61842	1.38558	1.61862	1.39874	1.61841	1.57639	1.61842	1.42219	1.61864	1.40257	1.61842	1.41652
1.61963	0.264592	1.61988	0.818035	1.61966	0.926209	1.61965	1.60696	1.61966	1.38557	1.61987	1.39838	1.61965	1.5761	1.61966	1.4217	1.61988	1.4018	1.61966	1.41625
1.62088	0.264624	1.62113	0.817662	1.6209	0.92616	1.62089	1.60698	1.62091	1.38556	1.62111	1.39825	1.62089	1.57593	1.62091	1.42116	1.62113	1.4012	1.62091	1.41586
1.62212	0.264657	1.62237	0.817409	1.62215	0.926111	1.62214	1.607	1.62215	1.38555	1.62236	1.39828	1.62214	1.57565	1.62215	1.42061	1.62237	1.40088	1.62215	1.41547
1.62337	0.264689	1.62362	0.817157	1.62339	0.926062	1.62338	1.60702	1.62339	1.38553	1.6236	1.39831	1.62338	1.57536	1.6234	1.42006	1.62362	1.4008	1.6234	1.41508
1.62461	0.264675	1.62486	0.816906	1.62464	0.925956	1.62463	1.60704	1.62464	1.38557	1.62485	1.39834	1.62463	1.57508	1.62464	1.41951	1.62486	1.40082	1.62464	1.41469
1.62586	0.264573	1.62611	0.816653	1.62588	0.92574	1.62587	1.60703	1.62588	1.38568	1.62609	1.39837	1.62587	1.5748	1.62589	1.41898	1.6261	1.40084	1.62589	1.41417
1.6271	0.264432	1.62735	0.816439	1.62713	0.925426	1.62712	1.60688	1.62713	1.38581	1.62733	1.39843	1.62712	1.57451	1.62713	1.41851	1.62735	1.40086	1.62713	1.41336
1.62834	0.264181	1.6286	0.816351	1.62837	0.925069	1.62836	1.60648	1.62837	1.38595	1.62858	1.39873	1.62836	1.5743	1.62838	1.41812	1.62859	1.40088	1.62837	1.41252
1.62959	0.263641	1.62984	0.816167	1.62962	0.924711	1.62961	1.60596	1.62962	1.3861	1.62982	1.39917	1.62961	1.57422	1.62962	1.41785	1.62984	1.40072	1.62962	1.41185
1.63083	0.262994	1.63108	0.815799	1.63086	0.924354	1.63085	1.6054	1.63086	1.38624	1.63107	1.3995	1.63085	1.5743	1.63087	1.41771	1.63108	1.40042	1.63086	1.41118
1.63208	0.262349	1.63233	0.815429	1.6321	0.923997	1.6321	1.60484	1.63211	1.38639	1.63231	1.39981	1.6321	1.57447	1.63211	1.41757	1.63233	1.4002	1.63211	1.41051
1.63332	0.261701	1.63357	0.81506	1.63335	0.923702	1.63334	1.60428	1.63335	1.3865	1.63356	1.40012	1.63334	1.57463	1.63335	1.41744	1.63357	1.40005	1.63335	1.40984
1.63457	0.261056	1.63482	0.814691	1.63459	0.923606	1.63458	1.60372	1.6346	1.3864	1.6348	1.40043	1.63458	1.5748	1.6346	1.4173	1.63481	1.39989	1.6346	1.40917
1.63581	0.260411	1.63606	0.814322	1.63584	0.923762	1.63583	1.60318	1.63584	1.38598	1.63605	1.40074	1.63583	1.57497	1.63584	1.41717	1.63606	1.39973	1.63584	1.40876
1.63706	0.25976	1.63731	0.813797	1.63708	0.924028	1.63707	1.6027	1.63708	1.38534	1.63729	1.40094	1.63707	1.57509	1.63709	1.41702	1.6373	1.39957	1.63708	1.4087
1.6383	0.259087	1.63855	0.813057	1.63833	0.924295	1.63832	1.6023	1.63833	1.38468	1.63854	1.40098	1.63832	1.57513	1.63833	1.41686	1.63855	1.39961	1.63833	1.40872
1.63955	0.258439	1.63979	0.812221	1.63957	0.924562	1.63956	1.60197	1.63957	1.38402	1.63978	1.40099	1.63956	1.57511	1.63958	1.41667	1.63979	1.39993	1.63957	1.40875
1.64079	0.257957	1.64104	0.811351	1.64082	0.924829	1.64081	1.60165	1.64082	1.38335	1.64102	1.401	1.64081	1.57507	1.64082	1.41648	1.64104	1.4002	1.64082	1.40879
1.64203	0.257716	1.64228	0.810482	1.64206	0.925095	1.64205	1.60132	1.64206	1.38269	1.64227	1.40101	1.64205	1.57503	1.64207	1.41629	1.64228	1.40032	1.64206	1.40883
1.64328	0.257476	1.64353	0.809614	1.64331	0.925386	1.6433	1.601	1.64331	1.38213	1.64351	1.40102	1.6433	1.57499	1.64331	1.4161	1.64353	1.40043	1.64331	1.40887
1.64452	0.257234	1.64477	0.808746	1.64455	0.925679	1.64454	1.60069	1.64455	1.38189	1.64476	1.40103	1.64454	1.57496	1.64455	1.4159	1.64477	1.40054	1.64455	1.40886
1.64577	0.256994	1.64602	0.807786	1.64579	0.925934	1.64579	1.60041	1.64579	1.38193	1.646	1.40109	1.64579	1.57492	1.6458	1.41583	1.64602	1.40065	1.6458	1.40876
1.64701	0.256753	1.64726	0.806725	1.64704	0.926171	1.64703	1.60018	1.64704	1.38209	1.64725	1.40125	1.64703	1.57485	1.64704	1.41595	1.64726	1.40072	1.64704	1.40859
1.64826	0.256546	1.64851	0.805707	1.64828	0.926408	1.64827	1.59997	1.64828	1.38225	1.64849	1.40163	1.64827	1.57468	1.64829	1.41601	1.64851	1.40067	1.64829	1.40836
1.6495	0.256466	1.64975	0.804737	1.64953	0.926646	1.64952	1.59977	1.64953	1.38241	1.64974	1.40221	1.64952	1.57439	1.64953	1.41602	1.64975	1.40046	1.64953	1.40813
1.65075	0.256501	1.651	0.803766	1.65077	0.926883	1.65076	1.59956	1.65077	1.38258	1.65098	1.4028	1.65076	1.57408	1.65078	1.41603	1.65099	1.40005	1.65078	1.4079
1.65199	0.256528	1.65224	0.802796	1.65202	0.927079	1.65201	1.59936	1.65202	1.38276	1.65223	1.40339	1.65201	1.57376	1.65202	1.41605	1.65224	1.39953	1.65202	1.40766
1.65324	0.256534	1.65349	0.801826	1.65326	0.927171	1.65325	1.59916	1.65326	1.38296	1.65347	1.40399	1.65325	1.57345	1.65327	1.41606	1.65348	1.39901	1.65326	1.40746
1.65448	0.256537	1.65473	0.800962	1.65451	0.927231	1.6545	1.59902	1.65451	1.383	1.65471	1.4046	1.6545	1.57314	1.65451	1.41595	1.65473	1.39849	1.65451	1.40741
1.65572	0.256539	1.65597	0.80038	1.65575	0.927327	1.65574	1.59889	1.65575	1.38283	1.65596	1.40526	1.65574	1.57281	1.65576	1.41549	1.65597	1.39797	1.65575	1.40763
1.65697	0.256542	1.65722	0.800119	1.65699	0.927422	1.65698	1.59851	1.657	1.38266	1.6572	1.40589	1.65698	1.57244	1.657	1.41487	1.65722	1.39756	1.657	1.40805
1.65821	0.256544	1.65846	0.800003	1.65824	0.927517	1.65823	1.59803	1.65824	1.38249	1.65845	1.40626	1.65823	1.57197	1.65824	1.41425	1.65846	1.39733	1.65824	1.40847
1.65946	0.256546	1.65971	0.799888	1.65948	0.927613	1.65947	1.59755	1.65949	1.38232	1.65969	1.40649	1.65947	1.57144	1.65949	1.41364	1.6597	1.39726	1.65949	1.40888
1.6607	0.256522	1.66095	0.799773	1.66073	0.92771	1.66072	1.59708	1.66073	1.38215	1.66094	1.40672	1.66072	1.57092	1.66073	1.41302	1.66095	1.39728	1.66073	1.4093
1.66195	0.256439	1.6622	0.799665	1.66197	0.927815	1.66196	1.5966	1.66197	1.38198	1.66218	1.40694	1.66196	1.57039	1.66198	1.4124	1.66219	1.39729	1.66197	1.40972
1.66319	0.25638	1.66344	0.79956	1.66322	0.927954	1.66321	1.59613	1.66322	1.38182	1.66342	1.40714	1.66321	1.56987	1.66322	1.41184	1.66344	1.3973	1.66322	1.41009
1.66444	0.256407	1.66468	0.799454	1.66446	0.928156	1.66445	1.59573	1.66446	1.38168	1.66467	1.40721	1.66445	1.56934	1.66447	1.41161	1.66468	1.39731	1.66446	1.41018
1.66568	0.256512	1.66593	0.799376	1.66571	0.92838	1.6657	1.59554	1.66571	1.38155	1.66591	1.40692	1.6657	1.56886	1.66571	1.41172	1.66593	1.39729	1.66571	1.40977
1.66692	0.256617	1.66717	0.799327	1.66695	0.928604	1.66694	1.59556	1.66695	1.38142	1.66716	1.40651	1.66694	1.56853	1.66696	1.41165	1.66717	1.39716	1.66695	1.40931
1.66817	0.256722	1.66842	0.799285	1.6682	0.928829	1.66819	1.59558	1.6682	1.38128	1.6684	1.40604	1.66819	1.56839	1.6682	1.41155	1.66842	1.397	1.6682	1.40885
1.66941	0.256827	1.66966	0.799244	1.66944	0.929053	1.66943	1.59561	1.66944	1.38115	1.66965	1.40558	1.66943	1.56825	1.66945	1.41145	1.66966	1.39706	1.66944	1.4084
1.67066	0.256931	1.67091	0.799202	1.67068	0.929345	1.67067	1.59563	1.67069	1.381	1.67089	1.40512	1.67067	1.56812	1.67069	1.41134	1.67091	1.39718	1.67069	1.40794
1.6719	0.257036	1.67215	0.79916	1.67193	0.929743	1.67192	1.59564	1.67193	1.38091	1.67214	1.40466	1.67192	1.56798	1.67193	1.41124	1.67215	1.39729	1.67193	1.40749
1.67315	0.257137	1.6734	0.799185	1.67317	0.929993	1.67316	1.59561	1.67318	1.38108	1.67338	1.40424	1.67316	1.56785	1.67318	1.41109	1.67339	1.39741	1.67318	1.40711
1.67439	0.257237	1.67464	0.799376	1.67442	0.93007	1.67441	1.59546	1.67442	1.38136	1.67463	1.40401	1.67441	1.56781	1.67442	1.41084	1.67464	1.39752	1.67442	1.40686
1.67564	0.2573	1.67589	0.79957	1.67566	0.930146	1.67565	1.59512	1.67566	1.38163	1.67587	1.4039	1.67565	1.5679	1.67567	1.41063	1.67588	1.39776	1.67566	1.40671
1.67688	0.257278	1.67713	0.799694	1.67691	0.930223	1.6769	1.59479	1.67691	1.3819	1.67711	1.40368	1.6769	1.56809	1.67691	1.41044	1.67713	1.39819	1.67691	1.40657
1.67813	0.257248	1.67837	0.799818	1.67815	0.9303	1.67814	1.59447	1.67815	1.38217	1.67836	1.40339	1.67814	1.56829	1.67816	1.41025	1.67837	1.39831	1.67815	1.40643
1.67937	0.257218	1.67962	0.799942	1.6794	0.930319	1.67939	1.59416	1.6794	1.38242	1.6796	1.40309	1.67939	1.56849	1.6794	1.41007	1.67962	1.39814	1.6794	1.40629
1.68061	0.257191	1.68086	0.800066	1.68064	0.93018	1.68063	1.59383	1.68064	1.38261	1.68085	1.4028	1.68063	1.56869	1.68065	1.4099	1.68086	1.39796	1.68064	1.4062
1.68186	0.257162	1.68211	0.800159	1.68189	0.930048	1.68188	1.59351	1.68189	1.38265	1.68209	1.40249	1.68188	1.5689	1.68189	1.40972	1.68211	1.39778	1.68189	1.4063
1.6831	0.257134	1.68335	0.80009	1.68313	0.930091	1.68312	1.59321	1.68313	1.38244	1.68334	1.40205	1.68312	1.56916	1.68314	1.40956	1.68335	1.3976	1.68313	1.40657
1.68435	0.257143	1.6846	0.79976	1.68437	0.930133	1.68436	1.59278	1.68437	1.38222	1.68458	1.40145	1.68436	1.56951	1.68438	1.40953	1.6846	1.39733	1.68438	1.4069
1.68559	0.257292	1.68584	0.799298	1.68562	0.930176	1.68561	1.59228	1.68562	1.38201	1.68583	1.40112	1.68561	1.56975	1.68562	1.40977	1.68584	1.3968	1.68562	1.40722
1.68684	0.257454	1.68709	0.798836	1.68686	0.930219	1.68685	1.59178	1.68686	1.3818	1.68707	1.40118	1.68685	1.56991	1.68687	1.41001	1.68708	1.39622	1.68687	1.40755
1.68808	0.257708	1.68833	0.798375	1.68811	0.930275	1.6881	1.59127	1.68811	1.38159	1.68832	1.40124	1.6881	1.57007	1.68811	1.41025	1.68833	1.39579	1.68811	1.40787
1.68933	0.258043	1.68958	0.797912	1.68935	0.930384	1.68934	1.59077	1.68935	1.38137	1.68956	1.4013	1.68934	1.57024	1.68936	1.41049	1.68957	1.39536	1.68935	1.40818
1.69057	0.258378	1.69082	0.797449	1.6906	0.930485	1.69059	1.59029	1.6906	1.38117	1.6908	1.40135	1.69059	1.5704	1.6906	1.41072	1.69082	1.39493	1.6906	1.40836
1.69182	0.258712	1.69206	0.797098	1.69184	0.930406	1.69183	1.58995	1.69184	1.38123	1.69205	1.40147	1.69183	1.57052	1.69185	1.41088	1.69206	1.39451	1.69184	1.40823
1.69306	0.259046	1.69331	0.797078	1.69308	0.930236	1.69308	1.58973	1.69309	1.3813	1.69329	1.40171	1.69308	1.57049	1.69309	1.41083	1.69331	1.39406	1.69309	1.40785
1.6943	0.259381	1.69455	0.79724	1.69433	0.930066	1.69432	1.58965	1.69433	1.38136	1.69454	1.40178	1.69432	1.57037	1.69434	1.41056	1.69455	1.39354	1.69433	1.40738
1.69555	0.259729	1.6958	0.797421	1.69557	0.929898	1.69556	1.58958	1.69558	1.38142	1.69578	1.40135	1.69556	1.57028	1.69558	1.41026	1.6958	1.39294	1.69558	1.40691
1.69679	0.260178	1.69704	0.797602	1.69682	0.929736	1.69681	1.58951	1.69682	1.38149	1.69703	1.40086	1.69681	1.57019	1.69683	1.40996	1.69704	1.39232	1.69682	1.40644
1.69804	0.260689	1.69829	0.797782	1.69806	0.929545	1.69805	1.58943	1.69806	1.38159	1.69827	1.40038	1.69805	1.5701	1.69807	1.40967	1.69829	1.3917	1.69807	1.40599
1.69928	0.261205	1.69953	0.797962	1.69931	0.929163	1.6993	1.58935	1.69931	1.38194	1.69952	1.3999	1.6993	1.57001	1.69931	1.40937	1.69953	1.39107	1.69931	1.40554
1.70053	0.261743	1.70078	0.798183	1.70055	0.928822	1.70054	1.58921	1.70055	1.38221	1.70076	1.39942	1.70054	1.56992	1.70056	1.40908	1.70077	1.39045	1.70056	1.40498
1.70177	0.262285	1.70202	0.798503	1.7018	0.928566	1.70179	1.58896	1.7018	1.38243	1.702	1.39894	1.70179	1.56984	1.7018	1.40878	1.70202	1.38983	1.7018	1.4045
1.70302	0.262828	1.70327	0.798832	1.70304	0.928311	1.70303	1.58862	1.70304	1.38265	1.70325	1.3984	1.70303	1.56973	1.70305	1.40823	1.70326	1.38929	1.70304	1.40418
1.70426	0.263368	1.70451	0.799146	1.70429	0.928056	1.70428	1.58827	1.70429	1.38288	1.70449	1.39768	1.70428	1.56929	1.70429	1.40752	1.70451	1.38892	1.70429	1.40386
1.70551	0.263909	1.70575	0.79946	1.70553	0.927801	1.70552	1.58791	1.70553	1.3831	1.70574	1.39687	1.70552	1.56882	1.70554	1.40681	1.70575	1.38854	1.70553	1.40354
1.70675	0.26445	1.707	0.799774	1.70677	0.927557	1.70677	1.58756	1.70678	1.38329	1.70698	1.39605	1.70677	1.56835	1.70678	1.40611	1.707	1.38813	1.70678	1.40322
1.70799	0.264973	1.70824	0.800088	1.70802	0.927379	1.70801	1.58721	1.70802	1.38321	1.70823	1.39524	1.70801	1.56787	1.70802	1.40541	1.70824	1.38772	1.70802	1.40291
1.70924	0.265453	1.70949	0.800382	1.70926	0.927311	1.70925	1.58684	1.70927	1.38301	1.70947	1.39443	1.70925	1.5674	1.70927	1.40472	1.70948	1.3873	1.70927	1.40267
1.71048	0.265914	1.71073	0.800621	1.71051	0.927671	1.7105	1.58646	1.71051	1.38289	1.71072	1.39351	1.7105	1.56695	1.71051	1.40414	1.71073	1.38689	1.71051	1.40247
1.71173	0.266263	1.71198	0.80089	1.71175	0.92803	1.71174	1.58615	1.71175	1.38276	1.71196	1.39243	1.71174	1.56665	1.71176	1.40379	1.71197	1.38652	1.71176	1.40223
1.71297	0.266467	1.71322	0.801275	1.713	0.92839	1.71299	1.58589	1.713	1.38263	1.71321	1.39171	1.71299	1.5665	1.713	1.40382	1.71322	1.38634	1.713	1.402
1.71422	0.266671	1.71446	0.801654	1.71424	0.928751	1.71423	1.58562	1.71424	1.38251	1.71445	1.39145	1.71423	1.56643	1.71425	1.40385	1.71446	1.38632	1.71424	1.40176
1.71546	0.266875	1.71571	0.802013	1.71549	0.929109	1.71548	1.58536	1.71549	1.3824	1.71569	1.3912	1.71548	1.56635	1.71549	1.40388	1.71571	1.38633	1.71549	1.40152
1.7167	0.267079	1.71695	0.80236	1.71673	0.929457	1.71672	1.5851	1.71673	1.38245	1.71694	1.39096	1.71672	1.56627	1.71674	1.40391	1.71695	1.38634	1.71673	1.40127
1.71795	0.267283	1.7182	0.802736	1.71798	0.929739	1.71797	1.58488	1.71798	1.38274	1.71818	1.3907	1.71797	1.5662	1.71798	1.40394	1.7182	1.38636	1.71798	1.40093
1.71919	0.267483	1.71944	0.803053	1.71922	0.929891	1.71921	1.58495	1.71922	1.38284	1.71943	1.39046	1.71921	1.56613	1.71923	1.40397	1.71944	1.38637	1.71922	1.40034
1.72044	0.267659	1.72069	0.80312	1.72046	0.929964	1.72046	1.5851	1.72047	1.38292	1.72067	1.39044	1.72046	1.56614	1.72047	1.404	1.72069	1.38638	1.72047	1.39973
1.72168	0.26783	1.72193	0.803202	1.72171	0.930038	1.7217	1.58519	1.72171	1.38301	1.72192	1.3906	1.7217	1.56615	1.72172	1.40407	1.72193	1.38635	1.72171	1.39912
1.72293	0.26801	1.72318	0.803284	1.72295	0.930111	1.72294	1.58528	1.72296	1.38309	1.72316	1.3903	1.72294	1.56604	1.72296	1.40415	1.72317	1.3862	1.72296	1.39851
1.72417	0.268266	1.72442	0.803365	1.7242	0.930184	1.72419	1.58537	1.7242	1.38317	1.72441	1.38996	1.72419	1.56592	1.7242	1.40424	1.72442	1.38612	1.7242	1.39791
1.72542	0.268522	1.72567	0.803447	1.72544	0.930247	1.72543	1.58547	1.72544	1.38324	1.72565	1.38961	1.72543	1.56581	1.72545	1.40432	1.72566	1.38608	1.72544	1.3973
1.72666	0.268778	1.72691	0.803529	1.72669	0.930231	1.72668	1.58554	1.72669	1.38329	1.7269	1.38927	1.72668	1.56569	1.72669	1.4044	1.72691	1.38603	1.72669	1.39678
1.72791	0.269034	1.72816	0.803605	1.72793	0.930125	1.72792	1.58544	1.72793	1.38333	1.72814	1.38893	1.72792	1.56557	1.72794	1.40453	1.72815	1.38599	1.72793	1.39687
1.72915	0.269289	1.7294	0.803642	1.72918	0.929915	1.72917	1.58506	1.72918	1.38338	1.72938	1.38861	1.72917	1.56534	1.72918	1.40487	1.7294	1.38594	1.72918	1.39698
1.73039	0.269556	1.73064	0.80363	1.73042	0.929706	1.73041	1.58465	1.73042	1.38343	1.73063	1.38837	1.73041	1.5649	1.73043	1.40535	1.73064	1.38586	1.73042	1.39706
1.73164	0.269916	1.73189	0.803602	1.73167	0.929495	1.73166	1.58425	1.73167	1.38348	1.73187	1.38828	1.73165	1.56472	1.73167	1.40592	1.73189	1.38551	1.73167	1.39715
1.73288	0.270382	1.73313	0.803574	1.73291	0.929286	1.7329	1.58387	1.73291	1.38353	1.73312	1.38828	1.7329	1.56455	1.73292	1.40647	1.73313	1.38516	1.73291	1.39723
1.73413	0.270806	1.73438	0.803546	1.73415	0.929092	1.73415	1.58346	1.73416	1.38357	1.73436	1.38828	1.73414	1.56439	1.73416	1.40697	1.73438	1.3849	1.73416	1.39732
1.73537	0.271266	1.73562	0.803518	1.7354	0.92903	1.73539	1.58304	1.7354	1.38331	1.73561	1.38828	1.73539	1.56423	1.73541	1.40753	1.73562	1.38463	1.7354	1.39738
1.73662	0.271748	1.73687	0.803502	1.73664	0.929134	1.73663	1.58262	1.73664	1.38286	1.73685	1.38828	1.73663	1.56407	1.73665	1.4081	1.73687	1.38436	1.73665	1.39733
1.73786	0.272235	1.73811	0.80357	1.73789	0.928855	1.73788	1.58248	1.73789	1.38229	1.7381	1.3883	1.73788	1.56389	1.73789	1.40864	1.73811	1.3841	1.73789	1.39709
1.73911	0.272717	1.73935	0.803587	1.73913	0.928537	1.73912	1.58214	1.73913	1.38171	1.73934	1.38843	1.73912	1.56362	1.73914	1.40905	1.73935	1.38387	1.73914	1.3967
1.74035	0.273202	1.7406	0.80343	1.74038	0.928219	1.74037	1.58171	1.74038	1.38113	1.74059	1.38873	1.74037	1.56337	1.74038	1.40916	1.7406	1.38395	1.74038	1.39631
1.7416	0.273686	1.74184	0.803274	1.74162	0.9279	1.74161	1.58128	1.74162	1.38055	1.74183	1.38914	1.74161	1.56315	1.74163	1.40926	1.74184	1.38441	1.74162	1.39592
1.74284	0.274169	1.74309	0.803117	1.74287	0.927581	1.74286	1.58085	1.74287	1.37997	1.74307	1.38955	1.74286	1.56294	1.74287	1.40936	1.74309	1.38485	1.74287	1.39553
1.74409	0.274468	1.74433	0.80296	1.74411	0.927225	1.7441	1.58042	1.74411	1.37952	1.74432	1.38995	1.7441	1.56272	1.74412	1.40945	1.74433	1.38529	1.74411	1.39515
1.74533	0.274755	1.74558	0.802809	1.74535	0.926729	1.74535	1.57999	1.74536	1.37935	1.74556	1.39036	1.74534	1.56251	1.74536	1.40955	1.74558	1.38573	1.74536	1.39474
1.74657	0.275024	1.74682	0.802729	1.7466	0.926809	1.74659	1.57968	1.7466	1.37944	1.74681	1.39075	1.74659	1.56231	1.7466	1.40957	1.74682	1.38618	1.7466	1.39429
1.74782	0.275143	1.74807	0.802912	1.74784	0.927237	1.74784	1.57957	1.74785	1.37958	1.74805	1.39095	1.74783	1.56223	1.74785	1.40929	1.74806	1.38662	1.74785	1.39391
1.74906	0.27525	1.74931	0.803456	1.74909	0.927662	1.74908	1.5796	1.74909	1.37971	1.7493	1.39064	1.74908	1.56227	1.74909	1.4083	1.74931	1.387	1.74909	1.39354
1.75031	0.275356	1.75056	0.803998	1.75033	0.928066	1.75032	1.57964	1.75033	1.37985	1.75054	1.39027	1.75032	1.56233	1.75034	1.40712	1.75055	1.38717	1.75033	1.39318
1.75155	0.275463	1.7518	0.804542	1.75158	0.928446	1.75157	1.57968	1.75158	1.37998	1.75178	1.3899	1.75157	1.56238	1.75158	1.40593	1.7518	1.38721	1.75158	1.39282
1.7528	0.27557	1.75304	0.805086	1.75282	0.928867	1.75281	1.57971	1.75282	1.38012	1.75303	1.38953	1.75281	1.56244	1.75283	1.40475	1.75304	1.38715	1.75282	1.3925
1.75404	0.275676	1.75429	0.805629	1.75407	0.929486	1.75406	1.57975	1.75407	1.37998	1.75427	1.38916	1.75406	1.56251	1.75407	1.40356	1.75429	1.3871	1.75407	1.39214
1.75528	0.275611	1.75553	0.806141	1.75531	0.930144	1.7553	1.57975	1.75531	1.3798	1.75552	1.38879	1.7553	1.56257	1.75532	1.40238	1.75553	1.38704	1.75531	1.39207
1.75653	0.27542	1.75678	0.806406	1.75656	0.930405	1.75655	1.57954	1.75656	1.3796	1.75676	1.3885	1.75655	1.56262	1.75656	1.40144	1.75678	1.38699	1.75656	1.39231
1.75777	0.275219	1.75802	0.806449	1.7578	0.930646	1.75779	1.57907	1.7578	1.37939	1.75801	1.38884	1.75779	1.56263	1.75781	1.40098	1.75802	1.38693	1.7578	1.3927
1.75902	0.274918	1.75927	0.806444	1.75904	0.930889	1.75903	1.57859	1.75905	1.37919	1.75925	1.38935	1.75903	1.56243	1.75905	1.40118	1.75927	1.38691	1.75905	1.39308
1.76026	0.274546	1.76051	0.80644	1.76029	0.93113	1.76028	1.57811	1.76029	1.37899	1.7605	1.38994	1.76028	1.56217	1.76029	1.40141	1.76051	1.38703	1.76029	1.39347
1.76151	0.274166	1.76176	0.806435	1.76153	0.931371	1.76152	1.57763	1.76154	1.37879	1.76174	1.39053	1.76152	1.5619	1.76154	1.40164	1.76175	1.38739	1.76154	1.39386
1.76275	0.27379	1.763	0.80643	1.76278	0.931571	1.76277	1.57715	1.76278	1.37871	1.76299	1.39111	1.76277	1.56164	1.76278	1.40187	1.763	1.38776	1.76278	1.39425
1.764	0.273412	1.76425	0.80643	1.76402	0.931672	1.76401	1.57667	1.76402	1.37863	1.76423	1.3917	1.76401	1.56137	1.76403	1.4021	1.76424	1.38812	1.76402	1.39452
1.76524	0.273034	1.76549	0.806482	1.76527	0.931744	1.76526	1.5763	1.76527	1.37835	1.76547	1.39231	1.76526	1.56111	1.76527	1.40258	1.76549	1.38848	1.76527	1.39456
1.76649	0.272634	1.76673	0.806723	1.76651	0.93181	1.7665	1.57598	1.76651	1.37807	1.76672	1.39311	1.7665	1.56122	1.76652	1.40325	1.76673	1.38885	1.76651	1.39453
1.76773	0.272037	1.76798	0.807103	1.76776	0.931875	1.76775	1.57568	1.76776	1.37778	1.76796	1.39394	1.76775	1.56137	1.76776	1.40374	1.76798	1.38924	1.76776	1.39449
1.76897	0.271424	1.76922	0.807457	1.769	0.931939	1.76899	1.57538	1.769	1.37749	1.76921	1.39439	1.76899	1.56151	1.76901	1.40422	1.76922	1.38963	1.769	1.39445
1.77022	0.270822	1.77047	0.807809	1.77024	0.932005	1.77024	1.57508	1.77025	1.37721	1.77045	1.39482	1.77024	1.56164	1.77025	1.40471	1.77047	1.38968	1.77025	1.39441
1.77146	0.270272	1.77171	0.808192	1.77149	0.932069	1.77148	1.57478	1.77149	1.37689	1.7717	1.3953	1.77148	1.56178	1.7715	1.40519	1.77171	1.3897	1.77149	1.39437
1.77271	0.269723	1.77296	0.808579	1.77273	0.931659	1.77273	1.57448	1.77274	1.37649	1.77294	1.39579	1.77272	1.56191	1.77274	1.40568	1.77296	1.38971	1.77274	1.39434
1.77395	0.269171	1.7742	0.808897	1.77398	0.931216	1.77397	1.57411	1.77398	1.37599	1.77419	1.39626	1.77397	1.56205	1.77398	1.40605	1.7742	1.38973	1.77398	1.39435
1.7752	0.268621	1.77545	0.809002	1.77522	0.930758	1.77521	1.57384	1.77523	1.37548	1.77543	1.39649	1.77521	1.56207	1.77523	1.40598	1.77544	1.38974	1.77523	1.39418
1.77644	0.268072	1.77669	0.808876	1.77647	0.930301	1.77646	1.57375	1.77647	1.37496	1.77668	1.39608	1.77646	1.562	1.77647	1.40569	1.77669	1.38975	1.77647	1.39397
1.77769	0.267524	1.77794	0.808737	1.77771	0.929845	1.7777	1.57366	1.77771	1.37445	1.77792	1.39546	1.7777	1.56158	1.77772	1.40532	1.77793	1.38973	1.77771	1.39377
1.77893	0.267066	1.77918	0.808598	1.77896	0.929387	1.77895	1.57357	1.77896	1.37393	1.77916	1.3948	1.77895	1.56111	1.77896	1.40494	1.77918	1.38973	1.77896	1.39357
1.78018	0.266656	1.78042	0.808459	1.7802	0.928929	1.78019	1.57348	1.7802	1.37342	1.78041	1.39413	1.78019	1.56064	1.78021	1.40456	1.78042	1.3898	1.7802	1.39336
1.78142	0.266248	1.78167	0.808321	1.78144	0.928606	1.78144	1.5734	1.78145	1.37311	1.78165	1.39346	1.78144	1.56017	1.78145	1.40418	1.78167	1.38987	1.78145	1.39316
1.78266	0.265866	1.78291	0.808182	1.78269	0.928358	1.78268	1.57333	1.78269	1.37293	1.7829	1.39279	1.78268	1.5597	1.7827	1.40381	1.78291	1.38994	1.78269	1.39297
1.78391	0.265492	1.78416	0.808027	1.78393	0.92798	1.78393	1.5733	1.78394	1.37286	1.78414	1.39212	1.78392	1.55929	1.78394	1.40338	1.78416	1.39002	1.78394	1.39286
1.78515	0.265116	1.7854	0.807741	1.78518	0.927595	1.78517	1.57311	1.78518	1.37281	1.78539	1.39193	1.78517	1.55902	1.78519	1.40296	1.7854	1.39009	1.78518	1.39281
1.7864	0.264757	1.78665	0.807434	1.78642	0.927209	1.78642	1.57291	1.78642	1.37275	1.78663	1.39188	1.78641	1.55878	1.78643	1.4026	1.78665	1.39008	1.78643	1.39275
1.78764	0.264424	1.78789	0.807123	1.78767	0.926826	1.78766	1.57271	1.78767	1.37269	1.78788	1.39192	1.78766	1.55856	1.78767	1.40226	1.78789	1.39003	1.78767	1.3927
1.78889	0.264064	1.78914	0.806815	1.78891	0.926439	1.7889	1.57249	1.78891	1.37264	1.78912	1.39196	1.7889	1.55834	1.78892	1.40188	1.78913	1.38966	1.78892	1.39264
1.79013	0.263761	1.79038	0.806505	1.79016	0.926104	1.79015	1.57228	1.79016	1.37257	1.79036	1.39201	1.79015	1.55811	1.79016	1.4015	1.79038	1.38926	1.79016	1.39259
1.79138	0.263755	1.79163	0.806195	1.7914	0.925884	1.79139	1.57207	1.7914	1.37251	1.79161	1.39206	1.79139	1.55789	1.79141	1.40112	1.79162	1.38887	1.7914	1.39257
1.79262	0.263842	1.79287	0.805927	1.79265	0.925942	1.79264	1.5719	1.79265	1.37244	1.79285	1.3921	1.79264	1.55767	1.79265	1.40066	1.79287	1.38848	1.79265	1.39249
1.79387	0.263861	1.79411	0.805665	1.79389	0.926081	1.79388	1.57184	1.79389	1.37237	1.7941	1.39201	1.79388	1.55718	1.7939	1.4001	1.79411	1.38808	1.79389	1.3922
1.79511	0.263758	1.79536	0.805395	1.79513	0.926224	1.79513	1.57182	1.79514	1.3723	1.79534	1.39184	1.79513	1.55682	1.79514	1.39948	1.79536	1.38763	1.79514	1.39189
1.79635	0.263621	1.7966	0.805125	1.79638	0.926367	1.79637	1.5718	1.79638	1.37224	1.79659	1.39195	1.79637	1.55687	1.79639	1.39885	1.7966	1.38709	1.79638	1.39158
1.7976	0.263485	1.79785	0.804855	1.79762	0.92651	1.79761	1.57178	1.79763	1.37217	1.79783	1.39209	1.79761	1.55693	1.79763	1.39822	1.79784	1.38651	1.79763	1.39127
1.79884	0.263348	1.79909	0.804584	1.79887	0.926653	1.79886	1.57177	1.79887	1.37213	1.79908	1.39222	1.79886	1.557	1.79888	1.39759	1.79909	1.38588	1.79887	1.39097
1.80009	0.263212	1.80034	0.804314	1.80011	0.927208	1.8001	1.57175	1.80011	1.37219	1.80032	1.39235	1.8001	1.55707	1.80012	1.39696	1.80033	1.38524	1.80011	1.3907
1.80133	0.263076	1.80158	0.804169	1.80136	0.927558	1.80135	1.57189	1.80136	1.37204	1.80157	1.39249	1.80135	1.55714	1.80136	1.3964	1.80158	1.38461	1.80136	1.39059
1.80258	0.262875	1.80282	0.804209	1.8026	0.927622	1.80259	1.57221	1.8026	1.3718	1.80281	1.39257	1.80259	1.55716	1.80261	1.3961	1.80282	1.38398	1.8026	1.39092
1.80382	0.262624	1.80407	0.804231	1.80385	0.927667	1.80384	1.57259	1.80385	1.37154	1.80405	1.39253	1.80384	1.55714	1.80385	1.39589	1.80407	1.38334	1.80385	1.39138
1.80507	0.262366	1.80531	0.804251	1.80509	0.927711	1.80508	1.57299	1.80509	1.37129	1.8053	1.39224	1.80508	1.55677	1.8051	1.39572	1.80531	1.38273	1.80509	1.39182
1.80631	0.262254	1.80656	0.804272	1.80634	0.927759	1.80633	1.57339	1.80634	1.37103	1.80654	1.39189	1.80633	1.5563	1.80634	1.39555	1.80656	1.38215	1.80634	1.39224
1.80756	0.262192	1.8078	0.804292	1.80758	0.927808	1.80757	1.57378	1.80758	1.37078	1.80779	1.39153	1.80757	1.55581	1.80759	1.39538	1.8078	1.38186	1.80758	1.39269
1.8088	0.26213	1.80905	0.804312	1.80882	0.927395	1.80882	1.57418	1.80883	1.37032	1.80903	1.39117	1.80882	1.55531	1.80883	1.39522	1.80905	1.38158	1.80883	1.39316
1.81004	0.262068	1.81029	0.804289	1.81007	0.926609	1.81006	1.57449	1.81007	1.3699	1.81028	1.39081	1.81006	1.55482	1.81008	1.39505	1.81029	1.3813	1.81007	1.39356
1.81129	0.262006	1.81154	0.803872	1.81131	0.926057	1.8113	1.57459	1.81132	1.36969	1.81152	1.39045	1.8113	1.55432	1.81132	1.39544	1.81153	1.38102	1.81132	1.3938
1.81253	0.261944	1.81278	0.803508	1.81256	0.925601	1.81255	1.57447	1.81256	1.36952	1.81277	1.39014	1.81255	1.5538	1.81256	1.3961	1.81278	1.38074	1.81256	1.3938
1.81378	0.26181	1.81403	0.803167	1.8138	0.925143	1.81379	1.57428	1.8138	1.36936	1.81401	1.38988	1.81379	1.55303	1.81381	1.3965	1.81402	1.3806	1.8138	1.39373
1.81502	0.261481	1.81527	0.802829	1.81505	0.924686	1.81504	1.57411	1.81505	1.3692	1.81526	1.38967	1.81504	1.55204	1.81505	1.39684	1.81527	1.38057	1.81505	1.39367
1.81627	0.261096	1.81652	0.802491	1.81629	0.924228	1.81628	1.57393	1.81629	1.36904	1.8165	1.38947	1.81628	1.55099	1.8163	1.39717	1.81651	1.38007	1.81629	1.39361
1.81751	0.260848	1.81776	0.802151	1.81754	0.92385	1.81753	1.57375	1.81754	1.36889	1.81774	1.38927	1.81753	1.54995	1.81754	1.39751	1.81776	1.37943	1.81754	1.39355
1.81876	0.26074	1.819	0.801814	1.81878	0.923815	1.81877	1.57359	1.81878	1.36879	1.81899	1.38906	1.81877	1.54891	1.81879	1.39784	1.819	1.37879	1.81878	1.39334
1.82	0.260663	1.82025	0.801682	1.82003	0.923725	1.82002	1.57365	1.82003	1.36889	1.82023	1.38886	1.82001	1.54787	1.82003	1.39782	1.82025	1.37814	1.82003	1.39298
1.82124	0.260585	1.82149	0.801625	1.82127	0.923569	1.82126	1.57413	1.82127	1.36906	1.82148	1.38854	1.82126	1.54699	1.82128	1.39717	1.82149	1.3775	1.82127	1.39261
1.82249	0.260508	1.82274	0.801586	1.82251	0.923407	1.82251	1.57472	1.82252	1.36922	1.82272	1.38819	1.8225	1.54633	1.82252	1.39669	1.82273	1.37681	1.82252	1.39224
1.82373	0.26043	1.82398	0.801546	1.82376	0.923246	1.82375	1.5753	1.82376	1.36938	1.82397	1.38763	1.82375	1.54597	1.82377	1.39638	1.82398	1.37589	1.82376	1.39188
1.82498	0.260353	1.82523	0.801503	1.825	0.923085	1.82499	1.57588	1.825	1.36955	1.82521	1.38699	1.82499	1.5457	1.82501	1.39609	1.82522	1.37507	1.825	1.39151
1.82622	0.260579	1.82647	0.80146	1.82625	0.922923	1.82624	1.57647	1.82625	1.36975	1.82645	1.38635	1.82624	1.54543	1.82625	1.39579	1.82647	1.37462	1.82625	1.39114
1.82747	0.260976	1.82771	0.801417	1.82749	0.922781	1.82748	1.57706	1.82749	1.37012	1.8277	1.38571	1.82748	1.54515	1.8275	1.3955	1.82771	1.37427	1.82749	1.3908
1.82871	0.261415	1.82896	0.801247	1.82874	0.92261	1.82873	1.5776	1.82874	1.37029	1.82894	1.38506	1.82873	1.54488	1.82874	1.39521	1.82896	1.37391	1.82874	1.39052
1.82996	0.262018	1.8302	0.800826	1.82998	0.922399	1.82997	1.57799	1.82998	1.37032	1.83019	1.38446	1.82997	1.54461	1.82999	1.39507	1.8302	1.37355	1.82998	1.39017
1.8312	0.262674	1.83145	0.800012	1.83123	0.92218	1.83122	1.57828	1.83123	1.37032	1.83143	1.38416	1.83122	1.54436	1.83123	1.39498	1.83145	1.37319	1.83123	1.38974
1.83245	0.263329	1.83269	0.7991	1.83247	0.921961	1.83246	1.57855	1.83247	1.37033	1.83268	1.384	1.83246	1.54393	1.83248	1.39491	1.83269	1.37313	1.83247	1.38931
1.83369	0.263984	1.83394	0.798187	1.83371	0.921743	1.83371	1.57883	1.83372	1.37034	1.83392	1.38386	1.8337	1.54342	1.83372	1.39485	1.83394	1.37318	1.83372	1.38887
1.83493	0.26464	1.83518	0.797275	1.83496	0.921525	1.83495	1.5791	1.83496	1.37034	1.83517	1.38373	1.83495	1.54291	1.83497	1.39479	1.83518	1.37321	1.83496	1.38844
1.83618	0.265295	1.83643	0.796363	1.8362	0.921316	1.8362	1.57938	1.83621	1.37043	1.83641	1.38359	1.83619	1.54239	1.83621	1.39473	1.83642	1.37323	1.83621	1.388
1.83742	0.265907	1.83767	0.795491	1.83745	0.921095	1.83744	1.57951	1.83745	1.37047	1.83766	1.38346	1.83744	1.54188	1.83746	1.39467	1.83767	1.37325	1.83745	1.38771
1.83867	0.266401	1.83892	0.794812	1.83869	0.920811	1.83868	1.57961	1.83869	1.37039	1.8389	1.38333	1.83868	1.54137	1.8387	1.39477	1.83891	1.37326	1.83869	1.38747
1.83991	0.266838	1.84016	0.794434	1.83994	0.920509	1.83993	1.57987	1.83994	1.37029	1.84014	1.38333	1.83993	1.54113	1.83994	1.39496	1.84016	1.37328	1.83994	1.38718
1.84116	0.267199	1.8414	0.794157	1.84118	0.920209	1.84117	1.58024	1.84118	1.37018	1.84139	1.38337	1.84117	1.54107	1.84119	1.39504	1.8414	1.37327	1.84118	1.38687
1.8424	0.267522	1.84265	0.793888	1.84243	0.919906	1.84242	1.58061	1.84243	1.37007	1.84263	1.38334	1.84242	1.54113	1.84243	1.39504	1.84265	1.3732	1.84243	1.38657
1.84365	0.267843	1.84389	0.793621	1.84367	0.919604	1.84366	1.58098	1.84367	1.36996	1.84388	1.3833	1.84366	1.54121	1.84368	1.39504	1.84389	1.37319	1.84367	1.38627
1.84489	0.268164	1.84514	0.793353	1.84492	0.919316	1.84491	1.58135	1.84492	1.36978	1.84512	1.38325	1.84491	1.5413	1.84492	1.39504	1.84514	1.37323	1.84492	1.38596
1.84614	0.268485	1.84638	0.793084	1.84616	0.919135	1.84615	1.58175	1.84616	1.36952	1.84637	1.38321	1.84615	1.54138	1.84617	1.39504	1.84638	1.37327	1.84616	1.3856
1.84738	0.268805	1.84763	0.792921	1.8474	0.919119	1.8474	1.58223	1.84741	1.36943	1.84761	1.38316	1.84739	1.54147	1.84741	1.39503	1.84763	1.37331	1.84741	1.38521
1.84862	0.269126	1.84887	0.792668	1.84865	0.919145	1.84864	1.58235	1.84865	1.3695	1.84886	1.38308	1.84864	1.54154	1.84865	1.39499	1.84887	1.37335	1.84865	1.38505
1.84987	0.26936	1.85012	0.792241	1.84989	0.919171	1.84989	1.58219	1.8499	1.36957	1.8501	1.38291	1.84988	1.5416	1.8499	1.39498	1.85011	1.37339	1.8499	1.38497
1.85111	0.269522	1.85136	0.79177	1.85114	0.919196	1.85113	1.58204	1.85114	1.36965	1.85135	1.38276	1.85113	1.54179	1.85114	1.39503	1.85136	1.3737	1.85114	1.38488
1.85236	0.269623	1.85261	0.791304	1.85238	0.919222	1.85237	1.58188	1.85238	1.36972	1.85259	1.38261	1.85237	1.54201	1.85239	1.39509	1.8526	1.37399	1.85238	1.3848
1.8536	0.269474	1.85385	0.790834	1.85363	0.919248	1.85362	1.58173	1.85363	1.36979	1.85383	1.38247	1.85362	1.54223	1.85363	1.39515	1.85385	1.37416	1.85363	1.38472
1.85485	0.269169	1.85509	0.790364	1.85487	0.919056	1.85486	1.58158	1.85487	1.36986	1.85508	1.38233	1.85486	1.54245	1.85488	1.39522	1.85509	1.3743	1.85487	1.38471
1.85609	0.268863	1.85634	0.789904	1.85611	0.918905	1.85611	1.58134	1.85612	1.36987	1.85632	1.38219	1.85611	1.54267	1.85612	1.39528	1.85634	1.37444	1.85612	1.38489
1.85733	0.268558	1.85758	0.789542	1.85736	0.918858	1.85735	1.58103	1.85736	1.36981	1.85757	1.38202	1.85735	1.54275	1.85737	1.39538	1.85758	1.37457	1.85736	1.38483
1.85858	0.268252	1.85883	0.789567	1.8586	0.918833	1.8586	1.5807	1.85861	1.36973	1.85881	1.38161	1.85859	1.54252	1.85861	1.39543	1.85883	1.37471	1.85861	1.38451
1.85982	0.267946	1.86007	0.789711	1.85985	0.918806	1.85984	1.58036	1.85985	1.36965	1.86006	1.38118	1.85984	1.54216	1.85986	1.39528	1.86007	1.37488	1.85985	1.38413
1.86107	0.267653	1.86132	0.789856	1.86109	0.918778	1.86109	1.58002	1.8611	1.36957	1.8613	1.38079	1.86108	1.54181	1.8611	1.39503	1.86132	1.37511	1.8611	1.38373
1.86231	0.267397	1.86256	0.79	1.86234	0.918751	1.86233	1.57968	1.86234	1.36949	1.86255	1.38041	1.86233	1.54145	1.86234	1.39479	1.86256	1.37542	1.86234	1.38332
1.86356	0.267163	1.86381	0.790144	1.86358	0.91889	1.86357	1.57934	1.86359	1.36959	1.86379	1.38002	1.86357	1.5411	1.86359	1.39454	1.8638	1.37576	1.86359	1.38291
1.8648	0.266978	1.86505	0.790294	1.86483	0.91925	1.86482	1.57896	1.86483	1.36992	1.86503	1.37964	1.86482	1.54075	1.86483	1.39429	1.86505	1.3761	1.86483	1.38223
1.86605	0.266851	1.8663	0.790469	1.86607	0.919581	1.86606	1.57857	1.86607	1.3705	1.86628	1.37925	1.86606	1.54039	1.86608	1.39402	1.86629	1.37643	1.86607	1.38136
1.86729	0.266739	1.86754	0.790742	1.86732	0.919836	1.86731	1.57826	1.86732	1.37121	1.86752	1.37906	1.86731	1.54029	1.86732	1.39372	1.86754	1.37677	1.86732	1.38076
1.86854	0.266627	1.86878	0.791065	1.86856	0.920092	1.86855	1.57798	1.86856	1.37191	1.86877	1.37895	1.86855	1.54044	1.86857	1.39338	1.86878	1.37708	1.86856	1.38034
1.86978	0.266517	1.87003	0.791395	1.8698	0.920348	1.8698	1.5777	1.86981	1.37261	1.87001	1.37879	1.8698	1.54082	1.86981	1.39303	1.87003	1.37715	1.86981	1.37992
1.87102	0.266405	1.87127	0.791726	1.87105	0.920603	1.87104	1.57742	1.87105	1.37332	1.87126	1.37861	1.87104	1.54133	1.87106	1.39268	1.87127	1.37703	1.87105	1.37951
1.87227	0.266293	1.87252	0.792058	1.87229	0.920801	1.87229	1.57714	1.8723	1.37394	1.8725	1.37843	1.87228	1.54184	1.8723	1.39232	1.87251	1.37685	1.8723	1.37909
1.87351	0.266158	1.87376	0.792388	1.87354	0.920703	1.87353	1.57692	1.87354	1.37435	1.87375	1.37826	1.87353	1.54235	1.87355	1.39197	1.87376	1.37667	1.87354	1.37877
1.87476	0.266003	1.87501	0.792651	1.87478	0.920232	1.87478	1.57688	1.87479	1.37448	1.87499	1.37808	1.87477	1.54286	1.87479	1.39164	1.875	1.37649	1.87479	1.37868
1.876	0.265902	1.87625	0.792683	1.87603	0.919624	1.87602	1.57699	1.87603	1.37444	1.87624	1.3779	1.87602	1.54356	1.87603	1.39153	1.87625	1.37633	1.87603	1.3787
1.87725	0.265971	1.87749	0.792467	1.87727	0.919016	1.87726	1.57711	1.87728	1.37438	1.87748	1.37767	1.87726	1.54449	1.87728	1.3917	1.87749	1.37616	1.87727	1.37872
1.87849	0.266138	1.87874	0.792129	1.87852	0.918408	1.87851	1.57724	1.87852	1.37433	1.87872	1.37752	1.87851	1.54535	1.87852	1.39201	1.87874	1.37627	1.87852	1.37874
1.87974	0.266304	1.87998	0.791788	1.87976	0.917799	1.87975	1.57737	1.87976	1.37427	1.87997	1.37746	1.87975	1.54607	1.87977	1.39236	1.87998	1.37662	1.87976	1.37876
1.88098	0.26647	1.88123	0.791447	1.88101	0.917191	1.881	1.5775	1.88101	1.3742	1.88121	1.37739	1.881	1.54677	1.88101	1.39271	1.88123	1.37695	1.88101	1.37878
1.88223	0.266637	1.88247	0.791106	1.88225	0.916701	1.88224	1.57762	1.88225	1.37397	1.88246	1.37733	1.88224	1.54747	1.88226	1.39305	1.88247	1.37726	1.88225	1.3788
1.88347	0.266803	1.88372	0.79076	1.88349	0.916368	1.88349	1.57747	1.8835	1.37366	1.8837	1.37726	1.88349	1.54818	1.8835	1.3934	1.88372	1.37758	1.8835	1.37881
1.88471	0.26704	1.88496	0.790411	1.88474	0.916102	1.88473	1.57699	1.88474	1.3734	1.88495	1.3772	1.88473	1.5488	1.88475	1.39351	1.88496	1.37789	1.88474	1.37868
1.88596	0.267402	1.88621	0.790138	1.88598	0.915847	1.88598	1.57636	1.88599	1.37316	1.88619	1.37727	1.88597	1.54915	1.88599	1.39345	1.8862	1.3782	1.88599	1.37832
1.8872	0.267815	1.88745	0.789923	1.88723	0.91559	1.88722	1.5757	1.88723	1.37291	1.88744	1.37743	1.88722	1.54935	1.88723	1.39346	1.88745	1.37835	1.88723	1.37786
1.88845	0.268	1.8887	0.789708	1.88847	0.915335	1.88847	1.57505	1.88847	1.37267	1.88868	1.37757	1.88846	1.54954	1.88848	1.39353	1.88869	1.37815	1.88847	1.37739
1.88969	0.267958	1.88994	0.789492	1.88972	0.915079	1.88971	1.57439	1.88972	1.37242	1.88993	1.37771	1.88971	1.54973	1.88972	1.39359	1.88994	1.37773	1.88972	1.37693
1.89094	0.267873	1.89118	0.789277	1.89096	0.914856	1.89095	1.57375	1.89097	1.37237	1.89117	1.37785	1.89095	1.54992	1.89097	1.39365	1.89118	1.37729	1.89096	1.37646
1.89218	0.267789	1.89243	0.789122	1.89221	0.914746	1.8922	1.57323	1.89221	1.37252	1.89241	1.37799	1.8922	1.55011	1.89221	1.39372	1.89243	1.37684	1.89221	1.37607
1.89343	0.267709	1.89367	0.789253	1.89345	0.91477	1.89344	1.57273	1.89345	1.37274	1.89366	1.37813	1.89344	1.5503	1.89346	1.39377	1.89367	1.3764	1.89345	1.37579
1.89467	0.267632	1.89492	0.789504	1.8947	0.914843	1.89469	1.57206	1.8947	1.37301	1.8949	1.37824	1.89468	1.55063	1.8947	1.39379	1.89492	1.37595	1.8947	1.37568
1.89592	0.267534	1.89616	0.789685	1.89594	0.914917	1.89593	1.57126	1.89594	1.37329	1.89615	1.37831	1.89593	1.55106	1.89595	1.39369	1.89616	1.37551	1.89594	1.37565
1.89716	0.26726	1.89741	0.789852	1.89718	0.91499	1.89718	1.57046	1.89719	1.37358	1.89739	1.37834	1.89717	1.55143	1.89719	1.39347	1.89741	1.37509	1.89719	1.37563
1.8984	0.26676	1.89865	0.79002	1.89843	0.915063	1.89842	1.56966	1.89843	1.37387	1.89864	1.37835	1.89842	1.55174	1.89844	1.39324	1.89865	1.37476	1.89843	1.3756
1.89965	0.266281	1.8999	0.790188	1.89967	0.915156	1.89967	1.56886	1.89968	1.3742	1.89988	1.37836	1.89966	1.55206	1.89968	1.39302	1.89989	1.3745	1.89968	1.37558
1.90089	0.26589	1.90114	0.790355	1.90092	0.915307	1.90091	1.56799	1.90092	1.37463	1.90113	1.37837	1.90091	1.55238	1.90092	1.39279	1.90114	1.37425	1.90092	1.37557
1.90214	0.26558	1.90238	0.790343	1.90216	0.915491	1.90215	1.56693	1.90217	1.37505	1.90237	1.37838	1.90215	1.5527	1.90217	1.39257	1.90238	1.37401	1.90217	1.37561
1.90338	0.26527	1.90363	0.790165	1.90341	0.915677	1.9034	1.56607	1.90341	1.37529	1.90362	1.37842	1.9034	1.55297	1.90341	1.39244	1.90363	1.37376	1.90341	1.37577
1.90463	0.264961	1.90488	0.789956	1.90465	0.915863	1.90464	1.56562	1.90465	1.37549	1.90486	1.37852	1.90464	1.55314	1.90466	1.39236	1.90487	1.37352	1.90465	1.376
1.90587	0.264652	1.90612	0.789736	1.90589	0.916049	1.90589	1.56517	1.9059	1.37569	1.9061	1.37859	1.90589	1.55347	1.9059	1.39215	1.90612	1.37322	1.9059	1.37625
1.90712	0.264342	1.90736	0.789516	1.90714	0.916235	1.90713	1.56472	1.90714	1.37589	1.90735	1.37862	1.90713	1.55399	1.90715	1.3919	1.90736	1.37287	1.90714	1.37649
1.90836	0.264132	1.90861	0.789297	1.90838	0.91642	1.90838	1.56428	1.90839	1.37607	1.90859	1.37864	1.90837	1.55452	1.90839	1.39166	1.90861	1.37252	1.90839	1.37673
1.9096	0.26414	1.90985	0.789078	1.90963	0.916505	1.90962	1.56386	1.90963	1.37609	1.90984	1.37866	1.90962	1.55505	1.90964	1.39141	1.90985	1.37218	1.90963	1.37695
1.91085	0.26425	1.9111	0.788958	1.91087	0.916545	1.91087	1.56376	1.91088	1.37592	1.91108	1.37868	1.91086	1.55554	1.91088	1.39116	1.91109	1.37184	1.91088	1.37698
1.91209	0.264418	1.91234	0.789016	1.91212	0.916613	1.91211	1.564	1.91212	1.37588	1.91233	1.3787	1.91211	1.55602	1.91213	1.39088	1.91234	1.3715	1.91212	1.37676
1.91334	0.264684	1.91359	0.78922	1.91336	0.916693	1.91335	1.56413	1.91337	1.37594	1.91357	1.3787	1.91335	1.55646	1.91337	1.39054	1.91358	1.37116	1.91336	1.37639
1.91458	0.264959	1.91483	0.789477	1.91461	0.916774	1.9146	1.56422	1.91461	1.376	1.91481	1.37865	1.9146	1.55672	1.91461	1.39018	1.91483	1.37089	1.91461	1.37591
1.91583	0.265235	1.91607	0.789734	1.91585	0.916855	1.91584	1.56431	1.91586	1.37605	1.91606	1.37858	1.91584	1.55676	1.91586	1.38981	1.91607	1.37075	1.91585	1.37543
1.91707	0.265511	1.91732	0.78999	1.9171	0.916936	1.91709	1.56441	1.9171	1.37611	1.9173	1.37851	1.91709	1.5567	1.9171	1.38945	1.91732	1.37068	1.9171	1.37494
1.91832	0.265788	1.91856	0.790246	1.91834	0.916932	1.91833	1.5645	1.91834	1.3762	1.91855	1.37843	1.91833	1.55664	1.91835	1.38909	1.91856	1.37064	1.91834	1.37445
1.91956	0.266023	1.91981	0.790436	1.91959	0.916766	1.91958	1.5646	1.91959	1.37638	1.91979	1.37836	1.91958	1.55658	1.91959	1.38873	1.91981	1.37059	1.91959	1.37412
1.92081	0.266034	1.92105	0.790306	1.92083	0.916551	1.92082	1.56477	1.92083	1.37654	1.92104	1.37828	1.92082	1.55652	1.92084	1.38841	1.92105	1.37054	1.92083	1.37414
1.92205	0.265795	1.9223	0.789899	1.92207	0.916338	1.92207	1.56506	1.92208	1.37667	1.92228	1.37817	1.92206	1.55645	1.92208	1.38828	1.9223	1.3705	1.92208	1.37434
1.92329	0.265546	1.92354	0.789407	1.92332	0.916124	1.92331	1.56544	1.92332	1.37679	1.92353	1.37803	1.92331	1.55633	1.92333	1.38847	1.92354	1.37044	1.92332	1.37458
1.92454	0.265266	1.92479	0.78889	1.92456	0.91591	1.92456	1.56583	1.92457	1.37691	1.92477	1.37791	1.92455	1.55606	1.92457	1.38888	1.92478	1.37032	1.92457	1.37482
1.92578	0.264955	1.92603	0.788374	1.92581	0.915697	1.9258	1.56621	1.92581	1.37704	1.92602	1.3778	1.9258	1.55566	1.92582	1.38929	1.92603	1.37003	1.92581	1.37505
1.92703	0.264644	1.92728	0.787857	1.92705	0.915531	1.92704	1.56659	1.92705	1.37711	1.92726	1.37769	1.92704	1.55525	1.92706	1.3897	1.92727	1.36963	1.92705	1.37529
1.92827	0.264333	1.92852	0.78736	1.9283	0.915546	1.92829	1.56694	1.9283	1.37698	1.9285	1.37759	1.92829	1.55485	1.9283	1.39011	1.92852	1.36921	1.9283	1.37548
1.92952	0.264022	1.92976	0.786832	1.92954	0.915888	1.92953	1.5672	1.92954	1.3764	1.92975	1.37749	1.92953	1.55445	1.92955	1.39052	1.92976	1.36881	1.92954	1.37542
1.93076	0.263711	1.93101	0.786326	1.93079	0.916473	1.93078	1.56733	1.93079	1.37536	1.93099	1.37741	1.93078	1.55401	1.93079	1.39095	1.93101	1.36842	1.93079	1.37507
1.93201	0.263361	1.93225	0.786075	1.93203	0.917059	1.93202	1.56734	1.93203	1.37422	1.93224	1.37737	1.93202	1.55341	1.93204	1.39145	1.93225	1.36799	1.93203	1.3747
1.93325	0.26294	1.9335	0.786064	1.93327	0.917643	1.93327	1.56735	1.93328	1.37309	1.93348	1.3775	1.93327	1.55284	1.93328	1.39203	1.9335	1.36763	1.93328	1.37433
1.9345	0.262505	1.93474	0.786053	1.93452	0.918228	1.93451	1.56736	1.93452	1.37196	1.93473	1.3778	1.93451	1.55266	1.93453	1.39264	1.93474	1.36738	1.93452	1.37396
1.93574	0.262086	1.93599	0.786043	1.93576	0.918829	1.93576	1.56737	1.93577	1.37082	1.93597	1.3781	1.93575	1.55251	1.93577	1.39324	1.93599	1.36716	1.93577	1.37358
1.93698	0.261694	1.93723	0.786032	1.93701	0.919584	1.937	1.56738	1.93701	1.36982	1.93722	1.3784	1.937	1.55237	1.93702	1.39385	1.93723	1.36694	1.93701	1.37321
1.93823	0.261303	1.93848	0.78613	1.93825	0.920183	1.93825	1.56735	1.93826	1.36921	1.93846	1.3787	1.93824	1.55222	1.93826	1.39446	1.93847	1.36671	1.93826	1.37284
1.93947	0.260914	1.93972	0.786512	1.9395	0.920221	1.93949	1.56728	1.9395	1.36903	1.93971	1.379	1.93949	1.55208	1.93951	1.39497	1.93972	1.36649	1.9395	1.37257
1.94072	0.260524	1.94097	0.787066	1.94074	0.920201	1.94073	1.5672	1.94074	1.3691	1.94095	1.37922	1.94073	1.55204	1.94075	1.39526	1.94096	1.36627	1.94074	1.37251
1.94196	0.260134	1.94221	0.787613	1.94199	0.920181	1.94198	1.56713	1.94199	1.36917	1.94219	1.37911	1.94198	1.55215	1.94199	1.3953	1.94221	1.36608	1.94199	1.37252
1.94321	0.259833	1.94345	0.78816	1.94323	0.92016	1.94322	1.56706	1.94323	1.36924	1.94344	1.3786	1.94322	1.55216	1.94324	1.39517	1.94345	1.36594	1.94323	1.37253
1.94445	0.259805	1.9447	0.788707	1.94447	0.92014	1.94447	1.56698	1.94448	1.36931	1.94468	1.37795	1.94447	1.55209	1.94448	1.39504	1.9447	1.36583	1.94448	1.37254
1.9457	0.259982	1.94594	0.789254	1.94572	0.920079	1.94571	1.56691	1.94572	1.36935	1.94593	1.3773	1.94571	1.55203	1.94573	1.39491	1.94594	1.36571	1.94572	1.37255
1.94694	0.26011	1.94719	0.789795	1.94696	0.919983	1.94696	1.5669	1.94697	1.36936	1.94717	1.37665	1.94695	1.55197	1.94697	1.39479	1.94719	1.36558	1.94697	1.37265
1.94819	0.260132	1.94843	0.790276	1.94821	0.919961	1.9482	1.56711	1.94821	1.36933	1.94842	1.376	1.9482	1.5519	1.94822	1.39465	1.94843	1.36546	1.94821	1.37295
1.94943	0.260065	1.94968	0.790461	1.94945	0.919991	1.94945	1.56749	1.94946	1.36931	1.94966	1.37536	1.94944	1.55184	1.94946	1.39441	1.94968	1.36533	1.94946	1.37327
1.95067	0.259996	1.95092	0.790241	1.9507	0.920021	1.95069	1.56803	1.9507	1.36928	1.95091	1.37475	1.95069	1.55176	1.9507	1.39415	1.95092	1.36521	1.9507	1.37351
1.95192	0.259928	1.95217	0.789932	1.95194	0.920052	1.95193	1.56858	1.95195	1.36926	1.95215	1.37419	1.95193	1.55147	1.95195	1.39416	1.95216	1.36512	1.95195	1.37375
1.95316	0.259859	1.95341	0.789624	1.95319	0.920082	1.95318	1.56912	1.95319	1.36923	1.95339	1.37369	1.95318	1.55095	1.95319	1.39418	1.95341	1.36491	1.95319	1.37399
1.95441	0.259791	1.95466	0.789316	1.95443	0.920065	1.95442	1.56966	1.95443	1.3692	1.95464	1.37318	1.95442	1.55042	1.95444	1.3942	1.95465	1.36445	1.95443	1.37423
1.95565	0.259765	1.9559	0.789008	1.95568	0.919938	1.95567	1.57025	1.95568	1.36913	1.95588	1.37268	1.95567	1.5499	1.95568	1.39421	1.9559	1.36397	1.95568	1.37444
1.9569	0.259905	1.95714	0.788746	1.95692	0.919794	1.95691	1.57103	1.95692	1.36899	1.95713	1.37217	1.95691	1.54938	1.95693	1.39423	1.95714	1.36349	1.95692	1.37454
1.95814	0.260053	1.95839	0.788606	1.95816	0.919712	1.95816	1.57194	1.95817	1.36885	1.95837	1.37167	1.95816	1.54887	1.95817	1.39433	1.95839	1.363	1.95817	1.37448
1.95938	0.260311	1.95963	0.788597	1.95941	0.919629	1.9594	1.57275	1.95941	1.36872	1.95962	1.37121	1.9594	1.54842	1.95942	1.39459	1.95963	1.36252	1.95941	1.37437
1.96063	0.260866	1.96088	0.788674	1.96065	0.919546	1.96065	1.57357	1.96066	1.36858	1.96086	1.37095	1.96064	1.54802	1.96066	1.39485	1.96087	1.362	1.96066	1.37427
1.96187	0.261425	1.96212	0.788751	1.9619	0.919463	1.96189	1.57438	1.9619	1.36844	1.96211	1.37099	1.96189	1.5476	1.96191	1.39511	1.96212	1.36137	1.9619	1.37416
1.96312	0.26198	1.96337	0.788828	1.96314	0.919382	1.96314	1.5752	1.96315	1.36831	1.96335	1.37103	1.96313	1.54718	1.96315	1.39537	1.96336	1.36067	1.96314	1.37405
1.96436	0.262537	1.96461	0.788905	1.96439	0.919304	1.96438	1.576	1.96439	1.36822	1.9646	1.37107	1.96438	1.54677	1.96439	1.39563	1.96461	1.35995	1.96439	1.37394
1.96561	0.263093	1.96585	0.788985	1.96563	0.919154	1.96562	1.57658	1.96564	1.36836	1.96584	1.37111	1.96562	1.54638	1.96564	1.3959	1.96585	1.35923	1.96563	1.37379
1.96685	0.263632	1.9671	0.789078	1.96688	0.918749	1.96687	1.57657	1.96688	1.36854	1.96708	1.37115	1.96687	1.54596	1.96688	1.39621	1.9671	1.35851	1.96688	1.3736
1.9681	0.264093	1.96834	0.78916	1.96812	0.918318	1.96811	1.5764	1.96812	1.36873	1.96833	1.37125	1.96811	1.54546	1.96813	1.39666	1.96834	1.3578	1.96812	1.37357
1.96934	0.264505	1.96959	0.78921	1.96937	0.917886	1.96936	1.57614	1.96937	1.36892	1.96957	1.37128	1.96935	1.54469	1.96937	1.39705	1.96959	1.35707	1.96937	1.37359
1.97059	0.264865	1.97083	0.789261	1.97061	0.917452	1.9706	1.57589	1.97061	1.36911	1.97082	1.37105	1.9706	1.54409	1.97062	1.39735	1.97083	1.35639	1.97061	1.37361
1.97183	0.264991	1.97208	0.789312	1.97185	0.917019	1.97185	1.57563	1.97186	1.3693	1.97206	1.37072	1.97184	1.54371	1.97186	1.39764	1.97208	1.35589	1.97186	1.37363
1.97307	0.264984	1.97332	0.789362	1.9731	0.916573	1.97309	1.57538	1.9731	1.36946	1.97331	1.3704	1.97309	1.54332	1.97311	1.39793	1.97332	1.35557	1.9731	1.37365
1.97432	0.264977	1.97457	0.789413	1.97434	0.916111	1.97434	1.57515	1.97435	1.3695	1.97455	1.37007	1.97433	1.54294	1.97435	1.39822	1.97456	1.35525	1.97435	1.37372
1.97556	0.264969	1.97581	0.789417	1.97559	0.915752	1.97558	1.57503	1.97559	1.36937	1.9758	1.36975	1.97558	1.54256	1.9756	1.39851	1.97581	1.35493	1.97559	1.37398
1.97681	0.264962	1.97706	0.789416	1.97683	0.915455	1.97683	1.57484	1.97684	1.36916	1.97704	1.36943	1.97682	1.54223	1.97684	1.3988	1.97705	1.35461	1.97683	1.37421
1.97805	0.264959	1.9783	0.789539	1.97808	0.915158	1.97807	1.57447	1.97808	1.36894	1.97829	1.36917	1.97807	1.54212	1.97809	1.39898	1.9783	1.35429	1.97808	1.37434
1.9793	0.265005	1.97955	0.789689	1.97932	0.914862	1.97931	1.5741	1.97933	1.36873	1.97953	1.36896	1.97931	1.542	1.97933	1.39892	1.97954	1.35395	1.97932	1.37448
1.98054	0.26519	1.98079	0.789838	1.98057	0.914565	1.98056	1.57372	1.98057	1.36852	1.98077	1.36881	1.98056	1.54151	1.98057	1.39887	1.98079	1.35351	1.98057	1.37461
1.98179	0.265395	1.98203	0.789981	1.98181	0.914266	1.9818	1.57335	1.98181	1.36831	1.98202	1.36866	1.9818	1.54102	1.98182	1.39881	1.98203	1.35298	1.98181	1.37474
1.98303	0.265766	1.98328	0.790117	1.98306	0.913962	1.98305	1.57296	1.98306	1.36812	1.98326	1.36852	1.98304	1.54053	1.98306	1.39875	1.98328	1.35247	1.98306	1.37487
1.98428	0.266468	1.98452	0.790285	1.9843	0.913638	1.98429	1.57245	1.9843	1.36801	1.98451	1.36838	1.98429	1.54004	1.98431	1.39868	1.98452	1.35196	1.9843	1.37496
1.98552	0.267165	1.98577	0.790521	1.98554	0.913292	1.98554	1.57188	1.98555	1.36798	1.98575	1.36822	1.98553	1.53957	1.98555	1.3985	1.98577	1.35141	1.98555	1.37498
1.98676	0.267865	1.98701	0.790528	1.98679	0.912946	1.98678	1.57154	1.98679	1.36795	1.987	1.36803	1.98678	1.53922	1.9868	1.3981	1.98701	1.35086	1.98679	1.37493
1.98801	0.268567	1.98826	0.790243	1.98803	0.9126	1.98803	1.57122	1.98804	1.36792	1.98824	1.36784	1.98802	1.53907	1.98804	1.39797	1.98825	1.35036	1.98803	1.37487
1.98925	0.269265	1.9895	0.789959	1.98928	0.912253	1.98927	1.5709	1.98928	1.36789	1.98948	1.36779	1.98927	1.53906	1.98928	1.39798	1.9895	1.35007	1.98928	1.37481
1.9905	0.269907	1.99074	0.789674	1.99052	0.911886	1.99052	1.57058	1.99053	1.36786	1.99073	1.36774	1.99051	1.53908	1.99053	1.398	1.99074	1.34995	1.99052	1.37476
1.99174	0.270298	1.99199	0.789389	1.99177	0.911349	1.99176	1.57026	1.99177	1.36797	1.99197	1.36769	1.99176	1.5391	1.99177	1.39801	1.99199	1.34989	1.99177	1.3747
1.99299	0.270593	1.99323	0.789051	1.99301	0.910529	1.993	1.56998	1.99301	1.36858	1.99322	1.36763	1.993	1.53912	1.99302	1.39803	1.99323	1.34982	1.99301	1.37465
1.99423	0.270906	1.99448	0.788435	1.99426	0.909823	1.99425	1.56982	1.99426	1.3691	1.99446	1.36757	1.99425	1.53914	1.99426	1.39801	1.99448	1.34976	1.99426	1.37464
1.99548	0.271304	1.99572	0.787644	1.9955	0.909108	1.99549	1.56952	1.9955	1.36955	1.99571	1.36744	1.99549	1.53903	1.99551	1.39785	1.99572	1.34969	1.9955	1.3746
1.99672	0.271722	1.99697	0.787223	1.99674	0.908391	1.99674	1.56914	1.99675	1.36999	1.99695	1.36702	1.99673	1.53847	1.99675	1.39732	1.99697	1.34963	1.99675	1.37456
1.99796	0.272141	1.99821	0.786802	1.99799	0.907676	1.99798	1.56877	1.99799	1.37044	1.9982	1.36628	1.99798	1.53791	1.998	1.39618	1.99821	1.34953	1.99799	1.37452
1.99921	0.272556	1.99946	0.786381	1.99923	0.906963	1.99923	1.56842	1.99924	1.37087	1.99944	1.36542	1.99922	1.5374	1.99924	1.39507	1.99945	1.34933	1.99924	1.37449
2.00045	0.272947	2.0007	0.785959	2.00048	0.90643	2.00047	1.56806	2.00048	1.37123	2.00069	1.36457	2.00047	1.53688	2.00049	1.39403	2.0007	1.34903	2.00048	1.37445
2.0017	0.273322	2.00195	0.785538	2.00172	0.906632	2.00172	1.56768	2.00173	1.37125	2.00193	1.36371	2.00171	1.53637	2.00173	1.39297	2.00194	1.34873	2.00172	1.37435
2.00294	0.273772	2.00319	0.78512	2.00297	0.90701	2.00296	1.56731	2.00297	1.37104	2.00318	1.36285	2.00296	1.53586	2.00298	1.39184	2.00319	1.34842	2.00297	1.37403
2.00419	0.274296	2.00443	0.784725	2.00421	0.907427	2.0042	1.56704	2.00421	1.37106	2.00442	1.36209	2.0042	1.53537	2.00422	1.39085	2.00443	1.34812	2.00421	1.37366
2.00543	0.274816	2.00568	0.784401	2.00545	0.907845	2.00545	1.567	2.00546	1.37108	2.00566	1.36185	2.00545	1.53501	2.00546	1.39016	2.00568	1.34782	2.00546	1.37333
2.00668	0.275105	2.00692	0.784122	2.0067	0.908262	2.00669	1.56696	2.0067	1.37111	2.00691	1.36207	2.00669	1.53479	2.00671	1.39019	2.00692	1.34753	2.0067	1.37301
2.00792	0.275062	2.00817	0.783842	2.00794	0.90868	2.00794	1.56692	2.00795	1.37113	2.00815	1.36259	2.00793	1.53468	2.00795	1.39029	2.00817	1.34731	2.00795	1.37268
2.00917	0.275018	2.00941	0.783561	2.00919	0.909078	2.00918	1.56688	2.00919	1.37115	2.0094	1.36312	2.00918	1.53456	2.0092	1.39039	2.00941	1.3473	2.00919	1.37235
2.01041	0.274974	2.01066	0.783279	2.01043	0.909413	2.01043	1.56684	2.01044	1.37118	2.01064	1.36364	2.01042	1.53445	2.01044	1.3905	2.01065	1.34729	2.01044	1.37205
2.01166	0.274931	2.0119	0.783114	2.01168	0.909806	2.01167	1.5667	2.01168	1.37119	2.01189	1.36417	2.01167	1.53434	2.01169	1.3906	2.0119	1.34728	2.01168	1.37185
2.0129	0.274888	2.01315	0.783436	2.01292	0.910337	2.01292	1.56635	2.01293	1.37094	2.01313	1.36469	2.01291	1.53424	2.01293	1.39068	2.01314	1.34728	2.01293	1.37181
2.01414	0.27485	2.01439	0.783923	2.01417	0.910868	2.01416	1.56566	2.01417	1.37068	2.01437	1.36515	2.01416	1.53431	2.01418	1.39041	2.01439	1.34727	2.01417	1.37188
2.01539	0.275028	2.01564	0.784519	2.01541	0.911398	2.0154	1.56494	2.01542	1.37042	2.01562	1.3654	2.0154	1.53455	2.01542	1.38987	2.01563	1.34734	2.01541	1.37194
2.01663	0.27523	2.01688	0.785112	2.01666	0.911913	2.01665	1.56422	2.01666	1.37016	2.01687	1.3652	2.01665	1.53438	2.01667	1.38915	2.01688	1.34768	2.01666	1.37201
2.01788	0.275428	2.01812	0.785707	2.0179	0.912389	2.01789	1.5635	2.0179	1.3699	2.01811	1.365	2.01789	1.53417	2.01791	1.38844	2.01812	1.34783	2.0179	1.37208
2.01912	0.275422	2.01937	0.7863	2.01914	0.912861	2.01914	1.56277	2.01915	1.36965	2.01935	1.3648	2.01913	1.53397	2.01915	1.38773	2.01937	1.3479	2.01915	1.37214
2.02037	0.275416	2.02061	0.786875	2.02039	0.913222	2.02038	1.56205	2.02039	1.36938	2.0206	1.36459	2.02038	1.53374	2.0204	1.38702	2.02061	1.34796	2.02039	1.37221
2.02161	0.27541	2.02186	0.787349	2.02163	0.913269	2.02163	1.56145	2.02164	1.36895	2.02184	1.36439	2.02162	1.53352	2.02164	1.38631	2.02186	1.34803	2.02164	1.37236
2.02286	0.275404	2.0231	0.787624	2.02288	0.913316	2.02287	1.56075	2.02288	1.36837	2.02309	1.3641	2.02287	1.5333	2.02289	1.38559	2.0231	1.3481	2.02288	1.37247
2.0241	0.275398	2.02435	0.787556	2.02412	0.913362	2.02412	1.55998	2.02413	1.36779	2.02433	1.36346	2.02411	1.53311	2.02413	1.38488	2.02434	1.34817	2.02413	1.37257
2.02535	0.27539	2.02559	0.787452	2.02537	0.913408	2.02536	1.55921	2.02537	1.3672	2.02558	1.363	2.02536	1.53304	2.02538	1.38418	2.02559	1.34835	2.02537	1.37266
2.02659	0.275289	2.02684	0.787348	2.02661	0.913455	2.02661	1.55844	2.02662	1.36662	2.02682	1.3626	2.0266	1.53303	2.02662	1.38347	2.02683	1.3488	2.02662	1.37276
2.02783	0.274984	2.02808	0.787243	2.02786	0.913506	2.02785	1.55767	2.02786	1.36604	2.02806	1.36219	2.02785	1.53301	2.02786	1.38277	2.02808	1.34953	2.02786	1.37285
2.02908	0.274679	2.02933	0.78714	2.0291	0.913859	2.02909	1.5569	2.02911	1.36545	2.02931	1.36178	2.02909	1.533	2.02911	1.38207	2.02932	1.35026	2.0291	1.37294
2.03032	0.274461	2.03057	0.787052	2.03035	0.913887	2.03034	1.5563	2.03035	1.3649	2.03055	1.36137	2.03034	1.53299	2.03035	1.38138	2.03057	1.35099	2.03035	1.37279
2.03157	0.274297	2.03181	0.787005	2.03159	0.913827	2.03158	1.5558	2.03159	1.36445	2.0318	1.36103	2.03158	1.53297	2.0316	1.38077	2.03181	1.35172	2.03159	1.37258
2.03281	0.274136	2.03306	0.786958	2.03283	0.913767	2.03283	1.55531	2.03284	1.364	2.03304	1.36102	2.03282	1.53276	2.03284	1.3803	2.03306	1.35242	2.03284	1.37236
2.03406	0.273975	2.0343	0.786911	2.03408	0.913707	2.03407	1.55481	2.03408	1.36356	2.03429	1.36126	2.03407	1.53229	2.03409	1.38013	2.0343	1.35295	2.03408	1.37214
2.0353	0.273813	2.03555	0.786866	2.03532	0.913646	2.03532	1.55431	2.03533	1.36311	2.03553	1.36164	2.03531	1.53183	2.03533	1.38003	2.03554	1.35311	2.03533	1.37193
2.03654	0.273652	2.03679	0.786824	2.03657	0.913584	2.03656	1.55381	2.03657	1.36267	2.03678	1.36199	2.03656	1.53137	2.03658	1.37994	2.03679	1.35293	2.03657	1.37171
2.03779	0.273496	2.03804	0.786778	2.03781	0.913404	2.03781	1.55332	2.03782	1.36227	2.03802	1.36237	2.0378	1.5309	2.03782	1.37985	2.03803	1.35275	2.03782	1.3715
2.03903	0.273519	2.03928	0.786727	2.03906	0.913345	2.03905	1.55293	2.03906	1.36196	2.03927	1.36276	2.03905	1.53043	2.03907	1.37975	2.03928	1.35256	2.03906	1.37142
2.04028	0.273587	2.04053	0.786507	2.0403	0.913575	2.0403	1.55275	2.04031	1.36186	2.04051	1.36315	2.04029	1.52997	2.04031	1.37971	2.04052	1.35237	2.0403	1.37147
2.04152	0.27363	2.04177	0.786344	2.04155	0.913804	2.04154	1.55255	2.04155	1.36179	2.04176	1.3635	2.04154	1.52957	2.04155	1.37996	2.04177	1.35218	2.04155	1.37146
2.04277	0.273507	2.04301	0.786406	2.04279	0.914035	2.04278	1.55236	2.04279	1.36173	2.043	1.36371	2.04278	1.52964	2.0428	1.38027	2.04301	1.35199	2.04279	1.37144
2.04401	0.273383	2.04426	0.786468	2.04404	0.914264	2.04403	1.55216	2.04404	1.36167	2.04424	1.36344	2.04403	1.52989	2.04404	1.38066	2.04426	1.35198	2.04404	1.37143
2.04526	0.27326	2.0455	0.78653	2.04528	0.914494	2.04527	1.55196	2.04528	1.36161	2.04549	1.36316	2.04527	1.53013	2.04529	1.38105	2.0455	1.35188	2.04528	1.37141
2.0465	0.273136	2.04675	0.786592	2.04652	0.914737	2.04652	1.55176	2.04653	1.36154	2.04673	1.36289	2.04651	1.53038	2.04653	1.38145	2.04675	1.35175	2.04653	1.3714
2.04775	0.273013	2.04799	0.78666	2.04777	0.91499	2.04776	1.55155	2.04777	1.36138	2.04798	1.36261	2.04776	1.53062	2.04778	1.38184	2.04799	1.35162	2.04777	1.37141
2.04899	0.272886	2.04924	0.786975	2.04901	0.915101	2.04901	1.55107	2.04902	1.3613	2.04922	1.36233	2.049	1.53087	2.04902	1.38221	2.04923	1.35149	2.04902	1.37152
2.05023	0.272645	2.05048	0.787647	2.05026	0.915212	2.05025	1.55042	2.05026	1.36129	2.05047	1.36206	2.05025	1.53111	2.05027	1.38231	2.05048	1.35136	2.05026	1.37168
2.05148	0.272241	2.05173	0.788043	2.0515	0.915323	2.0515	1.54973	2.05151	1.36128	2.05171	1.36162	2.05149	1.53119	2.05151	1.3822	2.05172	1.35123	2.05151	1.37189
2.05272	0.271849	2.05297	0.78844	2.05275	0.915433	2.05274	1.5491	2.05275	1.36127	2.05295	1.36153	2.05274	1.53096	2.05276	1.38193	2.05297	1.35095	2.05275	1.37209
2.05397	0.271742	2.05422	0.788838	2.05399	0.915545	2.05398	1.54842	2.054	1.36126	2.0542	1.36153	2.05398	1.53061	2.054	1.3817	2.05421	1.35062	2.05399	1.37229
2.05521	0.271736	2.05546	0.789236	2.05524	0.915652	2.05523	1.54771	2.05524	1.36126	2.05544	1.36154	2.05523	1.53026	2.05524	1.38144	2.05546	1.35033	2.05524	1.3725
2.05646	0.271739	2.0567	0.789633	2.05648	0.915633	2.05647	1.547	2.05648	1.36145	2.05669	1.36154	2.05647	1.52991	2.05649	1.38118	2.0567	1.35004	2.05648	1.3727
2.0577	0.271742	2.05795	0.789967	2.05773	0.915903	2.05772	1.54642	2.05773	1.36178	2.05793	1.36154	2.05771	1.52957	2.05773	1.38091	2.05795	1.34974	2.05773	1.37293
2.05895	0.271745	2.05919	0.789855	2.05897	0.916243	2.05896	1.54601	2.05897	1.36214	2.05918	1.36155	2.05896	1.52921	2.05898	1.38082	2.05919	1.34945	2.05897	1.37323
2.06019	0.271748	2.06044	0.790044	2.06021	0.916583	2.06021	1.54573	2.06022	1.3625	2.06042	1.36191	2.0602	1.52881	2.06022	1.38143	2.06044	1.34916	2.06022	1.3737
2.06144	0.271751	2.06168	0.79036	2.06146	0.916925	2.06145	1.54546	2.06146	1.36286	2.06167	1.36246	2.06145	1.52846	2.06147	1.38202	2.06168	1.34895	2.06146	1.37417
2.06268	0.271741	2.06293	0.790676	2.0627	0.917267	2.0627	1.54519	2.06271	1.36321	2.06291	1.36306	2.06269	1.52825	2.06271	1.38254	2.06292	1.34889	2.06271	1.37464
2.06392	0.271729	2.06417	0.790993	2.06395	0.917604	2.06394	1.54492	2.06395	1.36357	2.06416	1.36365	2.06394	1.52805	2.06396	1.38306	2.06417	1.34892	2.06395	1.37511
2.06517	0.271689	2.06541	0.791309	2.06519	0.91783	2.06519	1.54465	2.0652	1.36379	2.0654	1.36425	2.06518	1.52785	2.0652	1.38359	2.06541	1.34895	2.0652	1.37558
2.06641	0.271581	2.06666	0.791624	2.06644	0.918002	2.06643	1.5443	2.06644	1.36378	2.06664	1.36485	2.06643	1.52765	2.06644	1.3841	2.06666	1.34898	2.06644	1.37601
2.06766	0.271461	2.0679	0.791861	2.06768	0.918158	2.06767	1.54373	2.06769	1.36339	2.06789	1.36544	2.06767	1.52745	2.06769	1.38463	2.0679	1.34901	2.06768	1.37637
2.0689	0.271342	2.06915	0.791994	2.06893	0.918314	2.06892	1.5431	2.06893	1.36285	2.06913	1.36577	2.06892	1.52721	2.06893	1.38451	2.06915	1.34904	2.06893	1.37653
2.07015	0.271222	2.07039	0.792051	2.07017	0.918466	2.07016	1.54247	2.07017	1.36229	2.07038	1.36563	2.07016	1.52685	2.07018	1.38426	2.07039	1.34906	2.07017	1.37668
2.07139	0.271102	2.07164	0.792108	2.07141	0.918603	2.07141	1.54184	2.07142	1.36173	2.07162	1.36518	2.0714	1.52655	2.07142	1.38401	2.07164	1.34884	2.07142	1.37684
2.07264	0.270982	2.07288	0.792165	2.07266	0.918753	2.07265	1.5412	2.07266	1.36117	2.07287	1.36473	2.07265	1.52624	2.07267	1.38378	2.07288	1.34897	2.07266	1.37698
2.07388	0.271004	2.07413	0.792223	2.0739	0.91881	2.0739	1.54057	2.07391	1.36061	2.07411	1.36427	2.07389	1.5259	2.07391	1.38355	2.07412	1.34918	2.07391	1.37712
2.07512	0.271194	2.07537	0.792279	2.07515	0.918703	2.07514	1.53994	2.07515	1.3603	2.07536	1.36382	2.07514	1.52557	2.07516	1.38331	2.07537	1.34939	2.07515	1.37726
2.07637	0.27141	2.07662	0.7923	2.07639	0.918552	2.07639	1.5396	2.0764	1.36011	2.0766	1.36337	2.07638	1.52523	2.0764	1.38308	2.07661	1.3496	2.0764	1.37729
2.07761	0.27144	2.07786	0.792187	2.07764	0.918396	2.07763	1.53929	2.07764	1.36013	2.07784	1.36299	2.07763	1.5249	2.07765	1.38308	2.07786	1.34981	2.07764	1.3772
2.07886	0.271414	2.07911	0.79204	2.07888	0.918242	2.07888	1.53898	2.07889	1.36019	2.07909	1.36315	2.07887	1.52501	2.07889	1.38327	2.0791	1.35003	2.07888	1.37705
2.0801	0.271384	2.08035	0.791894	2.08013	0.918086	2.08012	1.53866	2.08013	1.36024	2.08033	1.36319	2.08012	1.52529	2.08013	1.38348	2.08035	1.35049	2.08013	1.3769
2.08135	0.271354	2.08159	0.791748	2.08137	0.917931	2.08136	1.53835	2.08137	1.3603	2.08158	1.36322	2.08136	1.52559	2.08138	1.38369	2.08159	1.35092	2.08137	1.37675
2.08259	0.271324	2.08284	0.791602	2.08262	0.917806	2.08261	1.53803	2.08262	1.36036	2.08282	1.36324	2.08261	1.52589	2.08262	1.3839	2.08284	1.35116	2.08262	1.3766
2.08384	0.271295	2.08408	0.791456	2.08386	0.917958	2.08385	1.53772	2.08386	1.36055	2.08407	1.36327	2.08385	1.52619	2.08387	1.38411	2.08408	1.35139	2.08386	1.37645
2.08508	0.271266	2.08533	0.791319	2.0851	0.917859	2.0851	1.53748	2.08511	1.3609	2.08531	1.36329	2.08509	1.5265	2.08511	1.38432	2.08533	1.35163	2.08511	1.37633
2.08633	0.271243	2.08657	0.791584	2.08635	0.917574	2.08634	1.53757	2.08635	1.3612	2.08656	1.36331	2.08634	1.5268	2.08636	1.38453	2.08657	1.35187	2.08635	1.37617
2.08757	0.271221	2.08782	0.791516	2.08759	0.917264	2.08759	1.53794	2.0876	1.36148	2.0878	1.36312	2.08758	1.52702	2.0876	1.38473	2.08781	1.35209	2.0876	1.3759
2.08881	0.271276	2.08906	0.791361	2.08884	0.916954	2.08883	1.53837	2.08884	1.36176	2.08905	1.36301	2.08883	1.52719	2.08885	1.38482	2.08906	1.3521	2.08884	1.37562
2.09006	0.271522	2.09031	0.791215	2.09008	0.916644	2.09008	1.53879	2.09009	1.36204	2.09029	1.363	2.09007	1.52741	2.09009	1.38486	2.0903	1.35178	2.09009	1.37534
2.0913	0.271801	2.09155	0.791056	2.09133	0.916335	2.09132	1.53921	2.09133	1.36232	2.09153	1.36299	2.09132	1.52763	2.09134	1.38489	2.09155	1.35126	2.09133	1.37506
2.09255	0.27208	2.0928	0.790892	2.09257	0.916329	2.09257	1.53963	2.09258	1.36257	2.09278	1.36298	2.09256	1.52785	2.09258	1.38493	2.09279	1.35071	2.09257	1.37478
2.09379	0.272359	2.09404	0.790729	2.09382	0.916646	2.09381	1.54005	2.09382	1.36273	2.09402	1.36296	2.09381	1.52807	2.09382	1.38497	2.09404	1.35015	2.09382	1.3745
2.09504	0.272639	2.09528	0.790566	2.09506	0.9173	2.09505	1.54039	2.09506	1.36279	2.09527	1.36295	2.09505	1.52829	2.09507	1.385	2.09528	1.34959	2.09506	1.37427
2.09628	0.272917	2.09653	0.790422	2.0963	0.918009	2.0963	1.54037	2.09631	1.36279	2.09651	1.36283	2.0963	1.52851	2.09631	1.38477	2.09653	1.34904	2.09631	1.37454
2.09753	0.273147	2.09777	0.790302	2.09755	0.918717	2.09754	1.5403	2.09755	1.36279	2.09776	1.36254	2.09754	1.52869	2.09756	1.38462	2.09777	1.34852	2.09755	1.37488
2.09877	0.273336	2.09902	0.790186	2.09879	0.919425	2.09879	1.54023	2.0988	1.36278	2.099	1.36224	2.09878	1.52858	2.0988	1.38468	2.09902	1.34839	2.0988	1.37523
2.10002	0.27352	2.10026	0.79007	2.10004	0.920134	2.10003	1.54015	2.10004	1.36278	2.10025	1.36194	2.10003	1.52842	2.10005	1.38477	2.10026	1.34846	2.10004	1.37558
2.10126	0.273547	2.10151	0.789954	2.10128	0.920682	2.10128	1.54008	2.10129	1.36278	2.10149	1.36164	2.10127	1.52826	2.10129	1.38486	2.1015	1.34864	2.10128	1.37592
2.1025	0.273508	2.10275	0.789838	2.10253	0.920944	2.10252	1.54	2.10253	1.36261	2.10274	1.36134	2.10252	1.5281	2.10254	1.38495	2.10275	1.34884	2.10253	1.37627
2.10375	0.273461	2.10399	0.789639	2.10377	0.920778	2.10377	1.53995	2.10378	1.36251	2.10398	1.36105	2.10376	1.52794	2.10378	1.38504	2.10399	1.34904	2.10377	1.37668
2.10499	0.273415	2.10524	0.789258	2.10502	0.920544	2.10501	1.53995	2.10502	1.36262	2.10522	1.36079	2.10501	1.52778	2.10502	1.38508	2.10524	1.34924	2.10502	1.37685
2.10624	0.273369	2.10648	0.789065	2.10626	0.92031	2.10625	1.53998	2.10627	1.36277	2.10647	1.36096	2.10625	1.52747	2.10627	1.385	2.10648	1.34944	2.10626	1.37693
2.10748	0.273327	2.10773	0.788917	2.10751	0.920075	2.1075	1.54	2.10751	1.36291	2.10771	1.36105	2.1075	1.52697	2.10751	1.38461	2.10773	1.34972	2.10751	1.377
2.10873	0.273278	2.10897	0.788769	2.10875	0.91984	2.10874	1.54003	2.10875	1.36305	2.10896	1.3611	2.10874	1.52641	2.10876	1.38412	2.10897	1.34995	2.10875	1.37707
2.10997	0.273202	2.11022	0.78862	2.10999	0.91962	2.10999	1.54005	2.11	1.36321	2.1102	1.36115	2.10998	1.52584	2.11	1.38361	2.11022	1.34997	2.11	1.37713
2.11122	0.273114	2.11146	0.788472	2.11124	0.919524	2.11123	1.54008	2.11124	1.36331	2.11145	1.36119	2.11123	1.52528	2.11125	1.38309	2.11146	1.34994	2.11124	1.3772
2.11246	0.273101	2.11271	0.788324	2.11248	0.91935	2.11248	1.54021	2.11249	1.36333	2.11269	1.36124	2.11247	1.52471	2.11249	1.38257	2.11271	1.34992	2.11249	1.37722
2.1137	0.273236	2.11395	0.788407	2.11373	0.919114	2.11372	1.54035	2.11373	1.36339	2.11394	1.36128	2.11372	1.52414	2.11374	1.38207	2.11395	1.3499	2.11373	1.37706
2.11495	0.273429	2.1152	0.788476	2.11497	0.918871	2.11497	1.54035	2.11498	1.36347	2.11518	1.36103	2.11496	1.52381	2.11498	1.38167	2.11519	1.34987	2.11497	1.37675
2.11619	0.273621	2.11644	0.788519	2.11622	0.918628	2.11621	1.54031	2.11622	1.36355	2.11643	1.3607	2.11621	1.52358	2.11623	1.38142	2.11644	1.34983	2.11622	1.37641
2.11744	0.273813	2.11768	0.788558	2.11746	0.918385	2.11746	1.54026	2.11747	1.36362	2.11767	1.36041	2.11745	1.52333	2.11747	1.38125	2.11768	1.34977	2.11746	1.37608
2.11868	0.274005	2.11893	0.788597	2.1187	0.918141	2.1187	1.54021	2.11871	1.3637	2.11891	1.36012	2.1187	1.52308	2.11871	1.3811	2.11893	1.34996	2.11871	1.37574
2.11993	0.274197	2.12017	0.788637	2.11995	0.917648	2.11994	1.54016	2.11996	1.36378	2.12016	1.35983	2.11994	1.52283	2.11996	1.38095	2.12017	1.3502	2.11995	1.37541
2.12117	0.274252	2.12142	0.788676	2.12119	0.91712	2.12119	1.54006	2.1212	1.36384	2.1214	1.35954	2.12119	1.52257	2.1212	1.3808	2.12142	1.35044	2.1212	1.37501
2.12242	0.274205	2.12266	0.788461	2.12244	0.9167	2.12243	1.53987	2.12244	1.36376	2.12265	1.35925	2.12243	1.52232	2.12245	1.38064	2.12266	1.35068	2.12244	1.37443
2.12366	0.274142	2.12391	0.787979	2.12368	0.916316	2.12368	1.53972	2.12369	1.36353	2.12389	1.35893	2.12367	1.52198	2.12369	1.38061	2.12391	1.35092	2.12369	1.3737
2.12491	0.274088	2.12515	0.787346	2.12493	0.915953	2.12492	1.53959	2.12493	1.36327	2.12514	1.35863	2.12492	1.52163	2.12494	1.38054	2.12515	1.35115	2.12493	1.37296
2.12615	0.27404	2.1264	0.78669	2.12617	0.915568	2.12617	1.53947	2.12618	1.36301	2.12638	1.35864	2.12616	1.52158	2.12618	1.38027	2.12639	1.35129	2.12617	1.37229
2.12739	0.273992	2.12764	0.786038	2.12742	0.915165	2.12741	1.53935	2.12742	1.36275	2.12763	1.35871	2.12741	1.52167	2.12743	1.37991	2.12764	1.35122	2.12742	1.37158
2.12864	0.273944	2.12888	0.785379	2.12866	0.914767	2.12866	1.53922	2.12867	1.36249	2.12887	1.35878	2.12865	1.52176	2.12867	1.37955	2.12888	1.35098	2.12866	1.37084
2.12988	0.273895	2.13013	0.784725	2.12991	0.914392	2.1299	1.5391	2.12991	1.3625	2.13011	1.35885	2.1299	1.52185	2.12992	1.37919	2.13013	1.35072	2.12991	1.37008
2.13113	0.273847	2.13137	0.784113	2.13115	0.914104	2.13115	1.539	2.13116	1.36277	2.13136	1.35892	2.13114	1.52194	2.13116	1.37884	2.13137	1.35045	2.13115	1.36948
2.13237	0.273879	2.13262	0.783652	2.13239	0.913856	2.13239	1.53914	2.1324	1.36321	2.1326	1.35906	2.13239	1.52204	2.1324	1.37846	2.13262	1.35018	2.1324	1.36919
2.13362	0.274072	2.13386	0.783533	2.13364	0.913609	2.13363	1.53947	2.13365	1.36368	2.13385	1.35948	2.13363	1.52211	2.13365	1.37807	2.13386	1.34992	2.13364	1.36909
2.13486	0.274326	2.13511	0.783477	2.13488	0.913361	2.13488	1.53982	2.13489	1.36416	2.13509	1.35943	2.13487	1.52195	2.13489	1.37789	2.13511	1.34935	2.13489	1.36902
2.13611	0.274468	2.13635	0.78342	2.13613	0.913113	2.13612	1.54017	2.13613	1.36464	2.13634	1.35913	2.13612	1.52165	2.13614	1.37782	2.13635	1.34862	2.13613	1.36895
2.13735	0.274443	2.1376	0.783364	2.13737	0.912865	2.13737	1.54052	2.13738	1.36512	2.13758	1.3588	2.13736	1.52134	2.13738	1.37775	2.1376	1.34781	2.13738	1.36887
2.1386	0.274361	2.13884	0.783307	2.13862	0.912631	2.13861	1.54087	2.13862	1.36553	2.13883	1.35848	2.13861	1.52103	2.13863	1.37767	2.13884	1.34699	2.13862	1.3688
2.13984	0.274279	2.14009	0.783253	2.13986	0.912347	2.13986	1.54126	2.13987	1.36577	2.14007	1.35815	2.13985	1.52072	2.13987	1.3776	2.14008	1.34616	2.13986	1.3688
2.14108	0.274196	2.14133	0.783228	2.14111	0.912018	2.1411	1.54157	2.14111	1.36606	2.14132	1.35783	2.1411	1.52041	2.14112	1.37753	2.14133	1.34534	2.14111	1.36875
2.14233	0.274114	2.14257	0.783158	2.14235	0.911683	2.14235	1.5417	2.14236	1.36642	2.14256	1.35762	2.14234	1.52008	2.14236	1.37746	2.14257	1.34456	2.14235	1.36854
2.14357	0.274032	2.14382	0.783073	2.1436	0.911346	2.14359	1.54175	2.1436	1.36678	2.1438	1.3576	2.14359	1.51985	2.1436	1.37718	2.14382	1.3439	2.1436	1.36827
2.14482	0.273468	2.14506	0.782981	2.14484	0.911011	2.14484	1.54181	2.14485	1.36713	2.14505	1.35779	2.14483	1.51977	2.14485	1.37672	2.14506	1.34337	2.14484	1.368
2.14606	0.272593	2.14631	0.782886	2.14608	0.910675	2.14608	1.54186	2.14609	1.36749	2.14629	1.35805	2.14608	1.51974	2.14609	1.37624	2.14631	1.34323	2.14609	1.36773
2.14731	0.27169	2.14755	0.782792	2.14733	0.910577	2.14732	1.54191	2.14733	1.36784	2.14754	1.35832	2.14732	1.51971	2.14734	1.37576	2.14755	1.34325	2.14733	1.36746
2.14855	0.27078	2.1488	0.782697	2.14857	0.910785	2.14857	1.54178	2.14858	1.36826	2.14878	1.35858	2.14856	1.51968	2.14858	1.37528	2.14879	1.34327	2.14858	1.36724
2.1498	0.269868	2.15004	0.782854	2.14982	0.911283	2.14981	1.54136	2.14982	1.36852	2.15003	1.35885	2.14981	1.51964	2.14983	1.3748	2.15004	1.3433	2.14982	1.36714
2.15104	0.268956	2.15129	0.782932	2.15106	0.911883	2.15106	1.54077	2.15107	1.36863	2.15127	1.35902	2.15105	1.51959	2.15107	1.3744	2.15128	1.34332	2.15107	1.36717
2.15229	0.268046	2.15253	0.782712	2.15231	0.912484	2.1523	1.54014	2.15231	1.36872	2.15252	1.35901	2.1523	1.51945	2.15232	1.37421	2.15253	1.34336	2.15231	1.36724
2.15353	0.267135	2.15377	0.782396	2.15355	0.913084	2.15355	1.53952	2.15356	1.36882	2.15376	1.35864	2.15354	1.51917	2.15356	1.37422	2.15377	1.34353	2.15355	1.3673
2.15477	0.266223	2.15502	0.78208	2.1548	0.913684	2.15479	1.53889	2.1548	1.36891	2.15501	1.35813	2.15479	1.51883	2.15481	1.3743	2.15502	1.34391	2.1548	1.36737
2.15602	0.265628	2.15626	0.781764	2.15604	0.914133	2.15604	1.53827	2.15605	1.369	2.15625	1.35762	2.15603	1.51849	2.15605	1.37438	2.15626	1.34443	2.15604	1.36744
2.15726	0.265518	2.15751	0.781447	2.15728	0.914283	2.15728	1.53771	2.15729	1.36915	2.15749	1.3571	2.15727	1.51815	2.15729	1.37447	2.15751	1.34497	2.15729	1.36746
2.15851	0.265575	2.15875	0.781115	2.15853	0.914024	2.15852	1.53746	2.15854	1.36935	2.15874	1.35659	2.15852	1.51782	2.15854	1.37454	2.15875	1.34552	2.15853	1.36709
2.15975	0.265667	2.16	0.78076	2.15977	0.913582	2.15977	1.53747	2.15978	1.36952	2.15998	1.35607	2.15977	1.5175	2.15978	1.37448	2.16	1.34606	2.15978	1.36644
2.161	0.265793	2.16124	0.780623	2.16102	0.913124	2.16101	1.53764	2.16102	1.36968	2.16123	1.35553	2.16101	1.51742	2.16103	1.37426	2.16124	1.34661	2.16102	1.36573
2.16224	0.265936	2.16249	0.780606	2.16226	0.912665	2.16226	1.53787	2.16227	1.36984	2.16247	1.35516	2.16225	1.51737	2.16227	1.37401	2.16249	1.34705	2.16227	1.36502
2.16349	0.266088	2.16373	0.78059	2.16351	0.912206	2.1635	1.53809	2.16351	1.37001	2.16372	1.35489	2.1635	1.51726	2.16352	1.37382	2.16373	1.34735	2.16351	1.36431
2.16473	0.266241	2.16498	0.780573	2.16475	0.911747	2.16475	1.53832	2.16476	1.37018	2.16496	1.35464	2.16474	1.51715	2.16476	1.37362	2.16497	1.3476	2.16475	1.3636
2.16597	0.266394	2.16622	0.780556	2.166	0.911588	2.16599	1.53855	2.166	1.37027	2.16621	1.35438	2.16599	1.51705	2.16601	1.37343	2.16622	1.34784	2.166	1.3629
2.16722	0.266537	2.16746	0.78052	2.16724	0.911584	2.16724	1.53875	2.16725	1.37016	2.16745	1.35413	2.16723	1.51694	2.16725	1.37324	2.16746	1.34808	2.16724	1.36237
2.16846	0.266576	2.16871	0.780301	2.16849	0.911585	2.16848	1.53886	2.16849	1.36989	2.16869	1.35387	2.16848	1.51683	2.1685	1.37307	2.16871	1.34832	2.16849	1.36195
2.16971	0.266511	2.16995	0.780027	2.16973	0.911588	2.16973	1.53884	2.16974	1.36959	2.16994	1.35374	2.16972	1.51684	2.16974	1.37313	2.16995	1.34856	2.16973	1.36149
2.17095	0.266449	2.1712	0.77979	2.17097	0.911591	2.17097	1.53874	2.17098	1.36929	2.17118	1.35371	2.17096	1.51698	2.17098	1.37327	2.1712	1.34887	2.17098	1.361
2.1722	0.266407	2.17244	0.779559	2.17222	0.911594	2.17221	1.53864	2.17223	1.36899	2.17243	1.35373	2.17221	1.51718	2.17223	1.37325	2.17244	1.34937	2.17222	1.36051
2.17344	0.266383	2.17369	0.77933	2.17346	0.911597	2.17346	1.53853	2.17347	1.36869	2.17367	1.35377	2.17345	1.51739	2.17347	1.37321	2.17368	1.34981	2.17347	1.36003
2.17469	0.266358	2.17493	0.779102	2.17471	0.911679	2.1747	1.53843	2.17471	1.3684	2.17492	1.3538	2.1747	1.51759	2.17472	1.37317	2.17493	1.35014	2.17471	1.35954
2.17593	0.266334	2.17618	0.778874	2.17595	0.911836	2.17595	1.53838	2.17596	1.36806	2.17616	1.35384	2.17594	1.5178	2.17596	1.37313	2.17617	1.35047	2.17596	1.35915
2.17718	0.266309	2.17742	0.778694	2.1772	0.912009	2.17719	1.53847	2.1772	1.36763	2.17741	1.35387	2.17719	1.518	2.17721	1.37309	2.17742	1.3508	2.1772	1.35894
2.17842	0.266285	2.17867	0.778487	2.17844	0.912181	2.17844	1.53864	2.17845	1.36715	2.17865	1.35386	2.17843	1.51821	2.17845	1.37298	2.17866	1.35113	2.17844	1.35893
2.17966	0.266244	2.17991	0.778158	2.17969	0.912361	2.17968	1.53879	2.17969	1.36666	2.1799	1.35381	2.17968	1.51845	2.1797	1.37279	2.17991	1.35146	2.17969	1.35899
2.18091	0.266176	2.18115	0.77778	2.18093	0.912549	2.18093	1.53895	2.18094	1.36617	2.18114	1.35377	2.18092	1.5187	2.18094	1.37257	2.18115	1.35159	2.18093	1.35905
2.18215	0.266101	2.1824	0.777403	2.18217	0.912736	2.18217	1.53911	2.18218	1.36568	2.18238	1.35376	2.18217	1.51894	2.18219	1.37236	2.1824	1.35147	2.18218	1.35911
2.1834	0.26612	2.18364	0.777025	2.18342	0.912884	2.18342	1.53926	2.18343	1.36519	2.18363	1.35373	2.18341	1.51918	2.18343	1.37214	2.18364	1.35117	2.18342	1.35918
2.18464	0.266273	2.18489	0.776647	2.18466	0.912929	2.18466	1.53941	2.18467	1.36481	2.18487	1.35371	2.18465	1.51941	2.18467	1.37193	2.18489	1.35079	2.18467	1.35926
2.18589	0.266453	2.18613	0.776356	2.18591	0.912861	2.1859	1.53951	2.18591	1.36464	2.18612	1.35369	2.1859	1.51965	2.18592	1.37171	2.18613	1.35041	2.18591	1.35943
2.18713	0.266633	2.18738	0.776194	2.18715	0.912736	2.18715	1.5394	2.18716	1.36458	2.18736	1.35362	2.18714	1.51983	2.18716	1.37158	2.18737	1.35004	2.18716	1.35961
2.18838	0.266813	2.18862	0.776036	2.1884	0.912606	2.18839	1.53904	2.1884	1.36455	2.18861	1.35327	2.18839	1.51971	2.18841	1.37166	2.18862	1.34966	2.1884	1.3597
2.18962	0.266993	2.18987	0.775857	2.18964	0.912475	2.18964	1.5386	2.18965	1.36451	2.18985	1.3529	2.18963	1.51928	2.18965	1.3719	2.18986	1.34944	2.18965	1.35975
2.19087	0.267192	2.19111	0.775678	2.19089	0.912345	2.19088	1.53816	2.19089	1.36448	2.19109	1.35258	2.19088	1.51875	2.1909	1.37216	2.19111	1.34939	2.19089	1.35981
2.19211	0.267457	2.19236	0.775499	2.19213	0.912208	2.19213	1.53772	2.19214	1.36445	2.19234	1.35226	2.19212	1.51819	2.19214	1.37242	2.19235	1.34935	2.19213	1.35986
2.19335	0.267773	2.1936	0.77532	2.19338	0.912008	2.19337	1.53728	2.19338	1.36438	2.19358	1.35194	2.19337	1.51764	2.19339	1.37268	2.1936	1.34928	2.19338	1.35992
2.1946	0.268033	2.19484	0.775082	2.19462	0.911814	2.19462	1.53667	2.19463	1.36415	2.19483	1.35163	2.19461	1.51709	2.19463	1.37294	2.19484	1.34921	2.19462	1.35979
2.19584	0.268145	2.19609	0.774613	2.19586	0.911741	2.19586	1.53586	2.19587	1.36372	2.19607	1.35134	2.19585	1.51654	2.19588	1.37318	2.19609	1.34914	2.19587	1.35946
2.19709	0.26816	2.19733	0.77405	2.19711	0.911716	2.1971	1.53509	2.19712	1.36319	2.19732	1.35137	2.1971	1.51615	2.19712	1.37325	2.19733	1.34908	2.19711	1.35916
2.19833	0.268174	2.19858	0.773502	2.19835	0.911692	2.19835	1.53436	2.19836	1.36266	2.19856	1.35169	2.19834	1.51595	2.19836	1.37308	2.19857	1.34903	2.19836	1.35892
2.19958	0.268188	2.19982	0.772953	2.1996	0.911668	2.19959	1.53364	2.1996	1.36214	2.19981	1.35198	2.19959	1.51576	2.19961	1.37281	2.19982	1.34903	2.1996	1.35867
2.20082	0.268202	2.20107	0.772405	2.20084	0.911643	2.20084	1.53291	2.20085	1.36161	2.20105	1.35221	2.20083	1.51557	2.20085	1.37254	2.20106	1.34916	2.20085	1.35842
2.20207	0.268217	2.20231	0.771858	2.20209	0.91166	2.20208	1.53218	2.20209	1.36107	2.2023	1.35244	2.20208	1.51538	2.2021	1.37227	2.20231	1.3494	2.20209	1.35817
2.20331	0.268377	2.20356	0.77131	2.20333	0.911706	2.20333	1.53153	2.20334	1.36043	2.20354	1.35268	2.20332	1.51519	2.20334	1.372	2.20355	1.34966	2.20334	1.35801
2.20456	0.26872	2.2048	0.770795	2.20458	0.911672	2.20457	1.53105	2.20458	1.35973	2.20479	1.35291	2.20457	1.51499	2.20459	1.37173	2.2048	1.34992	2.20458	1.35802
2.2058	0.269081	2.20604	0.770339	2.20582	0.911571	2.20582	1.53071	2.20583	1.35907	2.20603	1.35303	2.20581	1.51471	2.20583	1.37163	2.20604	1.35017	2.20582	1.35807
2.20704	0.269787	2.20729	0.769959	2.20707	0.911471	2.20706	1.53038	2.20707	1.35841	2.20727	1.35289	2.20706	1.51426	2.20708	1.37183	2.20729	1.35043	2.20707	1.35808
2.20829	0.270927	2.20853	0.769631	2.20831	0.91137	2.20831	1.53004	2.20832	1.35775	2.20852	1.35244	2.2083	1.51374	2.20832	1.37224	2.20853	1.35045	2.20831	1.3581
2.20953	0.272111	2.20978	0.769305	2.20955	0.911269	2.20955	1.52971	2.20956	1.35709	2.20976	1.35187	2.20954	1.51323	2.20956	1.3727	2.20978	1.35022	2.20956	1.35812
2.21078	0.273294	2.21102	0.768978	2.2108	0.911108	2.21079	1.52938	2.21081	1.35643	2.21101	1.3513	2.21079	1.51272	2.21081	1.37315	2.21102	1.35004	2.2108	1.35813
2.21202	0.274481	2.21227	0.768651	2.21204	0.910739	2.21204	1.52907	2.21205	1.35591	2.21225	1.35072	2.21203	1.51222	2.21205	1.3736	2.21226	1.3499	2.21205	1.35813
2.21327	0.275622	2.21351	0.768523	2.21329	0.910185	2.21328	1.52881	2.21329	1.35552	2.2135	1.35015	2.21328	1.51171	2.2133	1.37403	2.21351	1.34975	2.21329	1.35806
2.21451	0.276618	2.21476	0.768752	2.21453	0.909597	2.21453	1.52853	2.21454	1.35506	2.21474	1.34963	2.21452	1.51123	2.21454	1.37438	2.21475	1.34961	2.21454	1.35789
2.21576	0.277424	2.216	0.768933	2.21578	0.909009	2.21577	1.52807	2.21578	1.35455	2.21598	1.34936	2.21577	1.51086	2.21579	1.37453	2.216	1.34946	2.21578	1.35767
2.217	0.278113	2.21725	0.768874	2.21702	0.908419	2.21702	1.52754	2.21703	1.354	2.21723	1.34951	2.21701	1.51068	2.21703	1.3744	2.21724	1.34922	2.21702	1.35745
2.21824	0.278667	2.21849	0.768792	2.21827	0.90783	2.21826	1.52702	2.21827	1.35346	2.21847	1.34986	2.21826	1.51064	2.21828	1.37409	2.21849	1.34882	2.21827	1.35723
2.21949	0.278736	2.21973	0.76871	2.21951	0.907242	2.21951	1.52649	2.21952	1.35292	2.21972	1.35022	2.2195	1.51063	2.21952	1.37378	2.21973	1.34843	2.21951	1.35701
2.22073	0.278459	2.22098	0.768628	2.22076	0.906867	2.22075	1.52596	2.22076	1.35239	2.22096	1.35057	2.22074	1.51062	2.22077	1.37347	2.22098	1.3481	2.22076	1.35678
2.22198	0.278181	2.22222	0.768545	2.222	0.906843	2.222	1.52536	2.222	1.35196	2.22221	1.35092	2.22199	1.5106	2.22201	1.37316	2.22222	1.34776	2.222	1.35662
2.22322	0.277904	2.22347	0.768297	2.22324	0.906994	2.22324	1.52461	2.22325	1.35182	2.22345	1.35128	2.22323	1.51059	2.22325	1.37285	2.22347	1.34743	2.22325	1.35652
2.22447	0.277627	2.22471	0.768032	2.22449	0.90719	2.22448	1.52403	2.22449	1.35191	2.2247	1.35151	2.22448	1.51064	2.2245	1.37246	2.22471	1.3471	2.22449	1.35638
2.22571	0.277353	2.22596	0.768111	2.22573	0.907386	2.22573	1.52376	2.22574	1.352	2.22594	1.35164	2.22572	1.51075	2.22574	1.37217	2.22595	1.34677	2.22573	1.35621
2.22696	0.27711	2.2272	0.768369	2.22698	0.907582	2.22697	1.52348	2.22698	1.35208	2.22719	1.35184	2.22697	1.51078	2.22699	1.37231	2.2272	1.34646	2.22698	1.35604
2.2282	0.27693	2.22845	0.768628	2.22822	0.907778	2.22822	1.52321	2.22823	1.35217	2.22843	1.35206	2.22821	1.51075	2.22823	1.37249	2.22844	1.34628	2.22823	1.35586
2.22945	0.276755	2.22969	0.768887	2.22947	0.90797	2.22946	1.52294	2.22947	1.35227	2.22967	1.35228	2.22946	1.51072	2.22948	1.37268	2.22969	1.34626	2.22947	1.35569
2.23069	0.276653	2.23093	0.769145	2.23071	0.908107	2.23071	1.52269	2.23072	1.35238	2.23092	1.35251	2.2307	1.51069	2.23072	1.37287	2.23093	1.34627	2.23071	1.35555
2.23193	0.276691	2.23218	0.769376	2.23196	0.908118	2.23195	1.52257	2.23196	1.35248	2.23216	1.35273	2.23195	1.51066	2.23197	1.37305	2.23218	1.34628	2.23196	1.35546
2.23318	0.276729	2.23342	0.769574	2.2332	0.907994	2.23319	1.52253	2.23321	1.35246	2.23341	1.35293	2.23319	1.51061	2.23321	1.37332	2.23342	1.34629	2.2332	1.3554
2.23442	0.276767	2.23467	0.769862	2.23444	0.907865	2.23444	1.52246	2.23445	1.35245	2.23465	1.35304	2.23443	1.51051	2.23445	1.37376	2.23467	1.3463	2.23445	1.35533
2.23567	0.276806	2.23591	0.770254	2.23569	0.907736	2.23568	1.52237	2.2357	1.35244	2.2359	1.35301	2.23568	1.51035	2.2357	1.37406	2.23591	1.34642	2.23569	1.35525
2.23691	0.276844	2.23716	0.770645	2.23693	0.907607	2.23693	1.52229	2.23694	1.35242	2.23714	1.35287	2.23692	1.51008	2.23694	1.37427	2.23716	1.34656	2.23694	1.35516
2.23816	0.276914	2.2384	0.771036	2.23818	0.907477	2.23817	1.5222	2.23818	1.35241	2.23839	1.35274	2.23817	1.50979	2.23819	1.37447	2.2384	1.34648	2.23818	1.35508
2.2394	0.277077	2.23965	0.771428	2.23942	0.907342	2.23942	1.52212	2.23943	1.35243	2.23963	1.3526	2.23941	1.50951	2.23943	1.37467	2.23964	1.34626	2.23943	1.35499
2.24065	0.277275	2.24089	0.771863	2.24067	0.907376	2.24066	1.52205	2.24067	1.35249	2.24087	1.35247	2.24066	1.50923	2.24068	1.37488	2.24089	1.34605	2.24067	1.35482
2.24189	0.277483	2.24214	0.772419	2.24191	0.907843	2.24191	1.52199	2.24192	1.3525	2.24212	1.35233	2.2419	1.50896	2.24192	1.37508	2.24213	1.34583	2.24191	1.35451
2.24314	0.277721	2.24338	0.772966	2.24316	0.90831	2.24315	1.52195	2.24316	1.35248	2.24336	1.35215	2.24315	1.50871	2.24317	1.37528	2.24338	1.34562	2.24316	1.35426
2.24438	0.277968	2.24462	0.773387	2.2444	0.908778	2.2444	1.52191	2.24441	1.35247	2.24461	1.35191	2.24439	1.50852	2.24441	1.37556	2.24462	1.3455	2.2444	1.35402
2.24562	0.278217	2.24587	0.773768	2.24565	0.909245	2.24564	1.52187	2.24565	1.35246	2.24585	1.35162	2.24564	1.50847	2.24566	1.37593	2.24587	1.34556	2.24565	1.35378
2.24687	0.278466	2.24711	0.774149	2.24689	0.909713	2.24688	1.52183	2.2469	1.35245	2.2471	1.35132	2.24688	1.50852	2.2469	1.37629	2.24711	1.34564	2.24689	1.35354
2.24811	0.278715	2.24836	0.774524	2.24813	0.91021	2.24813	1.52179	2.24814	1.35241	2.24834	1.35103	2.24812	1.50857	2.24814	1.37666	2.24836	1.34566	2.24814	1.35331
2.24936	0.278939	2.2496	0.774879	2.24938	0.910695	2.24937	1.52186	2.24939	1.3523	2.24959	1.35076	2.24937	1.50863	2.24939	1.37704	2.2496	1.34567	2.24938	1.3531
2.2506	0.279034	2.25085	0.775246	2.25062	0.910944	2.25062	1.52216	2.25063	1.35219	2.25083	1.35049	2.25061	1.50867	2.25063	1.3774	2.25084	1.34568	2.25063	1.35305
2.25185	0.278971	2.25209	0.775685	2.25187	0.911105	2.25186	1.52239	2.25187	1.35209	2.25208	1.35016	2.25186	1.50877	2.25188	1.37774	2.25209	1.3457	2.25187	1.35316
2.25309	0.278897	2.25333	0.776143	2.25311	0.911266	2.25311	1.52239	2.25312	1.35199	2.25332	1.34972	2.2531	1.50895	2.25312	1.37804	2.25333	1.34571	2.25312	1.3534
2.25434	0.278766	2.25458	0.77662	2.25436	0.911427	2.25435	1.5224	2.25436	1.3519	2.25456	1.34925	2.25435	1.50898	2.25437	1.37832	2.25458	1.34577	2.25436	1.35363
2.25558	0.278567	2.25583	0.777097	2.2556	0.911588	2.2556	1.52241	2.25561	1.3518	2.25581	1.34876	2.25559	1.50866	2.25561	1.3786	2.25582	1.34594	2.2556	1.35387
2.25682	0.278367	2.25707	0.777574	2.25685	0.911707	2.25684	1.52241	2.25685	1.35172	2.25705	1.34827	2.25684	1.50833	2.25686	1.37887	2.25707	1.34631	2.25685	1.35411
2.25807	0.278167	2.25831	0.778051	2.25809	0.911712	2.25808	1.5224	2.2581	1.35175	2.2583	1.34779	2.25808	1.50801	2.2581	1.37914	2.25831	1.34671	2.25809	1.35433
2.25931	0.277968	2.25956	0.778507	2.25934	0.911718	2.25933	1.52231	2.25934	1.35183	2.25954	1.3473	2.25933	1.50769	2.25935	1.37941	2.25956	1.3471	2.25934	1.35447
2.26056	0.277768	2.2608	0.778905	2.26058	0.911803	2.26057	1.52221	2.26058	1.35175	2.26079	1.34686	2.26057	1.50736	2.26059	1.37974	2.2608	1.34749	2.26058	1.3545
2.2618	0.277589	2.26205	0.779296	2.26182	0.91189	2.26182	1.52224	2.26183	1.35168	2.26203	1.34658	2.26181	1.50705	2.26183	1.38013	2.26205	1.34788	2.26183	1.35443
2.26305	0.277467	2.26329	0.779716	2.26307	0.911975	2.26306	1.52229	2.26307	1.3516	2.26328	1.34646	2.26306	1.50665	2.26308	1.38033	2.26329	1.34822	2.26307	1.35437
2.26429	0.277352	2.26454	0.780136	2.26431	0.912061	2.26431	1.52234	2.26432	1.35152	2.26452	1.34645	2.2643	1.50602	2.26432	1.38035	2.26453	1.34835	2.26431	1.3543
2.26554	0.277151	2.26578	0.780557	2.26556	0.912163	2.26555	1.52238	2.26556	1.35145	2.26577	1.34645	2.26555	1.50534	2.26557	1.38036	2.26578	1.34824	2.26556	1.35424
2.26678	0.27673	2.26702	0.780978	2.2668	0.912341	2.2668	1.52242	2.26681	1.35135	2.26701	1.34645	2.26679	1.50466	2.26681	1.38038	2.26702	1.34797	2.2668	1.35417
2.26803	0.276313	2.26827	0.781386	2.26805	0.912548	2.26804	1.52246	2.26805	1.35126	2.26825	1.34644	2.26804	1.50397	2.26806	1.38039	2.26827	1.34769	2.26805	1.35414
2.26927	0.275873	2.26951	0.781732	2.26929	0.9126	2.26929	1.52246	2.2693	1.35146	2.2695	1.34647	2.26928	1.50329	2.2693	1.38038	2.26951	1.34742	2.26929	1.35409
2.27051	0.27541	2.27076	0.781975	2.27054	0.912652	2.27053	1.52234	2.27054	1.35174	2.27074	1.34664	2.27053	1.5026	2.27054	1.38018	2.27076	1.34715	2.27054	1.35386
2.27176	0.274945	2.272	0.782124	2.27178	0.912704	2.27177	1.52215	2.27179	1.35202	2.27199	1.34691	2.27177	1.50196	2.27179	1.37992	2.272	1.34687	2.27178	1.35355
2.273	0.274485	2.27325	0.782239	2.27302	0.912756	2.27302	1.52196	2.27303	1.35229	2.27323	1.34695	2.27301	1.5015	2.27303	1.37976	2.27325	1.34653	2.27303	1.35325
2.27425	0.27406	2.27449	0.782354	2.27427	0.912808	2.27426	1.52176	2.27427	1.35257	2.27448	1.347	2.27426	1.50118	2.27428	1.37961	2.27449	1.34616	2.27427	1.35294
2.27549	0.273676	2.27574	0.782469	2.27551	0.912879	2.27551	1.52157	2.27552	1.35287	2.27572	1.34705	2.2755	1.50085	2.27552	1.37945	2.27574	1.3458	2.27552	1.35263
2.27674	0.273316	2.27698	0.782584	2.27676	0.91295	2.27675	1.5214	2.27676	1.3533	2.27697	1.3471	2.27675	1.50053	2.27677	1.3793	2.27698	1.34545	2.27676	1.35235
2.27798	0.273199	2.27823	0.78282	2.278	0.91289	2.278	1.52146	2.27801	1.35355	2.27821	1.34715	2.27799	1.5002	2.27801	1.37915	2.27822	1.34509	2.278	1.35218
2.27923	0.273308	2.27947	0.783345	2.27925	0.912783	2.27924	1.52184	2.27925	1.35358	2.27946	1.34709	2.27924	1.49981	2.27926	1.37914	2.27947	1.34474	2.27925	1.35227
2.28047	0.273416	2.28071	0.783842	2.28049	0.912676	2.28049	1.52265	2.2805	1.35361	2.2807	1.34675	2.28048	1.49929	2.2805	1.37939	2.28071	1.34438	2.28049	1.35259
2.28171	0.273525	2.28196	0.784286	2.28173	0.912568	2.28173	1.52347	2.28174	1.35365	2.28194	1.34641	2.28173	1.49891	2.28175	1.37993	2.28196	1.34398	2.28174	1.35291
2.28296	0.273634	2.2832	0.784733	2.28298	0.912462	2.28298	1.52428	2.28299	1.35368	2.28319	1.34607	2.28297	1.49882	2.28299	1.38054	2.2832	1.34361	2.28298	1.35323
2.2842	0.273742	2.28445	0.785177	2.28423	0.912314	2.28422	1.52509	2.28423	1.35369	2.28443	1.34573	2.28422	1.49873	2.28423	1.38116	2.28445	1.3435	2.28423	1.35356
2.28545	0.273858	2.28569	0.785623	2.28547	0.912026	2.28546	1.52589	2.28547	1.35346	2.28568	1.34539	2.28546	1.49865	2.28548	1.38177	2.28569	1.34342	2.28547	1.35388
2.28669	0.274048	2.28694	0.785971	2.28671	0.911668	2.28671	1.52647	2.28672	1.35294	2.28692	1.34505	2.2867	1.49856	2.28672	1.38239	2.28694	1.34335	2.28672	1.35422
2.28794	0.274238	2.28818	0.78598	2.28796	0.911345	2.28795	1.52664	2.28796	1.35253	2.28817	1.34467	2.28795	1.49848	2.28797	1.38294	2.28818	1.34326	2.28796	1.35461
2.28918	0.274412	2.28943	0.785802	2.2892	0.911021	2.2892	1.52653	2.28921	1.35212	2.28941	1.34423	2.28919	1.49844	2.28921	1.38296	2.28942	1.34319	2.2892	1.35493
2.29043	0.274506	2.29067	0.785742	2.29045	0.910696	2.29044	1.52642	2.29045	1.35171	2.29066	1.34383	2.29044	1.49848	2.29046	1.38311	2.29067	1.34303	2.29045	1.35526
2.29167	0.2746	2.29191	0.785682	2.29169	0.910373	2.29169	1.52632	2.2917	1.3513	2.2919	1.34349	2.29168	1.49822	2.2917	1.38348	2.29191	1.34272	2.29169	1.35559
2.29291	0.274694	2.29316	0.785622	2.29294	0.910059	2.29293	1.52621	2.29294	1.3509	2.29314	1.34316	2.29293	1.49789	2.29295	1.38386	2.29316	1.34245	2.29294	1.35592
2.29416	0.274788	2.2944	0.785561	2.29418	0.90986	2.29418	1.5261	2.29419	1.35052	2.29439	1.34282	2.29417	1.49756	2.29419	1.38423	2.2944	1.34221	2.29418	1.35625
2.2954	0.274883	2.29565	0.785495	2.29542	0.90994	2.29542	1.526	2.29543	1.35028	2.29563	1.34249	2.29542	1.49723	2.29544	1.3846	2.29565	1.34198	2.29543	1.35658
2.29665	0.274968	2.29689	0.785358	2.29667	0.910373	2.29666	1.52592	2.29668	1.34999	2.29688	1.34218	2.29666	1.4969	2.29668	1.38499	2.29689	1.34174	2.29667	1.35693
2.29789	0.274953	2.29814	0.785114	2.29791	0.910808	2.29791	1.52555	2.29792	1.34969	2.29812	1.34198	2.2979	1.49658	2.29793	1.38552	2.29814	1.3415	2.29792	1.35717
2.29914	0.274875	2.29938	0.784961	2.29916	0.911243	2.29915	1.52505	2.29916	1.34939	2.29937	1.34198	2.29915	1.4964	2.29917	1.38605	2.29938	1.34134	2.29916	1.35735
2.30038	0.274785	2.30063	0.78483	2.3004	0.911677	2.3004	1.52456	2.30041	1.34908	2.30061	1.34215	2.30039	1.49625	2.30041	1.38602	2.30063	1.34143	2.30041	1.35754
2.30163	0.274592	2.30187	0.784701	2.30165	0.912111	2.30164	1.52407	2.30165	1.34878	2.30186	1.34233	2.30164	1.4961	2.30166	1.38599	2.30187	1.34173	2.30165	1.35772
2.30287	0.274352	2.30312	0.784579	2.30289	0.912478	2.30289	1.52357	2.3029	1.34848	2.3031	1.34249	2.30288	1.49596	2.3029	1.38596	2.30311	1.34208	2.30289	1.35791
2.30412	0.274114	2.30436	0.784459	2.30414	0.912292	2.30413	1.52308	2.30414	1.34829	2.30435	1.34264	2.30413	1.49582	2.30415	1.38593	2.30436	1.34242	2.30414	1.35808
2.30536	0.273875	2.3056	0.784345	2.30538	0.912035	2.30538	1.52257	2.30539	1.34828	2.30559	1.34282	2.30537	1.49568	2.30539	1.3859	2.3056	1.34278	2.30538	1.35819
2.3066	0.273637	2.30685	0.784406	2.30662	0.911759	2.30662	1.52207	2.30663	1.34857	2.30683	1.343	2.30662	1.49552	2.30664	1.38582	2.30685	1.34316	2.30663	1.35823
2.30785	0.273398	2.30809	0.784643	2.30787	0.911483	2.30787	1.52157	2.30788	1.34886	2.30808	1.34328	2.30786	1.49522	2.30788	1.38556	2.30809	1.34353	2.30787	1.35821
2.30909	0.273142	2.30934	0.784979	2.30911	0.911208	2.30911	1.52108	2.30912	1.34915	2.30932	1.34362	2.30911	1.49477	2.30912	1.38496	2.30934	1.34396	2.30912	1.35819
2.31034	0.272807	2.31058	0.785314	2.31036	0.910933	2.31035	1.52058	2.31037	1.34944	2.31057	1.34398	2.31035	1.49426	2.31037	1.38426	2.31058	1.34447	2.31036	1.35817
2.31158	0.272478	2.31183	0.785649	2.3116	0.91069	2.3116	1.52008	2.31161	1.34973	2.31181	1.34434	2.31159	1.49375	2.31161	1.38357	2.31182	1.34482	2.31161	1.35815
2.31283	0.272254	2.31307	0.785985	2.31285	0.910711	2.31284	1.5196	2.31285	1.34999	2.31306	1.34469	2.31284	1.49324	2.31286	1.38287	2.31307	1.34517	2.31285	1.35812
2.31407	0.272231	2.31432	0.78632	2.31409	0.910762	2.31409	1.51928	2.3141	1.3502	2.3143	1.34505	2.31408	1.49273	2.3141	1.38218	2.31431	1.34552	2.3141	1.35796
2.31532	0.272207	2.31556	0.786631	2.31534	0.910741	2.31533	1.5193	2.31534	1.35016	2.31555	1.34541	2.31533	1.49222	2.31535	1.38149	2.31556	1.34586	2.31534	1.35765
2.31656	0.272183	2.31681	0.786773	2.31658	0.910719	2.31658	1.5196	2.31659	1.3501	2.31679	1.3458	2.31657	1.49182	2.31659	1.38085	2.3168	1.34621	2.31658	1.35731
2.31781	0.272159	2.31805	0.786502	2.31783	0.910698	2.31782	1.51991	2.31783	1.35003	2.31803	1.3463	2.31782	1.49191	2.31784	1.38047	2.31805	1.34653	2.31783	1.35698
2.31905	0.272135	2.31929	0.786232	2.31907	0.910676	2.31907	1.52018	2.31908	1.34997	2.31928	1.34689	2.31906	1.49237	2.31908	1.38031	2.31929	1.34656	2.31907	1.35664
2.32029	0.272122	2.32054	0.785961	2.32031	0.910649	2.32031	1.52046	2.32032	1.34991	2.32052	1.34749	2.3203	1.49287	2.32033	1.38016	2.32054	1.34606	2.32032	1.3563
2.32154	0.272267	2.32178	0.785688	2.32156	0.910563	2.32156	1.52076	2.32157	1.34988	2.32177	1.34808	2.32155	1.49338	2.32157	1.38002	2.32178	1.34523	2.32156	1.35597
2.32278	0.2725	2.32303	0.785418	2.3228	0.910339	2.3228	1.52107	2.32281	1.35004	2.32301	1.34868	2.32279	1.49388	2.32281	1.37986	2.32303	1.34441	2.32281	1.35565
2.32403	0.272743	2.32427	0.785142	2.32405	0.909968	2.32404	1.5212	2.32405	1.35043	2.32426	1.34927	2.32404	1.49438	2.32406	1.3797	2.32427	1.34358	2.32405	1.35548
2.32527	0.272918	2.32552	0.784855	2.32529	0.909596	2.32529	1.52095	2.3253	1.35103	2.3255	1.34979	2.32528	1.49492	2.3253	1.3797	2.32552	1.34276	2.3253	1.3555
2.32652	0.27308	2.32676	0.784846	2.32654	0.909224	2.32653	1.52058	2.32654	1.35165	2.32675	1.35016	2.32653	1.49574	2.32655	1.37994	2.32676	1.34196	2.32654	1.35561
2.32776	0.27324	2.32801	0.784867	2.32778	0.908851	2.32778	1.52021	2.32779	1.35226	2.32799	1.35054	2.32777	1.49674	2.32779	1.38004	2.328	1.34138	2.32778	1.35572
2.32901	0.2734	2.32925	0.784889	2.32903	0.908479	2.32902	1.51983	2.32903	1.35288	2.32924	1.35091	2.32902	1.4978	2.32904	1.38013	2.32925	1.34106	2.32903	1.35583
2.33025	0.273561	2.33049	0.78491	2.33027	0.908134	2.33027	1.51946	2.33028	1.3535	2.33048	1.35129	2.33026	1.49886	2.33028	1.38023	2.33049	1.34085	2.33027	1.35594
2.33149	0.273722	2.33174	0.784932	2.33152	0.907991	2.33151	1.51908	2.33152	1.35379	2.33172	1.35166	2.33151	1.49992	2.33153	1.38032	2.33174	1.34063	2.33152	1.35607
2.33274	0.273893	2.33298	0.784965	2.33276	0.907924	2.33276	1.51882	2.33277	1.35388	2.33297	1.35204	2.33275	1.50099	2.33277	1.38041	2.33298	1.34041	2.33276	1.35641
2.33398	0.274111	2.33423	0.785096	2.334	0.907876	2.334	1.51863	2.33401	1.35353	2.33421	1.35245	2.33399	1.50203	2.33402	1.38049	2.33423	1.3402	2.33401	1.35688
2.33523	0.274333	2.33547	0.785209	2.33525	0.907827	2.33525	1.51842	2.33526	1.35315	2.33546	1.35309	2.33524	1.50286	2.33526	1.38046	2.33547	1.33998	2.33525	1.35741
2.33647	0.274526	2.33672	0.785265	2.33649	0.90778	2.33649	1.51821	2.3365	1.35277	2.3367	1.35342	2.33648	1.50325	2.3365	1.381	2.33671	1.33975	2.3365	1.35794
2.33772	0.274673	2.33796	0.785321	2.33774	0.907735	2.33773	1.51799	2.33774	1.35239	2.33795	1.35366	2.33773	1.50317	2.33775	1.38173	2.33796	1.33959	2.33774	1.35847
[truncated: 21,909 more rows]

## Sheet: s3b
ml	mAU
-0.143003	0.000444
-0.141759	0.03198
-0.140515	0.034721
-0.13927	0.037056
-0.138026	0.039205
-0.136782	0.041109
-0.135538	0.042823
-0.134293	0.044395
-0.133049	0.045864
-0.131805	0.047254
-0.13056	0.048601
-0.129316	0.049825
-0.128072	0.05062
-0.126828	0.051071
-0.125583	0.051525
-0.124339	0.051979
-0.123095	0.052431
-0.12185	0.053156
-0.120606	0.054239
-0.119362	0.055323
-0.118118	0.056406
-0.116873	0.057487
-0.115629	0.058568
-0.114385	0.059648
-0.113141	0.06073
-0.111896	0.061813
-0.110652	0.062666
-0.109408	0.063196
-0.108163	0.063692
-0.106919	0.06419
-0.105675	0.064684
-0.104431	0.065154
-0.103186	0.065606
-0.101942	0.066085
-0.100698	0.066582
-0.099453	0.067083
-0.098209	0.067593
-0.096965	0.068105
-0.095721	0.068618
-0.094476	0.069128
-0.093232	0.069639
-0.091988	0.07015
-0.090744	0.070662
-0.089499	0.071174
-0.088255	0.071661
-0.087011	0.072048
-0.085766	0.072396
-0.084522	0.072745
-0.083278	0.073074
-0.082034	0.07326
-0.080789	0.073161
-0.079545	0.073063
-0.078301	0.072964
-0.077057	0.072856
-0.075812	0.0727
-0.074568	0.072517
-0.073324	0.072333
-0.072079	0.072151
-0.070835	0.071967
-0.069591	0.071779
-0.068347	0.071591
-0.067102	0.071403
-0.065858	0.071252
-0.064614	0.071322
-0.063369	0.071579
-0.062125	0.071834
-0.060881	0.072089
-0.059637	0.07225
-0.058392	0.071879
-0.057148	0.071508
-0.055904	0.071137
-0.05466	0.070722
-0.053415	0.06995
-0.052171	0.068743
-0.050927	0.067563
-0.049682	0.066393
-0.048438	0.065224
-0.047194	0.064549
-0.04595	0.063927
-0.044705	0.063304
-0.043461	0.062686
-0.042217	0.062162
-0.040973	0.061832
-0.039728	0.061504
-0.038484	0.061174
-0.03724	0.060845
-0.035995	0.060504
-0.034751	0.060158
-0.033507	0.059814
-0.032263	0.059472
-0.031018	0.059241
-0.029774	0.05966
-0.02853	0.06008
-0.027285	0.060499
-0.026041	0.060924
-0.024797	0.06146
-0.023553	0.062045
-0.022308	0.062627
-0.021064	0.06321
-0.01982	0.063993
-0.018576	0.067739
-0.017331	0.071443
-0.016087	0.075149
-0.014843	0.078852
-0.013598	0.082624
-0.012354	0.086418
-0.01111	0.090199
-0.009866	0.093995
-0.008621	0.097596
-0.007377	0.098671
-0.006133	0.099463
-0.004888	0.10026
-0.003644	0.10104
-0.0024	0.101596
-0.001156	0.101947
8.9e-05	0.090375
0.001333	-0.076713
0.002577	-0.188149
0.003821	-0.188043
0.005066	-0.188069
0.00631	-0.188409
0.007554	-0.188698
0.008799	-0.188818
0.010043	-0.18875
0.011287	-0.188686
0.012531	-0.188627
0.013776	-0.18831
0.01502	-0.187882
0.016264	-0.187448
0.017508	-0.187015
0.018753	-0.186583
0.019997	-0.186214
0.021241	-0.185861
0.022486	-0.185507
0.02373	-0.185154
0.024974	-0.185173
0.026218	-0.185379
0.027463	-0.185599
0.028707	-0.185815
0.029951	-0.186033
0.031196	-0.186304
0.03244	-0.186603
0.033684	-0.186904
0.034928	-0.187208
0.036173	-0.187589
0.037417	-0.18806
0.038661	-0.188555
0.039905	-0.189049
0.04115	-0.189543
0.042394	-0.190278
0.043638	-0.191228
0.044883	-0.192199
0.046127	-0.19317
0.047371	-0.193935
0.048615	-0.194395
0.04986	-0.194741
0.051104	-0.195086
0.052348	-0.195431
0.053592	-0.195652
0.054837	-0.195732
0.056081	-0.195786
0.057325	-0.195839
0.05857	-0.195903
0.059814	-0.195993
0.061058	-0.196098
0.062302	-0.196203
0.063547	-0.196307
0.064791	-0.196331
0.066035	-0.196226
0.06728	-0.196079
0.068524	-0.195932
0.069768	-0.195815
0.071012	-0.195809
0.072257	-0.195902
0.073501	-0.195995
0.074745	-0.196089
0.075989	-0.19616
0.077234	-0.196183
0.078478	-0.196184
0.079722	-0.196184
0.080967	-0.196182
0.082211	-0.19615
0.083455	-0.19607
0.084699	-0.195988
0.085944	-0.195907
0.087188	-0.195827
0.088432	-0.19575
0.089676	-0.195676
0.090921	-0.195603
0.092165	-0.195529
0.093409	-0.195433
0.094654	-0.19528
0.095898	-0.195126
0.097142	-0.194973
0.098386	-0.194846
0.099631	-0.194827
0.100875	-0.194913
0.102119	-0.194998
0.103364	-0.195084
0.104608	-0.195058
0.105852	-0.194703
0.107096	-0.194311
0.108341	-0.193919
0.109585	-0.19354
0.110829	-0.193258
0.112073	-0.193143
0.113318	-0.193028
0.114562	-0.192913
0.115806	-0.192852
0.117051	-0.192983
0.118295	-0.193159
0.119539	-0.193335
0.120783	-0.193497
0.122028	-0.193474
0.123272	-0.192967
0.124516	-0.19246
0.125761	-0.191955
0.127005	-0.191487
0.128249	-0.191174
0.129493	-0.190922
0.130738	-0.190669
0.131982	-0.190418
0.133226	-0.189824
0.13447	-0.18776
0.135715	-0.185765
0.136959	-0.183696
0.138203	-0.181639
0.139448	-0.179629
0.140692	-0.177642
0.141936	-0.175655
0.14318	-0.173667
0.144425	-0.171624
0.145669	-0.169141
0.146913	-0.166609
0.148157	-0.164073
0.149402	-0.161538
0.150646	-0.159003
0.15189	-0.15646
0.153135	-0.153918
0.154379	-0.151385
0.155623	-0.148794
0.156867	-0.145814
0.158112	-0.142745
0.159356	-0.139686
0.1606	-0.136605
0.161845	-0.133419
0.163089	-0.130109
0.164333	-0.126804
0.165577	-0.123451
0.166822	-0.120051
0.168066	-0.115726
0.16931	-0.110852
0.170554	-0.105992
0.171799	-0.101109
0.173043	-0.096165
0.174287	-0.091011
0.175532	-0.085886
0.176776	-0.080734
0.17802	-0.075615
0.179264	-0.070792
0.180509	-0.066242
0.181753	-0.061692
0.182997	-0.057136
0.184242	-0.052718
0.185486	-0.048851
0.18673	-0.044986
0.187974	-0.04119
0.189219	-0.037731
0.190463	-0.033979
0.191707	-0.029869
0.192951	-0.025724
0.194196	-0.021584
0.19544	-0.017445
0.196684	-0.015003
0.197929	-0.012702
0.199173	-0.010391
0.200417	-0.008081
0.201661	-0.005606
0.202906	-0.00271
0.20415	0.000223
0.205394	0.003142
0.206638	0.006089
0.207883	0.008555
0.209127	0.010946
0.210371	0.013336
0.211616	0.015723
0.21286	0.018182
0.214104	0.020968
0.215348	0.023761
0.216593	0.026578
0.217837	0.029374
0.219081	0.031802
0.220325	0.034079
0.22157	0.036362
0.222814	0.038636
0.224058	0.040917
0.225303	0.043219
0.226547	0.045519
0.227791	0.047828
0.229035	0.050135
0.23028	0.051579
0.231524	0.052377
0.232768	0.053122
0.234013	0.053872
0.235257	0.054618
0.236501	0.055646
0.237745	0.056703
0.23899	0.057755
0.240234	0.058815
0.241478	0.060106
0.242722	0.061544
0.243967	0.063111
0.245211	0.064743
0.246455	0.066386
0.2477	0.06818
0.248944	0.07005
0.250188	0.071928
0.251432	0.073806
0.252677	0.075604
0.253921	0.077251
0.255165	0.078857
0.25641	0.080466
0.257654	0.082073
0.258898	0.083487
0.260142	0.084751
0.261387	0.08599
0.262631	0.087228
0.263875	0.088326
0.265119	0.08906
0.266364	0.089677
0.267608	0.090292
0.268852	0.090909
0.270097	0.091514
0.271341	0.092106
0.272585	0.092696
0.273829	0.093285
0.275074	0.093813
0.276318	0.094072
0.277562	0.09424
0.278807	0.094409
0.280051	0.094576
0.281295	0.094672
0.282539	0.094668
0.283784	0.094637
0.285028	0.094606
0.286272	0.094573
0.287516	0.094522
0.288761	0.094463
0.290005	0.094405
0.291249	0.094346
0.292494	0.094288
0.293738	0.094233
0.294982	0.09418
0.296226	0.09413
0.297471	0.094078
0.298715	0.093858
0.299959	0.093495
0.301203	0.093133
0.302448	0.09277
0.303692	0.092422
0.304936	0.092215
0.306181	0.092118
0.307425	0.09202
0.308669	0.091922
0.309913	0.091713
0.311158	0.091395
0.312402	0.091065
0.313646	0.090737
0.314891	0.090408
0.316135	0.09034
0.317379	0.090499
0.318623	0.090658
0.319868	0.090818
0.321112	0.091116
0.322356	0.091592
0.3236	0.09212
0.324845	0.092651
0.326089	0.093182
0.327333	0.093434
0.328578	0.093412
0.329822	0.093362
0.331066	0.093313
0.33231	0.093272
0.333555	0.093245
0.334799	0.093223
0.336043	0.093201
0.337287	0.093179
0.338532	0.093264
0.339776	0.093471
0.34102	0.093703
0.342265	0.093935
0.343509	0.094219
0.344753	0.094604
0.345997	0.095034
0.347242	0.095464
0.348486	0.095873
0.34973	0.09626
0.350975	0.096648
0.352219	0.097049
0.353463	0.097448
0.354707	0.097849
0.355952	0.098247
0.357196	0.098644
0.35844	0.099042
0.359684	0.099439
0.360929	0.099923
0.362173	0.100652
0.363417	0.101542
0.364662	0.102434
0.365906	0.103315
0.36715	0.104098
0.368394	0.104723
0.369639	0.10535
0.370883	0.105976
0.372127	0.10657
0.373371	0.107058
0.374616	0.107458
0.37586	0.107857
0.377104	0.108256
0.378349	0.108487
0.379593	0.108397
0.380837	0.108309
0.382081	0.10822
0.383326	0.10813
0.38457	0.108034
0.385814	0.107932
0.387059	0.107829
0.388303	0.107727
0.389547	0.107809
0.390791	0.108249
0.392036	0.108726
0.39328	0.109203
0.394524	0.109666
0.395768	0.109991
0.397013	0.110105
0.398257	0.110219
0.399501	0.110333
0.400746	0.110375
0.40199	0.110275
0.403234	0.11015
0.404478	0.110015
0.405723	0.109876
0.406967	0.109733
0.408211	0.109575
0.409456	0.109417
0.4107	0.10926
0.411944	0.109105
0.413188	0.108967
0.414433	0.108838
0.415677	0.10871
0.416921	0.108582
0.418165	0.108462
0.41941	0.108386
0.420654	0.108314
0.421898	0.108243
0.423143	0.108132
0.424387	0.107776
0.425631	0.107211
0.426875	0.106644
0.42812	0.106078
0.429364	0.105572
0.430608	0.105397
0.431852	0.1053
0.433097	0.105205
0.434341	0.105123
0.435585	0.105139
0.43683	0.10527
0.438074	0.105402
0.439318	0.105533
0.440562	0.10565
0.441807	0.105682
0.443051	0.105662
0.444295	0.105643
0.44554	0.105625
0.446784	0.10561
0.448028	0.105605
0.449272	0.105599
0.450517	0.105594
0.451761	0.105569
0.453005	0.105417
0.454249	0.105159
0.455494	0.104912
0.456738	0.104683
0.457982	0.104464
0.459227	0.104561
0.460471	0.104665
0.461715	0.104769
0.462959	0.104873
0.464204	0.104995
0.465448	0.105143
0.466692	0.105291
0.467937	0.10544
0.469181	0.105588
0.470425	0.105754
0.471669	0.105921
0.472914	0.106088
0.474158	0.106254
0.475402	0.106392
0.476646	0.106456
0.477891	0.106519
0.479135	0.106581
0.480379	0.106644
0.481624	0.106657
0.482868	0.106663
0.484112	0.106669
0.485356	0.106675
0.486601	0.106674
0.487845	0.106646
0.489089	0.106618
0.490333	0.106589
0.491578	0.10656
0.492822	0.106169
0.494066	0.105672
0.495311	0.105174
0.496555	0.104676
0.497799	0.104219
0.499043	0.104122
0.500288	0.104038
0.501532	0.103954
0.502776	0.10387
0.504021	0.103873
0.505265	0.103937
0.506509	0.104004
0.507753	0.10407
0.508998	0.104131
0.510242	0.103595
0.511486	0.102936
0.51273	0.102261
0.513975	0.101584
0.515219	0.101007
0.516463	0.100559
0.517708	0.100136
0.518952	0.099716
0.520196	0.099296
0.52144	0.099136
0.522685	0.099083
0.523929	0.099038
0.525173	0.098993
0.526417	0.098935
0.527662	0.098852
0.528906	0.098764
0.53015	0.098675
0.531395	0.098586
0.532639	0.09843
0.533883	0.098238
0.535127	0.098042
0.536372	0.097846
0.537616	0.097673
0.53886	0.097563
0.540105	0.097471
0.541349	0.097379
0.542593	0.097287
0.543837	0.097299
0.545082	0.097412
0.546326	0.097545
0.54757	0.097679
0.548814	0.097818
0.550059	0.097979
0.551303	0.098148
0.552547	0.098316
0.553792	0.098484
0.555036	0.098583
0.55628	0.098593
0.557524	0.098582
0.558769	0.098571
0.560013	0.098528
0.561257	0.098188
0.562501	0.097798
0.563746	0.097405
0.56499	0.096991
0.566234	0.096677
0.567479	0.096606
0.568723	0.096651
0.569967	0.096695
0.571211	0.09674
0.572456	0.097223
0.5737	0.098009
0.574944	0.098795
0.576189	0.099581
0.577433	0.100251
0.578677	0.100569
0.579921	0.1007
0.581166	0.10083
0.58241	0.100961
0.583654	0.100892
0.584898	0.100661
0.586143	0.100414
0.587387	0.100167
0.588631	0.099927
0.589876	0.099717
0.59112	0.099525
0.592364	0.099334
0.593608	0.099143
0.594853	0.099001
0.596097	0.098908
0.597341	0.098824
0.598585	0.09874
0.59983	0.09866
0.601074	0.098623
0.602318	0.098616
0.603563	0.098608
0.604807	0.0986
0.606051	0.098515
0.607295	0.09832
0.60854	0.098086
0.609784	0.097852
0.611028	0.097619
0.612273	0.097334
0.613517	0.097012
0.614761	0.096694
0.616005	0.096396
0.61725	0.096135
0.618494	0.095941
0.619738	0.095797
0.620982	0.095653
0.622227	0.095509
0.623471	0.095452
0.624715	0.095541
0.62596	0.095645
0.627204	0.095749
0.628448	0.095782
0.629692	0.095591
0.630937	0.095227
0.632181	0.094862
0.633425	0.094496
0.63467	0.094139
0.635914	0.093798
0.637158	0.093463
0.638402	0.093129
0.639647	0.092867
0.640891	0.092902
0.642135	0.093223
0.643379	0.093543
0.644624	0.093863
0.645868	0.094205
0.647112	0.094593
0.648357	0.095002
0.649601	0.095412
0.650845	0.095818
0.652089	0.096201
0.653334	0.096556
0.654578	0.096912
0.655822	0.097267
0.657066	0.097565
0.658311	0.097681
0.659555	0.097655
0.660799	0.097629
0.662044	0.0976
0.663288	0.09754
0.664532	0.097438
0.665776	0.097335
0.667021	0.097233
0.668265	0.097147
0.669509	0.097121
0.670754	0.097159
0.671998	0.0972
0.673242	0.097241
0.674486	0.097299
0.675731	0.097429
0.676975	0.097559
0.678219	0.097689
0.679463	0.097819
0.680708	0.097969
0.681952	0.098199
0.683196	0.098429
0.684441	0.09866
0.685685	0.098848
0.686929	0.09885
0.688173	0.098833
0.689418	0.098816
0.690662	0.098799
0.691906	0.098778
0.693151	0.098746
0.694395	0.098713
0.695639	0.09868
0.696883	0.098642
0.698128	0.098586
0.699372	0.098522
0.700616	0.098458
0.70186	0.098394
0.703105	0.098319
0.704349	0.098197
0.705593	0.098063
0.706838	0.09793
0.708082	0.097786
0.709326	0.097592
0.71057	0.097369
0.711815	0.097146
0.713059	0.096923
0.714303	0.09671
0.715548	0.096549
0.716792	0.096416
0.718036	0.096283
0.71928	0.09618
0.720525	0.096245
0.721769	0.096489
0.723013	0.096716
0.724257	0.096943
0.725502	0.09719
0.726746	0.097234
0.72799	0.097074
0.729235	0.096916
0.730479	0.096758
0.731723	0.096556
0.732967	0.096254
0.734212	0.095953
0.735456	0.09565
0.7367	0.095348
0.737944	0.09527
0.739189	0.095523
0.740433	0.095776
0.741677	0.09603
0.742922	0.096283
0.744166	0.096435
0.74541	0.096588
0.746654	0.09674
0.747899	0.096894
0.749143	0.097037
0.750387	0.097163
0.751631	0.097288
0.752876	0.097412
0.75412	0.097538
0.755364	0.097678
0.756609	0.097819
0.757853	0.09796
0.759097	0.098101
0.760341	0.098234
0.761586	0.09833
0.76283	0.098427
0.764074	0.098523
0.765319	0.09862
0.766563	0.098773
0.767807	0.098938
0.769051	0.099105
0.770296	0.099271
0.77154	0.099397
0.772784	0.099164
0.774028	0.098929
0.775273	0.098698
0.776517	0.09849
0.777761	0.098224
0.779006	0.09791
0.78025	0.097587
0.781494	0.097263
0.782738	0.096939
0.783983	0.097041
0.785227	0.097238
0.786471	0.097435
0.787715	0.097631
0.78896	0.097995
0.790204	0.098561
0.791448	0.099164
0.792693	0.099769
0.793937	0.100373
0.795181	0.100787
0.796425	0.101137
0.79767	0.101484
0.798914	0.10183
0.800158	0.101995
0.801403	0.101847
0.802647	0.101638
0.803891	0.101429
0.805135	0.10122
0.80638	0.101068
0.807624	0.100953
0.808868	0.100844
0.810112	0.100734
0.811357	0.100631
0.812601	0.100545
0.813845	0.100463
0.81509	0.10038
0.816334	0.100298
0.817578	0.100301
0.818822	0.10041
0.820067	0.10054
0.821311	0.10067
0.822555	0.100807
0.823799	0.100975
0.825044	0.101149
0.826288	0.101324
0.827532	0.101498
0.828777	0.101691
0.830021	0.101926
0.831265	0.102188
0.832509	0.102464
0.833754	0.102766
0.834998	0.103304
0.836242	0.103982
0.837487	0.104659
0.838731	0.105336
0.839975	0.106019
0.841219	0.10672
0.842464	0.107431
0.843708	0.108144
0.844952	0.108855
0.846196	0.10925
0.847441	0.109443
0.848685	0.109635
0.849929	0.109827
0.851174	0.110019
0.852418	0.110216
0.853662	0.110417
0.854906	0.110618
0.856151	0.110818
0.857395	0.11116
0.858639	0.111609
0.859883	0.112067
0.861128	0.112524
0.862372	0.112982
0.863616	0.112976
0.864861	0.112614
0.866105	0.112219
0.867349	0.111825
0.868594	0.111389
0.869838	0.110906
0.871082	0.110412
0.872326	0.109918
0.873571	0.109425
0.874815	0.109146
0.876059	0.109061
0.877303	0.109012
0.878548	0.108962
0.879792	0.108848
0.881036	0.108628
0.882281	0.108377
0.883525	0.108137
0.884769	0.10789
0.886013	0.107667
0.887258	0.107517
0.888502	0.1074
0.889746	0.107283
0.89099	0.107153
0.892235	0.106974
0.893479	0.106754
0.894723	0.106535
0.895968	0.106315
0.897212	0.106174
0.898456	0.106219
0.8997	0.106373
0.900945	0.106527
0.902189	0.106678
0.903433	0.106813
0.904677	0.106932
0.905922	0.107051
0.907166	0.10717
0.90841	0.107277
0.909655	0.107348
0.910899	0.107393
0.912143	0.107439
0.913387	0.107485
0.914632	0.107526
0.915876	0.107562
0.91712	0.107599
0.918364	0.107635
0.919609	0.107658
0.920853	0.107611
0.922097	0.107493
0.923342	0.107375
0.924586	0.107257
0.92583	0.107467
0.927074	0.108153
0.928319	0.108888
0.929563	0.109622
0.930807	0.110351
0.932052	0.111024
0.933296	0.111633
0.93454	0.112239
0.935784	0.112818
0.937029	0.113268
0.938273	0.113486
0.939517	0.113649
0.940762	0.113812
0.942006	0.113974
0.94325	0.114134
0.944494	0.114284
0.945739	0.114434
0.946983	0.114583
0.948227	0.114712
0.949471	0.114761
0.950716	0.114766
0.95196	0.114771
0.953204	0.114776
0.954449	0.114866
0.955693	0.115263
0.956937	0.11573
0.958181	0.116198
0.959426	0.116622
0.96067	0.116858
0.961914	0.116952
0.963158	0.117045
0.964403	0.117139
0.965647	0.117204
0.966891	0.117147
0.968136	0.116997
0.96938	0.116847
0.970624	0.116704
0.971868	0.116593
0.973113	0.116517
0.974357	0.116441
0.975601	0.116365
0.976845	0.116235
0.97809	0.115842
0.979334	0.115173
0.980578	0.114508
0.981823	0.11385
0.983067	0.113243
0.984311	0.112733
0.985555	0.112222
0.9868	0.111709
0.988044	0.111249
0.989288	0.11107
0.990533	0.111274
0.991777	0.111494
0.993021	0.111723
0.994265	0.111969
0.99551	0.112325
0.996754	0.112681
0.997998	0.113036
0.999242	0.113393
1.00049	0.113717
1.00173	0.113855
1.00297	0.113993
1.00422	0.114132
1.00546	0.11427
1.00671	0.11442
1.00795	0.114572
1.0092	0.114723
1.01044	0.114875
1.01168	0.11505
1.01293	0.115728
1.01417	0.116407
1.01542	0.117087
1.01666	0.117748
1.01791	0.118053
1.01915	0.118269
1.02039	0.118485
1.02164	0.118702
1.02288	0.118899
1.02413	0.118655
1.02537	0.118225
1.02662	0.117797
1.02786	0.117373
1.0291	0.11707
1.03035	0.116885
1.03159	0.1167
1.03284	0.116515
1.03408	0.116337
1.03533	0.116338
1.03657	0.116511
1.03781	0.116684
1.03906	0.116866
1.0403	0.11729
1.04155	0.11805
1.04279	0.118776
1.04404	0.119453
1.04528	0.120197
1.04652	0.120887
1.04777	0.121459
1.04901	0.122013
1.05026	0.122569
1.0515	0.122931
1.05275	0.122821
1.05399	0.122635
1.05523	0.12245
1.05648	0.122264
1.05772	0.12221
1.05897	0.122491
1.06021	0.122826
1.06146	0.123162
1.0627	0.123514
1.06394	0.124037
1.06519	0.124592
1.06643	0.125145
1.06768	0.1257
1.06892	0.126231
1.07017	0.126564
1.07141	0.126862
1.07265	0.127161
1.0739	0.127459
1.07514	0.127311
1.07639	0.127082
1.07763	0.126853
1.07888	0.126624
1.08012	0.126395
1.08136	0.12629
1.08261	0.126208
1.08385	0.126124
1.0851	0.126041
1.08634	0.12634
1.08759	0.126874
1.08883	0.127436
1.09007	0.127998
1.09132	0.128562
1.09256	0.129141
1.09381	0.129727
1.09505	0.130313
1.0963	0.130859
1.09754	0.13127
1.09878	0.131545
1.10003	0.131772
1.10127	0.131998
1.10252	0.132225
1.10376	0.132489
1.10501	0.132781
1.10625	0.133077
1.10749	0.133374
1.10874	0.133726
1.10998	0.134188
1.11123	0.134692
1.11247	0.135197
1.11372	0.135702
1.11496	0.13615
1.1162	0.136545
1.11745	0.136928
1.11869	0.137311
1.11994	0.137591
1.12118	0.137577
1.12243	0.137439
1.12367	0.137301
1.12491	0.137163
1.12616	0.137191
1.1274	0.137417
1.12865	0.137701
1.12989	0.137985
1.13114	0.138284
1.13238	0.138745
1.13362	0.139283
1.13487	0.139821
1.13611	0.140359
1.13736	0.140845
1.1386	0.141229
1.13985	0.141573
1.14109	0.141916
1.14233	0.142259
1.14358	0.142507
1.14482	0.142704
1.14607	0.142902
1.14731	0.143099
1.14856	0.143291
1.1498	0.143456
1.15104	0.143614
1.15229	0.143781
1.15353	0.143951
1.15478	0.144113
1.15602	0.144263
1.15727	0.144411
1.15851	0.144559
1.15975	0.144717
1.161	0.14498
1.16224	0.14535
1.16349	0.145719
1.16473	0.146088
1.16598	0.146432
1.16722	0.14674
1.16846	0.147041
1.16971	0.147341
1.17095	0.147642
1.1722	0.147986
1.17344	0.148385
1.17468	0.148791
1.17593	0.149196
1.17717	0.149641
1.17842	0.150148
1.17966	0.150675
1.18091	0.151202
1.18215	0.151729
1.18339	0.152271
1.18464	0.152838
1.18588	0.15341
1.18713	0.153984
1.18837	0.154441
1.18962	0.154684
1.19086	0.154836
1.1921	0.154988
1.19335	0.15514
1.19459	0.155234
1.19584	0.15522
1.19708	0.155161
1.19833	0.155101
1.19957	0.155077
1.20081	0.15515
1.20206	0.155284
1.2033	0.15541
1.20455	0.155533
1.20579	0.155612
1.20704	0.155499
1.20828	0.155245
1.20952	0.154991
1.21077	0.154738
1.21201	0.154495
1.21326	0.154267
1.2145	0.15404
1.21575	0.153812
1.21699	0.153623
1.21823	0.153593
1.21948	0.153714
1.22072	0.153835
1.22197	0.15395
1.22321	0.153994
1.22446	0.153894
1.2257	0.153794
1.22694	0.153694
1.22819	0.153586
1.22943	0.153426
1.23068	0.153181
1.23192	0.152938
1.23317	0.152694
1.23441	0.152425
1.23565	0.152083
1.2369	0.151735
1.23814	0.151386
1.23939	0.151044
1.24063	0.150772
1.24188	0.150644
1.24312	0.150516
1.24436	0.150389
1.24561	0.150253
1.24685	0.150088
1.2481	0.149913
1.24934	0.149739
1.25059	0.149564
1.25183	0.149393
1.25307	0.149234
1.25432	0.149074
1.25556	0.148917
1.25681	0.148792
1.25805	0.14877
1.2593	0.148821
1.26054	0.148873
1.26178	0.148925
1.26303	0.148962
1.26427	0.148834
1.26552	0.148665
1.26676	0.148497
1.26801	0.148344
1.26925	0.148385
1.27049	0.148606
1.27174	0.148827
1.27298	0.149047
1.27423	0.149289
1.27547	0.149796
1.27672	0.150415
1.27796	0.151029
1.2792	0.151636
1.28045	0.152096
1.28169	0.152365
1.28294	0.152634
1.28418	0.152901
1.28543	0.153169
1.28667	0.153419
1.28791	0.15366
1.28916	0.153901
1.2904	0.154143
1.29165	0.154421
1.29289	0.154807
1.29414	0.155191
1.29538	0.155574
1.29662	0.155966
1.29787	0.156444
1.29911	0.157039
1.30036	0.157637
1.3016	0.158231
1.30285	0.158791
1.30409	0.159165
1.30533	0.159539
1.30658	0.159915
1.30782	0.160289
1.30907	0.160628
1.31031	0.160855
1.31156	0.161088
1.3128	0.161335
1.31404	0.161586
1.31529	0.161822
1.31653	0.162058
1.31778	0.162293
1.31902	0.16253
1.32027	0.162765
1.32151	0.163049
1.32275	0.163342
1.324	0.163638
1.32524	0.163932
1.32649	0.164384
1.32773	0.164895
1.32898	0.165409
1.33022	0.165926
1.33146	0.166442
1.33271	0.166947
1.33395	0.16745
1.3352	0.167955
1.33644	0.168456
1.33769	0.168713
1.33893	0.168833
1.34017	0.168939
1.34142	0.169045
1.34266	0.169152
1.34391	0.169318
1.34515	0.169533
1.3464	0.169752
1.34764	0.169972
1.34888	0.170207
1.35013	0.170453
1.35137	0.1707
1.35262	0.170947
1.35386	0.171195
1.35511	0.171538
1.35635	0.17204
1.35759	0.172563
1.35884	0.173086
1.36008	0.173535
1.36133	0.173861
1.36257	0.174167
1.36382	0.174447
1.36506	0.17474
1.3663	0.174935
1.36755	0.17482
1.36879	0.174587
1.37004	0.174354
1.37128	0.174137
1.37252	0.173997
1.37377	0.173888
1.37501	0.173779
1.37626	0.17367
1.3775	0.173587
1.37875	0.173748
1.37999	0.174018
1.38123	0.174288
1.38248	0.174558
1.38372	0.174792
1.38497	0.175004
1.38621	0.175214
1.38746	0.175425
1.3887	0.175636
1.38994	0.175879
1.39119	0.176139
1.39243	0.1764
1.39368	0.176661
1.39492	0.176928
1.39617	0.177201
1.39741	0.177473
1.39865	0.177747
1.3999	0.17802
1.40114	0.178239
1.40239	0.178428
1.40363	0.178614
1.40488	0.1788
1.40612	0.178939
1.40736	0.179026
1.40861	0.179099
1.40985	0.179172
1.4111	0.179245
1.41234	0.179518
1.41359	0.179936
1.41483	0.180379
1.41607	0.180807
1.41732	0.181148
1.41856	0.181376
1.41981	0.181541
1.42105	0.181707
1.4223	0.181874
1.42354	0.182103
1.42478	0.182423
1.42603	0.18277
1.42727	0.183117
1.42852	0.183544
1.42976	0.184244
1.43101	0.185135
1.43225	0.186026
1.43349	0.186918
1.43474	0.187452
1.43598	0.187382
1.43723	0.187069
1.43847	0.186756
1.43972	0.186424
1.44096	0.185905
1.4422	0.185215
1.44345	0.184522
1.44469	0.18383
1.44594	0.183275
1.44718	0.182996
1.44843	0.182857
1.44967	0.182718
1.45091	0.182579
1.45216	0.182416
1.4534	0.182227
1.45465	0.182038
1.45589	0.181849
1.45714	0.181736
1.45838	0.181816
1.45962	0.182016
1.46087	0.182215
1.46211	0.182414
1.46336	0.182651
1.4646	0.182933
1.46585	0.183219
1.46709	0.183505
1.46833	0.183731
1.46958	0.183759
1.47082	0.183646
1.47207	0.18353
1.47331	0.183407
1.47456	0.183194
1.4758	0.182754
1.47704	0.182261
1.47829	0.181768
1.47953	0.181293
1.48078	0.180925
1.48202	0.180713
1.48327	0.180502
1.48451	0.180289
1.48575	0.180039
1.487	0.179684
1.48824	0.179292
1.48949	0.1789
1.49073	0.178507
1.49198	0.178049
1.49322	0.177439
1.49446	0.17683
1.49571	0.176218
1.49695	0.175819
1.4982	0.176073
1.49944	0.176668
1.50069	0.177261
1.50193	0.177855
1.50317	0.178501
1.50442	0.179279
1.50566	0.180088
1.50691	0.180894
1.50815	0.181625
1.5094	0.182076
1.51064	0.182332
1.51188	0.182589
1.51313	0.182844
1.51437	0.183185
1.51562	0.183767
1.51686	0.184438
1.51811	0.185109
1.51935	0.185735
1.52059	0.186182
1.52184	0.186465
1.52308	0.186737
1.52433	0.186992
1.52557	0.187233
1.52682	0.187251
1.52806	0.187125
1.5293	0.186998
1.53055	0.186884
1.53179	0.186912
1.53304	0.187196
1.53428	0.187478
1.53553	0.18776
1.53677	0.188063
1.53801	0.188548
1.53926	0.189192
1.5405	0.189838
1.54175	0.190478
1.54299	0.191044
1.54424	0.19141
1.54548	0.191776
1.54672	0.192141
1.54797	0.192489
1.54921	0.192657
1.55046	0.192598
1.5517	0.192539
1.55295	0.19248
1.55419	0.192444
1.55543	0.192603
1.55668	0.192762
1.55792	0.192922
1.55917	0.193091
1.56041	0.19338
1.56166	0.193889
1.5629	0.194395
1.56414	0.194903
1.56539	0.195392
1.56663	0.195722
1.56788	0.196014
1.56912	0.196305
1.57037	0.196589
1.57161	0.196777
1.57285	0.196706
1.5741	0.196635
1.57534	0.196565
1.57659	0.196477
1.57783	0.196158
1.57908	0.195695
1.58032	0.195212
1.58156	0.194725
1.58281	0.194239
1.58405	0.193582
1.5853	0.192909
1.58654	0.19224
1.58779	0.19157
1.58903	0.19112
1.59027	0.190844
1.59152	0.190581
1.59276	0.190318
1.59401	0.190055
1.59525	0.189883
1.59649	0.189743
1.59774	0.189606
1.59898	0.189469
1.60023	0.189165
1.60147	0.188681
1.60272	0.188179
1.60396	0.187677
1.6052	0.187176
1.60645	0.186941
1.60769	0.186847
1.60894	0.186763
1.61018	0.18668
1.61143	0.186751
1.61267	0.187071
1.61391	0.187411
1.61516	0.187752
1.6164	0.188095
1.61765	0.188471
1.61889	0.188874
1.62014	0.189279
1.62138	0.189683
1.62262	0.189994
1.62387	0.190074
1.62511	0.190131
1.62636	0.190188
1.6276	0.190245
1.62885	0.190056
1.63009	0.189507
1.63133	0.18895
1.63258	0.188352
1.63382	0.18779
1.63507	0.187455
1.63631	0.1872
1.63756	0.186945
1.6388	0.186689
1.64004	0.186484
1.64129	0.186501
1.64253	0.186593
1.64378	0.186684
1.64502	0.186776
1.64627	0.187003
1.64751	0.187282
1.64875	0.187561
1.65	0.18784
1.65124	0.188105
1.65249	0.188243
1.65373	0.188334
1.65498	0.188426
1.65622	0.188517
1.65746	0.188536
1.65871	0.188509
1.65995	0.188475
1.6612	0.18844
1.66244	0.188406
1.66369	0.188749
1.66493	0.189227
1.66617	0.189706
1.66742	0.190186
1.66866	0.190451
1.66991	0.190546
1.67115	0.190607
1.6724	0.190668
1.67364	0.19073
1.67488	0.190841
1.67613	0.190981
1.67737	0.191127
1.67862	0.191272
1.67986	0.19139
1.68111	0.191478
1.68235	0.191559
1.68359	0.191635
1.68484	0.19171
1.68608	0.191749
1.68733	0.191739
1.68857	0.191715
1.68982	0.19169
1.69106	0.191812
1.6923	0.192277
1.69355	0.192926
1.69479	0.193576
1.69604	0.194226
1.69728	0.194802
1.69853	0.195267
1.69977	0.195689
1.70101	0.196111
1.70226	0.196497
1.7035	0.196701
1.70475	0.196777
1.70599	0.196852
1.70724	0.196928
1.70848	0.197057
1.70972	0.197284
1.71097	0.197557
1.71221	0.19783
1.71346	0.198113
1.7147	0.198495
1.71595	0.198955
1.71719	0.199416
1.71843	0.199877
1.71968	0.200304
1.72092	0.20065
1.72217	0.200951
1.72341	0.201252
1.72466	0.201554
1.7259	0.201582
1.72714	0.20137
1.72839	0.201158
1.72963	0.200947
1.73088	0.200782
1.73212	0.20084
1.73337	0.201059
1.73461	0.201279
1.73585	0.201497
1.7371	0.201671
1.73834	0.201804
1.73959	0.201935
1.74083	0.202071
1.74208	0.202206
1.74332	0.202125
1.74456	0.201646
1.74581	0.201165
1.74705	0.200685
1.7483	0.200231
1.74954	0.199838
1.75079	0.199464
1.75203	0.19909
1.75327	0.198716
1.75452	0.198439
1.75576	0.198349
1.75701	0.198278
1.75825	0.198208
1.7595	0.198185
1.76074	0.198283
1.76198	0.19844
1.76323	0.198598
1.76447	0.198755
1.76572	0.198917
1.76696	0.19909
1.76821	0.199269
1.76945	0.199448
1.77069	0.199592
1.77194	0.199639
1.77318	0.19962
1.77443	0.199602
1.77567	0.199583
1.77692	0.199579
1.77816	0.199619
1.7794	0.199686
1.78065	0.199753
1.78189	0.199843
1.78314	0.200006
1.78438	0.200233
1.78563	0.200459
1.78687	0.200686
1.78811	0.200894
1.78936	0.201037
1.7906	0.201123
1.79185	0.201206
1.79309	0.201283
1.79434	0.201235
1.79558	0.200895
1.79682	0.200557
1.79807	0.200218
1.79931	0.199872
1.80056	0.199493
1.8018	0.199051
1.80305	0.19861
1.80429	0.198168
1.80553	0.197819
1.80678	0.197991
1.80802	0.198164
1.80927	0.198337
1.81051	0.19852
1.81176	0.198793
1.813	0.199275
1.81424	0.199756
1.81549	0.20024
1.81673	0.200681
1.81798	0.200886
1.81922	0.201066
1.82046	0.201245
1.82171	0.201414
1.82295	0.201429
1.8242	0.20091
1.82544	0.200388
1.82669	0.199865
1.82793	0.199343
1.82917	0.198808
1.83042	0.198266
1.83166	0.197724
1.83291	0.197182
1.83415	0.196677
1.8354	0.196393
1.83664	0.196109
1.83788	0.195825
1.83913	0.195534
1.84037	0.1952
1.84162	0.19483
1.84286	0.194462
1.84411	0.194121
1.84535	0.193785
1.84659	0.193636
1.84784	0.193518
1.84908	0.1934
1.85033	0.193282
1.85157	0.193216
1.85282	0.19323
1.85406	0.193246
1.8553	0.193263
1.85655	0.19328
1.85779	0.192953
1.85904	0.192529
1.86028	0.192103
1.86153	0.191676
1.86277	0.19128
1.86401	0.190955
1.86526	0.19063
1.8665	0.190307
1.86775	0.189984
1.86899	0.189673
1.87024	0.189368
1.87148	0.189063
1.87272	0.188759
1.87397	0.188395
1.87521	0.187791
1.87646	0.187175
1.8777	0.186563
1.87895	0.185946
1.88019	0.185508
1.88143	0.18519
1.88268	0.184879
1.88392	0.184567
1.88517	0.184322
1.88641	0.184687
1.88766	0.185074
1.8889	0.185464
1.89014	0.185852
1.89139	0.18645
1.89263	0.18737
1.89388	0.188304
1.89512	0.189236
1.89637	0.190159
1.89761	0.190778
1.89885	0.191408
1.9001	0.192075
1.90134	0.19275
1.90259	0.193368
1.90383	0.193449
1.90508	0.193378
1.90632	0.193308
1.90756	0.193237
1.90881	0.192991
1.91005	0.192675
1.9113	0.192351
1.91254	0.192029
1.91379	0.191705
1.91503	0.191504
1.91627	0.19134
1.91752	0.191175
1.91876	0.19101
1.92001	0.191118
1.92125	0.191376
1.9225	0.191655
1.92374	0.191934
1.92498	0.192212
1.92623	0.192599
1.92747	0.193032
1.92872	0.193466
1.92996	0.1939
1.93121	0.194326
1.93245	0.194742
1.93369	0.195158
1.93494	0.195574
1.93618	0.195991
1.93743	0.196363
1.93867	0.196713
1.93992	0.197059
1.94116	0.197403
1.9424	0.197611
1.94365	0.197683
1.94489	0.197726
1.94614	0.197768
1.94738	0.197811
1.94863	0.197598
1.94987	0.197205
1.95111	0.196809
1.95236	0.196402
1.9536	0.195846
1.95485	0.195004
1.95609	0.194025
1.95734	0.193046
1.95858	0.192066
1.95982	0.191193
1.96107	0.19051
1.96231	0.189904
1.96356	0.189298
1.9648	0.188737
1.96605	0.188595
1.96729	0.188736
1.96853	0.188876
1.96978	0.189016
1.97102	0.189121
1.97227	0.18915
1.97351	0.189141
1.97476	0.189132
1.976	0.189123
1.97724	0.189023
1.97849	0.188855
1.97973	0.188688
1.98098	0.188521
1.98222	0.18834
1.98347	0.188038
1.98471	0.187651
1.98595	0.187263
1.9872	0.186876
1.98844	0.186409
1.98969	0.185873
1.99093	0.18533
1.99218	0.184787
1.99342	0.184245
1.99466	0.184278
1.99591	0.184741
1.99715	0.185203
1.9984	0.185665
1.99964	0.186159
2.00088	0.186685
2.00213	0.187216
2.00337	0.187731
2.00462	0.18822
2.00586	0.188499
2.00711	0.188452
2.00835	0.188368
2.0096	0.188283
2.01084	0.188328
2.01208	0.188634
2.01333	0.189025
2.01457	0.189419
2.01582	0.189812
2.01706	0.190175
2.0183	0.190482
2.01955	0.190777
2.02079	0.191072
2.02204	0.191296
2.02328	0.191333
2.02453	0.191254
2.02577	0.191176
2.02702	0.191097
2.02826	0.19098
2.0295	0.190784
2.03075	0.190562
2.03199	0.19034
2.03324	0.19014
2.03448	0.190011
2.03572	0.189938
2.03697	0.189865
2.03821	0.189792
2.03946	0.189761
2.0407	0.189829
2.04195	0.189944
2.04319	0.190059
2.04444	0.190183
2.04568	0.190395
2.04692	0.190729
2.04817	0.191062
2.04941	0.191397
2.05066	0.19174
2.0519	0.192108
2.05314	0.192488
2.05439	0.192869
2.05563	0.19325
2.05688	0.193271
2.05812	0.192701
2.05937	0.192116
2.06061	0.191492
2.06185	0.190884
2.0631	0.190352
2.06434	0.189909
2.06559	0.189466
2.06683	0.189023
2.06808	0.188689
2.06932	0.188814
2.07056	0.188988
2.07181	0.189162
2.07305	0.189333
2.0743	0.189485
2.07554	0.189611
2.07679	0.189736
2.07803	0.189861
2.07927	0.190001
2.08052	0.190209
2.08176	0.190432
2.08301	0.190656
2.08425	0.190873
2.0855	0.191042
2.08674	0.191112
2.08798	0.191181
2.08923	0.191251
2.09047	0.191339
2.09172	0.191516
2.09296	0.19173
2.09421	0.191944
2.09545	0.19216
2.09669	0.192415
2.09794	0.192789
2.09918	0.193163
2.10043	0.193537
2.10167	0.193892
2.10292	0.194139
2.10416	0.194325
2.1054	0.194511
2.10665	0.194697
2.10789	0.194855
2.10914	0.194883
2.11038	0.19491
2.11163	0.194935
2.11287	0.194962
2.11411	0.194967
2.11536	0.194949
2.1166	0.19493
2.11785	0.194912
2.11909	0.194893
2.12033	0.194726
2.12158	0.194541
2.12282	0.194355
2.12407	0.194168
2.12531	0.193911
2.12656	0.193546
2.1278	0.193179
2.12905	0.192812
2.13029	0.192444
2.13153	0.192229
2.13278	0.192056
2.13402	0.191882
2.13527	0.19171
2.13651	0.19155
2.13775	0.191425
2.139	0.191301
2.14024	0.191176
2.14149	0.191051
2.14273	0.190872
2.14398	0.190666
2.14522	0.190461
2.14647	0.190255
2.14771	0.190079
2.14895	0.190025
2.1502	0.189973
2.15144	0.189922
2.15269	0.18987
2.15393	0.189645
2.15517	0.189302
2.15642	0.188957
2.15766	0.188612
2.15891	0.188251
2.16015	0.187748
2.1614	0.18724
2.16264	0.186735
2.16389	0.186246
2.16513	0.186047
2.16637	0.18621
2.16762	0.186451
2.16886	0.186694
2.17011	0.186937
2.17135	0.187307
2.17259	0.187709
2.17384	0.18811
2.17508	0.188512
2.17633	0.188685
2.17757	0.188273
2.17882	0.187729
2.18006	0.187185
2.18131	0.186642
2.18255	0.186218
2.18379	0.185838
2.18504	0.185462
2.18628	0.185086
2.18753	0.184776
2.18877	0.18475
2.19001	0.184793
2.19126	0.184836
2.1925	0.184879
2.19375	0.184798
2.19499	0.184654
2.19624	0.184503
2.19748	0.184352
2.19873	0.18419
2.19997	0.183918
2.20121	0.18362
2.20246	0.183322
2.2037	0.183023
2.20495	0.182771
2.20619	0.18255
2.20743	0.182332
2.20868	0.182115
2.20992	0.181899
2.21117	0.181768
2.21241	0.181657
2.21366	0.181547
2.2149	0.181437
2.21615	0.181468
2.21739	0.181617
2.21863	0.181784
2.21988	0.181959
2.22112	0.182142
2.22237	0.182172
2.22361	0.18209
2.22485	0.181997
2.2261	0.181904
2.22734	0.181628
2.22859	0.180961
2.22983	0.180119
2.23108	0.179277
2.23232	0.178436
2.23357	0.177615
2.23481	0.176812
2.23605	0.176014
2.2373	0.175218
2.23854	0.174592
2.23979	0.174481
2.24103	0.174628
2.24227	0.174775
2.24352	0.174923
2.24476	0.175273
2.24601	0.175841
2.24725	0.17647
2.2485	0.177093
2.24974	0.177665
2.25098	0.178001
2.25223	0.178206
2.25347	0.178411
2.25472	0.178615
2.25596	0.17863
2.25721	0.17833
2.25845	0.177905
2.25969	0.17748
2.26094	0.177066
2.26218	0.176738
2.26343	0.176461
2.26467	0.176185
2.26592	0.175909
2.26716	0.175706
2.2684	0.175661
2.26965	0.175687
2.27089	0.175711
2.27214	0.175736
2.27338	0.175715
2.27463	0.175635
2.27587	0.175554
2.27711	0.175474
2.27836	0.175419
2.2796	0.175499
2.28085	0.175716
2.28209	0.175933
2.28334	0.17615
2.28458	0.176473
2.28582	0.176949
2.28707	0.177442
2.28831	0.177935
2.28956	0.17842
2.2908	0.178821
2.29205	0.179124
2.29329	0.179426
2.29453	0.179728
2.29578	0.180016
2.29702	0.180281
2.29827	0.180539
2.29951	0.180798
2.30076	0.181054
2.302	0.181066
2.30324	0.180721
2.30449	0.180376
2.30573	0.180032
2.30698	0.17955
2.30822	0.178813
2.30946	0.177991
2.31071	0.17717
2.31195	0.176347
2.3132	0.175678
2.31444	0.175269
2.31569	0.174915
2.31693	0.174561
2.31818	0.174336
2.31942	0.174424
2.32066	0.174699
2.32191	0.174974
2.32315	0.175246
2.3244	0.175373
2.32564	0.175232
2.32688	0.174962
2.32813	0.174685
2.32937	0.174379
2.33062	0.173942
2.33186	0.17336
2.33311	0.172784
2.33435	0.172205
2.3356	0.171655
2.33684	0.171234
2.33808	0.170883
2.33933	0.170533
2.34057	0.17017
2.34182	0.16971
2.34306	0.169064
[truncated: 22,202 more rows]

## Sheet: s3c
mL 7	mAU 7	mL 17	mAU 17	mL 23	mAU 23	mL 34	mAU 34
-0.143241	-0.002358	-0.143248	0.00074	-0.142915	-0.006872	-0.143236	-0.000109
-0.141996	-0.064313	-0.142004	0.233963	-0.141671	-0.094084	-0.141992	-0.011678
-0.140752	-0.066311	-0.14076	0.250429	-0.140427	-0.096083	-0.140748	-0.012056
-0.139508	-0.067838	-0.139516	0.262031	-0.139183	-0.095704	-0.139504	-0.012451
-0.138264	-0.069571	-0.138271	0.271746	-0.137938	-0.095385	-0.138259	-0.012793
-0.137019	-0.07108	-0.137027	0.280385	-0.136694	-0.09506	-0.137015	-0.013093
-0.135775	-0.072447	-0.135783	0.288118	-0.13545	-0.09429	-0.135771	-0.013081
-0.134531	-0.074092	-0.134538	0.29526	-0.134206	-0.093568	-0.134527	-0.012883
-0.133286	-0.075789	-0.133294	0.302085	-0.132961	-0.092897	-0.133282	-0.012443
-0.132042	-0.075631	-0.13205	0.308788	-0.131717	-0.089663	-0.132038	-0.009605
-0.130798	-0.069868	-0.130806	0.315764	-0.130473	-0.083327	-0.130794	-0.00465
-0.129554	-0.064467	-0.129561	0.320078	-0.129229	-0.079661	-0.129549	-0.001495
-0.128309	-0.064521	-0.128317	0.320626	-0.127984	-0.079014	-0.128305	-0.000533
-0.127065	-0.064476	-0.127073	0.320793	-0.12674	-0.078569	-0.127061	-0.000336
-0.125821	-0.064056	-0.125829	0.320961	-0.125496	-0.078161	-0.125817	-0.000185
-0.124576	-0.06336	-0.124584	0.321007	-0.124252	-0.077753	-0.124572	-3.4e-05
-0.123332	-0.062662	-0.12334	0.320903	-0.123007	-0.077345	-0.123328	0.000117
-0.122088	-0.061967	-0.122096	0.3208	-0.121763	-0.076937	-0.122084	0.000267
-0.120844	-0.06127	-0.120851	0.320697	-0.120519	-0.07653	-0.12084	0.000418
-0.119599	-0.060575	-0.119607	0.320594	-0.119275	-0.076039	-0.119595	0.000538
-0.118355	-0.059877	-0.118363	0.320491	-0.11803	-0.075439	-0.118351	0.000549
-0.117111	-0.059175	-0.117119	0.320388	-0.116786	-0.07481	-0.117107	0.000475
-0.115866	-0.058468	-0.115874	0.320241	-0.115542	-0.074182	-0.115862	0.000404
-0.114622	-0.057761	-0.11463	0.320036	-0.114297	-0.073552	-0.114618	0.000335
-0.113378	-0.057052	-0.113386	0.319825	-0.113053	-0.072923	-0.113374	0.00026
-0.112134	-0.056348	-0.112141	0.319614	-0.111809	-0.072295	-0.11213	0.000185
-0.110889	-0.055648	-0.110897	0.319402	-0.110565	-0.071884	-0.110885	7.7e-05
-0.109645	-0.055038	-0.109653	0.319196	-0.10932	-0.071841	-0.109641	-0.000248
-0.108401	-0.054929	-0.108409	0.319001	-0.108076	-0.071952	-0.108397	-0.000927
-0.107156	-0.05545	-0.107164	0.319013	-0.106832	-0.072063	-0.107153	-0.001605
-0.105912	-0.05597	-0.10592	0.319572	-0.105588	-0.072174	-0.105908	-0.002283
-0.104668	-0.056491	-0.104676	0.320217	-0.104343	-0.072285	-0.104664	-0.002959
-0.103424	-0.057012	-0.103432	0.320865	-0.103099	-0.072396	-0.10342	-0.003636
-0.102179	-0.057535	-0.102187	0.321511	-0.101855	-0.072617	-0.102175	-0.00431
-0.100935	-0.058067	-0.100943	0.322157	-0.100611	-0.073005	-0.100931	-0.004923
-0.099691	-0.058627	-0.099699	0.322805	-0.099366	-0.073482	-0.099687	-0.005387
-0.098447	-0.059165	-0.098454	0.323236	-0.098122	-0.073991	-0.098443	-0.005853
-0.097202	-0.059703	-0.09721	0.32302	-0.096878	-0.074506	-0.097198	-0.006318
-0.095958	-0.060242	-0.095966	0.322636	-0.095634	-0.075022	-0.095954	-0.006783
-0.094714	-0.06078	-0.094722	0.322252	-0.094389	-0.075538	-0.09471	-0.007247
-0.093469	-0.061318	-0.093477	0.321869	-0.093145	-0.076046	-0.093466	-0.007713
-0.092225	-0.061852	-0.092233	0.321486	-0.091901	-0.07652	-0.092221	-0.008135
-0.090981	-0.062254	-0.090989	0.321101	-0.090657	-0.076959	-0.090977	-0.008401
-0.089737	-0.062303	-0.089745	0.320639	-0.089412	-0.077397	-0.089733	-0.008629
-0.088492	-0.062351	-0.0885	0.319882	-0.088168	-0.077835	-0.088488	-0.008856
-0.087248	-0.062395	-0.087256	0.31897	-0.086924	-0.078273	-0.087244	-0.009084
-0.086004	-0.062442	-0.086012	0.318056	-0.085679	-0.078712	-0.086	-0.009311
-0.084759	-0.062492	-0.084767	0.317142	-0.084435	-0.079141	-0.084756	-0.009539
-0.083515	-0.062541	-0.083523	0.316229	-0.083191	-0.079518	-0.083511	-0.009358
-0.082271	-0.062626	-0.082279	0.315315	-0.081947	-0.079826	-0.082267	-0.00754
-0.081027	-0.063292	-0.081035	0.314539	-0.080702	-0.080135	-0.081023	-0.00553
-0.079782	-0.064043	-0.07979	0.314386	-0.079458	-0.080443	-0.079779	-0.003517
-0.078538	-0.064787	-0.078546	0.314687	-0.078214	-0.080751	-0.078534	-0.00151
-0.077294	-0.065536	-0.077302	0.314987	-0.07697	-0.081059	-0.07729	0.000504
-0.076049	-0.066283	-0.076057	0.315288	-0.075725	-0.081269	-0.076046	0.002518
-0.074805	-0.06703	-0.074813	0.31559	-0.074481	-0.080389	-0.074801	0.005328
-0.073561	-0.067617	-0.073569	0.315891	-0.073237	-0.077621	-0.073557	0.012007
-0.072317	-0.064019	-0.072325	0.315754	-0.071993	-0.074855	-0.072313	0.019545
-0.071072	-0.05932	-0.07108	0.312983	-0.070748	-0.072098	-0.071069	0.027049
-0.069828	-0.054612	-0.069836	0.30721	-0.069504	-0.069355	-0.069824	0.034544
-0.068584	-0.049893	-0.068592	0.30145	-0.06826	-0.066612	-0.06858	0.042072
-0.067339	-0.045186	-0.067348	0.295692	-0.067016	-0.063846	-0.067336	0.04959
-0.066095	-0.040498	-0.066103	0.289952	-0.065771	-0.061245	-0.066092	0.056462
-0.064851	-0.035851	-0.064859	0.284193	-0.064527	-0.059118	-0.064847	0.059769
-0.063607	-0.033758	-0.063615	0.278406	-0.063283	-0.057002	-0.063603	0.061667
-0.062362	-0.032974	-0.06237	0.272328	-0.062039	-0.054892	-0.062359	0.063513
-0.061118	-0.032188	-0.061126	0.265962	-0.060794	-0.052774	-0.061114	0.065404
-0.059874	-0.031402	-0.059882	0.259588	-0.05955	-0.050662	-0.05987	0.067322
-0.058629	-0.030618	-0.058638	0.253214	-0.058306	-0.048544	-0.058626	0.069238
-0.057385	-0.029836	-0.057393	0.246851	-0.057061	-0.046813	-0.057382	0.071001
-0.056141	-0.029048	-0.056149	0.240547	-0.055817	-0.046319	-0.056137	0.070892
-0.054897	-0.020858	-0.054905	0.234513	-0.054573	-0.04613	-0.054893	0.069128
-0.053652	-0.007643	-0.05366	0.229011	-0.053329	-0.045942	-0.053649	0.06736
-0.052408	0.005607	-0.052416	0.225927	-0.052084	-0.045754	-0.052405	0.065598
-0.051164	0.018858	-0.051172	0.222838	-0.05084	-0.045565	-0.05116	0.063818
-0.049919	0.032145	-0.049928	0.219751	-0.049596	-0.045377	-0.049916	0.062052
-0.048675	0.045442	-0.048683	0.216664	-0.048352	-0.045141	-0.048672	0.060291
-0.047431	0.058663	-0.047439	0.213582	-0.047107	-0.044717	-0.047427	0.058694
-0.046187	0.068227	-0.046195	0.210511	-0.045863	-0.044168	-0.046183	0.057605
-0.044942	0.06909	-0.044951	0.207868	-0.044619	-0.043613	-0.044939	0.056508
-0.043698	0.069683	-0.043706	0.207395	-0.043375	-0.043058	-0.043695	0.055421
-0.042454	0.070275	-0.042462	0.206813	-0.04213	-0.042503	-0.04245	0.054329
-0.041209	0.070867	-0.041218	0.206232	-0.040886	-0.04195	-0.041206	0.053233
-0.039965	0.071459	-0.039973	0.20565	-0.039642	-0.041358	-0.039962	0.052144
-0.038721	0.072048	-0.038729	0.205067	-0.038398	-0.040519	-0.038718	0.051044
-0.037477	0.072688	-0.037485	0.204486	-0.037153	-0.039469	-0.037473	0.049921
-0.036232	0.073415	-0.036241	0.203938	-0.035909	-0.038419	-0.036229	0.048791
-0.034988	0.074133	-0.034996	0.203932	-0.034665	-0.037367	-0.034985	0.047662
-0.033744	0.074842	-0.033752	0.2041	-0.033421	-0.03631	-0.03374	0.046539
-0.032499	0.075571	-0.032508	0.20427	-0.032176	-0.03526	-0.032496	0.045412
-0.031255	0.0763	-0.031263	0.204439	-0.030932	-0.03427	-0.031252	0.044285
-0.030011	0.07703	-0.030019	0.204609	-0.029688	-0.033701	-0.030008	0.043176
-0.028767	0.07779	-0.028775	0.204777	-0.028443	-0.033553	-0.028763	0.042348
-0.027522	0.07856	-0.027531	0.204948	-0.027199	-0.033406	-0.027519	0.041553
-0.026278	0.079331	-0.026286	0.20515	-0.025955	-0.033258	-0.026275	0.040755
-0.025034	0.080106	-0.025042	0.2055	-0.024711	-0.03311	-0.025031	0.039956
-0.023789	0.080878	-0.023798	0.205849	-0.023466	-0.032963	-0.023786	0.039161
-0.022545	0.08165	-0.022554	0.206197	-0.022222	-0.032803	-0.022542	0.038362
-0.021301	0.082423	-0.021309	0.206544	-0.020978	-0.03256	-0.021298	0.037463
-0.020057	0.083197	-0.020065	0.206894	-0.019734	-0.032251	-0.020053	0.035054
-0.018812	0.083827	-0.018821	0.20723	-0.018489	-0.031941	-0.018809	0.032509
-0.017568	0.084478	-0.017576	0.207343	-0.017245	-0.031631	-0.017565	0.029972
-0.016324	0.085135	-0.016332	0.207078	-0.016001	-0.031324	-0.016321	0.02743
-0.015079	0.085795	-0.015088	0.206815	-0.014757	-0.031015	-0.015076	0.024891
-0.013835	0.086456	-0.013844	0.206549	-0.013512	-0.030759	-0.013832	0.022358
-0.012591	0.087113	-0.012599	0.206284	-0.012268	-0.03127	-0.012588	0.019492
-0.011347	0.087772	-0.011355	0.20602	-0.011024	-0.034503	-0.011344	0.012072
-0.010102	0.08496	-0.010111	0.205897	-0.00978	-0.037751	-0.010099	0.003652
-0.008858	0.080735	-0.008866	0.208427	-0.008535	-0.040985	-0.008855	-0.004054
-0.007614	0.07636	-0.007622	0.214337	-0.007291	-0.044237	-0.007611	-0.011939
-0.006369	0.072003	-0.006378	0.220249	-0.006047	-0.047476	-0.006366	-0.020358
-0.005125	0.067639	-0.005134	0.226198	-0.004803	-0.050693	-0.005122	-0.028858
-0.003881	0.063236	-0.003889	0.232118	-0.003558	-0.053661	-0.003878	-0.037351
-0.002637	0.05882	-0.002645	0.237966	-0.002314	-0.055442	-0.002634	-0.04198
-0.001392	0.057765	-0.001401	0.243233	-0.00107	-0.057129	-0.001389	-0.044345
-0.000148	0.058876	-0.000157	0.248879	0.000175	-0.075668	-0.000145	-0.046466
0.001096	-0.105036	0.001088	0.236898	0.001419	-0.197509	0.001099	-0.150449
0.002341	-0.261068	0.002332	0.223306	0.002663	-0.268413	0.002344	-0.247906
0.003585	-0.26145	0.003576	0.223491	0.003907	-0.268738	0.003588	-0.247325
0.004829	-0.261652	0.004821	0.223256	0.005152	-0.268901	0.004832	-0.247804
0.006073	-0.261798	0.006065	0.223069	0.006396	-0.269031	0.006076	-0.248252
0.007318	-0.261922	0.007309	0.22347	0.00764	-0.269139	0.007321	-0.248628
0.008562	-0.262033	0.008553	0.223831	0.008884	-0.268919	0.008565	-0.248964
0.009806	-0.262041	0.009798	0.22415	0.010129	-0.268543	0.009809	-0.249284
0.011051	-0.261683	0.011042	0.224448	0.011373	-0.268196	0.011053	-0.249575
0.012295	-0.261223	0.012286	0.224725	0.012617	-0.267872	0.012298	-0.249846
0.013539	-0.260788	0.01353	0.225047	0.013861	-0.267565	0.013542	-0.250102
0.014783	-0.260362	0.014775	0.225427	0.015106	-0.267263	0.014786	-0.250352
0.016028	-0.259938	0.016019	0.225814	0.01635	-0.266905	0.016031	-0.250601
0.017272	-0.259514	0.017263	0.226201	0.017594	-0.266349	0.017275	-0.250819
0.018516	-0.259358	0.018508	0.226587	0.018838	-0.265749	0.018519	-0.251004
0.019761	-0.259645	0.019752	0.226976	0.020083	-0.265151	0.019763	-0.25118
0.021005	-0.260114	0.020996	0.227366	0.021327	-0.264551	0.021008	-0.251357
0.022249	-0.260583	0.02224	0.227687	0.022571	-0.263947	0.022252	-0.251535
0.023493	-0.261051	0.023485	0.227881	0.023815	-0.263347	0.023496	-0.251715
0.024738	-0.261519	0.024729	0.228017	0.02506	-0.262824	0.02474	-0.251896
0.025982	-0.261989	0.025973	0.228153	0.026304	-0.262556	0.025985	-0.252029
0.027226	-0.262371	0.027218	0.22829	0.027548	-0.262353	0.027229	-0.252049
0.028471	-0.262565	0.028462	0.228428	0.028793	-0.262149	0.028473	-0.252024
0.029715	-0.262667	0.029706	0.228568	0.030037	-0.261946	0.029718	-0.252
0.030959	-0.262769	0.03095	0.228725	0.031281	-0.261742	0.030962	-0.251978
0.032203	-0.262871	0.032195	0.22895	0.032525	-0.261546	0.032206	-0.251955
0.033448	-0.262974	0.033439	0.229261	0.03377	-0.261375	0.03345	-0.251933
0.034692	-0.263076	0.034683	0.229578	0.035014	-0.261436	0.034695	-0.252116
0.035936	-0.263166	0.035927	0.229865	0.036258	-0.261594	0.035939	-0.252667
0.03718	-0.263258	0.037172	0.230151	0.037502	-0.261753	0.037183	-0.25338
0.038425	-0.263355	0.038416	0.230438	0.038747	-0.261913	0.038427	-0.254093
0.039669	-0.263452	0.03966	0.230619	0.039991	-0.262075	0.039672	-0.254807
0.040913	-0.263549	0.040905	0.230563	0.041235	-0.262238	0.040916	-0.25552
0.042158	-0.263646	0.042149	0.230369	0.042479	-0.262426	0.04216	-0.256234
0.043402	-0.263742	0.043393	0.230175	0.043724	-0.262252	0.043405	-0.256848
0.044646	-0.263876	0.044637	0.22998	0.044968	-0.261933	0.044649	-0.257133
0.04589	-0.264377	0.045882	0.229786	0.046212	-0.261617	0.045893	-0.257189
0.047135	-0.265148	0.047126	0.229592	0.047456	-0.261301	0.047137	-0.257245
0.048379	-0.265922	0.04837	0.229381	0.048701	-0.260984	0.048382	-0.257301
0.049623	-0.266703	0.049615	0.22914	0.049945	-0.260668	0.049626	-0.257357
0.050868	-0.26749	0.050859	0.228889	0.051189	-0.260353	0.05087	-0.257413
0.052112	-0.268283	0.052103	0.228638	0.052433	-0.26	0.052114	-0.257458
0.053356	-0.269081	0.053347	0.228387	0.053678	-0.259643	0.053359	-0.25745
0.0546	-0.269484	0.054592	0.228135	0.054922	-0.259288	0.054603	-0.257397
0.055845	-0.26929	0.055836	0.227882	0.056166	-0.258933	0.055847	-0.257343
0.057089	-0.269096	0.05708	0.227625	0.057411	-0.258578	0.057092	-0.25729
0.058333	-0.268903	0.058324	0.227304	0.058655	-0.258223	0.058336	-0.257236
0.059578	-0.268709	0.059569	0.226904	0.059899	-0.257868	0.05958	-0.257183
0.060822	-0.268516	0.060813	0.226505	0.061143	-0.257574	0.060824	-0.257127
0.062066	-0.268322	0.062057	0.226107	0.062388	-0.25732	0.062069	-0.257051
0.06331	-0.268264	0.063302	0.225709	0.063632	-0.257071	0.063313	-0.256954
0.064555	-0.268463	0.064546	0.225311	0.064876	-0.256822	0.064557	-0.256856
0.065799	-0.268718	0.06579	0.224913	0.06612	-0.256573	0.065801	-0.256759
0.067043	-0.268973	0.067034	0.224523	0.067365	-0.256325	0.067046	-0.256662
0.068288	-0.269229	0.068279	0.224145	0.068609	-0.256076	0.06829	-0.256564
0.069532	-0.269484	0.069523	0.223768	0.069853	-0.255794	0.069534	-0.256466
0.070776	-0.26974	0.070767	0.22339	0.071097	-0.255476	0.070779	-0.256452
0.07202	-0.270006	0.072012	0.223012	0.072342	-0.255148	0.072023	-0.256544
0.073265	-0.270316	0.073256	0.222633	0.073586	-0.25482	0.073267	-0.256636
0.074509	-0.27067	0.0745	0.222255	0.07483	-0.254493	0.074511	-0.256729
0.075753	-0.271023	0.075744	0.221929	0.076074	-0.254165	0.075756	-0.256823
0.076998	-0.271379	0.076989	0.221689	0.077319	-0.253837	0.077	-0.256917
0.078242	-0.271731	0.078233	0.221451	0.078563	-0.253865	0.078244	-0.257011
0.079486	-0.272083	0.079477	0.221211	0.079807	-0.254489	0.079488	-0.256612
0.08073	-0.27229	0.080721	0.220967	0.081051	-0.255326	0.080733	-0.255286
0.081975	-0.272013	0.081966	0.220723	0.082296	-0.256164	0.081977	-0.25386
0.083219	-0.271419	0.08321	0.220479	0.08354	-0.257001	0.083221	-0.252439
0.084463	-0.270825	0.084454	0.220337	0.084784	-0.257839	0.084466	-0.251019
0.085708	-0.270228	0.085699	0.220471	0.086029	-0.25867	0.08571	-0.249596
0.086952	-0.269626	0.086943	0.220711	0.087273	-0.259405	0.086954	-0.248172
0.088196	-0.269026	0.088187	0.220951	0.088517	-0.259959	0.088198	-0.246333
0.08944	-0.268206	0.089431	0.221191	0.089761	-0.260423	0.089443	-0.243569
0.090685	-0.266501	0.090676	0.221431	0.091006	-0.260886	0.090687	-0.24061
0.091929	-0.26418	0.09192	0.221671	0.09225	-0.261351	0.091931	-0.237658
0.093173	-0.261857	0.093164	0.221745	0.093494	-0.261816	0.093175	-0.234707
0.094418	-0.259537	0.094408	0.221332	0.094738	-0.262281	0.09442	-0.231749
0.095662	-0.257217	0.095653	0.220734	0.095983	-0.262732	0.095664	-0.2288
0.096906	-0.254907	0.096897	0.220136	0.097227	-0.26297	0.096908	-0.225661
0.09815	-0.252548	0.098141	0.219539	0.098471	-0.263053	0.098153	-0.222005
0.099395	-0.249843	0.099386	0.218941	0.099715	-0.263137	0.099397	-0.218099
0.100639	-0.24647	0.10063	0.218341	0.10096	-0.263221	0.100641	-0.214185
0.101883	-0.243086	0.101874	0.217735	0.102204	-0.263305	0.101885	-0.210287
0.103128	-0.239713	0.103118	0.217126	0.103448	-0.263388	0.10313	-0.20641
0.104372	-0.236338	0.104363	0.216568	0.104692	-0.26349	0.104374	-0.20253
0.105616	-0.232955	0.105607	0.216011	0.105937	-0.263982	0.105618	-0.198763
0.10686	-0.229638	0.106851	0.215454	0.107181	-0.26479	0.106862	-0.195623
0.108105	-0.226783	0.108096	0.214897	0.108425	-0.265599	0.108107	-0.193096
0.109349	-0.224616	0.10934	0.214345	0.109669	-0.266406	0.109351	-0.190568
0.110593	-0.222441	0.110584	0.21387	0.110914	-0.267212	0.110595	-0.188036
0.111838	-0.220275	0.111828	0.213714	0.112158	-0.268021	0.11184	-0.185511
0.113082	-0.218102	0.113073	0.213686	0.113402	-0.268704	0.113084	-0.182978
0.114326	-0.215934	0.114317	0.213659	0.114647	-0.268713	0.114328	-0.180404
0.11557	-0.21366	0.115561	0.213632	0.115891	-0.268204	0.115572	-0.177596
0.116815	-0.210399	0.116805	0.213604	0.117135	-0.267689	0.116817	-0.1745
0.118059	-0.204853	0.11805	0.213577	0.118379	-0.267176	0.118061	-0.171405
0.119303	-0.199301	0.119294	0.213736	0.119624	-0.266662	0.119305	-0.168313
0.120548	-0.193761	0.120538	0.214918	0.120868	-0.266146	0.120549	-0.165226
0.121792	-0.188178	0.121783	0.217307	0.122112	-0.265631	0.121794	-0.162129
0.123036	-0.182612	0.123027	0.21969	0.123356	-0.263978	0.123038	-0.159018
0.12428	-0.17707	0.124271	0.222077	0.124601	-0.261166	0.124282	-0.15564
0.125525	-0.171886	0.125515	0.224467	0.125845	-0.258339	0.125527	-0.151597
0.126769	-0.169205	0.12676	0.226851	0.127089	-0.255512	0.126771	-0.147548
0.128013	-0.166445	0.128004	0.229161	0.128333	-0.25269	0.128015	-0.143402
0.129258	-0.163679	0.129248	0.230765	0.129578	-0.249859	0.129259	-0.139251
0.130502	-0.160932	0.130493	0.230891	0.130822	-0.247033	0.130504	-0.135092
0.131746	-0.158167	0.131737	0.231014	0.132066	-0.244849	0.131748	-0.130933
0.13299	-0.155413	0.132981	0.231141	0.13331	-0.243528	0.132992	-0.126669
0.134235	-0.152535	0.134225	0.231268	0.134555	-0.242386	0.134236	-0.121671
0.135479	-0.148851	0.13547	0.231396	0.135799	-0.241241	0.135481	-0.116653
0.136723	-0.145013	0.136714	0.231524	0.137043	-0.240098	0.136725	-0.111652
0.137968	-0.141175	0.137958	0.231672	0.138287	-0.238956	0.137969	-0.106623
0.139212	-0.137339	0.139202	0.232003	0.139532	-0.237829	0.139214	-0.101601
0.140456	-0.133495	0.140447	0.232334	0.140776	-0.23641	0.140458	-0.096602
0.1417	-0.129645	0.141691	0.232664	0.14202	-0.234389	0.141702	-0.091675
0.142945	-0.125853	0.142935	0.232994	0.143265	-0.232093	0.142946	-0.087186
0.144189	-0.122431	0.14418	0.233327	0.144509	-0.229792	0.144191	-0.082802
0.145433	-0.119184	0.145424	0.233657	0.145753	-0.227484	0.145435	-0.078385
0.146678	-0.115939	0.146668	0.233988	0.146997	-0.225178	0.146679	-0.073956
0.147922	-0.112697	0.147912	0.234316	0.148242	-0.222875	0.147923	-0.069539
0.149166	-0.109459	0.149157	0.234642	0.149486	-0.220426	0.149168	-0.065122
0.15041	-0.106218	0.150401	0.234968	0.15073	-0.21765	0.150412	-0.060608
0.151655	-0.103189	0.151645	0.235295	0.151974	-0.214715	0.151656	-0.055412
0.152899	-0.101193	0.15289	0.235623	0.153219	-0.211779	0.152901	-0.050045
0.154143	-0.099972	0.154134	0.235948	0.154463	-0.208847	0.154145	-0.044716
0.155388	-0.098758	0.155378	0.236356	0.155707	-0.205912	0.155389	-0.039331
0.156632	-0.097545	0.156622	0.237583	0.156951	-0.20298	0.156633	-0.033972
0.157876	-0.09633	0.157867	0.239006	0.158196	-0.200074	0.157878	-0.028606
0.15912	-0.095117	0.159111	0.240434	0.15944	-0.197242	0.159122	-0.023348
0.160365	-0.093901	0.160355	0.241865	0.160684	-0.194471	0.160366	-0.018782
0.161609	-0.092663	0.161599	0.243303	0.161928	-0.191706	0.16161	-0.014585
0.162853	-0.091578	0.162844	0.244716	0.163173	-0.188951	0.162855	-0.010383
0.164098	-0.0905	0.164088	0.246166	0.164417	-0.186201	0.164099	-0.006171
0.165342	-0.089422	0.165332	0.247814	0.165661	-0.183444	0.165343	-0.001973
0.166586	-0.088346	0.166577	0.24954	0.166905	-0.180622	0.166588	0.002224
0.16783	-0.087267	0.167821	0.251271	0.16815	-0.177542	0.167832	0.006493
0.169075	-0.086191	0.169065	0.252996	0.169394	-0.174223	0.169076	0.011365
0.170319	-0.084634	0.170309	0.25472	0.170638	-0.170909	0.17032	0.016911
0.171563	-0.081984	0.171554	0.256449	0.171883	-0.167578	0.171565	0.02245
0.172807	-0.079276	0.172798	0.25814	0.173127	-0.164263	0.172809	0.028024
0.174052	-0.076576	0.174042	0.259408	0.174371	-0.160954	0.174053	0.033552
0.175296	-0.073863	0.175287	0.260404	0.175615	-0.157682	0.175297	0.039087
0.17654	-0.071154	0.176531	0.261401	0.17686	-0.154689	0.176542	0.044638
0.177785	-0.068444	0.177775	0.262396	0.178104	-0.152023	0.177786	0.04996
0.179029	-0.066355	0.179019	0.263388	0.179348	-0.149354	0.17903	0.054577
0.180273	-0.066938	0.180264	0.264388	0.180592	-0.146693	0.180275	0.059054
0.181517	-0.067683	0.181508	0.265319	0.181837	-0.144032	0.181519	0.06399
0.182762	-0.068435	0.182752	0.265511	0.183081	-0.14137	0.182763	0.068937
0.184006	-0.069189	0.183996	0.264754	0.184325	-0.138685	0.184007	0.073905
0.18525	-0.069934	0.185241	0.264067	0.185569	-0.136631	0.185252	0.078875
0.186495	-0.07068	0.186485	0.263345	0.186814	-0.135719	0.186496	0.084004
0.187739	-0.071428	0.187729	0.262584	0.188058	-0.134806	0.18774	0.088722
0.188983	-0.0691	0.188974	0.261817	0.189302	-0.133891	0.188984	0.093407
0.190227	-0.066641	0.190218	0.261051	0.190546	-0.132976	0.190229	0.098084
0.191472	-0.06419	0.191462	0.260796	0.191791	-0.132059	0.191473	0.10276
0.192716	-0.061741	0.192706	0.262654	0.193035	-0.131167	0.192717	0.107448
0.19396	-0.059283	0.193951	0.264728	0.194279	-0.129891	0.193962	0.112124
0.195205	-0.056829	0.195195	0.266796	0.195523	-0.127486	0.195206	0.116779
0.196449	-0.054377	0.196439	0.268866	0.196768	-0.12459	0.19645	0.120757
0.197693	-0.053034	0.197683	0.270931	0.198012	-0.121697	0.197694	0.124683
0.198937	-0.052009	0.198928	0.273007	0.199256	-0.118795	0.198939	0.128609
0.200182	-0.050997	0.200172	0.275076	0.200501	-0.115889	0.200183	0.132532
0.201426	-0.049981	0.201416	0.277003	0.201745	-0.112986	0.201427	0.136466
0.20267	-0.04897	0.202661	0.278917	0.202989	-0.110102	0.202671	0.140386
0.203915	-0.047958	0.203905	0.280834	0.204233	-0.107378	0.203916	0.14432
0.205159	-0.047007	0.205149	0.282745	0.205478	-0.104711	0.20516	0.147626
0.206403	-0.04572	0.206393	0.284665	0.206722	-0.102036	0.206404	0.150828
0.207647	-0.044153	0.207638	0.286576	0.207966	-0.099365	0.207649	0.154045
0.208892	-0.042511	0.208882	0.288488	0.20921	-0.096699	0.208893	0.157256
0.210136	-0.040867	0.210126	0.290076	0.210455	-0.094029	0.210137	0.160467
0.21138	-0.039232	0.211371	0.291586	0.211699	-0.091394	0.211381	0.163686
0.212625	-0.037593	0.212615	0.293091	0.212943	-0.088969	0.212626	0.166886
0.213869	-0.035952	0.213859	0.294591	0.214187	-0.086601	0.21387	0.168345
0.215113	-0.034465	0.215103	0.29611	0.215432	-0.084227	0.215114	0.169442
0.216357	-0.033118	0.216348	0.297618	0.216676	-0.081865	0.216358	0.170531
0.217602	-0.03179	0.217592	0.299128	0.21792	-0.07949	0.217603	0.171615
0.218846	-0.030467	0.218836	0.300378	0.219164	-0.07712	0.218847	0.1727
0.22009	-0.029143	0.22008	0.301542	0.220409	-0.07475	0.220091	0.173787
0.221335	-0.027818	0.221325	0.3027	0.221653	-0.072354	0.221336	0.174874
0.222579	-0.026494	0.222569	0.303861	0.222897	-0.069968	0.22258	0.17638
0.223823	-0.025304	0.223813	0.305016	0.224141	-0.06756	0.223824	0.178233
0.225067	-0.024346	0.225058	0.306179	0.225386	-0.065167	0.225068	0.180104
0.226312	-0.023447	0.226302	0.307335	0.22663	-0.062754	0.226313	0.181972
0.227556	-0.022546	0.227546	0.308505	0.227874	-0.060365	0.227557	0.183843
0.2288	-0.021648	0.22879	0.309714	0.229119	-0.057998	0.228801	0.18571
0.230045	-0.020747	0.230035	0.310921	0.230363	-0.055718	0.230046	0.187587
0.231289	-0.019848	0.231279	0.312128	0.231607	-0.053539	0.23129	0.189386
0.232533	-0.018986	0.232523	0.313338	0.232851	-0.051353	0.232534	0.190996
0.233777	-0.01817	0.233768	0.314544	0.234096	-0.049172	0.233778	0.192648
0.235022	-0.017373	0.235012	0.315753	0.23534	-0.04699	0.235023	0.194401
0.236266	-0.016568	0.236256	0.316819	0.236584	-0.044807	0.236267	0.19618
0.23751	-0.015762	0.2375	0.317716	0.237828	-0.042647	0.237511	0.197964
0.238755	-0.014961	0.238745	0.318522	0.239073	-0.040664	0.238755	0.199742
0.239999	-0.014156	0.239989	0.319375	0.240317	-0.039044	0.24	0.201361
0.241243	-0.013406	0.241233	0.320268	0.241561	-0.037424	0.241244	0.202472
0.242487	-0.012662	0.242477	0.32117	0.242805	-0.035802	0.242488	0.203447
0.243732	-0.011912	0.243722	0.322069	0.24405	-0.034179	0.243733	0.204426
0.244976	-0.01116	0.244966	0.322851	0.245294	-0.03256	0.244977	0.205406
0.24622	-0.010413	0.24621	0.323392	0.246538	-0.03099	0.246221	0.206381
0.247465	-0.009665	0.247455	0.323858	0.247782	-0.029588	0.247465	0.207361
0.248709	-0.008914	0.248699	0.324326	0.249027	-0.028343	0.24871	0.208204
0.249953	-0.008162	0.249943	0.324792	0.250271	-0.026992	0.249954	0.209184
0.251197	-0.007775	0.251187	0.32526	0.251515	-0.025638	0.251198	0.21023
0.252442	-0.007545	0.252432	0.325727	0.252759	-0.02429	0.252442	0.211278
0.253686	-0.007327	0.253676	0.326148	0.254004	-0.022933	0.253687	0.212323
0.25493	-0.007109	0.25492	0.326547	0.255248	-0.021588	0.254931	0.21337
0.256175	-0.006892	0.256165	0.326944	0.256492	-0.020243	0.256175	0.214415
0.257419	-0.006675	0.257409	0.32734	0.257737	-0.019215	0.25742	0.21548
0.258663	-0.006474	0.258653	0.327735	0.258981	-0.018236	0.258664	0.216704
0.259907	-0.006089	0.259897	0.328132	0.260225	-0.017257	0.259908	0.217985
0.261152	-0.005541	0.261142	0.328528	0.261469	-0.016275	0.261152	0.219269
0.262396	-0.004952	0.262386	0.328925	0.262714	-0.015294	0.262397	0.220552
0.26364	-0.004363	0.26363	0.329267	0.263958	-0.014309	0.263641	0.221836
0.264885	-0.003773	0.264874	0.329588	0.265202	-0.013328	0.264885	0.223122
0.266129	-0.003182	0.266119	0.32991	0.266446	-0.012266	0.266129	0.224404
0.267373	-0.002592	0.267363	0.330232	0.267691	-0.011091	0.267374	0.225502
0.268617	-0.002122	0.268607	0.330553	0.268935	-0.009922	0.268618	0.226493
0.269862	-0.001756	0.269852	0.330874	0.270179	-0.008748	0.269862	0.227466
0.271106	-0.001402	0.271096	0.331194	0.271423	-0.007577	0.271107	0.228442
0.27235	-0.001048	0.27234	0.331477	0.272668	-0.006402	0.272351	0.229418
0.273594	-0.000695	0.273584	0.33174	0.273912	-0.00523	0.273595	0.230395
0.274839	-0.000341	0.274829	0.332002	0.275156	-0.004201	0.274839	0.23137
0.276083	1.3e-05	0.276073	0.332262	0.2764	-0.003297	0.276084	0.232388
0.277327	0.000549	0.277317	0.332523	0.277645	-0.002403	0.277328	0.233327
0.278572	0.001472	0.278562	0.332784	0.278889	-0.001505	0.278572	0.234239
0.279816	0.002579	0.279806	0.333044	0.280133	-0.000608	0.279816	0.235148
0.28106	0.003684	0.28105	0.333508	0.281377	0.000288	0.281061	0.236059
0.282305	0.004794	0.282294	0.334162	0.282622	0.001191	0.282305	0.236967
0.283549	0.005903	0.283539	0.334857	0.283866	0.002137	0.283549	0.237879
0.284793	0.007011	0.284783	0.335551	0.28511	0.003193	0.284794	0.239066
0.286037	0.008031	0.286027	0.336246	0.286355	0.004255	0.286038	0.240346
0.287282	0.009001	0.287271	0.336942	0.287599	0.005314	0.287282	0.241701
0.288526	0.009983	0.288516	0.337638	0.288843	0.006376	0.288526	0.243128
0.28977	0.010967	0.28976	0.338205	0.290087	0.007439	0.289771	0.244576
0.291014	0.01195	0.291004	0.338618	0.291332	0.008497	0.291015	0.246027
0.292259	0.012935	0.292249	0.338975	0.292576	0.009431	0.292259	0.247477
0.293503	0.013921	0.293493	0.339346	0.29382	0.009872	0.293503	0.248913
0.294747	0.014878	0.294737	0.339736	0.295064	0.010315	0.294748	0.250318
0.295992	0.015618	0.295981	0.340127	0.296309	0.010756	0.295992	0.251704
0.297236	0.016209	0.297226	0.340519	0.297553	0.011196	0.297236	0.253086
0.29848	0.016801	0.29847	0.34086	0.298797	0.011641	0.298481	0.254466
0.299724	0.017393	0.299714	0.341106	0.300041	0.012073	0.299725	0.255851
0.300969	0.017985	0.300959	0.341306	0.301286	0.012465	0.300969	0.257235
0.302213	0.018577	0.302203	0.341505	0.30253	0.012798	0.302213	0.25874
0.303457	0.019169	0.303447	0.341705	0.303774	0.01312	0.303458	0.260844
0.304702	0.019559	0.304691	0.341904	0.305018	0.013442	0.304702	0.263334
0.305946	0.019801	0.305936	0.342104	0.306263	0.013765	0.305946	0.265826
0.30719	0.020042	0.30718	0.342362	0.307507	0.014087	0.30719	0.268316
0.308434	0.020285	0.308424	0.342807	0.308751	0.01441	0.308435	0.270802
0.309679	0.020526	0.309668	0.343371	0.309995	0.014733	0.309679	0.273291
0.310923	0.020765	0.310913	0.343936	0.31124	0.015744	0.310923	0.275725
0.312167	0.020989	0.312157	0.344502	0.312484	0.017103	0.312168	0.277586
0.313412	0.021654	0.313401	0.345066	0.313728	0.018502	0.313412	0.27904
0.314656	0.022999	0.314646	0.345631	0.314973	0.019901	0.314656	0.280491
0.3159	0.024445	0.31589	0.346196	0.316217	0.021298	0.3159	0.281944
0.317144	0.025891	0.317134	0.346773	0.317461	0.022701	0.317145	0.283395
0.318389	0.027337	0.318378	0.347359	0.318705	0.024098	0.318389	0.284844
0.319633	0.028783	0.319623	0.347945	0.31995	0.025475	0.319633	0.286295
0.320877	0.030225	0.320867	0.348532	0.321194	0.026821	0.320877	0.28797
0.322122	0.0315	0.322111	0.349118	0.322438	0.028157	0.322122	0.289841
0.323366	0.032462	0.323355	0.349703	0.323682	0.029496	0.323366	0.291731
0.32461	0.033353	0.3246	0.350288	0.324927	0.030829	0.32461	0.293623
0.325854	0.034243	0.325844	0.350751	0.326171	0.032166	0.325855	0.295516
0.327099	0.035135	0.327088	0.351103	0.327415	0.033501	0.327099	0.297406
0.328343	0.036031	0.328333	0.351454	0.328659	0.034527	0.328343	0.299297
0.329587	0.036921	0.329577	0.351805	0.329904	0.03524	0.329587	0.301299
0.330832	0.037836	0.330821	0.352157	0.331148	0.035895	0.330832	0.303421
0.332076	0.038819	0.332065	0.352509	0.332392	0.036556	0.332076	0.305578
0.33332	0.039841	0.33331	0.35286	0.333636	0.037217	0.33332	0.307738
0.334564	0.040864	0.334554	0.35333	0.334881	0.037879	0.334564	0.309893
0.335809	0.041889	0.335798	0.353922	0.336125	0.038542	0.335809	0.31205
0.337053	0.04291	0.337043	0.354526	0.337369	0.039225	0.337053	0.314205
0.338297	0.043929	0.338287	0.355129	0.338613	0.040089	0.338297	0.31611
0.339542	0.044776	0.339531	0.355731	0.339858	0.040996	0.339542	0.317695
0.340786	0.045075	0.340775	0.356335	0.341102	0.041899	0.340786	0.319218
0.34203	0.044948	0.34202	0.356938	0.342346	0.042807	0.34203	0.320852
0.343274	0.044819	0.343264	0.357458	0.343591	0.043712	0.343274	0.322499
0.344519	0.044691	0.344508	0.357825	0.344835	0.044617	0.344519	0.324139
0.345763	0.044563	0.345752	0.358122	0.346079	0.045416	0.345763	0.325779
0.347007	0.044434	0.346997	0.358429	0.347323	0.045745	0.347007	0.327186
0.348252	0.044302	0.348241	0.358754	0.348568	0.045962	0.348251	0.328003
0.349496	0.044141	0.349485	0.359079	0.349812	0.046179	0.349496	0.328497
[truncated: 23,813 more rows]

## Sheet: s3d
ml	mAU
-0.143243	0.001268
-0.141999	0.009344
[truncated: 24,199 more rows]

## Sheet: s3h
ml hIgG1-Fc	mAU hIgG1-Fc	ml O42	mAU O42	ml O432	mAU O432	ml Tetramer	mAU Tetramer
[truncated: 24,202 more rows]

[truncated: 1 more sheets: s3i]
