# Supplementary material for: Computational design of non-porous pH-responsive antibody nanoparticles
Source: Nat Struct Mol Biol. 2024 May 9;31(9):1404–12. doi: 10.1038/s41594-024-01288-5 (PMC11402598; doi:10.1038/s41594-024-01288-5)
Supplement: Supplementary file 9 — Plotting source data. [file 41594_2024_1288_MOESM9_ESM.xlsx]

## Sheet: s9a
ml O432-17(+)	mAU O432-17(+)	ml O432-17(+)_0HIS	mAU O432-17(+)_0HIS	ml O432-17(+)_3HIS_I57V	mAU O432-17(+)_3HIS_I57V	ml O432-17(+)_3HIS_L75A	mAU O432-17(+)_3HIS_L75A	ml O432-17(+)_I57V_L75A	mAU O432-17(+)_I57V_L75A
-0.143142	0.001374	-0.143117	0	-0.142877	0	-0.143116	-0.005478	-0.14289	0.019026
-0.141897	0.279237	-0.136894	-0.004628	-0.141632	0.228854	-0.141871	-0.114067	-0.141646	0.445063
-0.140652	0.298168	-0.130672	-0.012895	-0.140387	0.244235	-0.140627	-0.118551	-0.140402	0.474548
-0.139408	0.312374	-0.12445	-0.016156	-0.139143	0.255601	-0.139383	-0.119003	-0.139157	0.487386
-0.138163	0.323556	-0.118228	-0.021597	-0.137898	0.265107	-0.138138	-0.118273	-0.137913	0.505075
-0.136918	0.334145	-0.112005	-0.029932	-0.136653	0.273581	-0.136894	-0.117633	-0.136668	0.521373
-0.135674	0.343635	-0.105783	-0.039967	-0.135409	0.281181	-0.135649	-0.117107	-0.135424	0.535965
-0.134429	0.352372	-0.099561	-0.051812	-0.134164	0.288168	-0.134405	-0.116609	-0.13418	0.549389
-0.133185	0.3603	-0.093339	-0.066089	-0.13292	0.29451	-0.133161	-0.116126	-0.132935	0.561922
-0.13194	0.367602	-0.087117	-0.080934	-0.131675	0.300219	-0.131916	-0.115702	-0.131691	0.573635
-0.130695	0.374268	-0.080894	-0.093339	-0.13043	0.304972	-0.130672	-0.115329	-0.130446	0.58298
-0.129451	0.376819	-0.074672	-0.096089	-0.129186	0.30635	-0.129427	-0.115101	-0.129202	0.585871
-0.128206	0.376351	-0.06845	-0.085285	-0.127941	0.305248	-0.128183	-0.114532	-0.127958	0.584838
-0.126961	0.375843	-0.062228	-0.062799	-0.126697	0.304243	-0.126939	-0.112974	-0.126713	0.584025
-0.125717	0.37533	-0.056005	-0.019638	-0.125452	0.303482	-0.125694	-0.111134	-0.125469	0.583459
-0.124472	0.374822	-0.049783	0.018378	-0.124207	0.302722	-0.12445	-0.109293	-0.124225	0.58294
-0.123228	0.374281	-0.043561	0.047546	-0.122963	0.301964	-0.123205	-0.107453	-0.12298	0.582424
-0.121983	0.373663	-0.037339	0.067373	-0.121718	0.301276	-0.121961	-0.105665	-0.121736	0.581907
-0.120738	0.372937	-0.031116	0.08314	-0.120473	0.300693	-0.120717	-0.10397	-0.120491	0.581615
-0.119494	0.372211	-0.024894	0.098354	-0.119229	0.300149	-0.119472	-0.102274	-0.119247	0.581514
-0.118249	0.371483	-0.018672	0.111544	-0.117984	0.299606	-0.118228	-0.100582	-0.118003	0.581414
-0.117004	0.370758	-0.01245	0.116952	-0.11674	0.299064	-0.116984	-0.098888	-0.116758	0.581314
-0.11576	0.370033	-0.006227	0.105526	-0.115495	0.29852	-0.115739	-0.097192	-0.115514	0.581214
-0.114515	0.369308	-5e-06	-0.389335	-0.11425	0.297977	-0.114495	-0.095496	-0.114269	0.581114
-0.11327	0.368584	0.006217	-1.29141	-0.113006	0.297434	-0.11325	-0.093806	-0.113025	0.581014
-0.112026	0.36786	0.012439	-1.28864	-0.111761	0.29689	-0.112006	-0.09211	-0.111781	0.580914
-0.110781	0.367185	0.018661	-1.28748	-0.110516	0.296159	-0.110762	-0.090443	-0.110536	0.580813
-0.109537	0.366615	0.024884	-1.2879	-0.109272	0.294993	-0.109517	-0.088836	-0.109292	0.580337
-0.108292	0.366054	0.031106	-1.28541	-0.108027	0.293597	-0.108273	-0.087234	-0.108048	0.579495
-0.107047	0.365495	0.037328	-1.28277	-0.106783	0.292203	-0.107028	-0.08563	-0.106803	0.578616
-0.105803	0.364935	0.04355	-1.28144	-0.105538	0.29081	-0.105784	-0.084032	-0.105559	0.577739
-0.104558	0.364376	0.049773	-1.28118	-0.104293	0.289418	-0.10454	-0.08243	-0.104314	0.576861
-0.103313	0.363817	0.055995	-1.28298	-0.103049	0.288024	-0.103295	-0.08083	-0.10307	0.575982
-0.102069	0.363257	0.062217	-1.28813	-0.101804	0.286645	-0.102051	-0.079227	-0.101826	0.575105
-0.100824	0.362694	0.068439	-1.29373	-0.10056	0.28535	-0.100806	-0.077627	-0.100581	0.574255
-0.09958	0.362026	0.074662	-1.29861	-0.099315	0.284119	-0.099562	-0.076053	-0.099337	0.573447
-0.098335	0.361109	0.080884	-1.30326	-0.09807	0.283041	-0.098318	-0.074554	-0.098092	0.572696
-0.09709	0.360132	0.087106	-1.28624	-0.096826	0.282224	-0.097073	-0.07307	-0.096848	0.572021
-0.095846	0.359158	0.093328	-1.19545	-0.095581	0.281411	-0.095829	-0.071587	-0.095604	0.571373
-0.094601	0.358182	0.09955	-1.09934	-0.094336	0.280598	-0.094584	-0.070101	-0.094359	0.570727
-0.093356	0.357203	0.105773	-1.00944	-0.093092	0.279783	-0.09334	-0.068619	-0.093115	0.570078
-0.092112	0.356224	0.111995	-0.922737	-0.091847	0.278968	-0.092096	-0.067133	-0.091871	0.56943
-0.090867	0.355246	0.118217	-0.841239	-0.090603	0.278159	-0.090851	-0.065647	-0.090626	0.568783
-0.089622	0.354269	0.124439	-0.753479	-0.089358	0.277348	-0.089607	-0.064165	-0.089382	0.56814
-0.088378	0.370467	0.130662	-0.661814	-0.088113	0.278003	-0.088363	-0.062037	-0.088137	0.567494
-0.087133	0.434786	0.136884	-0.565971	-0.086869	0.294383	-0.087118	-0.057881	-0.086893	0.577543
-0.085889	0.516362	0.143106	-0.465171	-0.085624	0.334671	-0.085874	-0.052977	-0.085649	0.612983
-0.084644	0.598328	0.149328	-0.373849	-0.084379	0.37495	-0.084629	-0.048073	-0.084404	0.657599
-0.083399	0.68	0.155551	-0.356338	-0.083135	0.415156	-0.083385	-0.043383	-0.08316	0.70228
-0.082155	0.761891	0.161773	-0.34376	-0.08189	0.455464	-0.082141	-0.039476	-0.081915	0.747037
-0.08091	0.843943	0.167995	-0.322421	-0.080646	0.49591	-0.080896	-0.036491	-0.080671	0.791815
-0.079665	0.926192	0.174217	-0.289779	-0.079401	0.536472	-0.079652	-0.033478	-0.079427	0.836793
-0.078421	1.00812	0.18044	-0.25032	-0.078156	0.577065	-0.078407	-0.030465	-0.078182	0.881789
-0.077176	1.13789	0.186662	-0.215285	-0.076912	0.617615	-0.077163	-0.021721	-0.076938	0.926709
-0.075932	1.43109	0.192884	-0.182263	-0.075667	0.725362	-0.075919	0.015519	-0.075694	0.999682
-0.074687	1.81099	0.199106	-0.150211	-0.074423	0.972181	-0.074674	0.06952	-0.074449	1.15273
-0.073442	2.18752	0.205328	-0.119161	-0.073178	1.21817	-0.07343	0.12313	-0.073205	1.34732
-0.072198	2.55628	0.211551	-0.092665	-0.071933	1.46344	-0.072185	0.177247	-0.07196	1.54175
-0.070953	2.9292	0.217773	-0.067154	-0.070689	1.7091	-0.070941	0.231206	-0.070716	1.73616
-0.069708	3.30927	0.223995	-0.043081	-0.069444	1.95538	-0.069697	0.285302	-0.069472	1.93062
-0.068464	3.68855	0.230217	-0.017856	-0.068199	2.20275	-0.068452	0.33907	-0.068227	2.12541
-0.067219	4.06822	0.23644	0.001374	-0.066955	2.44946	-0.067208	0.393257	-0.066983	2.31958
-0.065975	4.43373	0.242662	0.032017	-0.06571	2.6956	-0.065963	0.445832	-0.065738	2.51489
-0.06473	4.72058	0.248884	0.061101	-0.064466	2.91726	-0.064719	0.48906	-0.064494	2.69725
-0.063485	4.94439	0.255106	0.082908	-0.063221	3.07512	-0.063475	0.524611	-0.06325	2.83559
-0.062241	5.16736	0.261329	0.104167	-0.061976	3.21915	-0.06223	0.56017	-0.062005	2.94213
-0.060996	5.39032	0.267551	0.126112	-0.060732	3.36274	-0.060986	0.595703	-0.060761	3.04852
-0.059751	5.61333	0.273773	0.149918	-0.059487	3.50636	-0.059742	0.631203	-0.059517	3.15487
-0.058507	5.83645	0.279995	0.173833	-0.058243	3.65011	-0.058497	0.666883	-0.058272	3.26155
-0.057262	6.05961	0.286218	0.197066	-0.056998	3.79338	-0.057253	0.702672	-0.057028	3.36779
-0.056017	6.28323	0.29244	0.217936	-0.055753	3.93662	-0.056008	0.738342	-0.055783	3.47371
-0.054773	6.50116	0.298662	0.238978	-0.054509	4.08078	-0.054764	0.773233	-0.054539	3.57994
-0.053528	6.68848	0.304884	0.248303	-0.053264	4.21489	-0.05352	0.802006	-0.053295	3.68252
-0.052284	6.82823	0.311106	0.258445	-0.052019	4.32	-0.052275	0.82324	-0.05205	3.76701
-0.051039	6.9683	0.317329	0.271557	-0.050775	4.40923	-0.051031	0.844208	-0.050806	3.83421
-0.049794	7.10808	0.323551	0.278507	-0.04953	4.49859	-0.049786	0.865316	-0.049561	3.90139
-0.04855	7.24784	0.329773	0.280904	-0.048286	4.58744	-0.048542	0.886414	-0.048317	3.96853
-0.047305	7.38729	0.335995	0.278284	-0.047041	4.67476	-0.047298	0.907534	-0.047073	4.03536
-0.04606	7.52692	0.342218	0.26852	-0.045796	4.76315	-0.046053	0.928734	-0.045828	4.10056
-0.044816	7.6668	0.34844	0.257486	-0.044552	4.85307	-0.044809	0.94989	-0.044584	4.16831
-0.043571	7.8057	0.354662	0.247653	-0.043307	4.94289	-0.043564	0.971081	-0.043339	4.23604
-0.042327	7.93804	0.360884	0.235097	-0.042062	5.03139	-0.04232	0.990697	-0.042095	4.30389
-0.041082	8.05009	0.367107	0.21895	-0.040818	5.11207	-0.041076	1.00761	-0.040851	4.36892
-0.039837	8.16287	0.373329	0.2033	-0.039573	5.1862	-0.039831	1.0246	-0.039606	4.42525
-0.038593	8.27605	0.379551	0.186156	-0.038329	5.26054	-0.038587	1.04154	-0.038362	4.48153
-0.037348	8.38935	0.385773	0.172333	-0.037084	5.3348	-0.037343	1.05858	-0.037118	4.5379
-0.036103	8.50279	0.391995	0.158774	-0.035839	5.40887	-0.036098	1.07558	-0.035873	4.59419
-0.034859	8.61635	0.398218	0.143719	-0.034595	5.48256	-0.034854	1.09268	-0.034629	4.65042
-0.033614	8.7298	0.40444	0.131581	-0.03335	5.55624	-0.033609	1.10977	-0.033384	4.70658
-0.032369	8.84331	0.410662	0.120127	-0.032106	5.62988	-0.032365	1.12688	-0.03214	4.76274
-0.031125	8.95121	0.416884	0.10697	-0.030861	5.70188	-0.031121	1.14326	-0.030896	4.8187
-0.02988	9.03494	0.423107	0.092359	-0.029616	5.76457	-0.029876	1.15606	-0.029651	4.87233
-0.028636	9.11885	0.429329	0.081316	-0.028372	5.81676	-0.028632	1.16826	-0.028407	4.91229
-0.027391	9.20247	0.435551	0.069966	-0.027127	5.86889	-0.027387	1.18109	-0.027162	4.95081
-0.026146	9.27568	0.441773	0.060458	-0.025882	5.92021	-0.026143	1.19382	-0.025918	4.98937
-0.024902	9.29668	0.447996	0.047032	-0.024638	5.96128	-0.024899	1.20427	-0.024674	5.02271
-0.023657	9.29727	0.454218	0.032347	-0.023393	5.97226	-0.023654	1.21367	-0.023429	5.02724
-0.022412	9.29786	0.46044	0.017774	-0.022149	5.98323	-0.02241	1.22308	-0.022185	5.02038
-0.021168	9.29845	0.466662	0.005407	-0.020904	5.99421	-0.021165	1.23247	-0.020941	5.01352
-0.019923	9.29539	0.472884	-0.004964	-0.019659	6.00423	-0.019921	1.24194	-0.019696	5.00667
-0.018679	9.27515	0.479107	-0.016937	-0.018415	6.00778	-0.018677	1.24712	-0.018452	4.99813
-0.017434	9.25299	0.485329	-0.028927	-0.01717	6.0016	-0.017432	1.25229	-0.017207	4.98034
-0.016189	9.22881	0.491551	-0.039708	-0.015925	5.99539	-0.016188	1.25745	-0.015963	4.96026
-0.014945	9.20439	0.497773	-0.049295	-0.014681	5.98924	-0.014943	1.26263	-0.014719	4.94041
-0.0137	9.00248	0.503996	-0.059528	-0.013436	5.94196	-0.013699	1.23733	-0.013474	4.90503
-0.012455	8.67974	0.510218	-0.066311	-0.012192	5.72934	-0.012455	1.1916	-0.01223	4.78515
-0.011211	8.358	0.51644	-0.072713	-0.010947	5.51699	-0.01121	1.14571	-0.010985	4.61515
-0.009966	8.03439	0.522662	-0.077082	-0.009702	5.30458	-0.009966	1.09973	-0.009741	4.44478
-0.008722	7.71316	0.528885	-0.081038	-0.008458	5.09186	-0.008722	1.05391	-0.008497	4.27545
-0.007477	7.3719	0.535107	-0.087231	-0.007213	4.87485	-0.007477	1.0061	-0.007252	4.10429
-0.006232	7.02516	0.541329	-0.092941	-0.005969	4.64992	-0.006233	0.957581	-0.006008	3.92706
-0.004988	6.67835	0.547551	-0.095557	-0.004724	4.42519	-0.004988	0.909204	-0.004764	3.74805
-0.003743	6.33066	0.553774	-0.097465	-0.003479	4.20064	-0.003744	0.860847	-0.003519	3.56889
-0.002498	6.06229	0.559996	-0.102117	-0.002235	3.99268	-0.0025	0.821556	-0.002275	3.39732
-0.001254	5.87399	0.566218	-0.106257	-0.00099	3.85448	-0.001255	0.791564	-0.00103	3.27023
-9e-06	5.68512	0.57244	-0.111124	0.000255	3.35812	-1.1e-05	0.761622	0.000214	2.9142
0.001236	2.97957	0.578662	-0.115891	0.001499	1.40513	0.001234	0.491858	0.001458	1.27975
0.00248	0.27694	0.584885	-0.123	0.002744	0.211749	0.002478	0.264012	0.002703	0.396304
0.003725	0.276806	0.591107	-0.131697	0.003988	0.21085	0.003722	0.265123	0.003947	0.396877
0.004969	0.278452	0.597329	-0.139686	0.005233	0.210964	0.004967	0.2665	0.005192	0.397642
0.006214	0.279603	0.603551	-0.146548	0.006478	0.211175	0.006211	0.267599	0.006436	0.398428
0.007459	0.280375	0.609774	-0.155448	0.007722	0.211324	0.007456	0.268387	0.00768	0.399107
0.008703	0.281034	0.615996	-0.164752	0.008967	0.211416	0.0087	0.269064	0.008925	0.400866
0.009948	0.281636	0.622218	-0.171106	0.010211	0.211497	0.009944	0.2697	0.010169	0.402662
0.011193	0.282282	0.62844	-0.180148	0.011456	0.211627	0.011189	0.270577	0.011413	0.404331
0.012437	0.282892	0.634663	-0.18954	0.012701	0.211955	0.012433	0.271678	0.012658	0.405889
0.013682	0.28347	0.640885	-0.198118	0.013945	0.212373	0.013678	0.27272	0.013902	0.407357
0.014926	0.284048	0.647107	-0.204427	0.01519	0.212782	0.014922	0.273736	0.015147	0.408821
0.016171	0.28475	0.653329	-0.209843	0.016435	0.21319	0.016166	0.274691	0.016391	0.410278
0.017416	0.285636	0.659552	-0.214159	0.017679	0.213502	0.017411	0.275556	0.017635	0.411739
0.01866	0.286521	0.665774	-0.218042	0.018924	0.213691	0.018655	0.27639	0.01888	0.412836
0.019905	0.287408	0.671996	-0.222382	0.020168	0.213842	0.019899	0.277226	0.020124	0.413434
0.02115	0.288291	0.678218	-0.228295	0.021413	0.213993	0.021144	0.27801	0.021369	0.413887
0.022394	0.289144	0.68444	-0.233969	0.022658	0.214108	0.022388	0.278297	0.022613	0.414338
0.023639	0.289998	0.690663	-0.235671	0.023902	0.214063	0.023633	0.27823	0.023857	0.414538
0.024884	0.290851	0.696885	-0.238322	0.025147	0.213943	0.024877	0.278163	0.025102	0.414384
0.026128	0.291699	0.703107	-0.241961	0.026392	0.213821	0.026121	0.278095	0.026346	0.414134
0.027373	0.292505	0.709329	-0.24675	0.027636	0.213699	0.027366	0.278044	0.02759	0.413883
0.028617	0.293214	0.715552	-0.252018	0.028881	0.213477	0.02861	0.278023	0.028835	0.413632
0.029862	0.293925	0.721774	-0.257835	0.030125	0.213107	0.029855	0.278014	0.030079	0.413506
0.031107	0.294633	0.727996	-0.263502	0.03137	0.212706	0.031099	0.278005	0.031324	0.413707
0.032351	0.295247	0.734218	-0.268041	0.032615	0.212309	0.032343	0.277996	0.032568	0.413995
0.033596	0.295274	0.74044	-0.271451	0.033859	0.211885	0.033588	0.278	0.033812	0.414283
0.034841	0.29516	0.746663	-0.27539	0.035104	0.211231	0.034832	0.278014	0.035057	0.41467
0.036085	0.295046	0.752885	-0.279277	0.036348	0.21039	0.036077	0.278028	0.036301	0.415256
0.03733	0.294932	0.759107	-0.280623	0.037593	0.209544	0.037321	0.278041	0.037546	0.415941
0.038574	0.294781	0.765329	-0.28292	0.038838	0.208691	0.038565	0.278087	0.03879	0.416632
0.039819	0.29436	0.771552	-0.285279	0.040082	0.207857	0.03981	0.278205	0.040034	0.417328
0.041064	0.293937	0.777774	-0.287293	0.041327	0.207085	0.041054	0.278356	0.041279	0.418014
0.042308	0.29351	0.783996	-0.28899	0.042572	0.206356	0.042299	0.278506	0.042523	0.418562
0.043553	0.293093	0.790218	-0.291698	0.043816	0.205628	0.043543	0.278657	0.043767	0.418992
0.044798	0.292743	0.796441	-0.295584	0.045061	0.2049	0.044787	0.278871	0.045012	0.419422
0.046042	0.292418	0.802663	-0.30067	0.046305	0.204279	0.046032	0.279131	0.046256	0.419911
0.047287	0.292094	0.808885	-0.305915	0.04755	0.203797	0.047276	0.279396	0.047501	0.42069
0.048532	0.291766	0.815107	-0.31163	0.048795	0.203315	0.04852	0.279652	0.048745	0.421695
0.049776	0.291453	0.82133	-0.318303	0.050039	0.202832	0.049765	0.279854	0.049989	0.422703
0.051021	0.29161	0.827552	-0.323473	0.051284	0.202373	0.051009	0.27984	0.051234	0.423708
0.052265	0.29182	0.833774	-0.325891	0.052529	0.202043	0.052254	0.279671	0.052478	0.424713
0.05351	0.292029	0.839996	-0.327427	0.053773	0.201843	0.053498	0.279501	0.053723	0.425692
0.054755	0.292241	0.846218	-0.329913	0.055018	0.201642	0.054742	0.279329	0.054967	0.426644
0.055999	0.292471	0.852441	-0.332065	0.056262	0.20144	0.055987	0.279038	0.056211	0.427597
0.057244	0.292712	0.858663	-0.333714	0.057507	0.201243	0.057231	0.278549	0.057456	0.428548
0.058489	0.292955	0.864885	-0.334397	0.058752	0.201049	0.058476	0.278013	0.0587	0.42916
0.059733	0.293195	0.871107	-0.334592	0.059996	0.200856	0.05972	0.277476	0.059944	0.429396
0.060978	0.293426	0.87733	-0.336435	0.061241	0.200663	0.060964	0.27693	0.061189	0.429632
0.062222	0.293551	0.883552	-0.339529	0.062485	0.200471	0.062209	0.276274	0.062433	0.429867
0.063467	0.293618	0.889774	-0.342581	0.06373	0.200376	0.063453	0.275472	0.063678	0.430101
0.064712	0.293681	0.895996	-0.347088	0.064975	0.200435	0.064698	0.27467	0.064922	0.430297
0.065956	0.293743	0.902219	-0.352426	0.066219	0.200494	0.065942	0.273869	0.066166	0.430434
0.067201	0.293866	0.908441	-0.356464	0.067464	0.200553	0.067186	0.273097	0.067411	0.430559
0.068446	0.294086	0.914663	-0.358645	0.068709	0.200627	0.068431	0.272387	0.068655	0.430684
0.06969	0.294316	0.920885	-0.360276	0.069953	0.200731	0.069675	0.271699	0.0699	0.430445
0.070935	0.294545	0.927107	-0.362757	0.071198	0.200842	0.070919	0.271009	0.071144	0.42963
0.072179	0.294774	0.93333	-0.367052	0.072442	0.200954	0.072164	0.270319	0.072388	0.428754
0.073424	0.295147	0.939552	-0.371755	0.073687	0.201066	0.073408	0.272414	0.073633	0.427875
0.074669	0.295749	0.945774	-0.374246	0.074932	0.201058	0.074653	0.279803	0.074877	0.426991
0.075913	0.296381	0.951996	-0.375071	0.076176	0.200746	0.075897	0.287759	0.076121	0.426084
0.077158	0.297011	0.958219	-0.376362	0.077421	0.200399	0.077141	0.295728	0.077366	0.425127
0.078403	0.297554	0.964441	-0.378238	0.078666	0.200052	0.078386	0.303725	0.07861	0.424154
0.079647	0.297889	0.970663	-0.380415	0.07991	0.199746	0.07963	0.311784	0.079855	0.423179
0.080892	0.298192	0.976885	-0.384033	0.081155	0.199582	0.080875	0.319846	0.081099	0.422378
0.082137	0.298496	0.983108	-0.390413	0.082399	0.199493	0.082119	0.327923	0.082343	0.422075
0.083381	0.298799	0.98933	-0.396084	0.083644	0.199403	0.083363	0.336039	0.083588	0.4221
0.084626	0.299002	0.995552	-0.3963	0.084889	0.199316	0.084608	0.357874	0.084832	0.422125
0.08587	0.298955	1.00177	-0.394145	0.086133	0.199309	0.085852	0.415759	0.086077	0.422149
0.087115	0.298867	1.008	-0.3949	0.087378	0.199643	0.087097	0.48197	0.087321	0.422306
0.08836	0.29878	1.01422	-0.398352	0.088622	0.200116	0.088341	0.548292	0.088565	0.422907
0.089604	0.298717	1.02044	-0.401847	0.089867	0.200589	0.089585	0.615149	0.08981	0.423744
0.090849	0.298755	1.02666	-0.404288	0.091112	0.20109	0.09083	0.682006	0.091054	0.424583
0.092094	0.298812	1.03289	-0.405984	0.092356	0.201735	0.092074	0.748902	0.092298	0.425375
0.093338	0.298868	1.03911	-0.407824	0.093601	0.202505	0.093319	0.81561	0.093543	0.425947
0.094583	0.298925	1.04533	-0.407989	0.094846	0.203269	0.094563	0.882596	0.094787	0.426234
0.095827	0.298981	1.05155	-0.408	0.09609	0.204035	0.095807	0.943476	0.096032	0.426521
0.097072	0.298925	1.05777	-0.411912	0.097335	0.204798	0.097052	0.983577	0.097276	0.426808
0.098317	0.298845	1.064	-0.416432	0.098579	0.205552	0.098296	1.0157	0.09852	0.426955
0.099561	0.298766	1.07022	-0.41824	0.099824	0.206294	0.09954	1.04775	0.099765	0.426526
0.100806	0.298686	1.07644	-0.418649	0.101069	0.207037	0.100785	1.07987	0.101009	0.425658
0.102051	0.298862	1.08266	-0.418296	0.102313	0.20777	0.102029	1.11153	0.102254	0.424788
0.103295	0.299095	1.08889	-0.417802	0.103558	0.208447	0.103274	1.14246	0.103498	0.423927
0.10454	0.299327	1.09511	-0.418456	0.104802	0.209057	0.104518	1.17385	0.104742	0.423141
0.105785	0.29956	1.10133	-0.419419	0.106047	0.209668	0.105762	1.20581	0.105987	0.42254
0.107029	0.299794	1.10755	-0.420448	0.107292	0.210279	0.107007	1.23667	0.107231	0.421944
0.108274	0.300068	1.11377	-0.421866	0.108536	0.210875	0.108251	1.26023	0.108475	0.421345
0.109518	0.300362	1.12	-0.423495	0.109781	0.211379	0.109496	1.27765	0.10972	0.420699
0.110763	0.300659	1.12622	-0.425934	0.111026	0.211801	0.11074	1.29508	0.110964	0.419766
0.112008	0.300956	1.13244	-0.42948	0.11227	0.212226	0.111984	1.31249	0.112209	0.418412
0.113252	0.30087	1.13866	-0.433717	0.113515	0.212642	0.113229	1.33003	0.113453	0.417058
0.114497	0.300649	1.14489	-0.43839	0.114759	0.212979	0.114473	1.34794	0.114697	0.415714
0.115742	0.30041	1.15111	-0.443685	0.116004	0.213121	0.115718	1.36586	0.115942	0.414374
0.116986	0.300168	1.15733	-0.448526	0.117249	0.213262	0.116962	1.38379	0.117186	0.413075
0.118231	0.299926	1.16355	-0.453097	0.118493	0.213404	0.118206	1.40145	0.118431	0.411771
0.119475	0.299746	1.16978	-0.457741	0.119738	0.213581	0.119451	1.41743	0.119675	0.410487
0.12072	0.299617	1.176	-0.462147	0.120983	0.214073	0.120695	1.43045	0.120919	0.409194
0.121965	0.299497	1.18222	-0.466478	0.122227	0.214961	0.12194	1.44349	0.122164	0.407916
0.123209	0.299378	1.18844	-0.469953	0.123472	0.215851	0.123184	1.45644	0.123408	0.406676
0.124454	0.299348	1.19466	-0.472058	0.124716	0.216741	0.124428	1.46954	0.124653	0.405442
0.125699	0.299393	1.20089	-0.472844	0.125961	0.217607	0.125673	1.48281	0.125897	0.404198
0.126943	0.299453	1.20711	-0.473554	0.127206	0.218247	0.126917	1.49609	0.127141	0.402976
0.128188	0.299513	1.21333	-0.475238	0.12845	0.218884	0.128161	1.50936	0.128386	0.401831
0.129432	0.299573	1.21955	-0.477687	0.129695	0.219519	0.129406	1.52258	0.12963	0.400699
0.130677	0.299834	1.22578	-0.479953	0.130939	0.220134	0.13065	1.53461	0.130874	0.399568
0.131922	0.300314	1.232	-0.48108	0.132184	0.220457	0.131895	1.5438	0.132119	0.398448
0.133166	0.300853	1.23822	-0.481156	0.133429	0.22022	0.133139	1.55297	0.133363	0.397449
0.134411	0.30139	1.24444	-0.481012	0.134673	0.219984	0.134383	1.56219	0.134608	0.396863
0.135656	0.301819	1.25066	-0.481394	0.135918	0.219747	0.135628	1.57035	0.135852	0.396279
0.1369	0.302033	1.25689	-0.481983	0.137163	0.219543	0.136872	1.57163	0.137096	0.395696
0.138145	0.302171	1.26311	-0.482833	0.138407	0.219722	0.138117	1.57217	0.138341	0.395122
0.13939	0.302308	1.26933	-0.483946	0.139652	0.219934	0.139361	1.5727	0.139585	0.394615
0.140634	0.302446	1.27555	-0.483567	0.140896	0.220157	0.140605	1.57324	0.14083	0.394137
0.141879	0.302443	1.28178	-0.480738	0.142141	0.22038	0.14185	1.57314	0.142074	0.393643
0.143123	0.30223	1.288	-0.476925	0.143386	0.220588	0.143094	1.56899	0.143318	0.39315
0.144368	0.301946	1.29422	-0.474049	0.14463	0.220742	0.144339	1.56488	0.144563	0.392633
0.145613	0.301663	1.30044	-0.473088	0.145875	0.220895	0.145583	1.56075	0.145807	0.39187
0.146857	0.301459	1.30666	-0.473909	0.14712	0.22105	0.146827	1.55007	0.147051	0.391104
0.148102	0.301477	1.31289	-0.474203	0.148364	0.221204	0.148072	1.49719	0.148296	0.390338
0.149347	0.301585	1.31911	-0.4739	0.149609	0.220965	0.149316	1.43424	0.14954	0.389539
0.150591	0.301694	1.32533	-0.474165	0.150853	0.22056	0.15056	1.37104	0.150785	0.388269
0.151836	0.301803	1.33155	-0.474616	0.152098	0.220152	0.151805	1.30823	0.152029	0.386691
0.15308	0.301984	1.33777	-0.475708	0.153343	0.219746	0.153049	1.24485	0.153273	0.385116
0.154325	0.302311	1.344	-0.478812	0.154587	0.219382	0.154294	1.17969	0.154518	0.38354
0.15557	0.302696	1.35022	-0.483309	0.155832	0.219409	0.155538	1.1148	0.155762	0.381963
0.156814	0.303081	1.35644	-0.487707	0.157076	0.219443	0.156782	1.0551	0.157007	0.380311
0.158059	0.303465	1.36266	-0.491714	0.158321	0.219476	0.158027	0.995248	0.158251	0.378647
0.159304	0.303938	1.36889	-0.494018	0.159566	0.21951	0.159271	0.953586	0.159495	0.376985
0.160548	0.304458	1.37511	-0.496441	0.16081	0.219559	0.160516	0.922835	0.16074	0.375347
0.161793	0.304979	1.38133	-0.499313	0.162055	0.219618	0.16176	0.89245	0.161984	0.374282
0.163038	0.3055	1.38755	-0.501139	0.1633	0.219678	0.163004	0.862007	0.163228	0.373778
0.164282	0.30586	1.39377	-0.502812	0.164544	0.219737	0.164249	0.831497	0.164473	0.373272
0.165527	0.305754	1.4	-0.504524	0.165789	0.219797	0.165493	0.799146	0.165717	0.372768
0.166771	0.30543	1.40622	-0.50573	0.167033	0.219631	0.166738	0.766285	0.166962	0.373623
0.168016	0.305114	1.41244	-0.505654	0.168278	0.219454	0.167982	0.733489	0.168206	0.447464
0.169261	0.304793	1.41866	-0.502847	0.169523	0.219276	0.169226	0.700642	0.16945	0.552688
0.170505	0.304439	1.42489	-0.498716	0.170767	0.219099	0.170471	0.674773	0.170695	0.657289
0.17175	0.304054	1.43111	-0.496222	0.172012	0.219012	0.171715	0.656224	0.171939	0.762051
0.172995	0.303664	1.43733	-0.495099	0.173257	0.219018	0.17296	0.637946	0.173184	0.86742
0.174239	0.303273	1.44355	-0.496055	0.174501	0.219029	0.174204	0.619667	0.174428	0.973385
0.175484	0.302932	1.44978	-0.497517	0.175746	0.219039	0.175448	0.601373	0.175672	1.07859
0.176728	0.302824	1.456	-0.497882	0.17699	0.21905	0.176693	0.582572	0.176917	1.18438
0.177973	0.302878	1.46222	-0.499282	0.178235	0.242165	0.177937	0.563415	0.178161	1.2905
0.179218	0.302933	1.46844	-0.502741	0.17948	0.269236	0.179181	0.544273	0.179405	1.39817
0.180462	0.302988	1.47466	-0.50623	0.180724	0.29653	0.180426	0.5252	0.18065	1.50775
0.181707	0.302997	1.48089	-0.511095	0.181969	0.323867	0.18167	0.507451	0.181894	1.61722
0.182952	0.302947	1.48711	-0.515822	0.183213	0.350862	0.182915	0.493006	0.183139	1.72701
0.184196	0.302879	1.49333	-0.518283	0.184458	0.377494	0.184159	0.478735	0.184383	1.8367
0.185441	0.302811	1.49955	-0.519775	0.185703	0.404036	0.185403	0.46452	0.185627	1.946
0.186686	0.302743	1.50578	-0.519868	0.186947	0.430632	0.186648	0.450263	0.186872	2.05578
0.18793	0.303044	1.512	-0.521223	0.188192	0.457195	0.187892	0.43486	0.188116	2.16534
0.189175	0.303691	1.51822	-0.524018	0.189437	0.578749	0.189137	0.418684	0.189361	2.27485
0.190419	0.304336	1.52444	-0.526635	0.190681	0.732685	0.190381	0.402401	0.190605	2.37288
0.191664	0.304982	1.53066	-0.527601	0.191926	0.887376	0.191625	0.386168	0.191849	2.44262
0.192909	0.305485	1.53689	-0.529841	0.19317	1.03821	0.19287	0.370727	0.193094	2.50937
0.194153	0.305749	1.54311	-0.532897	0.194415	1.19372	0.194114	0.358403	0.194338	2.57704
0.195398	0.305917	1.54933	-0.536817	0.19566	1.351	0.195359	0.346239	0.195582	2.64571
0.196643	0.306086	1.55555	-0.54111	0.196904	1.50882	0.196603	0.334043	0.196827	2.7144
0.197887	0.306254	1.56177	-0.54477	0.198149	1.66639	0.197847	0.321888	0.198071	2.78291
0.199132	0.306023	1.568	-0.54636	0.199393	1.82364	0.199092	0.309823	0.199316	2.85145
0.200376	0.30533	1.57422	-0.546584	0.200638	1.95954	0.200336	0.29785	0.20056	2.91986
0.201621	0.304589	1.58044	-0.546664	0.201883	2.07498	0.201581	0.28586	0.201804	2.98688
0.202866	0.303851	1.58666	-0.545674	0.203127	2.18794	0.202825	0.273917	0.203049	3.04049
0.20411	0.303213	1.59289	-0.544594	0.204372	2.30093	0.204069	0.261925	0.204293	3.0923
0.205355	0.302783	1.59911	-0.542337	0.205617	2.4139	0.205314	0.254393	0.205538	3.14401
0.2066	0.302464	1.60533	-0.539567	0.206861	2.52697	0.206558	0.247107	0.206782	3.19556
0.207844	0.302145	1.61155	-0.537858	0.208106	2.64021	0.207803	0.239782	0.208026	3.2475
0.209089	0.301825	1.61777	-0.536946	0.20935	2.75313	0.209047	0.232593	0.209271	3.29971
0.210333	0.301671	1.624	-0.536169	0.210595	2.86617	0.210291	0.225569	0.210515	3.35148
0.211578	0.301749	1.63022	-0.537121	0.21184	2.96785	0.211536	0.217533	0.211759	3.40356
0.212823	0.301875	1.63644	-0.537582	0.213084	3.04907	0.21278	0.208926	0.213004	3.45568
0.214067	0.302	1.64266	-0.537578	0.214329	3.12593	0.214024	0.20023	0.214248	3.49871
0.215312	0.302077	1.64889	-0.537395	0.215574	3.20248	0.215269	0.19153	0.215493	3.53957
0.216557	0.302019	1.65511	-0.537676	0.216818	3.27938	0.216513	0.18437	0.216737	3.58049
0.217801	0.301869	1.66133	-0.540249	0.218063	3.35578	0.217758	0.177872	0.217981	3.62121
0.219046	0.301718	1.66755	-0.541835	0.219307	3.43186	0.219002	0.171438	0.219226	3.662
0.220291	0.301569	1.67378	-0.539974	0.220552	3.50821	0.220246	0.164973	0.22047	3.70293
0.221535	0.301397	1.68	-0.538958	0.221797	3.58446	0.221491	0.158719	0.221715	3.7439
0.22278	0.301174	1.68622	-0.539586	0.223041	3.65686	0.222735	0.153006	0.222959	3.78478
0.224024	0.300928	1.69244	-0.54051	0.224286	3.71976	0.22398	0.147457	0.224203	3.82565
0.225269	0.300683	1.69866	-0.542253	0.22553	3.78004	0.225224	0.141911	0.225448	3.85921
0.226514	0.300532	1.70489	-0.543531	0.226775	3.84009	0.226468	0.136363	0.226692	3.89021
0.227758	0.300761	1.71111	-0.544453	0.22802	3.9002	0.227713	0.132279	0.227936	3.92073
0.229003	0.301362	1.71733	-0.54256	0.229264	3.96055	0.228957	0.129016	0.229181	3.95131
0.230248	0.301964	1.72355	-0.539742	0.230509	4.02063	0.230202	0.125884	0.230425	3.91726
0.231492	0.302566	1.72978	-0.542254	0.231754	4.08111	0.231446	0.122744	0.23167	3.8462
0.232737	0.302858	1.736	-0.546122	0.232998	4.14151	0.23269	0.119532	0.232914	3.77091
0.233981	0.302398	1.74222	-0.546358	0.234243	4.19991	0.233935	0.116026	0.234158	3.6956
0.235226	0.301568	1.74844	-0.545338	0.235487	4.24818	0.235179	0.11242	0.235403	3.62033
0.236471	0.300738	1.75466	-0.54447	0.236732	4.29341	0.236423	0.108817	0.236647	3.53957
0.237715	0.29988	1.76089	-0.544837	0.237977	4.33871	0.237668	0.105218	0.237892	3.45563
0.23896	0.298839	1.76711	-0.546462	0.239221	4.38401	0.238912	0.10209	0.239136	3.37151
0.240205	0.297564	1.77333	-0.550651	0.240466	4.41132	0.240157	0.099297	0.24038	3.28756
0.241449	0.296291	1.77955	-0.55746	0.24171	4.43002	0.241401	0.096561	0.241625	3.20132
0.242694	0.295019	1.78578	-0.559752	0.242955	4.44807	0.242645	0.09383	0.242869	3.11345
0.243939	0.303678	1.792	-0.558764	0.2442	4.46611	0.24389	0.091075	0.244113	3.02518
0.245183	0.342346	1.79822	-0.56094	0.245444	4.48295	0.245134	0.088098	0.245358	2.93659
0.246428	0.400976	1.80444	-0.564079	0.246689	4.49237	0.246379	0.085051	0.246602	2.85499
0.247672	0.459781	1.81066	-0.565575	0.247934	4.4988	0.247623	0.082011	0.247847	2.77161
0.248917	0.518496	1.81689	-0.565883	0.249178	4.50528	0.248867	0.078972	0.249091	2.68022
0.250162	0.576931	1.82311	-0.564351	0.250423	4.51175	0.250112	0.076842	0.250335	2.58593
0.251406	0.634847	1.82933	-0.563604	0.251667	4.45007	0.251356	0.075598	0.25158	2.49162
0.252651	0.692874	1.83555	-0.560651	0.252912	4.33549	0.252601	0.074546	0.252824	2.40544
0.253896	0.750813	1.84178	-0.5593	0.254157	4.21161	0.253845	0.073493	0.254069	2.34279
0.25514	0.825015	1.848	-0.560991	0.255401	4.08767	0.255089	0.07244	0.255313	2.28886
0.256385	0.959865	1.85422	-0.558177	0.256646	3.9638	0.256334	0.071554	0.256557	2.23503
0.257629	1.15086	1.86044	-0.554837	0.257891	3.83232	0.257578	0.070741	0.257802	2.18135
0.258874	1.34182	1.86667	-0.555936	0.259135	3.69674	0.258823	0.069935	0.259046	2.12654
0.260119	1.53286	1.87289	-0.557723	0.26038	3.56124	0.260067	0.069125	0.260291	2.06908
0.261363	1.72466	1.87911	-0.559604	0.261624	3.4258	0.261311	0.068241	0.261535	2.01075
0.262608	1.91626	1.88533	-0.562569	0.262869	3.3075	0.262556	0.06728	0.262779	1.95237
0.263853	2.10791	1.89155	-0.56451	0.264114	3.21014	0.2638	0.066366	0.264024	1.89512
0.265097	2.29993	1.89778	-0.564802	0.265358	3.11915	0.265044	0.065416	0.265268	1.84888
0.266342	2.48808	1.904	-0.563134	0.266603	3.02796	0.266289	0.064416	0.266512	1.80737
0.267586	2.6577	1.91022	-0.56444	0.267847	2.93683	0.267533	0.063477	0.267757	1.76599
0.268831	2.80426	1.91644	-0.569606	0.269092	2.84163	0.268778	0.062603	0.269001	1.72443
0.270076	2.95057	1.92267	-0.573252	0.270337	2.74386	0.270022	0.061743	0.270246	1.68289
0.27132	3.09691	1.92889	-0.573659	0.271581	2.64584	0.271266	0.060882	0.27149	1.64013
0.272565	3.24327	1.93511	-0.574884	0.272826	2.54759	0.272511	0.060345	0.272734	1.59674
0.27381	3.38771	1.94133	-0.576147	0.274071	2.459	0.273755	0.060527	0.273979	1.55336
0.275054	3.52916	1.94755	-0.576394	0.275315	2.38971	0.275	0.061058	0.275223	1.51011
0.276299	3.67281	1.95378	-0.575857	0.27656	2.32801	0.276244	0.061589	0.276468	1.47351
0.277544	3.81695	1.96	-0.576266	0.277804	2.26647	0.277488	0.062121	0.277712	1.44093
0.278788	3.94834	1.96622	-0.576509	0.279049	2.20484	0.278733	0.062557	0.278956	1.40886
0.280033	4.05273	1.97244	-0.574297	0.280294	2.14051	0.279977	0.062883	0.280201	1.37671
0.281277	4.1571	1.97866	-0.573378	0.281538	2.07421	0.281222	0.063177	0.281445	1.34459
0.282522	4.2617	1.98489	-0.572881	0.282783	2.00756	0.282466	0.063473	0.282689	1.31083
0.283767	4.36604	1.99111	-0.572161	0.284028	1.94096	0.28371	0.063612	0.283934	1.27643
0.285011	4.47018	1.99733	-0.570528	0.285272	1.8777	0.284955	0.06327	0.285178	1.24208
0.286256	4.57473	2.00355	-0.568766	0.286517	1.82323	0.286199	0.062658	0.286423	1.20778
0.287501	4.67937	2.00978	-0.567854	0.287761	1.77276	0.287444	0.062048	0.287667	1.17911
0.288745	4.78409	2.016	-0.567705	0.289006	1.72243	0.288688	0.061438	0.288911	1.15439
0.28999	4.88494	2.02222	-0.57002	0.290251	1.67212	0.289932	0.0608	0.290156	1.13031
0.291234	4.96828	2.02844	-0.57372	0.291495	1.62018	0.291177	0.060116	0.2914	1.10627
0.292479	5.05166	2.03466	-0.577728	0.29274	1.56679	0.292421	0.059409	0.292645	1.08217
0.293724	5.13451	2.04089	-0.580273	0.293984	1.51296	0.293665	0.058698	0.293889	1.05732
0.294968	5.21802	2.04711	-0.580589	0.295229	1.45916	0.29491	0.058042	0.295133	1.03215
0.296213	5.30203	2.05333	-0.580622	0.296474	1.40732	0.296154	0.057643	0.296378	1.00693
0.297458	5.38696	2.05955	-0.581326	0.297718	1.36448	0.297399	0.057397	0.297622	0.9817
0.298702	5.47164	2.06578	-0.584091	0.298963	1.32775	0.298643	0.057151	0.298866	0.961077
0.299947	5.55649	2.072	-0.588296	0.300208	1.29233	0.299887	0.056904	0.300111	0.945354
0.301192	5.63818	2.07822	-0.591852	0.301452	1.25552	0.301132	0.056725	0.301355	0.930421
0.302436	5.70657	2.08444	-0.59274	0.302697	1.21617	0.302376	0.056698	0.3026	0.914644
0.303681	5.77344	2.09066	-0.591518	0.303941	1.17579	0.303621	0.056742	0.303844	0.898441
0.304925	5.83995	2.09689	-0.589346	0.305186	1.13508	0.304865	0.056787	0.305088	0.881864
0.30617	5.90128	2.10311	-0.590239	0.306431	1.09438	0.306109	0.05685	0.306333	0.864845
0.307415	5.93252	2.10933	-0.593906	0.307675	1.05418	0.307354	0.057088	0.307577	0.847722
0.308659	5.93914	2.11555	-0.597797	0.30892	1.01948	0.308598	0.057441	0.308822	0.830639
0.309904	5.94575	2.12178	-0.601286	0.310165	0.990362	0.309843	0.057794	0.310066	0.815477
0.311149	5.95237	2.128	-0.602889	0.311409	0.961166	0.311087	0.058147	0.31131	0.803407
0.312393	5.95659	2.13422	-0.602716	0.312654	0.931944	0.312331	0.058434	0.312555	0.792554
0.313638	5.94937	2.14044	-0.602783	0.313898	0.902432	0.313576	0.058411	0.313799	0.781732
0.314882	5.93944	2.14667	-0.603869	0.315143	0.872293	0.31482	0.058203	0.315043	0.770905
0.316127	5.92952	2.15289	-0.60653	0.316388	0.841762	0.316065	0.058004	0.316288	0.75997
0.317372	5.9097	2.15911	-0.608705	0.317632	0.811219	0.317309	0.057814	0.317532	0.748908
0.318616	5.83178	2.16533	-0.607446	0.318877	0.780737	0.318553	0.05753	0.318777	0.737842
0.319861	5.68896	2.17155	-0.603976	0.320121	0.755577	0.319798	0.057092	0.320021	0.726776
0.321106	5.54544	2.17778	-0.600463	0.321366	0.736692	0.321042	0.056638	0.321265	0.716402
0.32235	5.40221	2.184	-0.598518	0.322611	0.717858	0.322286	0.056186	0.32251	0.708377
0.323595	5.25708	2.19022	-0.59747	0.323855	0.69898	0.323531	0.055758	0.323754	0.701933
0.32484	5.10236	2.19644	-0.596275	0.3251	0.679983	0.324775	0.055591	0.324999	0.695482
0.326084	4.94381	2.20267	-0.595201	0.326345	0.660688	0.32602	0.055762	0.326243	0.689056
0.327329	4.78796	2.20889	-0.593897	0.327589	0.641068	0.327264	0.055933	0.327487	0.682598
0.328573	4.64402	2.21511	-0.592532	0.328834	0.621453	0.328508	0.056104	0.328732	0.67611
0.329818	4.51205	2.22133	-0.592451	0.330078	0.601904	0.329753	0.056228	0.329976	0.669601
0.331063	4.39974	2.22755	-0.593517	0.331323	0.585312	0.330997	0.056269	0.33122	0.66306
0.332307	4.28754	2.23378	-0.596011	0.332568	0.572395	0.332242	0.056291	0.332465	0.656633
0.333552	4.1745	2.24	-0.598699	0.333812	0.559815	0.333486	0.056314	0.333709	0.651152
0.334797	4.06219	2.24622	-0.600179	0.335057	0.547259	0.33473	0.056336	0.334954	0.646503
0.336041	3.9425	2.25244	-0.601801	0.336302	0.534709	0.335975	0.055905	0.336198	0.641847
0.337286	3.81746	2.25867	-0.603283	0.337546	0.522011	0.337219	0.054779	0.337442	0.637186
0.33853	3.69336	2.26489	-0.602864	0.338791	0.509208	0.338464	0.053652	0.338687	0.632511
0.339775	3.56877	2.27111	-0.602593	0.340035	0.496383	0.339708	0.052522	0.339931	0.627803
0.34102	3.45295	2.27733	-0.603586	0.34128	0.483543	0.340952	0.05146	0.341176	0.623073
0.342264	3.37038	2.28355	-0.604302	0.342525	0.472545	0.342197	0.050526	0.34242	0.618332
0.343509	3.28795	2.28978	-0.604121	0.343769	0.464128	0.343441	0.049632	0.343664	0.613604
0.344754	3.20536	2.296	-0.604747	0.345014	0.456254	0.344685	0.048739	0.344909	0.610009
0.345998	3.12274	2.30222	-0.606165	0.346258	0.448362	0.34593	0.047844	0.346153	0.60753
0.347243	3.03643	2.30844	-0.607524	0.347503	0.440447	0.347174	0.047187	0.347397	0.605058
0.348487	2.94687	2.31467	-0.608159	0.348748	0.432289	0.348419	0.046907	0.348642	0.602582
0.349732	2.85689	2.32089	-0.608219	0.349992	0.423862	0.349663	0.046664	0.349886	0.600138
0.350977	2.76706	2.32711	-0.609677	0.351237	0.41547	0.350907	0.046422	0.351131	0.59778
0.352221	2.67724	2.33333	-0.611002	0.352482	0.407524	0.352152	0.046198	0.352375	0.595505
0.353466	2.6088	2.33955	-0.610271	0.353726	0.40063	0.353396	0.046022	0.353619	0.593357
0.354711	2.54059	2.34578	-0.608838	0.354971	0.395139	0.354641	0.045876	0.354864	0.591237
0.355955	2.4721	2.352	-0.609759	0.356215	0.390174	0.355885	0.045729	0.356108	0.589292
0.3572	2.40352	2.35822	-0.611598	0.35746	0.385196	0.357129	0.045582	0.357353	0.588045
0.358445	2.33328	2.36444	-0.611354	0.358705	0.380232	0.358374	0.045335	0.358597	0.586872
0.359689	2.25895	2.37067	-0.609934	0.359949	0.375266	0.359618	0.04491	0.359841	0.585698
0.360934	2.18483	2.37689	-0.609442	0.361194	0.370314	0.360863	0.044446	0.361086	0.584541
0.362178	2.11073	2.38311	-0.609908	0.362438	0.365365	0.362107	0.043982	0.36233	0.58348
0.363423	2.03626	2.38933	-0.608985	0.363683	0.360425	0.363351	0.04347	0.363574	0.582554
0.364668	1.97819	2.39555	-0.607667	0.364928	0.355837	0.364596	0.04282	0.364819	0.581627
0.365912	1.9218	2.40178	-0.608111	0.366172	0.352369	0.36584	0.042067	0.366063	0.580701
0.367157	1.86544	2.408	-0.609392	0.367417	0.349474	0.367085	0.041308	0.367308	0.580022
0.368402	1.80893	2.41422	-0.608669	0.368662	0.346579	0.368329	0.040551	0.368552	0.579917
0.369646	1.75189	2.42044	-0.606721	0.369906	0.343683	0.369573	0.039782	0.369796	0.579941
0.370891	1.69191	2.42667	-0.606843	0.371151	0.340787	0.370818	0.038953	0.371041	0.579965
0.372135	1.63163	2.43289	-0.606655	0.372395	0.337898	0.372062	0.038036	0.372285	0.580008
0.37338	1.57176	2.43911	-0.604495	0.37364	0.335009	0.373306	0.037079	0.37353	0.580266
0.374625	1.51175	2.44533	-0.602288	0.374885	0.332125	0.374551	0.036146	0.374774	0.580889
0.375869	1.46491	2.45155	-0.60233	0.376129	0.329394	0.375795	0.035395	0.376018	0.581511
0.377114	1.42139	2.45778	-0.604057	0.377374	0.327294	0.37704	0.034998	0.377263	0.582132
0.378359	1.37791	2.464	-0.604627	0.378619	0.325781	0.378284	0.034601	0.378507	0.582807
0.379603	1.33448	2.47022	-0.603969	0.379863	0.32427	0.379528	0.034203	0.379752	0.583614
0.380848	1.29147	2.47644	-0.603819	0.381108	0.322762	0.380773	0.033835	0.380996	0.584469
0.382093	1.25153	2.48267	-0.603677	0.382352	0.321323	0.382017	0.033591	0.38224	0.585322
0.383337	1.20923	2.48889	-0.603319	0.383597	0.320083	0.383262	0.033417	0.383485	0.586176
0.384582	1.16485	2.49511	-0.605021	0.384842	0.318928	0.384506	0.033243	0.384729	0.587121
0.385826	1.12004	2.50133	-0.606569	0.386086	0.317774	0.38575	0.033056	0.385973	0.58826
0.387071	1.08365	2.50755	-0.60697	0.387331	0.316684	0.386995	0.032699	0.387218	0.589402
0.388316	1.05283	2.51378	-0.608687	0.388575	0.315897	0.388239	0.031902	0.388462	0.590544
0.38956	1.02281	2.52	-0.61026	0.38982	0.315466	0.389484	0.031104	0.389707	0.591701
0.390805	0.992954	2.52622	-0.610666	0.391065	0.315036	0.390728	0.030308	0.390951	0.592904
0.39205	0.962986	2.53244	-0.611156	0.392309	0.314606	0.391972	0.029474	0.392195	0.59413
0.393294	0.931677	2.53867	-0.611156	0.393554	0.31413	0.393217	0.028482	0.39344	0.595357
0.394539	0.900006	2.54489	-0.609565	0.394799	0.313496	0.394461	0.027368	0.394684	0.596583
0.395783	0.86854	2.55111	-0.606313	0.396043	0.312751	0.395705	0.026253	0.395929	0.597592
0.397028	0.836883	2.55733	-0.603438	0.397288	0.312008	0.39695	0.025137	0.397173	0.598114
0.398273	0.811132	2.56356	-0.603605	0.398532	0.311283	0.398194	0.024264	0.398417	0.598584
0.399517	0.790562	2.56978	-0.605601	0.399777	0.310666	0.399439	0.024299	0.399662	0.599055
0.400762	0.770891	2.576	-0.606249	0.401022	0.310213	0.400683	0.024333	0.400906	0.599537
0.402007	0.751197	2.58222	-0.605449	0.402266	0.30976	0.401927	0.024368	0.40215	0.600054
0.403251	0.731482	2.58844	-0.605044	0.403511	0.309308	0.403172	0.024418	0.403395	0.600597
0.404496	0.711351	2.59467	-0.604986	0.404755	0.308862	0.404416	0.024554	0.404639	0.601139
0.40574	0.69113	2.60089	-0.60529	0.406	0.308443	0.405661	0.024784	0.405884	0.601667
0.406985	0.670824	2.60711	-0.606852	0.407245	0.308054	0.406905	0.025014	0.407128	0.602182
0.40823	0.650547	2.61333	-0.609217	0.408489	0.307629	0.408149	0.025244	0.408372	0.602743
0.409474	0.633267	2.61956	-0.610191	0.409734	0.307202	0.409394	0.025358	0.409617	0.603377
0.410719	0.619654	2.62578	-0.609529	0.410979	0.306876	0.410638	0.024991	0.410861	0.604015
0.411964	0.606656	2.632	-0.608454	0.412223	0.306972	0.411883	0.024572	0.412106	0.60464
0.413208	0.593581	2.63822	-0.608079	0.413468	0.307068	0.413127	0.024152	0.41335	0.605194
0.414453	0.580571	2.64444	-0.609328	0.414712	0.307164	0.414371	0.023727	0.414594	0.605662
0.415698	0.567636	2.65067	-0.611577	0.415957	0.307259	0.415616	0.02325	0.415839	0.606131
0.416942	0.554822	2.65689	-0.614464	0.417202	0.307347	0.41686	0.022666	0.417083	0.606598
0.418187	0.54187	2.66311	-0.616053	0.418446	0.307418	0.418105	0.02208	0.418327	0.607017
0.419431	0.528964	2.66933	-0.61674	0.419691	0.307488	0.419349	0.021497	0.419572	0.607074
0.420676	0.517517	2.67556	-0.618962	0.420936	0.307558	0.420593	0.020963	0.420816	0.606911
0.421921	0.509762	2.68178	-0.622236	0.42218	0.307626	0.421838	0.020648	0.422061	0.606748
0.423165	0.502728	2.688	-0.625143	0.423425	0.30767	0.423082	0.020393	0.423305	0.606578
0.42441	0.49568	2.69422	-0.628159	0.424669	0.307712	0.424327	0.020157	0.424549	0.60634
0.425655	0.488669	2.70044	-0.630965	0.425914	0.307754	0.425571	0.019897	0.425794	0.60593
0.426899	0.481355	2.70667	-0.631929	0.427159	0.307796	0.426815	0.01967	0.427038	0.605522
0.428144	0.473763	2.71289	-0.631706	0.428403	0.307841	0.42806	0.019759	0.428282	0.605112
0.429388	0.466132	2.71911	-0.631783	0.429648	0.307901	0.429304	0.019849	0.429527	0.60469
0.430633	0.458504	2.72533	-0.633319	0.430892	0.307962	0.430548	0.019938	0.430771	0.60413
0.431878	0.451492	2.73156	-0.63387	0.432137	0.308022	0.431793	0.020029	0.432016	0.603463
0.433122	0.446998	2.73778	-0.631713	0.433382	0.308082	0.433037	0.02026	0.43326	0.602794
0.434367	0.443123	2.744	-0.629358	0.434626	0.308137	0.434282	0.02055	0.434504	0.602112
0.435612	0.439542	2.75022	-0.62769	0.435871	0.308192	0.435526	0.020843	0.435749	0.601314
0.436856	0.435768	2.75644	-0.625513	0.437116	0.308247	0.43677	0.021135	0.436993	0.600044
0.438101	0.431933	2.76267	-0.623173	0.43836	0.308302	0.438015	0.021417	0.438238	0.598775
0.439346	0.428235	2.76889	-0.62243	0.439605	0.308388	0.439259	0.020833	0.439482	0.597509
0.44059	0.424593	2.77511	-0.622333	0.440849	0.308718	0.440504	0.020152	0.440726	0.596246
0.441835	0.420957	2.78133	-0.621443	0.442094	0.30905	0.441748	0.019469	0.441971	0.595005
0.443079	0.417405	2.78755	-0.619908	0.443339	0.309381	0.442992	0.018788	0.443215	0.593792
0.444324	0.414671	2.79378	-0.619568	0.444583	0.309683	0.444237	0.017972	0.444459	0.592581
0.445569	0.41237	2.8	-0.621166	0.445828	0.309753	0.445481	0.01707	0.445704	0.591367
0.446813	0.410069	2.80622	-0.622661	0.447073	0.309728	0.446726	0.016164	0.446948	0.590124
0.448058	0.407768	2.81244	-0.623671	0.448317	0.309704	0.44797	0.01526	0.448193	0.588624
0.449303	0.405452	2.81867	-0.625101	0.449562	0.30968	0.449214	0.014358	0.449437	0.587129
0.450547	0.403112	2.82489	-0.62666	0.450806	0.309656	0.450459	0.013747	0.450681	0.585627
0.451792	0.400759	2.83111	-0.626534	0.452051	0.309644	0.451703	0.013259	0.451926	0.584132
0.453036	0.3984	2.83733	-0.625224	0.453296	0.309633	0.452947	0.012771	0.45317	0.582669
0.454281	0.39604	2.84355	-0.624212	0.45454	0.309621	0.454192	0.012283	0.454415	0.581325
0.455526	0.394709	2.84978	-0.623975	0.455785	0.309628	0.455436	0.011956	0.455659	0.579978
0.45677	0.393942	2.856	-0.624656	0.457029	0.309791	0.456681	0.011785	0.456903	0.578633
0.458015	0.393172	2.86222	-0.625495	0.458274	0.310092	0.457925	0.011615	0.458148	0.577374
0.45926	0.392402	2.86844	-0.626398	0.459519	0.310372	0.459169	0.011444	0.459392	0.576731
0.460504	0.391544	2.87467	-0.627532	0.460763	0.310645	0.460414	0.011273	0.460636	0.576204
0.461749	0.390284	2.88089	-0.627026	0.462008	0.310944	0.461658	0.011065	0.461881	0.575649
0.462993	0.388825	2.88711	-0.624866	0.463253	0.310702	0.462903	0.010819	0.463125	0.575064
0.464238	0.38737	2.89333	-0.62216	0.464497	0.310192	0.464147	0.010574	0.46437	0.574478
0.465483	0.385915	2.89955	-0.621498	0.465742	0.309665	0.465391	0.010327	0.465614	0.573699
0.466727	0.384787	2.90578	-0.623856	0.466986	0.309138	0.466636	0.010002	0.466858	0.572911
0.467972	0.383881	2.912	-0.625579	0.468231	0.308602	0.46788	0.009563	0.468103	0.57212
0.469217	0.382998	2.91822	-0.626316	0.469476	0.308057	0.469125	0.009119	0.469347	0.571331
0.470461	0.382115	2.92444	-0.626147	0.47072	0.307509	0.470369	0.008681	0.470592	0.570482
0.471706	0.38123	2.93067	-0.625225	0.471965	0.306963	0.471613	0.008237	0.471836	0.569602
0.472951	0.380516	2.93689	-0.623963	0.47321	0.306416	0.472858	0.007681	0.47308	0.568718
0.474195	0.379894	2.94311	-0.62404	0.474454	0.305899	0.474102	0.006957	0.474325	0.567838
0.47544	0.379274	2.94933	-0.625115	0.475699	0.305402	0.475347	0.006231	0.475569	0.566959
0.476684	0.378653	2.95555	-0.627198	0.476943	0.304908	0.476591	0.005549	0.476814	0.565818
0.477929	0.377985	2.96178	-0.629045	0.478188	0.304413	0.477835	0.004925	0.478058	0.564637
0.479174	0.37727	2.968	-0.627806	0.479433	0.303922	0.47908	0.004356	0.479302	0.563452
0.480418	0.376544	2.97422	-0.627099	0.480677	0.30345	0.480324	0.003796	0.480547	0.562265
0.481663	0.375818	2.98044	-0.626859	0.481922	0.302981	0.481568	0.003237	0.481791	0.561441
0.482908	0.37509	2.98667	-0.626782	0.483166	0.30251	0.482813	0.002676	0.483035	0.560872
0.484152	0.374394	2.99289	-0.627863	0.484411	0.302042	0.484057	0.002148	0.48428	0.56032
0.485397	0.373721	2.99911	-0.630362	0.485656	0.301711	0.485302	0.001702	0.485524	0.559768
0.486641	0.373053	3.00533	-0.633921	0.4869	0.3016	0.486546	0.001275	0.486769	0.559214
0.487886	0.372415	3.01155	-0.637875	0.488145	0.301503	0.48779	0.000848	0.488013	0.558924
0.489131	0.371986	3.01778	-0.641457	0.48939	0.301406	0.489035	0.00039	0.489257	0.558825
0.490375	0.371795	3.024	-0.644266	0.490634	0.301307	0.490279	-0.000339	0.490502	0.558738
0.49162	0.371714	3.03022	-0.64562	0.491879	0.301192	0.491524	-0.001123	0.491746	0.558649
0.492865	0.371632	3.03644	-0.646135	0.493123	0.301077	0.492768	-0.001904	0.492991	0.558683
0.494109	0.371551	3.04267	-0.645427	0.494368	0.300961	0.494012	-0.002687	0.494235	0.558847
0.495354	0.37145	3.04889	-0.645302	0.495613	0.300846	0.495257	-0.003498	0.495479	0.559021
0.496599	0.371316	3.05511	-0.645041	0.496857	0.300645	0.496501	-0.004403	0.496724	0.559193
0.497843	0.371172	3.06133	-0.642101	0.498102	0.300097	0.497746	-0.005329	0.497968	0.559366
0.499088	0.371028	3.06756	-0.637275	0.499346	0.299525	0.49899	-0.006259	0.499212	0.559529
0.500332	0.370806	3.07378	-0.634406	0.500591	0.298952	0.500234	-0.007186	0.500457	0.559682
0.501577	0.370415	3.08	-0.632946	0.501836	0.29838	0.501479	-0.007394	0.501701	0.559833
0.502822	0.369929	3.08622	-0.630845	0.50308	0.29755	0.502723	-0.007366	0.502946	0.559986
0.504066	0.369445	3.09245	-0.630234	0.504325	0.2967	0.503968	-0.007322	0.50419	0.560116
0.505311	0.368962	3.09867	-0.632471	0.50557	0.295854	0.505212	-0.007277	0.505434	0.560212
0.506556	0.368589	3.10489	-0.635975	0.506814	0.295005	0.506456	-0.007235	0.506679	0.560306
0.5078	0.368419	3.11111	-0.63877	0.508059	0.294157	0.507701	-0.007221	0.507923	0.560399
0.509045	0.368336	3.11733	-0.640517	0.509303	0.293338	0.508945	-0.007212	0.509168	0.560493
0.510289	0.368253	3.12356	-0.643493	0.510548	0.292518	0.510189	-0.007203	0.510412	0.560456
0.511534	0.368178	3.12978	-0.648455	0.511793	0.291706	0.511434	-0.007194	0.511656	0.560109
0.512779	0.368129	3.136	-0.651663	0.513037	0.290967	0.512678	-0.007427	0.512901	0.559749
0.514023	0.368101	3.14222	-0.654356	0.514282	0.290194	0.513923	-0.007813	0.514145	0.559419
0.515268	0.368073	3.14845	-0.658252	0.515527	0.289377	0.515167	-0.008221	0.515389	0.559054
0.516513	0.368045	3.15467	-0.661655	0.516771	0.288541	0.516411	-0.008628	0.516634	0.558568
0.517757	0.367904	3.16089	-0.662451	0.518016	0.287707	0.517656	-0.009035	0.517878	0.558044
0.519002	0.367521	3.16711	-0.662876	0.51926	0.286877	0.5189	-0.009402	0.519123	0.55752
0.520247	0.367014	3.17333	-0.663642	0.520505	0.285852	0.520145	-0.009755	0.520367	0.556998
0.521491	0.366505	3.17956	-0.664719	0.52175	0.284741	0.521389	-0.010108	0.521611	0.556504
0.522736	0.366056	3.18578	-0.666386	0.522994	0.283622	0.522633	-0.010461	0.522856	0.556135
0.52398	0.365935	3.192	-0.667736	0.524239	0.282501	0.523878	-0.010782	0.5241	0.555805
0.525225	0.366112	3.19822	-0.667549	0.525483	0.281818	0.525122	-0.011067	0.525345	0.555475
0.52647	0.366288	3.20445	-0.666117	0.526728	0.281466	0.526367	-0.011344	0.526589	0.555146
0.527714	0.366465	3.21067	-0.665351	0.527973	0.281175	0.527611	-0.011622	0.527833	0.554965
0.528959	0.366533	3.21689	-0.665435	0.529217	0.280884	0.528855	-0.011898	0.529078	0.554836
0.530204	0.366312	3.22311	-0.667441	0.530462	0.280592	0.5301	-0.012333	0.530322	0.554706
0.531448	0.3659	3.22933	-0.669895	0.531707	0.280672	0.531344	-0.012883	0.531567	0.554577
0.532693	0.365488	3.23556	-0.671201	0.532951	0.281033	0.532588	-0.013491	0.532811	0.554438
0.533937	0.365077	3.24178	-0.672482	0.534196	0.281446	0.533833	-0.014116	0.534055	0.554198
0.535182	0.364544	3.248	-0.673686	0.53544	0.28186	0.535077	-0.014666	0.5353	0.553925
0.536427	0.36387	3.25422	-0.673914	0.536685	0.282249	0.536322	-0.015065	0.536544	0.553653
0.537671	0.363194	3.26044	-0.67437	0.53793	0.282616	0.537566	-0.015405	0.537788	0.553381
0.538916	0.362516	3.26667	-0.676484	0.539174	0.282978	0.53881	-0.015743	0.539033	0.553311
0.540161	0.361889	3.27289	-0.678313	0.540419	0.28334	0.540055	-0.016081	0.540277	0.553334
0.541405	0.361444	3.27911	-0.68104	0.541664	0.283701	0.541299	-0.016446	0.541522	0.553365
0.54265	0.361141	3.28533	-0.682332	0.542908	0.283863	0.542544	-0.016843	0.542766	0.553396
0.543894	0.360822	3.29156	-0.678504	0.544153	0.283825	0.543788	-0.017249	0.54401	0.553427
0.545139	0.360489	3.29778	-0.675671	0.545397	0.283744	0.545032	-0.017655	0.545255	0.553212
0.546384	0.360143	3.304	-0.675066	0.546642	0.283662	0.546277	-0.018087	0.546499	0.552884
0.547628	0.35976	3.31022	-0.674541	0.547887	0.283468	0.547521	-0.018593	0.547743	0.552546
0.548873	0.35937	3.31644	-0.67512	0.549131	0.283069	0.548766	-0.019132	0.548988	0.552209
0.550118	0.358979	3.32267	-0.675352	0.550376	0.282614	0.55001	-0.01967	0.550232	0.551665
0.551362	0.358594	3.32889	-0.673379	0.55162	0.282161	0.551254	-0.02021	0.551477	0.550911
0.552607	0.358248	3.33511	-0.671962	0.552865	0.281707	0.552499	-0.020619	0.552721	0.55011
0.553851	0.357961	3.34133	-0.670046	0.55411	0.281267	0.553743	-0.020826	0.553965	0.549311
0.555096	0.357674	3.34756	-0.668312	0.555354	0.280845	0.554988	-0.020961	0.55521	0.548508
0.556341	0.357387	3.35378	-0.671595	0.556599	0.280428	0.556232	-0.021095	0.556454	0.547744
0.557585	0.357114	3.36	-0.674329	0.557844	0.280012	0.557476	-0.021212	0.557699	0.547012
0.55883	0.356876	3.36622	-0.675177	0.559088	0.279664	0.558721	-0.021244	0.558943	0.546281
0.560075	0.356653	3.37244	-0.677949	0.560333	0.279613	0.559965	-0.021234	0.560187	0.545552
0.561319	0.35643	3.37867	-0.679426	0.561577	0.279653	0.561209	-0.021225	0.561432	0.544829
0.562564	0.356209	3.38489	-0.679641	0.562822	0.279692	0.562454	-0.021215	0.562676	0.544119
0.563809	0.356014	3.39111	-0.682257	0.564067	0.279732	0.563698	-0.021288	0.56392	0.543408
0.565053	0.355872	3.39733	-0.68533	0.565311	0.279745	0.564943	-0.021598	0.565165	0.542694
0.566298	0.35573	3.40356	-0.686405	0.566556	0.2797	0.566187	-0.022018	0.566409	0.542021
0.567542	0.355588	3.40978	-0.686081	0.567801	0.279632	0.567431	-0.022436	0.567654	0.54171
0.568787	0.355378	3.416	-0.687893	0.569045	0.279561	0.568676	-0.022852	0.568898	0.541692
0.570032	0.35495	3.42222	-0.690959	0.57029	0.279489	0.56992	-0.023247	0.570142	0.541771
0.571276	0.354408	3.42844	-0.691924	0.571534	0.279401	0.571165	-0.023629	0.571387	0.54185
0.572521	0.353864	3.43467	-0.690393	0.572779	0.2793	0.572409	-0.024011	0.572631	0.542008
0.573766	0.353321	3.44089	-0.689519	0.574024	0.279199	0.573653	-0.024394	0.573876	0.542407
0.57501	0.352802	3.44711	-0.690893	0.575268	0.279098	0.574898	-0.024762	0.57512	0.542951
0.576255	0.352341	3.45333	-0.691307	0.576513	0.279012	0.576142	-0.025001	0.576364	0.543495
0.5775	0.351881	3.45956	-0.690071	0.577757	0.278998	0.577387	-0.025171	0.577609	0.544037
0.578744	0.351422	3.46578	-0.689874	0.579002	0.279028	0.578631	-0.025341	0.578853	0.544315
0.579989	0.351029	3.472	-0.689572	0.580247	0.279058	0.579875	-0.025511	0.580097	0.544209
0.581233	0.35088	3.47822	-0.686724	0.581491	0.279087	0.58112	-0.025713	0.581342	0.543964
0.582478	0.350902	3.48445	-0.68551	0.582736	0.279266	0.582364	-0.025932	0.582586	0.543719
0.583723	0.350925	3.49067	-0.686638	0.583981	0.279571	0.583609	-0.026138	0.583831	0.543453
0.584967	0.350948	3.49689	-0.686451	0.585225	0.279888	0.584853	-0.026345	0.585075	0.543083
0.586212	0.350951	3.50311	-0.686026	0.58647	0.280205	0.586097	-0.026566	0.586319	0.542644
0.587457	0.350904	3.50933	-0.685925	0.587714	0.280527	0.587342	-0.026995	0.587564	0.542206
0.588701	0.350844	3.51556	-0.686358	0.588959	0.280886	0.588586	-0.027666	0.588808	0.541767
0.589946	0.350784	3.52178	-0.687754	0.590204	0.281271	0.589831	-0.028338	0.590053	0.541364
0.59119	0.350792	3.528	-0.689188	0.591448	0.281656	0.591075	-0.029011	0.591297	0.541027
0.592435	0.351069	3.53422	-0.691348	0.592693	0.282041	0.592319	-0.029572	0.592541	0.540719
0.59368	0.351592	3.54045	-0.696777	0.593937	0.282142	0.593564	-0.029954	0.593786	0.540411
0.594924	0.352093	3.54667	-0.701693	0.595182	0.281912	0.594808	-0.03028	0.59503	0.540111
0.596169	0.352566	3.55289	-0.70402	0.596427	0.281593	0.596052	-0.030606	0.596274	0.539888
0.597414	0.353079	3.55911	-0.707228	0.597671	0.281275	0.597297	-0.030932	0.597519	0.539723
0.598658	0.353572	3.56533	-0.7112	0.598916	0.280956	0.598541	-0.031144	0.598763	0.539558
0.599903	0.354035	3.57156	-0.715026	0.600161	0.280566	0.599786	-0.031192	0.600008	0.539392
0.601147	0.354496	3.57778	-0.718634	0.601405	0.280115	0.60103	-0.031207	0.601252	0.539187
0.602392	0.354948	3.584	-0.721355	0.60265	0.27966	0.602274	-0.031222	0.602496	0.538892
0.603637	0.355282	3.59022	-0.724047	0.603894	0.279204	0.603519	-0.031218	0.603741	0.538551
0.604881	0.355401	3.59645	-0.726221	0.605139	0.278901	0.604763	-0.031181	0.604985	0.538209
0.606126	0.355521	3.60267	-0.724928	0.606384	0.278813	0.606008	-0.031128	0.60623	0.537867
0.607371	0.355641	3.60889	-0.722762	0.607628	0.278801	0.607252	-0.031076	0.607474	0.537713
0.608615	0.355758	3.61511	-0.723214	0.608873	0.278788	0.608496	-0.031023	0.608718	0.537724
0.60986	0.355849	3.62133	-0.725061	0.610117	0.278776	0.609741	-0.030936	0.609963	0.537751
0.611104	0.355905	3.62756	-0.726642	0.611362	0.278769	0.610985	-0.030793	0.611207	0.537778
0.612349	0.355961	3.63378	-0.72757	0.612607	0.278769	0.612229	-0.030632	0.612451	0.537807
0.613594	0.356015	3.64	-0.728385	0.613851	0.278769	0.613474	-0.030472	0.613696	0.537849
0.614838	0.356042	3.64622	-0.730487	0.615096	0.27877	0.614718	-0.030402	0.61494	0.537898
0.616083	0.355994	3.65245	-0.731384	0.616341	0.27876	0.615963	-0.030533	0.616185	0.537948
0.617328	0.355946	3.65867	-0.729899	0.617585	0.278731	0.617207	-0.030776	0.617429	0.537997
0.618572	0.355899	3.66489	-0.729528	0.61883	0.278695	0.618451	-0.031019	0.618673	0.538014
0.619817	0.355834	3.67111	-0.729653	0.620074	0.278661	0.619696	-0.031263	0.619918	0.537999
0.621062	0.355576	3.67733	-0.729939	0.621319	0.278627	0.62094	-0.031585	0.621162	0.537978
0.622306	0.354961	3.68356	-0.730168	0.622564	0.27857	0.622185	-0.032055	0.622407	0.537956
0.623551	0.354347	3.68978	-0.72997	0.623808	0.278475	0.623429	-0.032591	0.623651	0.537923
0.624795	0.35373	3.696	-0.730186	0.625053	0.278367	0.624673	-0.033129	0.624895	0.537773
0.62604	0.353102	3.70222	-0.732364	0.626298	0.278259	0.625918	-0.033608	0.62614	0.537464
0.627285	0.3524	3.70845	-0.733775	0.627542	0.278165	0.627162	-0.033882	0.627384	0.537154
0.628529	0.351703	3.71467	-0.7351	0.628787	0.278121	0.628407	-0.033991	0.628629	0.536844
0.629774	0.351009	3.72089	-0.738643	0.630031	0.278124	0.629651	-0.034099	0.629873	0.536327
0.631019	0.350314	3.72711	-0.741562	0.631276	0.278128	0.630895	-0.034208	0.631117	0.535378
0.632263	0.349648	3.73333	-0.742892	0.632521	0.278132	0.63214	-0.034267	0.632362	0.534279
0.633508	0.349115	3.73956	-0.743114	0.633765	0.278135	0.633384	-0.03419	0.633606	0.53318
0.634753	0.34858	3.74578	-0.744004	0.63501	0.278136	0.634629	-0.034022	0.63485	0.532082
0.635997	0.348046	3.752	-0.746018	0.636254	0.278137	0.635873	-0.033858	0.636095	0.531013
0.637242	0.347503	3.75822	-0.746248	0.637499	0.278137	0.637117	-0.033709	0.637339	0.529994
0.638486	0.346888	3.76445	-0.743325	0.638744	0.278128	0.638362	-0.033624	0.638584	0.52898
0.639731	0.346269	3.77067	-0.73976	0.639988	0.278062	0.639606	-0.033668	0.639828	0.527971
0.640976	0.345655	3.77689	-0.737501	0.641233	0.277932	0.640851	-0.033712	0.641072	0.527134
0.64222	0.345039	3.78311	-0.736378	0.642478	0.277802	0.642095	-0.033756	0.642317	0.526712
0.643465	0.344436	3.78933	-0.736102	0.643722	0.277672	0.643339	-0.033813	0.643561	0.526487
0.64471	0.343949	3.79556	-0.736349	0.644967	0.277591	0.644584	-0.033937	0.644806	0.526262
0.645954	0.343462	3.80178	-0.73837	0.646211	0.277663	0.645828	-0.034149	0.64605	0.526037
0.647199	0.342977	3.808	-0.741086	0.647456	0.277851	0.647072	-0.034359	0.647294	0.52583
0.648443	0.342524	3.81422	-0.741414	0.648701	0.278038	0.648317	-0.034569	0.648539	0.525654
0.649688	0.342144	3.82045	-0.741876	0.649945	0.278223	0.649561	-0.034666	0.649783	0.525485
0.650933	0.341744	3.82667	-0.745764	0.65119	0.278381	0.650806	-0.034429	0.651027	0.525317
0.652177	0.34134	3.83289	-0.751225	0.652435	0.278501	0.65205	-0.034194	0.652272	0.525123
0.653422	0.340936	3.83911	-0.756653	0.653679	0.278621	0.653294	-0.033958	0.653516	0.524864
0.654667	0.34053	3.84533	-0.761668	0.654924	0.27874	0.654539	-0.0337	0.654761	0.524565
0.655911	0.34064	3.85156	-0.765896	0.656168	0.278817	0.655783	-0.033303	0.656005	0.524267
0.657156	0.340852	3.85778	-0.769771	0.657413	0.278727	0.657028	-0.032672	0.657249	0.523968
0.6584	0.341068	3.864	-0.772201	0.658658	0.278482	0.658272	-0.03204	0.658494	0.523737
0.659645	0.341283	3.87022	-0.772431	0.659902	0.278237	0.659516	-0.031408	0.659738	0.523665
0.66089	0.34153	3.87645	-0.773398	0.661147	0.277993	0.660761	-0.030841	0.660983	0.52367
0.662134	0.341809	3.88267	-0.776961	0.662391	0.277796	0.662005	-0.030473	0.662227	0.523675
0.663379	0.342092	3.88889	-0.779443	0.663636	0.27768	0.663249	-0.030153	0.663471	0.523706
0.664624	0.342374	3.89511	-0.779832	0.664881	0.277572	0.664494	-0.029831	0.664716	0.523821
0.665868	0.342655	3.90133	-0.77983	0.666125	0.277464	0.665738	-0.02951	0.66596	0.524002
0.667113	0.342608	3.90756	-0.780112	0.66737	0.277351	0.666983	-0.029256	0.667204	0.524183
0.668357	0.342453	3.91378	-0.780903	0.668615	0.277216	0.668227	-0.029195	0.668449	0.524364
0.669602	0.342291	3.92	-0.781781	0.669859	0.277055	0.669472	-0.029133	0.669693	0.524573
0.670847	0.342129	3.92622	-0.782939	0.671104	0.276894	0.670716	-0.029072	0.670938	0.524855
0.672091	0.34199	3.93245	-0.785147	0.672348	0.27674	0.67196	-0.02903	0.672182	0.52518
0.673336	0.341889	3.93867	-0.786633	0.673593	0.276591	0.673205	-0.029053	0.673426	0.525488
0.674581	0.341791	3.94489	-0.785419	0.674838	0.276427	0.674449	-0.0291	0.674671	0.525783
0.675825	0.341693	3.95111	-0.785436	0.676082	0.276253	0.675693	-0.029147	0.675915	0.526096
0.67707	0.341594	3.95734	-0.788344	0.677327	0.27608	0.676938	-0.029194	0.67716	0.526399
0.678315	0.341403	3.96356	-0.792781	0.678572	0.27591	0.678182	-0.029252	0.678404	0.526704
0.679559	0.341168	3.96978	-0.797285	0.679816	0.275802	0.679427	-0.029343	0.679648	0.527009
0.680804	0.34093	3.976	-0.799089	0.681061	0.275853	0.680671	-0.029438	0.680893	0.52729
0.682048	0.340692	3.98222	-0.800146	0.682305	0.275904	0.681915	-0.029533	0.682137	0.527437
0.683293	0.340614	3.98845	-0.802913	0.68355	0.275956	0.68316	-0.029583	0.683381	0.527437
0.684538	0.340917	3.99467	-0.805177	0.684795	0.276018	0.684404	-0.029472	0.684626	0.527436
0.685782	0.341246	4.00089	-0.807188	0.686039	0.276123	0.685649	-0.029273	0.68587	0.527441
0.687027	0.341577	4.00711	-0.811017	0.687284	0.276245	0.686893	-0.029075	0.687115	0.527519
0.688272	0.341907	4.01333	-0.813568	0.688528	0.276368	0.688137	-0.028876	0.688359	0.527806
0.689516	0.342122	4.01956	-0.813365	0.689773	0.27649	0.689382	-0.028733	0.689603	0.528092
0.690761	0.342214	4.02578	-0.812047	0.691018	0.276616	0.690626	-0.028761	0.690848	0.528379
0.692006	0.342297	4.032	-0.810419	0.692262	0.276759	0.691871	-0.028833	0.692092	0.528672
0.69325	0.342382	4.03822	-0.811328	0.693507	0.276903	0.693115	-0.028909	0.693337	0.52902
0.694495	0.34245	4.04445	-0.813345	0.694752	0.277045	0.694359	-0.028994	0.694581	0.529481
0.695739	0.34238	4.05067	-0.813475	0.695996	0.277189	0.695604	-0.029193	0.695825	0.529941
0.696984	0.342301	4.05689	-0.813555	0.697241	0.277334	0.696848	-0.029547	0.69707	0.530403
0.698229	0.342221	4.06311	-0.81484	0.698485	0.27748	0.698092	-0.029902	0.698314	0.530848
0.699473	0.342142	4.06933	-0.815696	0.69973	0.277626	0.699337	-0.030257	0.699558	0.53123
0.700718	0.342124	4.07556	-0.815813	0.700975	0.277772	0.700581	-0.030593	0.700803	0.531604
0.701963	0.342191	4.08178	-0.815872	0.702219	0.277894	0.701826	-0.030703	0.702047	0.531979
0.703207	0.342268	4.088	-0.816413	0.703464	0.277924	0.70307	-0.030719	0.703292	0.532352
0.704452	0.342349	4.09422	-0.817783	0.704709	0.277944	0.704314	-0.030735	0.704536	0.532706
0.705696	0.342431	4.10045	-0.819763	0.705953	0.277964	0.705559	-0.030748	0.70578	0.53301
0.706941	0.342416	4.10667	-0.822646	0.707198	0.277957	0.706803	-0.030706	0.707025	0.533316
0.708186	0.342369	4.11289	-0.826129	0.708442	0.27781	0.708048	-0.030555	0.708269	0.533621
0.70943	0.342322	4.11911	-0.829868	0.709687	0.277512	0.709292	-0.030404	0.709514	0.533918
0.710675	0.342275	4.12534	-0.833634	0.710932	0.277215	0.710536	-0.030253	0.710758	0.534177
0.71192	0.34223	4.13156	-0.837782	0.712176	0.276917	0.711781	-0.03011	0.712002	0.534426
0.713164	0.34219	4.13778	-0.841907	0.713421	0.27666	0.713025	-0.030069	0.713247	0.534675
0.714409	0.342153	4.144	-0.84611	0.714665	0.276558	0.71427	-0.030168	0.714491	0.534924
0.715654	0.342115	4.15022	-0.850168	0.71591	0.276493	0.715514	-0.030267	0.715735	0.535225
0.716898	0.342078	4.15645	-0.853041	0.717155	0.276428	0.716758	-0.030372	0.71698	0.535762
0.718143	0.341621	4.16267	-0.854799	0.718399	0.276387	0.718003	-0.030572	0.718224	0.536325
0.719387	0.340978	4.16889	-0.855522	0.719644	0.276487	0.719247	-0.031065	0.719469	0.536888
0.720632	0.340321	4.17511	-0.85532	0.720889	0.276787	0.720492	-0.031564	0.720713	0.537418
0.721877	0.339662	4.18133	-0.854191	0.722133	0.277086	0.721736	-0.032059	0.721957	0.537778
0.723121	0.338979	4.18756	-0.852726	0.723378	0.277386	0.72298	-0.032547	0.723202	0.538037
0.724366	0.33806	4.19378	-0.850721	0.724622	0.277598	0.724225	-0.032959	0.724446	0.538296
0.72561	0.33706	4.2	-0.849179	0.725867	0.277465	0.725469	-0.03322	0.725691	0.538552
0.726855	0.336062	4.20622	-0.848954	0.727112	0.277213	0.726713	-0.03348	0.726935	0.538794
0.7281	0.335064	4.21245	-0.848975	0.728356	0.276936	0.727958	-0.033742	0.728179	0.539025
0.729344	0.334336	4.21867	-0.849677	0.729601	0.276653	0.729202	-0.033982	0.729424	0.539278
0.730589	0.33376	4.22489	-0.850528	0.730846	0.276381	0.730447	-0.033984	0.730668	0.539534
0.731834	0.333207	4.23111	-0.850753	0.73209	0.27615	0.731691	-0.033986	0.731912	0.53979
0.733078	0.332655	4.23734	-0.850979	0.733335	0.27592	0.732935	-0.033988	0.733157	0.539974
0.734323	0.3321	4.24356	-0.85144	0.734579	0.275689	0.73418	-0.03399	0.734401	0.540084
0.735568	0.331573	4.24978	-0.852856	0.735824	0.275473	0.735424	-0.034001	0.735646	0.540194
0.736812	0.331056	4.256	-0.856032	0.737069	0.275744	0.736669	-0.034039	0.73689	0.540303
0.738057	0.330537	4.26222	-0.860921	0.738313	0.276335	0.737913	-0.034078	0.738134	0.540412
0.739301	0.330017	4.26845	-0.864194	0.739558	0.276929	0.739157	-0.034116	0.739379	0.540244
0.740546	0.329572	4.27467	-0.864653	0.740802	0.277518	0.740402	-0.034151	0.740623	0.539795
0.741791	0.329184	4.28089	-0.865047	0.742047	0.27808	0.741646	-0.034145	0.741868	0.539343
0.743035	0.328803	4.28711	-0.867543	0.743292	0.278447	0.742891	-0.034136	0.743112	0.538892
0.74428	0.328424	4.29334	-0.869435	0.744536	0.278813	0.744135	-0.034128	0.744356	0.53856
0.745525	0.328045	4.29956	-0.869581	0.745781	0.279178	0.745379	-0.034119	0.745601	0.53841
0.746769	0.328055	4.30578	-0.870911	0.747026	0.279543	0.746624	-0.034107	0.746845	0.538262
0.748014	0.328237	4.312	-0.873097	0.74827	0.279813	0.747868	-0.034072	0.748089	0.538115
0.749259	0.328434	4.31822	-0.874956	0.749515	0.27995	0.749112	-0.034035	0.749334	0.537968
0.750503	0.32863	4.32445	-0.874996	0.750759	0.280087	0.750357	-0.033998	0.750578	0.53788
0.751748	0.328919	4.33067	-0.874029	0.752004	0.280224	0.751601	-0.033961	0.751823	0.537882
0.752992	0.329331	4.33689	-0.875518	0.753249	0.28036	0.752846	-0.033729	0.753067	0.537885
0.754237	0.329765	4.34311	-0.878359	0.754493	0.280477	0.75409	-0.033422	0.754311	0.537888
0.755482	0.330167	4.34934	-0.878748	0.755738	0.280593	0.755334	-0.033111	0.755556	0.537856
0.756726	0.330581	4.35556	-0.878549	0.756983	0.28071	0.756579	-0.032799	0.7568	0.537688
0.757971	0.330913	4.36178	-0.881212	0.758227	0.280823	0.757823	-0.032486	0.758045	0.537517
0.759216	0.331148	4.368	-0.884274	0.759472	0.280859	0.759068	-0.03238	0.759289	0.537345
0.76046	0.331364	4.37423	-0.886161	0.760716	0.280726	0.760312	-0.032324	0.760533	0.537174
0.761705	0.33158	4.38045	-0.88738	0.761961	0.280593	0.761556	-0.03227	0.761778	0.537197
0.762949	0.331759	4.38667	-0.88748	0.763206	0.280458	0.762801	-0.032216	0.763022	0.537673
0.764194	0.331854	4.39289	-0.888304	0.76445	0.280329	0.764045	-0.032374	0.764267	0.538155
0.765439	0.331909	4.39911	-0.89089	0.765695	0.280309	0.76529	-0.032646	0.765511	0.538637
0.766683	0.331963	4.40534	-0.892214	0.766939	0.280301	0.766534	-0.032929	0.766755	0.539129
0.767928	0.332017	4.41156	-0.8927	0.768184	0.280293	0.767778	-0.033214	0.768	0.539681
0.769173	0.331891	4.41778	-0.894497	0.769429	0.280285	0.769023	-0.033499	0.769244	0.540234
0.770417	0.331513	4.424	-0.894079	0.770673	0.280275	0.770267	-0.033416	0.770488	0.540784
0.771662	0.331047	4.43023	-0.892835	0.771918	0.28025	0.771512	-0.033129	0.771733	0.541338
0.772907	0.33058	4.43645	-0.892818	0.773163	0.280224	0.772756	-0.032821	0.772977	0.54188
0.774151	0.330113	4.44267	-0.893183	0.774407	0.280198	0.774	-0.032516	0.774222	0.542328
0.775396	0.329639	4.44889	-0.894938	0.775652	0.280167	0.775245	-0.032118	0.775466	0.542778
0.77664	0.329163	4.45511	-0.896475	0.776896	0.279953	0.776489	-0.03158	0.77671	0.543226
0.777885	0.328688	4.46134	-0.895799	0.778141	0.279695	0.777733	-0.031023	0.777955	0.543676
0.77913	0.328212	4.46756	-0.894912	0.779386	0.279453	0.778978	-0.030465	0.779199	0.543844
0.780374	0.327849	4.47378	-0.895505	0.78063	0.27922	0.780222	-0.029909	0.780444	0.543964
0.781619	0.327684	4.48	-0.89695	0.781875	0.278967	0.781467	-0.029685	0.781688	0.54409
0.782863	0.327604	4.48623	-0.900225	0.783119	0.278808	0.782711	-0.029836	0.782932	0.544222
0.784108	0.327524	4.49245	-0.903822	0.784364	0.278665	0.783955	-0.030029	0.784177	0.544356
0.785353	0.327464	4.49867	-0.906347	0.785609	0.278522	0.7852	-0.030221	0.785421	0.544401
0.786597	0.327593	4.50489	-0.908953	0.786853	0.278379	0.786444	-0.030477	0.786665	0.544414
0.787842	0.327852	4.51111	-0.910078	0.788098	0.278584	0.787689	-0.030884	0.78791	0.544425
0.789087	0.328112	4.51734	-0.910769	0.789343	0.279	0.788933	-0.031312	0.789154	0.544435
0.790331	0.328371	4.52356	-0.912678	0.790587	0.27944	0.790177	-0.031739	0.790399	0.544448
0.791576	0.328502	4.52978	-0.914884	0.791832	0.27988	0.791422	-0.032164	0.791643	0.544462
0.792821	0.328346	4.536	-0.917428	0.793076	0.280321	0.792666	-0.032456	0.792887	0.544476
0.794065	0.328047	4.54223	-0.919828	0.794321	0.280869	0.793911	-0.03242	0.794132	0.544491
0.79531	0.327749	4.54845	-0.921983	0.795566	0.281445	0.795155	-0.032344	0.795376	0.544505
0.796554	0.32745	4.55467	-0.922822	0.79681	0.282025	0.796399	-0.032272	0.796621	0.5448
0.797799	0.327131	4.56089	-0.922439	0.798055	0.282603	0.797644	-0.032198	0.797865	0.545231
0.799044	0.326798	4.56711	-0.922191	0.799299	0.282762	0.798888	-0.032098	0.799109	0.545681
0.800288	0.326465	4.57334	-0.924332	0.800544	0.282568	0.800133	-0.031986	0.800354	0.54613
0.801533	0.326132	4.57956	-0.927103	0.801789	0.282325	0.801377	-0.031874	0.801598	0.546804
0.802778	0.325972	4.58578	-0.928451	0.803033	0.282082	0.802621	-0.031762	0.802842	0.547762
0.804022	0.326348	4.592	-0.928098	0.804278	0.28184	0.803866	-0.031637	0.804087	0.548774
0.805267	0.327021	4.59823	-0.926901	0.805523	0.28158	0.80511	-0.031453	0.805331	0.549785
0.806512	0.327693	4.60445	-0.928455	0.806767	0.281312	0.806355	-0.031248	0.806576	0.550793
0.807756	0.328342	4.61067	-0.930508	0.808012	0.281044	0.807599	-0.031044	0.80782	0.55161
0.809001	0.328722	4.61689	-0.93037	0.809256	0.280776	0.808843	-0.030841	0.809064	0.552252
0.810245	0.328845	4.62311	-0.930921	0.810501	0.280587	0.810088	-0.030656	0.810309	0.552865
0.81149	0.328942	4.62934	-0.929638	0.811746	0.280527	0.811332	-0.030478	0.811553	0.553475
0.812735	0.32904	4.63556	-0.92736	0.81299	0.280487	0.812576	-0.0303	0.812798	0.554034
0.813979	0.329098	4.64178	-0.926534	0.814235	0.280448	0.813821	-0.030123	0.814042	0.554508
0.815224	0.328938	4.648	-0.9263	0.81548	0.280409	0.815065	-0.029972	0.815286	0.554966
0.816469	0.328532	4.65423	-0.927218	0.816724	0.280554	0.81631	-0.030071	0.816531	0.555422
0.817713	0.328127	4.66045	-0.92922	0.817969	0.280811	0.817554	-0.03027	0.817775	0.555881
0.818958	0.327723	4.66667	-0.928419	0.819213	0.281083	0.818798	-0.030469	0.819019	0.556239
0.820202	0.327388	4.67289	-0.927076	0.820458	0.281356	0.820043	-0.030668	0.820264	0.556473
0.821447	0.327181	4.67911	-0.928232	0.821703	0.281692	0.821287	-0.030703	0.821508	0.556685
0.822692	0.327002	4.68534	-0.930174	0.822947	0.282187	0.822532	-0.030651	0.822753	0.556897
0.823936	0.326822	4.69156	-0.933039	0.824192	0.282708	0.823776	-0.030592	0.823997	0.556949
0.825181	0.326642	4.69778	-0.934636	0.825436	0.28323	0.82502	-0.030532	0.825241	0.556592
0.826426	0.326445	4.704	-0.936057	0.826681	0.283753	0.826265	-0.030472	0.826486	0.556151
0.82767	0.326221	4.71023	-0.938919	0.827926	0.284298	0.827509	-0.030448	0.82773	0.555708
0.828915	0.325997	4.71645	-0.943017	0.82917	0.284872	0.828753	-0.030438	0.828975	0.555266
0.83016	0.325773	4.72267	-0.947651	0.830415	0.285449	0.829998	-0.030429	0.830219	0.554872
0.831404	0.325671	4.72889	-0.950533	0.83166	0.286022	0.831242	-0.030419	0.831463	0.554564
0.832649	0.325841	4.73512	-0.952733	0.832904	0.286549	0.832487	-0.030701	0.832708	0.554278
0.833893	0.326137	4.74134	-0.955582	0.834149	0.287095	0.833731	-0.031228	0.833952	0.554014
0.835138	0.326434	4.74756	-0.957909	0.835393	0.287676	0.834975	-0.03181	0.835196	0.553746
0.836383	0.326731	4.75378	-0.959708	0.836638	0.288272	0.83622	-0.032393	0.836441	0.553526
0.837627	0.327069	4.76	-0.962768	0.837883	0.288866	0.837464	-0.032974	0.837685	0.553338
0.838872	0.327476	4.76623	-0.966646	0.839127	0.289394	0.838709	-0.033567	0.83893	0.55315
0.840117	0.32789	4.77245	-0.968225	0.840372	0.289791	0.839953	-0.034165	0.840174	0.552961
0.841361	0.328304	4.77867	-0.967213	0.841617	0.290136	0.841197	-0.034763	0.841418	0.552742
0.842606	0.32864	4.78489	-0.965637	0.842861	0.290481	0.842442	-0.035362	0.842663	0.55243
0.84385	0.328778	4.79111	-0.965844	0.844106	0.290827	0.843686	-0.035697	0.843907	0.552071
0.845095	0.328795	4.79734	-0.966967	0.84535	0.291097	0.844931	-0.035657	0.845152	0.551714
0.84634	0.328812	4.80356	-0.967546	0.846595	0.291327	0.846175	-0.035506	0.846396	0.551356
0.847584	0.328829	4.80978	-0.967914	0.84784	0.291558	0.847419	-0.035354	0.84764	0.551066
0.848829	0.328833	4.816	-0.968929	0.849084	0.291789	0.848664	-0.035203	0.848885	0.550827
0.850074	0.328808	4.82223	-0.969326	0.850329	0.292055	0.849908	-0.034875	0.850129	0.550592
0.851318	0.328774	4.82845	-0.968464	0.851573	0.292425	0.851153	-0.034428	0.851373	0.550358
0.852563	0.32874	4.83467	-0.969218	0.852818	0.292838	0.852397	-0.033931	0.852618	0.550128
0.853807	0.328793	4.84089	-0.971129	0.854063	0.293252	0.853641	-0.033412	0.853862	0.54992
0.855052	0.329115	4.84711	-0.972317	0.855307	0.293665	0.854886	-0.032972	0.855107	0.549725
0.856297	0.329639	4.85334	-0.97534	0.856552	0.293994	0.85613	-0.032787	0.856351	0.549529
0.857541	0.330163	4.85956	-0.97982	0.857797	0.294274	0.857374	-0.032771	0.857595	0.549334
0.858786	0.330687	4.86578	-0.982944	0.859041	0.294549	0.858619	-0.032756	0.85884	0.548922
0.860031	0.331289	4.872	-0.985797	0.860286	0.294822	0.859863	-0.03274	0.860084	0.548325
0.861275	0.332026	4.87823	-0.988742	0.86153	0.295084	0.861108	-0.032786	0.861329	0.547695
0.86252	0.332802	4.88445	-0.991665	0.862775	0.295291	0.862352	-0.032916	0.862573	0.547064
0.863765	0.333609	4.89067	-0.993344	0.86402	0.295473	0.863596	-0.033072	0.863817	0.54645
0.865009	0.334396	4.89689	-0.994174	0.865264	0.295654	0.864841	-0.033228	0.865062	0.546004
0.866254	0.334797	4.90311	-0.995452	0.866509	0.295835	0.866085	-0.033393	0.866306	0.545655
0.867498	0.334643	4.90934	-0.996887	0.867754	0.29603	0.86733	-0.033605	0.86755	0.545306
0.868743	0.334489	4.91556	-0.995979	0.868998	0.296235	0.868574	-0.033853	0.868795	0.544958
0.869988	0.334334	4.92178	-0.993058	0.870243	0.296442	0.869818	-0.034102	0.870039	0.544758
0.871232	0.334191	4.928	-0.990892	0.871487	0.296648	0.871063	-0.03435	0.871284	0.544751
0.872477	0.3341	4.93423	-0.990061	0.872732	0.296862	0.872307	-0.034743	0.872528	0.544805
0.873721	0.334052	4.94045	-0.989491	0.873977	0.297142	0.873552	-0.035371	0.873772	0.544859
0.874966	0.334003	4.94667	-0.987329	0.875221	0.297451	0.874796	-0.036091	0.875017	0.544913
0.876211	0.333976	4.95289	-0.985925	0.876466	0.297763	0.87604	-0.036812	0.876261	0.544759
0.877455	0.334114	4.95911	-0.985349	0.87771	0.298073	0.877285	-0.037511	0.877506	0.544475
0.8787	0.334567	4.96534	-0.984665	0.878955	0.298239	0.878529	-0.038021	0.87875	0.544192
0.879945	0.335021	4.97156	-0.984314	0.8802	0.29827	0.879773	-0.038364	0.879994	0.543907
0.881189	0.335476	4.97778	-0.985499	0.881444	0.298269	0.881018	-0.038708	0.881239	0.5437
0.882434	0.335899	4.984	-0.988271	0.882689	0.298268	0.882262	-0.039051	0.882483	0.543615
0.883679	0.33616	4.99023	-0.990864	0.883934	0.298266	0.883507	-0.039317	0.883728	0.543578
0.884923	0.336249	4.99645	-0.992384	0.885178	0.298181	0.884751	-0.039393	0.884972	0.54354
0.886168	0.336339	5.00267	-0.992323	0.886423	0.298062	0.885996	-0.039358	0.886216	0.543504
0.887412	0.336428	5.00889	-0.993461	0.887667	0.29794	0.88724	-0.039323	0.887461	0.543411
0.888657	0.336527	5.01511	-0.994883	0.888912	0.297812	0.888484	-0.039288	0.888705	0.543261
0.889902	0.336661	5.02134	-0.996238	0.890157	0.297668	0.889729	-0.039227	0.889949	0.543096
0.891146	0.336795	5.02756	-0.999435	0.891401	0.297498	0.890973	-0.039142	0.891194	0.54293
0.892391	0.33693	5.03378	-1.00302	0.892646	0.297313	0.892217	-0.039057	0.892438	0.542737
0.893636	0.337091	5.04	-1.00526	0.89389	0.297128	0.893462	-0.038971	0.893683	0.542471
0.89488	0.337459	5.04623	-1.00525	0.895135	0.296943	0.894706	-0.038994	0.894927	0.542154
0.896125	0.338224	5.05245	-1.00458	0.89638	0.296683	0.895951	-0.039373	0.896171	0.541837
0.89737	0.33899	5.05867	-1.00468	0.897624	0.296336	0.897195	-0.039994	0.897416	0.541521
0.898614	0.339756	5.06489	-1.00639	0.898869	0.295981	0.898439	-0.040614	0.89866	0.541427
0.899859	0.340498	5.07111	-1.00872	0.900114	0.295625	0.899684	-0.041236	0.899904	0.541673
0.901103	0.341157	5.07734	-1.01089	0.901358	0.295317	0.900928	-0.04185	0.901149	0.541991
0.902348	0.341806	5.08356	-1.01136	0.902603	0.295133	0.902173	-0.042452	0.902393	0.542307
0.903593	0.342454	5.08978	-1.00985	0.903847	0.295025	0.903417	-0.043019	0.903638	0.542646
0.904837	0.34309	5.096	-1.00913	0.905092	0.294918	0.904661	-0.043571	0.904882	0.543067
0.906082	0.343573	5.10223	-1.00934	0.906337	0.294811	0.905906	-0.04411	0.906126	0.543554
0.907327	0.343658	5.10845	-1.01092	0.907581	0.294741	0.90715	-0.044372	0.907371	0.544042
0.908571	0.343744	5.11467	-1.01372	0.908826	0.294722	0.908394	-0.044237	0.908615	0.544529
0.909816	0.343829	5.12089	-1.01632	0.91007	0.294712	0.909639	-0.044101	0.90986	0.545017
0.91106	0.343922	5.12711	-1.01858	0.911315	0.294703	0.910883	-0.043966	0.911104	0.545507
0.912305	0.344046	5.13334	-1.02072	0.91256	0.294667	0.912128	-0.043927	0.912348	0.545998
0.91355	0.344182	5.13956	-1.0231	0.913804	0.294541	0.913372	-0.044109	0.913593	0.546488
0.914794	0.344313	5.14578	-1.02658	0.915049	0.294349	0.914616	-0.044339	0.914837	0.546975
0.916039	0.344434	5.152	-1.02993	0.916294	0.294156	0.915861	-0.04457	0.916082	0.547445
0.917284	0.344583	5.15823	-1.03217	0.917538	0.293963	0.917105	-0.044822	0.917326	0.547895
0.918528	0.34524	5.16445	-1.03443	0.918783	0.293773	0.91835	-0.045317	0.91857	0.548346
0.919773	0.345898	5.17067	-1.03674	0.920027	0.293587	0.919594	-0.046212	0.919815	0.548798
0.921018	0.346555	5.17689	-1.03906	0.921272	0.293402	0.920838	-0.047105	0.921059	0.549226
0.922262	0.347207	5.18311	-1.03976	0.922517	0.293216	0.922083	-0.048	0.922303	0.549599
0.923507	0.347662	5.18934	-1.03903	0.923761	0.29304	0.923327	-0.048857	0.923548	0.549942
0.924751	0.347989	5.19556	-1.03845	0.925006	0.29291	0.924572	-0.049615	0.924792	0.550286
0.925996	0.348318	5.20178	-1.03818	0.926251	0.292818	0.925816	-0.050339	0.926037	0.550617
0.927241	0.348648	5.208	-1.03951	0.927495	0.292725	0.92706	-0.051063	0.927281	0.550822
0.928485	0.348974	5.21423	-1.0415	0.92874	0.292633	0.928305	-0.051788	0.928525	0.550884
0.92973	0.349271	5.22045	-1.04181	0.929984	0.292539	0.929549	-0.052502	0.92977	0.550946
0.930974	0.34956	5.22667	-1.04026	0.931229	0.29244	0.930794	-0.053198	0.931014	0.551008
0.932219	0.349848	5.23289	-1.0375	0.932474	0.292338	0.932038	-0.053893	0.932258	0.551067
0.933464	0.350135	5.23911	-1.03522	0.933718	0.292237	0.933282	-0.054585	0.933503	0.551116
0.934708	0.350368	5.24534	-1.03548	0.934963	0.292131	0.934527	-0.055185	0.934747	0.551159
0.935953	0.350553	5.25156	-1.03618	0.936207	0.291973	0.935771	-0.055537	0.935992	0.551202
0.937198	0.350736	5.25778	-1.03536	0.937452	0.291768	0.937016	-0.055761	0.937236	0.551245
0.938442	0.350918	5.264	-1.03506	0.938697	0.291569	0.93826	-0.055984	0.93848	0.551434
0.939687	0.3511	5.27023	-1.03423	0.939941	0.29138	0.939504	-0.056206	0.939725	0.551798
0.940932	0.351226	5.27645	-1.03353	0.941186	0.291187	0.940749	-0.05635	0.940969	0.552145
0.942176	0.351316	5.28267	-1.03426	0.942431	0.290967	0.941993	-0.056303	0.942214	0.552506
0.943421	0.351406	5.28889	-1.0349	0.943675	0.290732	0.943237	-0.056213	0.943458	0.552877
0.944665	0.3515	5.29512	-1.03632	0.94492	0.290496	0.944482	-0.056123	0.944702	0.553198
0.94591	0.351743	5.30134	-1.03887	0.946164	0.290261	0.945726	-0.056081	0.945947	0.553453
0.947155	0.352197	5.30756	-1.04103	0.947409	0.290066	0.946971	-0.056213	0.947191	0.553708
0.948399	0.352654	5.31378	-1.04417	0.948654	0.289959	0.948215	-0.056502	0.948436	0.553962
0.949644	0.353108	5.32	-1.04788	0.949898	0.289854	0.949459	-0.056791	0.94968	0.554244
0.950889	0.353562	5.32623	-1.04967	0.951143	0.289748	0.950704	-0.057079	0.950924	0.554617
0.952133	0.354018	5.33245	-1.04947	0.952388	0.289641	0.951948	-0.057315	0.952169	0.555001
0.953378	0.35447	5.33867	-1.04807	0.953632	0.289503	0.953193	-0.057385	0.953413	0.555383
0.954623	0.354921	5.34489	-1.04742	0.954877	0.289292	0.954437	-0.057342	0.954657	0.555787
0.955867	0.355369	5.35112	-1.04858	0.956121	0.289082	0.955681	-0.057299	0.955902	0.55633
0.957112	0.35568	5.35734	-1.04992	0.957366	0.28887	0.956926	-0.057209	0.957146	0.557112
0.958356	0.355501	5.36356	-1.04866	0.958611	0.288706	0.95817	-0.05691	0.958391	0.557892
0.959601	0.355323	5.36978	-1.0439	0.959855	0.288655	0.959414	-0.056168	0.959635	0.558679
0.960846	0.355144	5.376	-1.03895	0.9611	0.288615	0.960659	-0.055417	0.960879	0.559337
0.96209	0.354965	5.38223	-1.03704	0.962344	0.288574	0.961903	-0.054667	0.962124	0.559583
0.963335	0.354804	5.38845	-1.03761	0.963589	0.288534	0.963148	-0.053943	0.963368	0.559732
0.96458	0.354702	5.39467	-1.03961	0.964834	0.28859	0.964392	-0.053431	0.964613	0.559882
0.965824	0.354601	5.40089	-1.04285	0.966078	0.288872	0.965636	-0.05318	0.965857	0.560033
0.967069	0.354502	5.40712	-1.04586	0.967323	0.289178	0.966881	-0.052928	0.967101	0.560209
0.968313	0.354459	5.41334	-1.04661	0.968568	0.289484	0.968125	-0.052694	0.968346	0.560441
0.969558	0.354862	5.41956	-1.04608	0.969812	0.289766	0.96937	-0.052663	0.96959	0.560674
0.970803	0.355315	5.42578	-1.04739	0.971057	0.289987	0.970614	-0.05315	0.970834	0.560906
0.972047	0.355776	5.432	-1.05145	0.972301	0.290195	0.971859	-0.053638	0.972079	0.561138
0.973292	0.356237	5.43823	-1.05463	0.973546	0.290403	0.973103	-0.054125	0.973323	0.561369
0.974537	0.3567	5.44445	-1.05542	0.974791	0.290612	0.974347	-0.054603	0.974568	0.561598
0.975781	0.357032	5.45067	-1.05561	0.976035	0.29091	0.975592	-0.054981	0.975812	0.561828
0.977026	0.357344	5.45689	-1.05577	0.97728	0.291438	0.976836	-0.055099	0.977056	0.562057
0.978271	0.357655	5.46312	-1.05565	0.978525	0.292016	0.97808	-0.055217	0.978301	0.562255
0.979515	0.357965	5.46934	-1.0548	0.979769	0.292595	0.979325	-0.055327	0.979545	0.562353
0.98076	0.35783	5.47556	-1.05493	0.981014	0.293173	0.980569	-0.055306	0.98079	0.562451
0.982004	0.35762	5.48178	-1.05627	0.982258	0.293746	0.981814	-0.05476	0.982034	0.56255
0.983249	0.357411	5.48801	-1.05683	0.983503	0.29432	0.983058	-0.054213	0.983278	0.562661
0.984494	0.357202	5.49423	-1.05766	0.984748	0.294892	0.984302	-0.053665	0.984523	0.562827
0.985738	0.356992	5.50045	-1.05984	0.985992	0.295462	0.985547	-0.053117	0.985767	0.563033
0.986983	0.356607	5.50667	-1.06168	0.987237	0.296023	0.986791	-0.052547	0.987011	0.563239
0.988227	0.356152	5.51289	-1.06218	0.988481	0.296549	0.988036	-0.051822	0.988256	0.563445
0.989472	0.355687	5.51912	-1.0618	0.989726	0.297064	0.98928	-0.051092	0.9895	0.563582
0.990717	0.355222	5.52534	-1.06133	0.990971	0.297579	0.990524	-0.050366	0.990745	0.563483
0.991961	0.354785	5.53156	-1.06174	0.992215	0.298079	0.991769	-0.049643	0.991989	0.56333
0.993206	0.354361	5.53778	-1.06284	0.99346	0.298551	0.993013	-0.048941	0.993233	0.563184
0.994451	0.353938	5.544	-1.06423	0.994705	0.299043	0.994257	-0.048242	0.994478	0.563047
0.995695	0.353513	5.55023	-1.06519	0.995949	0.299567	0.995502	-0.047543	0.995722	0.562907
0.99694	0.35309	5.55645	-1.06534	0.997194	0.300088	0.996746	-0.046843	0.996967	0.562773
0.998185	0.352661	5.56267	-1.06555	0.998438	0.300584	0.997991	-0.046176	0.998211	0.562639
0.999429	0.35223	5.56889	-1.06622	0.999683	0.300867	0.999235	-0.045725	0.999455	0.562505
1.00067	0.3518	5.57512	-1.06587	1.00093	0.301023	1.00048	-0.045298	1.0007	0.562397
1.00192	0.351368	5.58134	-1.06503	1.00217	0.301178	1.00172	-0.044872	1.00194	0.562709
1.00316	0.350985	5.58756	-1.06457	1.00342	0.301334	1.00297	-0.044477	1.00319	0.563292
1.00441	0.350643	5.59378	-1.06382	1.00466	0.301501	1.00421	-0.044308	1.00443	0.563873
1.00565	0.350304	5.60001	-1.06309	1.00591	0.301686	1.00546	-0.044195	1.00568	0.564457
1.0069	0.349966	5.60623	-1.06223	1.00715	0.301871	1.0067	-0.044082	1.00692	0.565081
1.00814	0.349628	5.61245	-1.0617	1.00839	0.302057	1.00795	-0.043968	1.00817	0.56579
1.00939	0.349627	5.61867	-1.0611	1.00964	0.302245	1.00919	-0.043863	1.00941	0.566497
1.01063	0.349909	5.62489	-1.05957	1.01089	0.30245	1.01043	-0.043818	1.01066	0.567207
1.01188	0.350229	5.63112	-1.05775	1.01213	0.302671	1.01168	-0.043786	1.0119	0.567901
1.01312	0.35055	5.63734	-1.05798	1.01337	0.302891	1.01292	-0.043752	1.01314	0.568383
1.01436	0.350871	5.64356	-1.06148	1.01462	0.303111	1.01417	-0.043717	1.01439	0.568665
1.01561	0.351194	5.64978	-1.06505	1.01586	0.303345	1.01541	-0.043839	1.01563	0.568946
1.01685	0.351515	5.65601	-1.06632	1.01711	0.303671	1.01666	-0.044126	1.01688	0.569222
1.0181	0.351838	5.66223	-1.06703	1.01835	0.303996	1.0179	-0.044424	1.01812	0.569405
1.01934	0.352161	5.66845	-1.06866	1.0196	0.304322	1.01914	-0.044722	1.01937	0.569286
1.02059	0.352306	5.67467	-1.07026	1.02084	0.304652	1.02039	-0.04502	1.02061	0.569167
1.02183	0.352254	5.68089	-1.07187	1.02209	0.305017	1.02163	-0.045264	1.02185	0.569049
1.02308	0.352171	5.68712	-1.07354	1.02333	0.305425	1.02288	-0.045484	1.0231	0.568929
1.02432	0.352083	5.69334	-1.07499	1.02458	0.305837	1.02412	-0.045704	1.02434	0.56878
1.02557	0.351982	5.69956	-1.07631	1.02582	0.306248	1.02537	-0.045922	1.02559	0.568592
1.02681	0.351835	5.70578	-1.07542	1.02706	0.306622	1.02661	-0.045953	1.02683	0.568405
1.02806	0.351667	5.71201	-1.07367	1.02831	0.306718	1.02786	-0.045692	1.02808	0.568217
1.0293	0.3515	5.71823	-1.07407	1.02955	0.306783	1.0291	-0.045414	1.02932	0.568017
1.03055	0.351333	5.72445	-1.07553	1.0308	0.306849	1.03035	-0.045135	1.03056	0.567745
1.03179	0.351148	5.73067	-1.07522	1.03204	0.306915	1.03159	-0.044855	1.03181	0.567475
1.03303	0.350927	5.73689	-1.07225	1.03329	0.306989	1.03283	-0.044603	1.03305	0.567204
1.03428	0.350694	5.74312	-1.06913	1.03453	0.307084	1.03408	-0.044369	1.0343	0.566937
1.03552	0.35046	5.74934	-1.06661	1.03578	0.307179	1.03532	-0.044137	1.03554	0.566734
1.03677	0.350227	5.75556	-1.06664	1.03702	0.307274	1.03657	-0.043905	1.03679	0.566663
1.03801	0.350094	5.76178	-1.06954	1.03827	0.307332	1.03781	-0.043741	1.03803	0.566592
1.03926	0.350012	5.768	-1.07125	1.03951	0.307122	1.03906	-0.04386	1.03928	0.566521
1.0405	0.349929	5.77423	-1.07178	1.04076	0.306845	1.0403	-0.043999	1.04052	0.566458
1.04175	0.349847	5.78045	-1.07198	1.042	0.306569	1.04154	-0.044136	1.04176	0.566518
1.04299	0.349849	5.78667	-1.07078	1.04324	0.306294	1.04279	-0.044273	1.04301	0.566579
1.04424	0.350089	5.79289	-1.06793	1.04449	0.306026	1.04403	-0.044316	1.04425	0.566639
1.04548	0.350425	5.79912	-1.06754	1.04573	0.305824	1.04528	-0.04421	1.0455	0.566703
1.04672	0.350761	5.80534	-1.06959	1.04698	0.305639	1.04652	-0.044098	1.04674	0.566832
1.04797	0.351098	5.81156	-1.07204	1.04822	0.305436	1.04777	-0.043985	1.04799	0.567226
1.04921	0.351572	5.81778	-1.0735	1.04947	0.305228	1.04901	-0.043872	1.04923	0.567658
1.05046	0.352145	5.824	-1.07212	1.05071	0.305056	1.05025	-0.043932	1.05048	0.568099
1.0517	0.352738	5.83023	-1.07225	1.05196	0.304904	1.0515	-0.044001	1.05172	0.568539
1.05295	0.353332	5.83645	-1.07296	1.0532	0.304752	1.05274	-0.044071	1.05296	0.56923
1.05419	0.353862	5.84267	-1.07325	1.05445	0.304601	1.05399	-0.04414	1.05421	0.570021
1.05544	0.354129	5.84889	-1.07496	1.05569	0.30445	1.05523	-0.044193	1.05545	0.570821
1.05668	0.35428	5.85512	-1.0795	1.05694	0.30437	1.05648	-0.044207	1.0567	0.57162
1.05793	0.35443	5.86134	-0.935307	1.05818	0.304312	1.05772	-0.04422	1.05794	0.572384
1.05917	0.354581	5.86756	0.002996	1.05943	0.304255	1.05897	-0.044232	1.05919	0.572815
1.06042	0.354736	5.87378	0.006338	1.06067	0.304198	1.06021	-0.044245	1.06043	0.573197
1.06166	0.354893	5.88	0.00839	1.06191	0.304348	1.06146	-0.044025	1.06167	0.573579
1.0629	0.355051	5.88623	0.010617	1.06316	0.304651	1.0627	-0.04377	1.06292	0.57396
1.06415	0.355209	5.89245	0.013011	1.0644	0.304962	1.06394	-0.043537	1.06416	0.573969
1.0654	0.355367	5.89867	0.015794	1.06565	0.305273	1.06519	-0.043292	1.06541	0.573673
1.06664	0.355997	5.90489	0.018383	1.06689	0.305586	1.06643	-0.043064	1.06665	0.573339
1.06788	0.356858	5.91112	0.019269	1.06814	0.305788	1.06768	-0.042956	1.0679	0.573006
1.06913	0.357717	5.91734	0.019155	1.06938	0.305937	1.06892	-0.042884	1.06914	0.572672
1.07037	0.358577	5.92356	0.019554	1.07063	0.306081	1.07017	-0.042812	1.07038	0.57235
1.07162	0.359175	5.92978	0.019752	1.07187	0.306226	1.07141	-0.04274	1.07163	0.572031
1.07286	0.359464	5.936	0.018133	1.07312	0.306354	1.07265	-0.04262	1.07287	0.571713
1.07411	0.359664	5.94223	0.016357	1.07436	0.306465	1.0739	-0.042473	1.07412	0.571395
1.07535	0.35985	5.94845	0.01491	1.0756	0.306575	1.07514	-0.042322	1.07536	0.571262
1.0766	0.360038	5.95467	0.01364	1.07685	0.306685	1.07639	-0.042172	1.07661	0.571341
1.07784	0.360164	5.96089	0.012307	1.07809	0.306794	1.07763	-0.042008	1.07785	0.571449
1.07909	0.360199	5.96712	0.010281	1.07934	0.307167	1.07888	-0.041722	1.0791	0.571558
1.08033	0.360215	5.97334	0.008047	1.08058	0.307816	1.08012	-0.041399	1.08034	0.571667
1.08157	0.360231	5.97956	0.007069	1.08183	0.308484	1.08136	-0.041076	1.08159	0.572064
1.08282	0.360349	5.98578	0.006376	1.08307	0.309153	1.08261	-0.040753	1.08283	0.57258
1.08406	0.360674	5.992	0.004907	1.08432	0.309791	1.08385	-0.040472	1.08407	0.573105
1.08531	0.361103	5.99823	0.004856	1.08556	0.310379	1.0851	-0.040223	1.08532	0.57363
1.08655	0.361532	6.00445	0.00534	1.08681	0.31096	1.08634	-0.039978	1.08656	0.574183
1.0878	0.36196	6.01067	0.005891	1.08805	0.311544	1.08759	-0.039733	1.08781	0.574773
1.08904	0.36234	6.01689	0.00692	1.0893	0.312129	1.08883	-0.039489	1.08905	0.575365
1.09029	0.362652	6.02312	0.007845	1.09054	0.312703	1.09008	-0.039498	1.0903	0.575962
1.09153	0.362943	6.02934	0.007889	1.09179	0.313267	1.09132	-0.039616	1.09154	0.576557
1.09278	0.363234	6.03556	0.007918	1.09303	0.31383	1.09256	-0.039744	1.09278	0.577106
1.09402	0.363538	6.04178	0.007477	1.09427	0.314394	1.09381	-0.039872	1.09403	0.577628
1.09527	0.363875	6.04801	0.005753	1.09552	0.314953	1.09505	-0.039978	1.09527	0.578147
1.09651	0.364231	6.05423	0.003271	1.09676	0.31549	1.0963	-0.040063	1.09652	0.578665
1.09776	0.364588	6.06045	-5.5e-05	1.09801	0.316027	1.09754	-0.040144	1.09776	0.579135
1.099	0.364945	6.06667	-0.002984	1.09925	0.316534	1.09879	-0.040225	1.09901	0.579471
1.10024	0.3653	6.07289	-0.005169	1.1005	0.317015	1.10003	-0.040306	1.10025	0.579764
1.10149	0.365652	6.07912	-0.00704	1.10174	0.317607	1.10128	-0.040369	1.10149	0.580058
1.10273	0.366001	6.08534	-0.009017	1.10299	0.318408	1.10252	-0.040421	1.10274	0.580369
1.10398	0.366351	6.09156	-0.00947	1.10423	0.319267	1.10376	-0.040472	1.10398	0.580685
1.10522	0.366638	6.09778	-0.006856	1.10548	0.320125	1.10501	-0.040523	1.10523	0.580999
1.10647	0.366719	6.10401	-0.003047	1.10672	0.320984	1.10625	-0.040649	1.10647	0.581312
1.10771	0.36665	6.11023	0.000185	1.10797	0.321794	1.1075	-0.040913	1.10772	0.581625
1.10896	0.366581	6.11645	0.003766	1.10921	0.322586	1.10874	-0.041213	1.10896	0.581887
1.1102	0.366512	6.12267	0.007956	1.11045	0.323377	1.10999	-0.041514	1.11021	0.581915
1.11145	0.36655	6.12889	0.012394	1.1117	0.324169	1.11123	-0.041814	1.11145	0.581847
1.11269	0.366809	6.13512	0.017032	1.11294	0.324822	1.11248	-0.042129	1.11269	0.581779
1.11393	0.367182	6.14134	0.020094	1.11419	0.324879	1.11372	-0.042454	1.11394	0.581711
1.11518	0.367555	6.14756	0.022227	1.11543	0.324762	1.11496	-0.042782	1.11518	0.581695
1.11642	0.36797	6.15378	0.025201	1.11668	0.324645	1.11621	-0.0431	1.11643	0.58191
1.11767	0.368602	6.16001	0.025944	1.11792	0.324528	1.11745	-0.043408	1.11767	0.582222
1.11891	0.369417	6.16623	0.023202	1.11917	0.324354	1.1187	-0.043756	1.11892	0.582534
1.12016	0.370232	6.17245	0.020315	1.12041	0.324147	1.11994	-0.044137	1.12016	0.582874
1.1214	0.371045	6.17867	0.018239	1.12166	0.323935	1.12119	-0.04452	1.1214	0.583485
1.12265	0.371814	6.1849	0.015345	1.1229	0.323724	1.12243	-0.044904	1.12265	0.584215
1.12389	0.372467	6.19112	0.010738	1.12414	0.323559	1.12367	-0.045006	1.12389	0.584946
1.12514	0.373047	6.19734	0.005989	1.12539	0.323833	1.12492	-0.04471	1.12514	0.585677
1.12638	0.373627	6.20356	0.003192	1.12663	0.324238	1.12616	-0.044273	1.12638	0.586372
1.12763	0.37419	6.20978	0.00155	1.12788	0.324644	1.12741	-0.043838	1.12763	0.58675
1.12887	0.37446	6.21601	-0.001216	1.12912	0.325051	1.12865	-0.043382	1.12887	0.586984
1.13011	0.374346	6.22223	-0.003787	1.13037	0.32555	1.1299	-0.042823	1.13012	0.587219
1.13136	0.374225	6.22845	-0.003626	1.13161	0.326113	1.13114	-0.042201	1.13136	0.587452
1.13261	0.374103	6.23467	-0.003878	1.13286	0.326687	1.13238	-0.041579	1.13261	0.587676
1.13385	0.373982	6.2409	-0.00514	1.1341	0.327262	1.13363	-0.040957	1.13385	0.587894
1.13509	0.37387	6.24712	-0.004462	1.13535	0.327834	1.13487	-0.040408	1.13509	0.588112
1.13634	0.373767	6.25334	-0.002367	1.13659	0.328572	1.13612	-0.040084	1.13634	0.58833
1.13758	0.373664	6.25956	-0.001626	1.13784	0.32938	1.13736	-0.03989	1.13758	0.588549
1.13883	0.373561	6.26578	-0.001761	1.13908	0.330196	1.13861	-0.039695	1.13883	0.58912
1.14007	0.373502	6.27201	-0.00138	1.14033	0.331009	1.13985	-0.03951	1.14007	0.589896
1.14132	0.373559	6.27823	-0.002186	1.14157	0.331606	1.1411	-0.039421	1.14132	0.590693
1.14256	0.373643	6.28445	-0.005102	1.14281	0.331923	1.14234	-0.039398	1.14256	0.591491
1.14381	0.373726	6.29067	-0.006761	1.14406	0.332177	1.14358	-0.039375	1.1438	0.59206
1.14505	0.373798	6.2969	-0.006043	1.1453	0.332431	1.14483	-0.039353	1.14505	0.592465
1.1463	0.373799	6.30312	-0.005122	1.14655	0.332685	1.14607	-0.039373	1.14629	0.592843
1.14754	0.373693	6.30934	-0.006183	1.14779	0.332932	1.14732	-0.039594	1.14754	0.593222
1.14878	0.373588	6.31556	-0.008122	1.14904	0.333175	1.14856	-0.039946	1.14878	0.593601
1.15003	0.373482	6.32178	-0.008834	1.15028	0.333416	1.14981	-0.040298	1.15003	0.593844
1.15127	0.373406	6.32801	-0.00903	1.15153	0.333657	1.15105	-0.04065	1.15127	0.593989
1.15252	0.373409	6.33423	-0.010712	1.15277	0.333886	1.1523	-0.040814	1.15251	0.594116
1.15376	0.373441	6.34045	-0.012974	1.15402	0.334122	1.15354	-0.040811	1.15376	0.594235
1.15501	0.373473	6.34667	-0.0126	1.15526	0.334374	1.15478	-0.040791	1.155	0.594382
1.15625	0.373517	6.3529	-0.01284	1.1565	0.334635	1.15603	-0.040772	1.15625	0.594573
1.1575	0.373699	6.35912	-0.01407	1.15775	0.334896	1.15727	-0.040732	1.15749	0.59478
1.15874	0.374135	6.36534	-0.015286	1.15899	0.335249	1.15852	-0.040499	1.15874	0.594986
1.15999	0.374571	6.37156	-0.017072	1.16024	0.33576	1.15976	-0.040127	1.15998	0.595192
1.16123	0.375006	6.37778	-0.018136	1.16148	0.336337	1.16101	-0.039756	1.16122	0.595421
1.16248	0.375442	6.38401	-0.018684	1.16273	0.336913	1.16225	-0.039384	1.16247	0.595682
1.16372	0.375885	6.39023	-0.020122	1.16397	0.337433	1.16349	-0.039025	1.16371	0.595953
1.16497	0.376328	6.39645	-0.021259	1.16522	0.337781	1.16474	-0.038681	1.16496	0.596224
1.16621	0.37677	6.40267	-0.020149	1.16646	0.338034	1.16598	-0.03834	1.1662	0.596496
1.16745	0.377212	6.4089	-0.019668	1.16771	0.338287	1.16723	-0.037998	1.16745	0.596771
1.1687	0.377561	6.41512	-0.020145	1.16895	0.338541	1.16847	-0.037657	1.16869	0.597049
1.16994	0.377679	6.42134	-0.020581	1.1702	0.338793	1.16972	-0.037576	1.16994	0.597326
1.17119	0.377773	6.42756	-0.02109	1.17144	0.339043	1.17096	-0.037698	1.17118	0.597603
1.17243	0.377866	6.43378	-0.021024	1.17268	0.339292	1.1722	-0.037825	1.17243	0.597891
1.17368	0.377893	6.44001	-0.022754	1.17393	0.339541	1.17345	-0.037959	1.17367	0.598195
1.17492	0.377699	6.44623	-0.025579	1.17517	0.339897	1.17469	-0.038087	1.17491	0.598506
1.17617	0.377351	6.45245	-0.028752	1.17642	0.340752	1.17594	-0.038199	1.17616	0.598817
1.17741	0.377002	6.45867	-0.031144	1.17766	0.34191	1.17718	-0.038306	1.1774	0.599091
1.17866	0.376653	6.4649	-0.033416	1.17891	0.343069	1.17843	-0.038413	1.17865	0.599178
1.1799	0.376502	6.47112	-0.036383	1.18015	0.344228	1.17967	-0.03852	1.17989	0.599109
1.18114	0.376878	6.47734	-0.039911	1.1814	0.345255	1.18092	-0.038522	1.18114	0.599041
1.18239	0.377413	6.48356	-0.042604	1.18264	0.345889	1.18216	-0.038334	1.18238	0.598972
1.18363	0.377968	6.48978	-0.044282	1.18389	0.34631	1.18341	-0.038126	1.18362	0.598902
1.18488	0.378568	6.49601	-0.047217	1.18513	0.346732	1.18465	-0.037918	1.18487	0.59883
1.18612	0.379267	6.50223	-0.048993	1.18638	0.347119	1.18589	-0.037892	1.18611	0.598755
1.18737	0.380091	6.50845	-0.050745	1.18762	0.347152	1.18714	-0.038297	1.18736	0.598681
1.18861	0.380912	6.51467	-0.052132	1.18887	0.346955	1.18838	-0.038907	1.1886	0.598631
1.18986	0.381737	6.5209	-0.052834	1.19011	0.346758	1.18963	-0.039518	1.18985	0.598824
1.1911	0.382549	6.52712	-0.053263	1.19135	0.346561	1.19087	-0.040128	1.19109	0.599246
1.19235	0.383256	6.53334	-0.051886	1.1926	0.346418	1.19212	-0.040834	1.19233	0.599667
1.19359	0.383902	6.53956	-0.049976	1.19384	0.346524	1.19336	-0.041729	1.19358	0.60009
1.19484	0.384548	6.54578	-0.0491	1.19509	0.34678	1.1946	-0.042662	1.19482	0.600487
1.19608	0.385192	6.55201	-0.049165	1.19633	0.347037	1.19585	-0.043596	1.19607	0.6008
1.19732	0.385832	6.55823	-0.048001	1.19758	0.347293	1.19709	-0.044481	1.19731	0.601052
1.19857	0.386459	6.56445	-0.048202	1.19882	0.347423	1.19834	-0.045177	1.19856	0.601304
1.19982	0.387084	6.57067	-0.048903	1.20007	0.34745	1.19958	-0.045683	1.1998	0.601556
1.20106	0.387713	6.5769	-0.047578	1.20131	0.347466	1.20083	-0.04619	1.20105	0.601555
1.2023	0.388327	6.58312	-0.046615	1.20256	0.347483	1.20207	-0.046696	1.20229	0.601258
1.20355	0.388836	6.58934	-0.04915	1.2038	0.347524	1.20331	-0.047112	1.20353	0.600932
1.20479	0.389254	6.59556	-0.053671	1.20504	0.347793	1.20456	-0.047334	1.20478	0.600605
1.20604	0.389673	6.60178	-0.058353	1.20629	0.348186	1.2058	-0.04749	1.20602	0.60027
1.20728	0.390096	6.60801	-0.060641	1.20753	0.348576	1.20705	-0.047647	1.20727	0.599887
1.20853	0.390571	6.61423	-0.05984	1.20878	0.348991	1.20829	-0.047775	1.20851	0.599435
1.20977	0.391179	6.62045	-0.060515	1.21002	0.349418	1.20954	-0.047746	1.20976	0.598949
1.21102	0.391785	6.62667	-0.06058	1.21127	0.349852	1.21078	-0.047527	1.211	0.598459
1.21226	0.392393	6.6329	-0.060474	1.21251	0.350288	1.21203	-0.047308	1.21225	0.598029
1.21351	0.393005	6.63912	-0.062516	1.21376	0.350725	1.21327	-0.047089	1.21349	0.597753
1.21475	0.39365	6.64534	-0.062947	1.215	0.351162	1.21452	-0.046976	1.21473	0.597511
1.21599	0.394336	6.65156	-0.060156	1.21625	0.351561	1.21576	-0.047114	1.21598	0.597269
1.21724	0.395024	6.65778	-0.057453	1.21749	0.351901	1.217	-0.047372	1.21722	0.597028
1.21848	0.395707	6.66401	-0.055058	1.21874	0.352234	1.21825	-0.04763	1.21847	0.596903
1.21973	0.396309	6.67023	-0.055382	1.21998	0.352569	1.21949	-0.0479	1.21971	0.59704
1.22097	0.396593	6.67645	-0.058748	1.22123	0.352838	1.22074	-0.048313	1.22096	0.597177
1.22222	0.396877	6.68267	-0.06102	1.22247	0.352948	1.22198	-0.048923	1.2222	0.597314
1.22346	0.39716	6.6889	-0.062693	1.22371	0.352965	1.22323	-0.049505	1.22344	0.597438
1.22471	0.397457	6.69512	-0.064112	1.22496	0.352983	1.22447	-0.050057	1.22469	0.597523
1.22595	0.397882	6.70134	-0.065171	1.2262	0.353	1.22571	-0.05059	1.22593	0.597595
1.2272	0.398531	6.70756	-0.06802	1.22745	0.353083	1.22696	-0.050863	1.22718	0.597667
1.22844	0.39918	6.71378	-0.070695	1.22869	0.353279	1.2282	-0.050906	1.22842	0.597739
1.22969	0.399828	6.72001	-0.07249	1.22994	0.353499	1.22945	-0.05095	1.22967	0.597771
1.23093	0.400519	6.72623	-0.073415	1.23118	0.353719	1.23069	-0.050993	1.23091	0.597705
1.23218	0.401485	6.73245	-0.073887	1.23243	0.35394	1.23194	-0.050947	1.23215	0.597629
1.23342	0.402477	6.73867	-0.07487	1.23367	0.354163	1.23318	-0.050515	1.2334	0.597552
1.23466	0.403443	6.74489	-0.075988	1.23492	0.354387	1.23443	-0.050082	1.23464	0.59747
1.23591	0.404326	6.75112	-0.076265	1.23616	0.35461	1.23567	-0.049651	1.23589	0.597369
1.23715	0.40514	6.75734	-0.076734	1.23741	0.354835	1.23691	-0.049243	1.23713	0.597259
1.2384	0.405368	6.76356	-0.077916	1.23865	0.354975	1.23816	-0.049	1.23838	0.59715
1.23964	0.40556	6.76978	-0.079478	1.23989	0.354939	1.2394	-0.049005	1.23962	0.597039
1.24089	0.405751	6.77601	-0.081677	1.24114	0.354822	1.24065	-0.049011	1.24087	0.596933
1.24213	0.405942	6.78223	-0.082214	1.24238	0.354706	1.24189	-0.049016	1.24211	0.596835
1.24338	0.405517	6.78845	-0.082893	1.24363	0.354679	1.24314	-0.049074	1.24335	0.59674
1.24462	0.404788	6.79467	-0.084802	1.24487	0.354994	1.24438	-0.049369	1.2446	0.596645
1.24587	0.404041	6.8009	-0.085644	1.24612	0.355614	1.24562	-0.04969	1.24584	0.59655
1.24711	0.403296	6.80712	-0.084534	1.24736	0.356232	1.24687	-0.05001	1.24709	0.596458
1.24836	0.40257	6.81334	-0.083772	1.24861	0.356852	1.24811	-0.050323	1.24833	0.596368
1.2496	0.402013	6.81956	-0.083167	1.24985	0.357503	1.24936	-0.05056	1.24958	0.596279
1.25084	0.401471	6.82578	-0.081623	1.2511	0.358232	1.2506	-0.050641	1.25082	0.59619
1.25209	0.400927	6.83201	-0.079414	1.25234	0.359003	1.25185	-0.050723	1.25207	0.596143
1.25333	0.400383	6.83823	-0.078335	1.25358	0.359775	1.25309	-0.050805	1.25331	0.596216
1.25458	0.39994	6.84445	-0.079544	1.25483	0.360512	1.25433	-0.050836	1.25455	0.596334
1.25582	0.39957	6.85067	-0.080535	1.25608	0.361045	1.25558	-0.050648	1.2558	0.596451
1.25707	0.399204	6.8569	-0.079758	1.25732	0.361364	1.25682	-0.050406	1.25704	0.596583
1.25831	0.398836	6.86312	-0.078804	1.25856	0.361676	1.25807	-0.050165	1.25829	0.596786
1.25956	0.39847	6.86934	-0.079698	1.25981	0.361973	1.25931	-0.049925	1.25953	0.597065
1.2608	0.398313	6.87556	-0.080966	1.26105	0.362299	1.26056	-0.049709	1.26078	0.597328
1.26205	0.39817	6.88178	-0.081449	1.2623	0.362834	1.2618	-0.049559	1.26202	0.597594
1.26329	0.398026	6.88801	-0.082069	1.26354	0.363635	1.26305	-0.049408	1.26327	0.597934
1.26454	0.397883	6.89423	-0.083775	1.26479	0.364439	1.26429	-0.049258	1.26451	0.59877
1.26578	0.397838	6.90045	-0.085129	1.26603	0.365228	1.26554	-0.049155	1.26575	0.599909
1.26703	0.397897	6.90667	-0.085844	1.26728	0.365905	1.26678	-0.049271	1.267	0.601049
1.26827	0.397963	6.9129	-0.087047	1.26852	0.366298	1.26802	-0.04947	1.26824	0.602188
1.26951	0.398028	6.91912	-0.087667	1.26977	0.36669	1.26927	-0.04967	1.26949	0.603367
1.27076	0.398093	6.92534	-0.088735	1.27101	0.367084	1.27051	-0.04987	1.27073	0.604673
1.272	0.398288	6.93156	-0.091675	1.27225	0.367468	1.27176	-0.050034	1.27198	0.605974
1.27325	0.398524	6.93778	-0.094812	1.2735	0.367777	1.273	-0.050054	1.27322	0.607277
1.27449	0.398761	6.94401	-0.097418	1.27474	0.367951	1.27425	-0.050074	1.27446	0.608565
1.27574	0.398998	6.95023	-0.100061	1.27599	0.368124	1.27549	-0.050093	1.27571	0.609736
1.27698	0.399206	6.95645	-0.102201	1.27723	0.368298	1.27673	-0.050071	1.27695	0.610785
1.27823	0.399365	6.96267	-0.103226	1.27848	0.368491	1.27798	-0.049829	1.2782	0.61184
1.27947	0.399522	6.9689	-0.103782	1.27972	0.36876	1.27922	-0.049382	1.27944	0.612898
1.28072	0.39968	6.97512	-0.104378	1.28097	0.369036	1.28047	-0.048927	1.28069	0.613913
1.28196	0.399838	6.98134	-0.10594	1.28221	0.369312	1.28171	-0.048468	1.28193	0.61459
1.2832	0.399966	6.98756	-0.107515	1.28346	0.369587	1.28296	-0.048012	1.28317	0.615266
1.28445	0.400081	6.99378	-0.107276	1.2847	0.369856	1.2842	-0.04771	1.28442	0.615946
1.28569	0.400195	7.00001	-0.10642	1.28594	0.370104	1.28544	-0.047428	1.28566	0.616605
1.28694	0.400309	7.00623	-0.105704	1.28719	0.370353	1.28669	-0.047145	1.28691	0.617079
1.28818	0.400319	7.01245	-0.104626	1.28843	0.370602	1.28793	-0.046862	1.28815	0.61732
1.28943	0.400121	7.01867	-0.102386	1.28968	0.370816	1.28918	-0.046864	1.2894	0.61756
1.29067	0.399877	7.0249	-0.099499	1.29092	0.370894	1.29042	-0.047146	1.29064	0.617799
1.29192	0.399628	7.03112	-0.097725	1.29217	0.37094	1.29167	-0.047428	1.29189	0.618053
1.29316	0.399377	7.03734	-0.097009	1.29341	0.370986	1.29291	-0.047712	1.29313	0.618428
1.29441	0.398936	7.04356	-0.096256	1.29466	0.371033	1.29416	-0.047994	1.29438	0.618818
1.29565	0.398312	7.04978	-0.095359	1.2959	0.371005	1.2954	-0.048107	1.29562	0.619206
1.2969	0.397647	7.05601	-0.094044	1.29715	0.370709	1.29664	-0.048177	1.29686	0.619599
1.29814	0.396982	7.06223	-0.092465	1.29839	0.370386	1.29789	-0.048248	1.29811	0.620041
1.29939	0.396441	7.06845	-0.091713	1.29964	0.37006	1.29913	-0.048318	1.29935	0.620569
1.30063	0.396431	7.07467	-0.092225	1.30088	0.369782	1.30038	-0.048255	1.3006	0.621102
1.30187	0.396574	7.0809	-0.094497	1.30212	0.369693	1.30162	-0.047888	1.30184	0.621632
1.30312	0.396716	7.08712	-0.097643	1.30337	0.36971	1.30287	-0.047523	1.30309	0.62216
1.30436	0.396859	7.09334	-0.099468	1.30462	0.369727	1.30411	-0.047156	1.30433	0.622679
1.30561	0.397236	7.09956	-0.099844	1.30586	0.369743	1.30536	-0.046788	1.30557	0.623195
1.30685	0.397924	7.10579	-0.100043	1.3071	0.369888	1.3066	-0.04664	1.30682	0.623711
1.3081	0.398687	7.11201	-0.101758	1.30835	0.370533	1.30784	-0.04671	1.30806	0.624226
1.30934	0.399446	7.11823	-0.105002	1.30959	0.371369	1.30909	-0.046781	1.30931	0.624806
1.31059	0.400193	7.12445	-0.107721	1.31084	0.372204	1.31033	-0.046851	1.31055	0.626008
1.31183	0.400794	7.13067	-0.108849	1.31208	0.373007	1.31158	-0.04697	1.3118	0.62721
1.31308	0.40135	7.1369	-0.108068	1.31333	0.373689	1.31282	-0.047279	1.31304	0.628378
1.31432	0.401907	7.14312	-0.106271	1.31457	0.374318	1.31407	-0.047589	1.31428	0.629441
1.31557	0.402465	7.14934	-0.10535	1.31582	0.375001	1.31531	-0.047897	1.31553	0.630459
1.31681	0.403123	7.15556	-0.105178	1.31706	0.375681	1.31655	-0.048207	1.31677	0.631447
1.31805	0.403964	7.16179	-0.104999	1.31831	0.376352	1.3178	-0.048378	1.31802	0.632438
1.3193	0.404852	7.16801	-0.105696	1.31955	0.376783	1.31904	-0.048232	1.31926	0.63343
1.32054	0.405739	7.17423	-0.106211	1.32079	0.377059	1.32029	-0.048087	1.32051	0.634423
1.32179	0.406627	7.18045	-0.104544	1.32204	0.377338	1.32153	-0.047941	1.32175	0.63478
1.32303	0.407344	7.18667	-0.102332	1.32328	0.377607	1.32278	-0.047785	1.323	0.635009
1.32428	0.408009	7.1929	-0.101512	1.32453	0.377723	1.32402	-0.047548	1.32424	0.635231
1.32552	0.408672	7.19912	-0.102367	1.32577	0.377518	1.32526	-0.047311	1.32548	0.635454
1.32677	0.409337	7.20534	-0.104168	1.32702	0.377313	1.32651	-0.047074	1.32673	0.635207
1.32801	0.409991	7.21156	-0.105308	1.32826	0.377109	1.32775	-0.046836	1.32797	0.634606
1.32926	0.410619	7.21779	-0.105638	1.32951	0.376904	1.329	-0.046598	1.32922	0.633976
1.3305	0.411239	7.22401	-0.106834	1.33075	0.376683	1.33024	-0.046415	1.33046	0.633349
1.33175	0.411859	7.23023	-0.108837	1.332	0.376449	1.33149	-0.046245	1.33171	0.632721
1.33299	0.41248	7.23645	-0.108685	1.33324	0.376214	1.33273	-0.046062	1.33295	0.632397
1.33424	0.412995	7.24267	-0.107152	1.33448	0.375981	1.33398	-0.045875	1.3342	0.632305
1.33548	0.413453	7.2489	-0.108061	1.33573	0.375799	1.33522	-0.045835	1.33544	0.632232
1.33672	0.413901	7.25512	-0.110014	1.33698	0.375784	1.33647	-0.045828	1.33668	0.632159
1.33797	0.41435	7.26134	-0.109839	1.33822	0.375769	1.33771	-0.045821	1.33793	0.632199
1.33921	0.414812	7.26756	-0.107623	1.33946	0.375754	1.33895	-0.045814	1.33917	0.632363
1.34046	0.415397	7.27379	-0.104826	1.34071	0.375747	1.3402	-0.045807	1.34042	0.632538
1.3417	0.415976	7.28001	-0.103252	1.34195	0.375911	1.34144	-0.045639	1.34166	0.632712
1.34295	0.416552	7.28623	-0.102954	1.3432	0.376312	1.34269	-0.045369	1.34291	0.632887
1.34419	0.417157	7.29245	-0.102314	1.34444	0.376712	1.34393	-0.045083	1.34415	0.632813
1.34544	0.4178	7.29868	-0.103271	1.34569	0.377114	1.34518	-0.044798	1.34539	0.632466
1.34668	0.418463	7.3049	-0.105798	1.34693	0.377519	1.34642	-0.044385	1.34664	0.632099
1.34793	0.419132	7.31112	-0.105669	1.34818	0.377947	1.34766	-0.04393	1.34788	0.631732
1.34917	0.419799	7.31734	-0.104258	1.34942	0.378375	1.34891	-0.043469	1.34913	0.631525
1.35041	0.420465	7.32356	-0.104805	1.35067	0.378803	1.35015	-0.04301	1.35037	0.631575
1.35166	0.420949	7.32979	-0.106106	1.35191	0.379224	1.3514	-0.042552	1.35162	0.631644
1.3529	0.421276	7.33601	-0.106666	1.35316	0.379489	1.35264	-0.042212	1.35286	0.631714
1.35415	0.421589	7.34223	-0.106623	1.3544	0.379237	1.35389	-0.041975	1.3541	0.631783
1.35539	0.421902	7.34845	-0.104637	1.35564	0.378983	1.35513	-0.041755	1.35535	0.632089
1.35664	0.422357	7.35467	-0.101018	1.35689	0.37873	1.35638	-0.041536	1.35659	0.632771
1.35788	0.423012	7.3609	-0.09666	1.35813	0.378493	1.35762	-0.041456	1.35784	0.633485
1.35913	0.423738	7.36712	-0.093467	1.35938	0.378575	1.35886	-0.041442	1.35908	0.634196
1.36037	0.424462	7.37334	-0.092413	1.36062	0.378692	1.36011	-0.041435	1.36033	0.634869
1.36162	0.425188	7.37956	-0.091879	1.36187	0.37881	1.36135	-0.041429	1.36157	0.635446
1.36286	0.425849	7.38579	-0.091339	1.36311	0.37893	1.3626	-0.041422	1.36282	0.636015
1.36411	0.426434	7.39201	-0.092783	1.36436	0.37912	1.36384	-0.041413	1.36406	0.636585
1.36535	0.427001	7.39823	-0.094936	1.3656	0.379728	1.36509	-0.041401	1.3653	0.637153
1.3666	0.427567	7.40445	-0.096806	1.36685	0.380277	1.36633	-0.041387	1.36655	0.637746
1.36784	0.427953	7.41068	-0.098962	1.36809	0.380869	1.36757	-0.041374	1.36779	0.638394
1.36908	0.428031	7.4169	-0.102088	1.36933	0.38149	1.36882	-0.041184	1.36904	0.639103
1.37033	0.427978	7.42312	-0.106583	1.37058	0.381616	1.37006	-0.040775	1.37028	0.63984
1.37157	0.427925	7.42934	-0.110141	1.37182	0.381452	1.37131	-0.040326	1.37153	0.640578
1.37282	0.427872	7.43556	-0.110544	1.37307	0.381256	1.37255	-0.039875	1.37277	0.640813
1.37406	0.427669	7.44179	-0.10996	1.37431	0.381058	1.3738	-0.039425	1.37401	0.640868
1.37531	0.427257	7.44801	-0.110156	1.37556	0.380863	1.37504	-0.038931	1.37526	0.640924
1.37655	0.426771	7.45423	-0.109514	1.3768	0.380839	1.37628	-0.038366	1.3765	0.640979
1.3778	0.426286	7.46045	-0.110013	1.37805	0.380862	1.37753	-0.037787	1.37775	0.640959
1.37904	0.425725	7.46668	-0.1116	1.37929	0.380888	1.37877	-0.037204	1.37899	0.640613
1.38029	0.424995	7.4729	-0.113511	1.38054	0.380914	1.38002	-0.036734	1.38024	0.640157
1.38153	0.42418	7.47912	-0.113691	1.38178	0.38115	1.38126	-0.036548	1.38148	0.639702
1.38278	0.423363	7.48534	-0.111806	1.38303	0.381558	1.38251	-0.036424	1.38273	0.639246
1.38402	0.422547	7.49156	-0.111427	1.38427	0.38199	1.38375	-0.036309	1.38397	0.639299
1.38526	0.421882	7.49779	-0.114799	1.38552	0.38242	1.385	-0.036193	1.38522	0.639593
1.38651	0.421483	7.50401	-0.119377	1.38676	0.382852	1.38624	-0.036089	1.38646	0.639907
1.38775	0.421195	7.51023	-0.122722	1.388	0.383109	1.38749	-0.036066	1.3877	0.64022
1.389	0.420905	7.51645	-0.126103	1.38925	0.383264	1.38873	-0.036088	1.38895	0.640534
1.39024	0.420623	7.52267	-0.128062	1.39049	0.383407	1.38997	-0.036109	1.39019	0.641152
1.39149	0.420365	7.5289	-0.12846	1.39174	0.38355	1.39122	-0.03613	1.39144	0.641879
1.39273	0.420119	7.53512	-0.128642	1.39298	0.383706	1.39246	-0.036127	1.39268	0.642604
1.39398	0.419876	7.54134	-0.130226	1.39423	0.383878	1.39371	-0.036102	1.39393	0.643329
1.39522	0.419648	7.54756	-0.131344	1.39547	0.384051	1.39495	-0.036074	1.39517	0.64381
1.39647	0.419451	7.55379	-0.130912	1.39672	0.384224	1.3962	-0.036045	1.39641	0.64404
1.39771	0.419319	7.56001	-0.132933	1.39796	0.384398	1.39744	-0.036016	1.39766	0.644211
1.39896	0.419246	7.56623	-0.13507	1.39921	0.384492	1.39868	-0.036046	1.3989	0.644382
1.4002	0.419173	7.57245	-0.13652	1.40045	0.384495	1.39993	-0.036111	1.40015	0.644552
1.40145	0.419092	7.57867	-0.137142	1.40169	0.384486	1.40117	-0.036177	1.40139	0.644623
1.40269	0.418938	7.5849	-0.137427	1.40294	0.384476	1.40242	-0.036243	1.40264	0.644632
1.40393	0.418688	7.59112	-0.139789	1.40418	0.384323	1.40366	-0.036428	1.40388	0.644632
1.40518	0.418439	7.59734	-0.143593	1.40543	0.383932	1.40491	-0.03674	1.40512	0.644632
1.40642	0.418189	7.60356	-0.145686	1.40667	0.383506	1.40615	-0.037084	1.40637	0.644831
1.40767	0.417936	7.60979	-0.147209	1.40792	0.383081	1.40739	-0.037427	1.40761	0.6453
1.40891	0.417634	7.61601	-0.149538	1.40916	0.382655	1.40864	-0.037771	1.40886	0.645842
1.41016	0.417271	7.62223	-0.148718	1.41041	0.382241	1.40988	-0.03841	1.4101	0.646382
1.4114	0.416909	7.62845	-0.146307	1.41165	0.381875	1.41113	-0.039268	1.41135	0.646925
1.41265	0.416546	7.63467	-0.144388	1.4129	0.381516	1.41237	-0.040142	1.41259	0.647499
1.41389	0.416311	7.6409	-0.143894	1.41414	0.381158	1.41362	-0.041018	1.41384	0.648099
1.41514	0.416283	7.64712	-0.144039	1.41539	0.380918	1.41486	-0.041806	1.41508	0.648705
1.41638	0.416276	7.65334	-0.140907	1.41663	0.381167	1.41611	-0.04248	1.41632	0.64931
1.41762	0.416269	7.65956	-0.136152	1.41787	0.381492	1.41735	-0.043116	1.41757	0.649728
1.41887	0.416261	7.66579	-0.133345	1.41912	0.381802	1.4186	-0.043752	1.41881	0.649794
1.42011	0.416345	7.67201	-0.132579	1.42036	0.382093	1.41984	-0.04439	1.42006	0.649759
1.42136	0.416588	7.67823	-0.131421	1.42161	0.382402	1.42108	-0.044761	1.4213	0.649726
1.4226	0.416863	7.68445	-0.130312	1.42285	0.382616	1.42233	-0.0449	1.42255	0.64969
1.42385	0.417139	7.69067	-0.129803	1.4241	0.382781	1.42357	-0.044997	1.42379	0.649829
1.42509	0.417463	7.6969	-0.1299	1.42534	0.382946	1.42482	-0.045095	1.42504	0.650228
1.42634	0.417872	7.70312	-0.128881	1.42659	0.383077	1.42606	-0.045195	1.42628	0.650723
1.42758	0.418307	7.70934	-0.1275	1.42783	0.382881	1.42731	-0.045298	1.42752	0.651218
1.42883	0.418743	7.71556	-0.128748	1.42908	0.382542	1.42855	-0.045402	1.42877	0.651686
1.43007	0.419179	7.72179	-0.130536	1.43032	0.382203	1.42979	-0.045507	1.43001	0.652064
1.43132	0.419501	7.72801	-0.131475	1.43157	0.381865	1.43104	-0.045611	1.43126	0.65239
1.43256	0.419611	7.73423	-0.131481	1.43281	0.381526	1.43228	-0.04588	1.4325	0.652716
1.4338	0.419651	7.74045	-0.132703	1.43406	0.381488	1.43353	-0.046324	1.43375	0.653042
1.43505	0.419692	7.74667	-0.134736	1.4353	0.381621	1.43477	-0.046812	1.43499	0.653198
1.4363	0.41984	7.7529	-0.136878	1.43654	0.381769	1.43602	-0.047292	1.43623	0.653047
1.43754	0.420211	7.75912	-0.138409	1.43779	0.381917	1.43726	-0.047769	1.43748	0.652758
1.43878	0.420684	7.76534	-0.138538	1.43903	0.381927	1.4385	-0.048304	1.43872	0.652469
1.44003	0.421157	7.77156	-0.139071	1.44028	0.381859	1.43975	-0.048912	1.43997	0.652236
1.44127	0.421629	7.77779	-0.139007	1.44152	0.381783	1.44099	-0.049528	1.44121	0.652275
1.44252	0.422268	7.78401	-0.137948	1.44277	0.381708	1.44224	-0.050146	1.44246	0.652496
1.44376	0.423256	7.79023	-0.136552	1.44401	0.381633	1.44348	-0.050718	1.4437	0.652718
1.44501	0.4244	7.79645	-0.137419	1.44526	0.381407	1.44473	-0.051165	1.44494	0.652939
1.44625	0.425542	7.80267	-0.13894	1.4465	0.381074	1.44597	-0.051524	1.44619	0.653188
1.4475	0.426553	7.8089	-0.1388	1.44775	0.380724	1.44722	-0.051882	1.44743	0.653496
1.44874	0.427285	7.81512	-0.138016	1.44899	0.380375	1.44846	-0.052227	1.44868	0.653837
1.44999	0.42785	7.82134	-0.135507	1.45023	0.380164	1.44971	-0.052505	1.44992	0.654176
1.45123	0.428462	7.82756	-0.133715	1.45148	0.380074	1.45095	-0.052717	1.45117	0.654515
1.45247	0.429079	7.83379	-0.134806	1.45272	0.380012	1.45219	-0.052928	1.45241	0.654634
1.45372	0.429718	7.84001	-0.13652	1.45397	0.37995	1.45344	-0.05314	1.45366	0.654563
1.45496	0.43046	7.84623	-0.137173	1.45521	0.379888	1.45468	-0.053275	1.4549	0.654493
1.45621	0.431274	7.85245	-0.138895	1.45646	0.380109	1.45593	-0.053134	1.45615	0.654422
1.45745	0.432091	7.85867	-0.139837	1.4577	0.38058	1.45717	-0.052761	1.45739	0.654411
1.4587	0.432893	7.8649	-0.139214	1.45895	0.381108	1.45842	-0.052389	1.45863	0.654594
1.45994	0.433616	7.87112	-0.139573	1.46019	0.381635	1.45966	-0.052015	1.45988	0.654899
1.46119	0.434261	7.87734	-0.140322	1.46144	0.382225	1.4609	-0.051602	1.46112	0.655204
1.46243	0.434906	7.88356	-0.142699	1.46268	0.382908	1.46215	-0.051135	1.46237	0.655508
1.46368	0.435551	7.88979	-0.147034	1.46393	0.383616	1.46339	-0.050667	1.46361	0.655886
1.46492	0.436161	7.89601	-0.149448	1.46517	0.384328	1.46464	-0.050201	1.46486	0.656345
1.46617	0.436558	7.90223	-0.150962	1.46642	0.385037	1.46588	-0.049733	1.4661	0.65682
1.46741	0.436667	7.90845	-0.151815	1.46766	0.385585	1.46713	-0.049258	1.46734	0.657295
1.46866	0.436775	7.91467	-0.152678	1.4689	0.385953	1.46837	-0.048777	1.46859	0.657796
1.4699	0.436887	7.9209	-0.15288	1.47015	0.386272	1.46961	-0.0483	1.46983	0.658422
1.47114	0.43703	7.92712	-0.152322	1.47139	0.38659	1.47086	-0.047822	1.47108	0.659134
1.47239	0.437252	7.93334	-0.151961	1.47264	0.386881	1.4721	-0.047133	1.47232	0.659842
1.47363	0.437474	7.93956	-0.151527	1.47388	0.387132	1.47335	-0.046154	1.47357	0.660508
1.47488	0.437696	7.94579	-0.151279	1.47513	0.387373	1.47459	-0.045143	1.47481	0.661143
1.47612	0.437949	7.95201	-0.151849	1.47637	0.387625	1.47584	-0.044131	1.47605	0.661785
1.47737	0.438421	7.95823	-0.152853	1.47762	0.387877	1.47708	-0.04312	1.4773	0.662432
1.47861	0.439298	7.96445	-0.154148	1.47886	0.388174	1.47832	-0.042183	1.47854	0.663083
1.47986	0.440174	7.97068	-0.154053	1.48011	0.388585	1.47957	-0.04134	1.47979	0.663733
1.4811	0.441049	7.9769	-0.153403	1.48135	0.389065	1.48081	-0.040495	1.48103	0.664571
1.48235	0.441875	7.98312	-0.154894	1.4826	0.389544	1.48206	-0.039651	1.48228	0.665755
1.48359	0.442511	7.98934	-0.157431	1.48384	0.390024	1.4833	-0.038995	1.48352	0.666941
1.48483	0.443105	7.99557	-0.158991	1.48508	0.390583	1.48455	-0.038629	1.48477	0.668125
1.48608	0.443697	8.00179	-0.160239	1.48633	0.391221	1.48579	-0.038323	1.48601	0.6692
1.48732	0.444275	8.00801	-0.161395	1.48757	0.39186	1.48704	-0.038018	1.48725	0.669993
1.48857	0.444659	8.01423	-0.162401	1.48882	0.392498	1.48828	-0.037712	1.4885	0.670647
1.48981	0.44457	8.02045	-0.163398	1.49006	0.393149	1.48952	-0.037378	1.48974	0.671302
1.49106	0.44448	8.02667	-0.163182	1.49131	0.393854	1.49077	-0.03701	1.49099	0.671956
1.4923	0.444391	8.0329	-0.163521	1.49255	0.394596	1.49201	-0.036637	1.49223	0.672384
1.49355	0.444365	8.03912	-0.164528	1.4938	0.395335	1.49326	-0.036233	1.49348	0.672361
1.49479	0.44458	8.04534	-0.163583	1.49504	0.396077	1.4945	-0.035758	1.49472	0.672291
1.49604	0.444886	8.05156	-0.16154	1.49629	0.396601	1.49575	-0.035056	1.49596	0.67222
1.49728	0.445192	8.05779	-0.160312	1.49753	0.39688	1.49699	-0.03427	1.49721	0.672256
1.49853	0.445498	8.06401	-0.159363	1.49877	0.397135	1.49824	-0.033482	1.49845	0.6726
1.49977	0.445893	8.07023	-0.158947	1.50002	0.397391	1.49948	-0.032694	1.4997	0.673144
1.50101	0.446565	8.07645	-0.159385	1.50126	0.397655	1.50073	-0.031903	1.50094	0.673688
1.50226	0.447185	8.08268	-0.15958	1.50251	0.398007	1.50197	-0.031087	1.50219	0.674235
1.50351	0.447825	8.0889	-0.160548	1.50375	0.398437	1.50321	-0.030268	1.50343	0.674675
1.50475	0.448486	8.09512	-0.160138	1.505	0.398865	1.50446	-0.029448	1.50468	0.674874
1.50599	0.448756	8.10134	-0.157482	1.50624	0.399293	1.5057	-0.028655	1.50592	0.674989
1.50724	0.44877	8.10756	-0.154621	1.50749	0.399832	1.50695	-0.027975	1.50716	0.675104
1.50848	0.448785	8.11379	-0.152694	1.50873	0.400508	1.50819	-0.027411	1.50841	0.675203
1.50973	0.4488	8.12001	-0.152079	1.50998	0.401214	1.50944	-0.02685	1.50965	0.675246
1.51097	0.44881	8.12623	-0.15213	1.51122	0.401917	1.51068	-0.02629	1.5109	0.675241
1.51222	0.44872	8.13245	-0.15167	1.51247	0.402621	1.51192	-0.025764	1.51214	0.675237
1.51346	0.448606	8.13868	-0.148987	1.51371	0.403364	1.51317	-0.025367	1.51339	0.675233
1.51471	0.448493	8.1449	-0.14476	1.51496	0.404149	1.51441	-0.025018	1.51463	0.675305
1.51595	0.448373	8.15112	-0.140061	1.5162	0.404939	1.51566	-0.02467	1.51588	0.67557
1.5172	0.448154	8.15734	-0.137066	1.51744	0.405727	1.5169	-0.024366	1.51712	0.675929
1.51844	0.447839	8.16357	-0.137162	1.51869	0.406308	1.51815	-0.024294	1.51836	0.676291
1.51968	0.447525	8.16979	-0.138329	1.51993	0.406596	1.51939	-0.02453	1.51961	0.676613
1.52093	0.44721	8.17601	-0.139046	1.52118	0.406795	1.52063	-0.024766	1.52085	0.67677
1.52217	0.446897	8.18223	-0.138161	1.52242	0.406994	1.52188	-0.025002	1.5221	0.676755
1.52342	0.446606	8.18845	-0.135415	1.52367	0.407194	1.52312	-0.02525	1.52334	0.67674
1.52466	0.446331	8.19468	-0.132268	1.52491	0.407532	1.52437	-0.025545	1.52459	0.676725
1.52591	0.446056	8.2009	-0.131091	1.52616	0.408009	1.52561	-0.025866	1.52583	0.67676
1.52715	0.445789	8.20712	-0.132444	1.5274	0.408507	1.52686	-0.026186	1.52707	0.676926
1.5284	0.445694	8.21334	-0.135368	1.52865	0.409037	1.5281	-0.026505	1.52832	0.67718
1.52964	0.445954	8.21956	-0.137334	1.52989	0.409657	1.52935	-0.026829	1.52956	0.677457
1.53089	0.446216	8.22579	-0.136439	1.53113	0.410487	1.53059	-0.02716	1.53081	0.67773
1.53213	0.446474	8.23201	-0.13474	1.53238	0.411424	1.53183	-0.027491	1.53205	0.677933
1.53338	0.446744	8.23823	-0.133621	1.53362	0.412361	1.53308	-0.027822	1.5333	0.677977
1.53462	0.4472	8.24445	-0.133265	1.53487	0.413299	1.53432	-0.028125	1.53454	0.67802
1.53587	0.447919	8.25067	-0.134095	1.53611	0.414286	1.53557	-0.028314	1.53578	0.678064
1.53711	0.44864	8.2569	-0.135083	1.53736	0.415393	1.53681	-0.028419	1.53703	0.678066
1.53835	0.449354	8.26312	-0.13472	1.5386	0.416543	1.53806	-0.028524	1.53827	0.677792
1.5396	0.449921	8.26934	-0.13271	1.53985	0.417692	1.5393	-0.028629	1.53952	0.677203
1.54084	0.449987	8.27556	-0.129055	1.54109	0.41881	1.54055	-0.028693	1.54076	0.676612
1.54209	0.450053	8.28179	-0.125489	1.54234	0.419825	1.54179	-0.028632	1.54201	0.676022
1.54333	0.45012	8.28801	-0.124161	1.54358	0.420745	1.54303	-0.028573	1.54325	0.675347
1.54458	0.450179	8.29423	-0.123377	1.54483	0.421666	1.54428	-0.028518	1.5445	0.674218
1.54582	0.450074	8.30045	-0.122605	1.54607	0.422589	1.54552	-0.028469	1.54574	0.673091
1.54707	0.449619	8.30668	-0.121917	1.54731	0.423362	1.54677	-0.028542	1.54699	0.671967
1.54831	0.449166	8.3129	-0.120189	1.54856	0.423729	1.54801	-0.028785	1.54823	0.670855
1.54956	0.448715	8.31912	-0.118405	1.5498	0.42389	1.54926	-0.029028	1.54947	0.669881
1.5508	0.448357	8.32534	-0.118523	1.55105	0.424052	1.5505	-0.029271	1.55072	0.669116
1.55204	0.448587	8.33156	-0.12064	1.55229	0.424203	1.55174	-0.02952	1.55196	0.668353
1.55329	0.448814	8.33779	-0.124185	1.55354	0.42431	1.55299	-0.029855	1.55321	0.667588
1.55453	0.449039	8.34401	-0.127581	1.55478	0.424368	1.55423	-0.030196	1.55445	0.666929
1.55578	0.449241	8.35023	-0.127672	1.55603	0.424425	1.55548	-0.030539	1.5557	0.666829
1.55702	0.449454	8.35645	-0.127734	1.55727	0.424483	1.55672	-0.030877	1.55694	0.666789
1.55827	0.449625	8.36268	-0.129145	1.55852	0.424577	1.55797	-0.031173	1.55818	0.666749
1.55951	0.449789	8.3689	-0.129203	1.55976	0.424789	1.55921	-0.031331	1.55943	0.666705
1.56076	0.449952	8.37512	-0.129142	1.56101	0.425081	1.56045	-0.031489	1.56067	0.666616
1.562	0.450115	8.38134	-0.129896	1.56225	0.425373	1.5617	-0.031647	1.56192	0.66643
1.56325	0.449953	8.38757	-0.129914	1.5635	0.42566	1.56294	-0.031806	1.56316	0.666244
1.56449	0.449737	8.39379	-0.129066	1.56474	0.425885	1.56419	-0.031991	1.56441	0.666057
1.56574	0.449522	8.40001	-0.127584	1.56598	0.426003	1.56543	-0.032182	1.56565	0.665921
1.56698	0.449306	8.40623	-0.126491	1.56723	0.426121	1.56668	-0.032372	1.56689	0.666057
1.56822	0.44909	8.41245	-0.128127	1.56847	0.42624	1.56792	-0.032564	1.56814	0.666301
1.56947	0.449457	8.41868	-0.128406	1.56972	0.426345	1.56917	-0.032782	1.56938	0.666544
1.57072	0.449985	8.4249	-0.126604	1.57096	0.426376	1.57041	-0.033144	1.57063	0.66679
1.57196	0.450523	8.43112	-0.125624	1.57221	0.426302	1.57166	-0.033507	1.57187	0.667065
1.5732	0.451061	8.43734	-0.125513	1.57345	0.426228	1.5729	-0.033868	1.57312	0.667435
1.57445	0.451691	8.44356	-0.124466	1.5747	0.426155	1.57414	-0.034221	1.57436	0.667806
1.57569	0.452354	8.44979	-0.121652	1.57594	0.426056	1.57539	-0.034431	1.57561	0.668175
1.57694	0.453018	8.45601	-0.117923	1.57719	0.425904	1.57663	-0.03458	1.57685	0.668508
1.57818	0.453688	8.46223	-0.11491	1.57843	0.425748	1.57788	-0.034731	1.57809	0.668634
1.57943	0.454354	8.46845	-0.112769	1.57967	0.425599	1.57912	-0.03488	1.57934	0.66864
1.58067	0.45478	8.47468	-0.110002	1.58092	0.425456	1.58037	-0.035061	1.58058	0.668645
1.58192	0.455106	8.4809	-0.107395	1.58217	0.425289	1.58161	-0.035724	1.58183	0.668649
1.58316	0.45542	8.48712	-0.104215	1.58341	0.425051	1.58285	-0.036384	1.58307	0.668655
1.58441	0.455735	8.49334	-0.101109	1.58465	0.424812	1.5841	-0.037046	1.58432	0.66903
1.58565	0.456028	8.49957	-0.098072	1.5859	0.424574	1.58534	-0.037706	1.58556	0.669409
1.58689	0.456304	8.50579	-0.095215	1.58714	0.424301	1.58659	-0.038315	1.58681	0.669791
1.58814	0.45658	8.51201	-0.093463	1.58839	0.423778	1.58783	-0.038893	1.58805	0.670172
1.58938	0.456854	8.51823	-0.092873	1.58963	0.423194	1.58908	-0.03947	1.58929	0.670405
1.59063	0.457128	8.52445	-0.092101	1.59088	0.422612	1.59032	-0.040048	1.59054	0.670491
1.59187	0.457398	8.53068	-0.090933	1.59212	0.422029	1.59156	-0.040611	1.59178	0.670575
1.59312	0.457663	8.5369	-0.090434	1.59337	0.421484	1.59281	-0.040969	1.59303	0.670659
1.59436	0.457929	8.54312	-0.089454	1.59461	0.421209	1.59405	-0.041243	1.59427	0.670743
1.59561	0.458195	8.54934	-0.0883	1.59586	0.420964	1.5953	-0.041515	1.59552	0.670554
1.59685	0.458302	8.55556	-0.084915	1.5971	0.420719	1.59654	-0.041785	1.59676	0.67029
1.5981	0.458147	8.56179	-0.082342	1.59834	0.420453	1.59779	-0.042125	1.598	0.670025
1.59934	0.457953	8.56801	-0.082309	1.59959	0.42005	1.59903	-0.042595	1.59925	0.669761
1.60059	0.457759	8.57423	-0.081915	1.60083	0.419591	1.60028	-0.043093	1.60049	0.669745
1.60183	0.457566	8.58045	-0.080619	1.60208	0.419133	1.60152	-0.043593	1.60174	0.670106
1.60308	0.457378	8.58668	-0.077898	1.60332	0.418672	1.60276	-0.044091	1.60298	0.670475
1.60432	0.457194	8.5929	-0.074869	1.60457	0.418205	1.60401	-0.044175	1.60423	0.670845
1.60556	0.45701	8.59912	-0.072677	1.60581	0.417679	1.60525	-0.043784	1.60547	0.671211
1.60681	0.456826	8.60534	-0.071825	1.60706	0.417139	1.6065	-0.04334	1.60671	0.671743
1.60805	0.45678	8.61157	-0.07236	1.6083	0.416599	1.60774	-0.042893	1.60796	0.672349
1.6093	0.457019	8.61779	-0.07512	1.60955	0.416116	1.60899	-0.042339	1.6092	0.672955
1.61054	0.457343	8.62401	-0.076009	1.61079	0.416071	1.61023	-0.041609	1.61045	0.673562
1.61179	0.457678	8.63023	-0.073454	1.61204	0.41629	1.61147	-0.040858	1.61169	0.674063
1.61303	0.458014	8.63645	-0.069479	1.61328	0.416509	1.61272	-0.040108	1.61294	0.674312
1.61428	0.458453	8.64268	-0.065933	1.61452	0.416729	1.61396	-0.039358	1.61418	0.674556
1.61552	0.459095	8.6489	-0.063457	1.61577	0.416982	1.61521	-0.038919	1.61543	0.6748
1.61677	0.459811	8.65512	-0.061311	1.61701	0.417473	1.61645	-0.039002	1.61667	0.675044
1.61801	0.460525	8.66134	-0.058423	1.61826	0.418063	1.6177	-0.039154	1.61791	0.675445
1.61926	0.461241	8.66756	-0.055764	1.6195	0.418649	1.61894	-0.039306	1.61916	0.675954
1.6205	0.462002	8.67379	-0.052582	1.62075	0.419222	1.62019	-0.03949	1.6204	0.676464
1.62174	0.462782	8.68001	-0.048739	1.62199	0.419677	1.62143	-0.039808	1.62165	0.676977
1.62299	0.463559	8.68623	-0.045623	1.62324	0.420031	1.62268	-0.040144	1.62289	0.677516
1.62423	0.464337	8.69245	-0.042521	1.62448	0.420385	1.62392	-0.04048	1.62414	0.678172
1.62548	0.465167	8.69868	-0.040654	1.62573	0.420737	1.62516	-0.040816	1.62538	0.678831
1.62672	0.466212	8.7049	-0.03801	1.62697	0.421026	1.62641	-0.041062	1.62663	0.67949
1.62797	0.467346	8.71112	-0.034777	1.62821	0.420845	1.62765	-0.041082	1.62787	0.680149
1.62921	0.468483	8.71734	-0.03168	1.62946	0.420379	1.6289	-0.041072	1.62911	0.680662
1.63046	0.469619	8.72357	-0.028323	1.63071	0.419912	1.63014	-0.041062	1.63036	0.681026
1.6317	0.470292	8.72979	-0.023965	1.63195	0.419455	1.63139	-0.041037	1.6316	0.681389
1.63295	0.470697	8.73601	-0.018286	1.63319	0.419071	1.63263	-0.040875	1.63285	0.681746
1.63419	0.47108	8.74223	-0.013204	1.63444	0.418821	1.63387	-0.040693	1.63409	0.682059
1.63543	0.471461	8.74845	-0.009921	1.63568	0.418549	1.63512	-0.040512	1.63534	0.682294
1.63668	0.471846	8.75468	-0.007269	1.63693	0.418275	1.63636	-0.04033	1.63658	0.682526
1.63793	0.47227	8.7609	-0.004914	1.63817	0.418002	1.63761	-0.040191	1.63783	0.68276
1.63917	0.472714	8.76712	-0.002662	1.63942	0.41803	1.63885	-0.040232	1.63907	0.682994
1.64041	0.473155	8.77334	0.00031	1.64066	0.418526	1.6401	-0.040298	1.64031	0.683293
1.64166	0.473596	8.77957	0.003521	1.64191	0.419048	1.64134	-0.040364	1.64156	0.683761
1.6429	0.474232	8.78579	0.006873	1.64315	0.419565	1.64258	-0.04043	1.6428	0.684268
1.64415	0.475004	8.79201	0.012457	1.6444	0.420085	1.64383	-0.04005	1.64405	0.684774
1.64539	0.4758	8.79823	0.017842	1.64564	0.42068	1.64507	-0.039605	1.64529	0.68528
1.64664	0.476592	8.80446	0.020655	1.64688	0.421278	1.64632	-0.039158	1.64654	0.685487
1.64788	0.477387	8.81068	0.024863	1.64813	0.421875	1.64756	-0.038712	1.64778	0.685618
1.64913	0.47786	8.8169	0.031745	1.64937	0.422474	1.64881	-0.038209	1.64902	0.685748
1.65037	0.478154	8.82312	0.038578	1.65062	0.422897	1.65005	-0.037231	1.65027	0.68588
1.65162	0.478432	8.82934	0.044715	1.65186	0.422899	1.6513	-0.036234	1.65151	0.685992
1.65286	0.47871	8.83557	0.050128	1.65311	0.422881	1.65254	-0.035171	1.65276	0.68593
1.6541	0.478993	8.84179	0.05541	1.65435	0.422863	1.65379	-0.034072	1.654	0.685825
1.65535	0.47928	8.84801	0.059926	1.6556	0.422845	1.65503	-0.033118	1.65525	0.685721
1.65659	0.479569	8.85423	0.061722	1.65684	0.422537	1.65627	-0.032291	1.65649	0.685616
1.65784	0.479857	8.86045	0.064486	1.65809	0.422184	1.65752	-0.031491	1.65773	0.685733
1.65908	0.480145	8.86668	0.070421	1.65933	0.421828	1.65876	-0.030691	1.65898	0.685962
1.66033	0.480124	8.8729	0.074566	1.66057	0.421471	1.66001	-0.029892	1.66022	0.686206
1.66157	0.479907	8.87912	0.075825	1.66182	0.421152	1.66125	-0.029393	1.66147	0.686449
1.66282	0.479661	8.88534	0.08202	1.66307	0.421156	1.6625	-0.029101	1.66271	0.686693
1.66406	0.479403	8.89156	0.088552	1.66431	0.421176	1.66374	-0.028843	1.66396	0.686909
1.66531	0.47913	8.89779	0.095135	1.66555	0.421197	1.66498	-0.028585	1.6652	0.687113
1.66655	0.478853	8.90401	0.1014	1.6668	0.421217	1.66623	-0.028654	1.66645	0.687316
1.6678	0.478575	8.91023	0.108046	1.66804	0.4213	1.66747	-0.029196	1.66769	0.687521
1.66904	0.478296	8.91645	0.114978	1.66929	0.421401	1.66872	-0.029884	1.66894	0.687592
1.67029	0.478018	8.92268	0.120015	1.67053	0.421503	1.66996	-0.030572	1.67018	0.687573
1.67153	0.478	8.9289	0.12554	1.67178	0.421605	1.67121	-0.03126	1.67142	0.687539
1.67277	0.478351	8.93512	0.133781	1.67302	0.421706	1.67245	-0.032059	1.67267	0.687505
1.67402	0.478811	8.94134	0.143289	1.67427	0.421382	1.67369	-0.032959	1.67391	0.687471
1.67526	0.47927	8.94757	0.148366	1.67551	0.421038	1.67494	-0.033879	1.67516	0.687315
1.67651	0.479653	8.95379	0.15428	1.67675	0.420693	1.67618	-0.034797	1.6764	0.687096
1.67775	0.479848	8.96001	0.160343	1.678	0.420349	1.67743	-0.035469	1.67765	0.686869
1.679	0.47993	8.96623	0.167533	1.67925	0.419756	1.67867	-0.035653	1.67889	0.686642
1.68024	0.480013	8.97246	0.174946	1.68049	0.419048	1.67992	-0.035669	1.68013	0.686287
1.68149	0.480096	8.97868	0.18321	1.68173	0.418336	1.68116	-0.035685	1.68138	0.685814
1.68273	0.480167	8.9849	0.192877	1.68298	0.417623	1.68241	-0.035701	1.68262	0.685319
1.68398	0.48022	8.99112	0.202321	1.68422	0.416911	1.68365	-0.035614	1.68387	0.684824
1.68522	0.480265	8.99734	0.210312	1.68547	0.416628	1.68489	-0.03541	1.68511	0.684331
1.68647	0.480309	9.00357	0.216949	1.68671	0.41643	1.68614	-0.035173	1.68636	0.684094
1.68771	0.480318	9.00979	0.225012	1.68796	0.416225	1.68738	-0.034936	1.6876	0.684027
1.68895	0.480146	9.01601	0.232341	1.6892	0.41601	1.68863	-0.034769	1.68884	0.683991
1.6902	0.479833	9.02223	0.24059	1.69045	0.41617	1.68987	-0.034799	1.69009	0.683954
1.69144	0.47952	9.02845	0.247733	1.69169	0.416698	1.69112	-0.034908	1.69133	0.684005
1.69269	0.479208	9.03468	0.254903	1.69294	0.417298	1.69236	-0.035017	1.69258	0.684207
1.69393	0.478921	9.0409	0.261485	1.69418	0.417899	1.69361	-0.035127	1.69382	0.684465
1.69518	0.478694	9.04712	0.266887	1.69542	0.418499	1.69485	-0.035165	1.69507	0.684724
1.69642	0.478503	9.05334	0.272677	1.69667	0.418895	1.69609	-0.035098	1.69631	0.684983
1.69767	0.478312	9.05957	0.280533	1.69791	0.419177	1.69734	-0.034997	1.69755	0.685185
1.69891	0.478117	9.06579	0.28973	1.69916	0.419445	1.69858	-0.034896	1.6988	0.68531
1.70016	0.477892	9.07201	0.297674	1.7004	0.419712	1.69983	-0.034762	1.70004	0.685411
1.7014	0.477642	9.07823	0.306632	1.70165	0.419735	1.70107	-0.034477	1.70129	0.685511
1.70264	0.477392	9.08446	0.314877	1.70289	0.419319	1.70232	-0.03413	1.70253	0.685562
1.70389	0.477141	9.09068	0.32368	1.70414	0.418795	1.70356	-0.033805	1.70378	0.685465
1.70514	0.476921	9.0969	0.331771	1.70538	0.418269	1.7048	-0.033484	1.70502	0.685294
1.70638	0.4768	9.10312	0.338929	1.70663	0.417741	1.70605	-0.033206	1.70627	0.685122
1.70762	0.476746	9.10934	0.345918	1.70787	0.417372	1.70729	-0.033061	1.70751	0.684951
1.70887	0.476693	9.11557	0.351868	1.70912	0.417153	1.70854	-0.033006	1.70876	0.684824
1.71011	0.476639	9.12179	0.357433	1.71036	0.416963	1.70978	-0.032951	1.71	0.684794
1.71136	0.476823	9.12801	0.362612	1.71161	0.416774	1.71103	-0.032928	1.71124	0.684808
1.7126	0.47726	9.13423	0.369923	1.71285	0.416727	1.71227	-0.033228	1.71249	0.684822
1.71385	0.477719	9.14045	0.376826	1.71409	0.417056	1.71351	-0.033829	1.71373	0.684851
1.71509	0.478151	9.14668	0.384851	1.71534	0.417484	1.71476	-0.034432	1.71498	0.685016
1.71634	0.478552	9.1529	0.392483	1.71658	0.41791	1.716	-0.035034	1.71622	0.685266
1.71758	0.478866	9.15912	0.401008	1.71783	0.418337	1.71725	-0.035634	1.71747	0.685517
1.71883	0.47903	9.16534	0.410161	1.71907	0.418801	1.71849	-0.036228	1.71871	0.685768
1.72007	0.479195	9.17157	0.418825	1.72032	0.419338	1.71974	-0.036817	1.71995	0.685986
1.72131	0.479359	9.17779	0.427124	1.72156	0.419894	1.72098	-0.037405	1.7212	0.686059
1.72256	0.479671	9.18401	0.434485	1.72281	0.420446	1.72223	-0.037993	1.72244	0.686048
1.7238	0.480318	9.19023	0.442714	1.72405	0.42097	1.72347	-0.038372	1.72369	0.686037
1.72505	0.48104	9.19646	0.449384	1.7253	0.421225	1.72471	-0.038475	1.72493	0.686027
1.72629	0.48176	9.20268	0.454811	1.72654	0.421401	1.72596	-0.038522	1.72618	0.686038
1.72754	0.482472	9.2089	0.458606	1.72778	0.421579	1.7272	-0.03857	1.72742	0.686065
1.72878	0.483091	9.21512	0.462772	1.72903	0.421756	1.72845	-0.038586	1.72866	0.686094
1.73003	0.483557	9.22134	0.466942	1.73027	0.421946	1.72969	-0.038442	1.72991	0.686124
1.73127	0.484024	9.22757	0.473238	1.73152	0.422191	1.73094	-0.038165	1.73115	0.686153
1.73252	0.48449	9.23379	0.479886	1.73276	0.422452	1.73218	-0.037887	1.7324	0.686378
1.73376	0.484783	9.24001	0.485366	1.73401	0.422714	1.73343	-0.037608	1.73364	0.686734
1.73501	0.484658	9.24623	0.491589	1.73525	0.422975	1.73467	-0.037252	1.73489	0.687088
1.73625	0.484386	9.25245	0.497834	1.7365	0.42358	1.73591	-0.03678	1.73613	0.687444
1.7375	0.484114	9.25868	0.502147	1.73774	0.424289	1.73716	-0.036272	1.73738	0.687892
1.73874	0.483842	9.2649	0.505436	1.73899	0.424978	1.7384	-0.035763	1.73862	0.688428
1.73998	0.483766	9.27112	0.510476	1.74023	0.425619	1.73965	-0.035267	1.73986	0.688954
1.74123	0.484087	9.27734	0.515637	1.74148	0.426294	1.74089	-0.034903	1.74111	0.689455
1.74247	0.484408	9.28357	0.520716	1.74272	0.427049	1.74214	-0.034665	1.74235	0.689973
1.74372	0.484728	9.28979	0.524189	1.74396	0.42784	1.74338	-0.034427	1.7436	0.690442
1.74496	0.485056	9.29601	0.529335	1.74521	0.428632	1.74463	-0.034188	1.74484	0.690797
1.74621	0.485405	9.30223	0.536045	1.74645	0.429427	1.74587	-0.034025	1.74609	0.691141
1.74745	0.485764	9.30846	0.541684	1.7477	0.429957	1.74711	-0.033988	1.74733	0.691485
1.7487	0.486123	9.31468	0.545514	1.74894	0.430275	1.74836	-0.034003	1.74857	0.691695
1.74994	0.486482	9.3209	0.54964	1.75019	0.430573	1.7496	-0.034019	1.74982	0.691662
1.75119	0.486766	9.32712	0.556305	1.75143	0.43087	1.75085	-0.034034	1.75106	0.691549
1.75243	0.486891	9.33334	0.562757	1.75268	0.431167	1.75209	-0.033972	1.75231	0.691436
1.75368	0.486999	9.33957	0.568851	1.75392	0.431342	1.75334	-0.033826	1.75355	0.691324
1.75492	0.487108	9.34579	0.574444	1.75517	0.431433	1.75458	-0.033679	1.7548	0.691251
1.75616	0.4872	9.35201	0.581396	1.75641	0.431525	1.75582	-0.033534	1.75604	0.691251
1.75741	0.487236	9.35823	0.587085	1.75766	0.431616	1.75707	-0.033441	1.75729	0.691275
1.75865	0.487224	9.36445	0.5905	1.7589	0.431866	1.75831	-0.033438	1.75853	0.691299
1.7599	0.487211	9.37068	0.593854	1.76015	0.432264	1.75956	-0.0335	1.75978	0.691363
1.76114	0.487199	9.3769	0.598287	1.76139	0.43269	1.7608	-0.033564	1.76102	0.691509
1.76239	0.487143	9.38312	0.604234	1.76263	0.433115	1.76205	-0.033628	1.76226	0.691692
1.76363	0.486989	9.38934	0.609681	1.76388	0.433541	1.76329	-0.033767	1.76351	0.691875
1.76488	0.486815	9.39557	0.614128	1.76512	0.434101	1.76453	-0.034088	1.76475	0.692058
1.76612	0.48664	9.40179	0.618093	1.76637	0.434766	1.76578	-0.03443	1.766	0.692236
1.76737	0.48645	9.40801	0.622776	1.76761	0.435441	1.76702	-0.034772	1.76724	0.692403
1.76861	0.486197	9.41423	0.626363	1.76886	0.436117	1.76827	-0.035077	1.76849	0.692563
1.76985	0.485861	9.42046	0.629737	1.7701	0.436674	1.76951	-0.035246	1.76973	0.692723
1.7711	0.485493	9.42668	0.634951	1.77135	0.437067	1.77076	-0.035293	1.77097	0.692853
1.77235	0.485122	9.4329	0.640972	1.77259	0.437406	1.772	-0.03534	1.77222	0.692892
1.77359	0.48482	9.43912	0.646058	1.77384	0.437746	1.77325	-0.035387	1.77346	0.692866
1.77483	0.484951	9.44534	0.649263	1.77508	0.438086	1.77449	-0.035308	1.77471	0.692841
1.77608	0.485252	9.45157	0.65207	1.77632	0.438299	1.77574	-0.034906	1.77595	0.692815
1.77732	0.485555	9.45779	0.655464	1.77757	0.438372	1.77698	-0.03443	1.7772	0.692823
1.77857	0.485865	9.46401	0.659855	1.77881	0.438408	1.77822	-0.033954	1.77844	0.692956
1.77981	0.486262	9.47023	0.663978	1.78006	0.438445	1.77947	-0.03348	1.77968	0.6932
1.78106	0.48686	9.47646	0.667008	1.7813	0.438451	1.78071	-0.033012	1.78093	0.693443
1.7823	0.487462	9.48268	0.669543	1.78255	0.438392	1.78196	-0.032552	1.78217	0.693708
1.78355	0.488058	9.4889	0.672789	1.78379	0.438303	1.7832	-0.03209	1.78342	0.69409
1.78479	0.488613	9.49512	0.676039	1.78504	0.438213	1.78445	-0.031629	1.78466	0.694594
1.78604	0.488853	9.50135	0.678678	1.78628	0.438124	1.78569	-0.031347	1.78591	0.695099
1.78728	0.488907	9.50757	0.682069	1.78753	0.438134	1.78693	-0.031566	1.78715	0.695603
1.78852	0.488961	9.51379	0.685624	1.78877	0.438359	1.78818	-0.031965	1.7884	0.696139
1.78977	0.489019	9.52001	0.688743	1.79002	0.438685	1.78942	-0.032364	1.78964	0.696849
1.79101	0.489132	9.52623	0.691333	1.79126	0.43901	1.79067	-0.032782	1.79088	0.697734
1.79226	0.489441	9.53246	0.693557	1.79251	0.439312	1.79191	-0.033324	1.79213	0.698616
1.7935	0.48975	9.53868	0.696309	1.79375	0.439564	1.79316	-0.034047	1.79337	0.699459
1.79475	0.490058	9.5449	0.699773	1.79499	0.439793	1.7944	-0.034771	1.79462	0.700176
1.79599	0.490363	9.55112	0.702522	1.79624	0.440035	1.79564	-0.035496	1.79586	0.700711
1.79724	0.49063	9.55734	0.70423	1.79748	0.440277	1.79689	-0.036193	1.79711	0.701272
1.79848	0.490866	9.56357	0.706952	1.79873	0.440492	1.79813	-0.03681	1.79835	0.701834
1.79973	0.491102	9.56979	0.711372	1.79997	0.440605	1.79938	-0.037386	1.7996	0.702387
1.80097	0.491337	9.57601	0.716196	1.80122	0.440627	1.80062	-0.03796	1.80084	0.702863
1.80222	0.491485	9.58223	0.720506	1.80246	0.440649	1.80187	-0.038527	1.80208	0.70315
1.80346	0.491129	9.58846	0.724379	1.80371	0.440668	1.80311	-0.039002	1.80333	0.703436
1.80471	0.490771	9.59468	0.727987	1.80495	0.44065	1.80436	-0.039307	1.80457	0.703721
1.80595	0.490413	9.6009	0.731066	1.8062	0.440587	1.8056	-0.039611	1.80582	0.70405
1.80719	0.490068	9.60712	0.733488	1.80744	0.440524	1.80685	-0.039915	1.80706	0.704525
1.80844	0.489798	9.61335	0.737447	1.80869	0.440461	1.80809	-0.040121	1.80831	0.705016
1.80968	0.489616	9.61957	0.743381	1.80993	0.440406	1.80933	-0.040006	1.80955	0.705507
1.81093	0.489436	9.62579	0.747417	1.81117	0.440402	1.81058	-0.039679	1.81079	0.705999
1.81217	0.489255	9.63201	0.748729	1.81242	0.440452	1.81182	-0.039364	1.81204	0.706504
1.81342	0.489108	9.63823	0.749552	1.81366	0.440501	1.81307	-0.039019	1.81328	0.707051
1.81466	0.489157	9.64446	0.750504	1.81491	0.440551	1.81431	-0.038687	1.81453	0.707599
1.81591	0.489226	9.65068	0.751317	1.81615	0.440684	1.81556	-0.038499	1.81577	0.708149
1.81715	0.489296	9.6569	0.75178	1.8174	0.440941	1.8168	-0.038311	1.81702	0.708677
1.8184	0.489368	9.66312	0.752171	1.81864	0.441196	1.81804	-0.038123	1.81826	0.709122
1.81964	0.489456	9.66934	0.753547	1.81989	0.441452	1.81929	-0.037928	1.8195	0.709535
1.82089	0.489571	9.67557	0.754481	1.82113	0.441706	1.82053	-0.037668	1.82075	0.709947
1.82213	0.489676	9.68179	0.754342	1.82238	0.441949	1.82178	-0.037285	1.82199	0.710358
1.82337	0.489783	9.68801	0.757049	1.82362	0.442178	1.82302	-0.036903	1.82324	0.710626
1.82462	0.489898	9.69423	0.762768	1.82486	0.442407	1.82427	-0.036522	1.82448	0.710374
1.82586	0.490139	9.70046	0.768406	1.82611	0.442636	1.82551	-0.036112	1.82573	0.710067
1.82711	0.490416	9.70668	0.771973	1.82735	0.442773	1.82675	-0.035477	1.82697	0.70976
1.82835	0.490694	9.7129	0.774841	1.8286	0.442766	1.828	-0.034815	1.82822	0.709457
1.8296	0.490972	9.71912	0.778377	1.82984	0.442745	1.82924	-0.034157	1.82946	0.709162
1.83084	0.49126	9.72535	0.782049	1.83109	0.442723	1.83049	-0.033509	1.83071	0.708879
1.83209	0.491638	9.73157	0.784432	1.83233	0.442702	1.83173	-0.032998	1.83195	0.708595
1.83333	0.492017	9.73779	0.786433	1.83358	0.442854	1.83298	-0.03286	1.83319	0.708311
1.83458	0.492396	9.74401	0.789499	1.83482	0.443258	1.83422	-0.032723	1.83444	0.708051
1.83582	0.492776	9.75023	0.790989	1.83607	0.443661	1.83547	-0.032585	1.83568	0.707889
1.83707	0.492697	9.75646	0.790284	1.83731	0.444065	1.83671	-0.032492	1.83693	0.707765
1.83831	0.492409	9.76268	0.789171	1.83856	0.444555	1.83796	-0.032783	1.83817	0.70764
1.83956	0.492115	9.7689	0.790114	1.8398	0.445208	1.8392	-0.033169	1.83942	0.707497
1.8408	0.491821	9.77512	0.792323	1.84105	0.445915	1.84044	-0.033553	1.84066	0.70725
1.84204	0.491527	9.78134	0.794203	1.84229	0.446622	1.84169	-0.033935	1.8419	0.706856
1.84329	0.491163	9.78757	0.795865	1.84353	0.447329	1.84293	-0.034266	1.84315	0.706464
1.84453	0.490795	9.79379	0.798665	1.84478	0.447994	1.84418	-0.034368	1.84439	0.70607
1.84578	0.490427	9.80001	0.801861	1.84602	0.448562	1.84542	-0.034472	1.84564	0.70569
1.84702	0.490059	9.80623	0.803972	1.84727	0.449091	1.84667	-0.034575	1.84688	0.705375
1.84827	0.490009	9.81246	0.807386	1.84851	0.449653	1.84791	-0.034615	1.84813	0.705108
1.84951	0.49018	9.81868	0.81187	1.84976	0.450195	1.84915	-0.034088	1.84937	0.704816
1.85076	0.490358	9.8249	0.816574	1.851	0.450555	1.8504	-0.033329	1.85061	0.704515
1.852	0.490534	9.83112	0.821186	1.85225	0.450723	1.85164	-0.032573	1.85186	0.704127
1.85325	0.490711	9.83734	0.825318	1.85349	0.450891	1.85289	-0.031815	1.8531	0.703446
1.85449	0.491132	9.84357	0.82834	1.85474	0.451059	1.85413	-0.03108	1.85435	0.702764
1.85573	0.491592	9.84979	0.831365	1.85598	0.451116	1.85538	-0.030509	1.85559	0.702082
1.85698	0.492052	9.85601	0.834436	1.85722	0.450768	1.85662	-0.02994	1.85684	0.701392
1.85822	0.492511	9.86223	0.836228	1.85847	0.450263	1.85787	-0.029372	1.85808	0.700543
1.85947	0.493004	9.86846	0.837194	1.85971	0.449759	1.85911	-0.028812	1.85933	0.699538
1.86071	0.493536	9.87468	0.837926	1.86096	0.449271	1.86035	-0.028338	1.86057	0.698535
1.86196	0.494068	9.8809	0.839602	1.8622	0.448868	1.8616	-0.027917	1.86181	0.697531
1.8632	0.494601	9.88712	0.841448	1.86345	0.448584	1.86284	-0.027501	1.86306	0.696566
1.86445	0.495134	9.89335	0.843886	1.86469	0.448299	1.86409	-0.027117	1.8643	0.695834
1.86569	0.495234	9.89957	0.846377	1.86594	0.448015	1.86533	-0.026731	1.86555	0.695104
1.86694	0.495134	9.90579	0.849872	1.86718	0.447798	1.86658	-0.026491	1.86679	0.694375
1.86818	0.495026	9.91201	0.853906	1.86843	0.447875	1.86782	-0.026284	1.86804	0.693652
1.86943	0.494918	9.91823	0.857325	1.86967	0.448176	1.86906	-0.026078	1.86928	0.693137
1.87067	0.494742	9.92446	0.860113	1.87092	0.448478	1.87031	-0.025872	1.87052	0.692916
1.87191	0.494461	9.93068	0.863722	1.87216	0.448774	1.87155	-0.025968	1.87177	0.692694
1.87316	0.494177	9.9369	0.868743	1.8734	0.449032	1.8728	-0.026392	1.87301	0.692472
1.87441	0.493898	9.94312	0.872739	1.87465	0.449221	1.87404	-0.026839	1.87426	0.692248
1.87565	0.493644	9.94935	0.876279	1.87589	0.449411	1.87529	-0.027285	1.8755	0.691969
1.87689	0.493643	9.95557	0.878922	1.87714	0.449601	1.87653	-0.027733	1.87675	0.691689
1.87814	0.493875	9.96179	0.881343	1.87838	0.44982	1.87777	-0.028136	1.87799	0.691409
1.87938	0.494159	9.96801	0.882843	1.87963	0.450205	1.87902	-0.028526	1.87924	0.691132
1.88063	0.494443	9.97424	0.88336	1.88087	0.450812	1.88026	-0.028915	1.88048	0.690888
1.88187	0.494716	9.98046	0.883368	1.88212	0.451419	1.88151	-0.029304	1.88172	0.690718
1.88312	0.494961	9.98668	0.884065	1.88336	0.452026	1.88275	-0.029747	1.88297	0.690548
1.88436	0.495198	9.9929	0.886046	1.88461	0.452644	1.884	-0.030321	1.88421	0.690378
1.88561	0.495436	9.99912	0.886568	1.88585	0.453277	1.88524	-0.030905	1.88546	0.690235
1.88685	0.495673	10.0053	0.887963	1.8871	0.45391	1.88649	-0.031489	1.8867	0.690715
1.8881	0.495773	10.0116	0.889234	1.88834	0.454544	1.88773	-0.032074	1.88795	0.691264
1.88934	0.495693	10.0178	0.890538	1.88959	0.455161	1.88897	-0.032975	1.88919	0.691814
1.89058	0.495573	10.024	0.893287	1.89083	0.455587	1.89022	-0.034033	1.89044	0.692363
1.89183	0.495454	10.0302	0.898608	1.89207	0.455571	1.89146	-0.035107	1.89168	0.692942
1.89307	0.495326	10.0365	0.903807	1.89332	0.455554	1.89271	-0.036182	1.89292	0.693622
1.89432	0.495125	10.0427	0.908931	1.89456	0.455537	1.89395	-0.037154	1.89417	0.694303
1.89556	0.494903	10.0489	0.915724	1.89581	0.455417	1.8952	-0.037738	1.89541	0.694982
1.89681	0.494681	10.0551	0.921203	1.89705	0.454975	1.89644	-0.038288	1.89666	0.695658
1.89805	0.494459	10.0613	0.924056	1.8983	0.454538	1.89769	-0.03884	1.8979	0.696223
1.8993	0.494356	10.0676	0.926008	1.89954	0.454119	1.89893	-0.039391	1.89915	0.69674
1.90054	0.494465	10.0738	0.930993	1.90079	0.453726	1.90017	-0.039718	1.90039	0.697227
1.90179	0.494624	10.08	0.935948	1.90203	0.453287	1.90142	-0.039877	1.90163	0.697695
1.90303	0.494784	10.0862	0.939661	1.90328	0.452779	1.90266	-0.040024	1.90288	0.698177
1.90428	0.494944	10.0925	0.942574	1.90452	0.45227	1.90391	-0.040171	1.90412	0.698418
1.90552	0.495161	10.0987	0.948182	1.90576	0.451764	1.90515	-0.040343	1.90537	0.698616
1.90677	0.495394	10.1049	0.953225	1.90701	0.451261	1.9064	-0.040753	1.90661	0.698814
1.90801	0.495629	10.1111	0.955823	1.90826	0.450854	1.90764	-0.04118	1.90786	0.699011
1.90925	0.495862	10.1173	0.959094	1.9095	0.450471	1.90888	-0.041609	1.9091	0.699162
1.9105	0.496062	10.1236	0.964951	1.91074	0.450085	1.91013	-0.042037	1.91034	0.69927
1.91174	0.496171	10.1298	0.970844	1.91199	0.449702	1.91137	-0.04264	1.91159	0.699374
1.91299	0.496257	10.136	0.973712	1.91323	0.449309	1.91262	-0.043519	1.91283	0.699477
1.91423	0.496344	10.1422	0.97722	1.91448	0.448795	1.91386	-0.044416	1.91408	0.699581
1.91548	0.49643	10.1485	0.981128	1.91572	0.448249	1.91511	-0.045314	1.91532	0.699961
1.91672	0.496319	10.1547	0.985526	1.91697	0.447704	1.91635	-0.046198	1.91657	0.700392
1.91797	0.49613	10.1609	0.987598	1.91821	0.447185	1.91759	-0.046853	1.91781	0.700823
1.91921	0.495934	10.1671	0.990411	1.91946	0.447121	1.91884	-0.047524	1.91906	0.701253
1.92046	0.495739	10.1733	0.996269	1.9207	0.447247	1.92008	-0.048226	1.9203	0.701821
1.9217	0.495544	10.1796	1.00245	1.92195	0.447374	1.92133	-0.048938	1.92155	0.70255
1.92294	0.494921	10.1858	1.00712	1.92319	0.4475	1.92257	-0.049518	1.92279	0.703301
1.92419	0.494179	10.192	1.01148	1.92443	0.44763	1.92382	-0.04974	1.92403	0.704053
1.92543	0.493436	10.1982	1.01727	1.92568	0.447833	1.92506	-0.049851	1.92528	0.704808
1.92668	0.49269	10.2045	1.02254	1.92692	0.448063	1.92631	-0.049961	1.92652	0.705383
1.92792	0.492309	10.2107	1.02571	1.92817	0.448295	1.92755	-0.050072	1.92777	0.705884
1.92917	0.492168	10.2169	1.02748	1.92941	0.448509	1.9288	-0.050042	1.92901	0.706375
1.93041	0.49207	10.2231	1.0305	1.93066	0.44843	1.93004	-0.049945	1.93026	0.706869
1.93166	0.491968	10.2293	1.03476	1.9319	0.448076	1.93128	-0.049842	1.9315	0.707187
1.9329	0.491866	10.2356	1.0379	1.93315	0.447721	1.93253	-0.049738	1.93274	0.707217
1.93415	0.492023	10.2418	1.04116	1.93439	0.447368	1.93377	-0.049645	1.93399	0.7072
1.93539	0.492385	10.248	1.04653	1.93564	0.447024	1.93502	-0.049639	1.93523	0.707182
1.93664	0.492766	10.2542	1.05189	1.93688	0.446873	1.93626	-0.049665	1.93648	0.707165
1.93788	0.493147	10.2605	1.05558	1.93813	0.446847	1.93751	-0.04969	1.93772	0.707141
1.93912	0.493321	10.2667	1.05931	1.93937	0.446821	1.93875	-0.049716	1.93897	0.707113
1.94037	0.493224	10.2729	1.06446	1.94061	0.446787	1.93999	-0.049775	1.94021	0.707084
1.94162	0.493036	10.2791	1.06714	1.94186	0.446617	1.94124	-0.049856	1.94145	0.707056
1.94286	0.492849	10.2853	1.07021	1.9431	0.446174	1.94248	-0.049939	1.9427	0.706999
1.9441	0.492661	10.2916	1.07546	1.94435	0.445731	1.94373	-0.050023	1.94394	0.706873
1.94535	0.49248	10.2978	1.079	1.94559	0.445287	1.94497	-0.050106	1.94519	0.706734
1.94659	0.492305	10.304	1.07987	1.94684	0.444832	1.94622	-0.049989	1.94643	0.706596
1.94784	0.492131	10.3102	1.08215	1.94808	0.444197	1.94746	-0.049797	1.94768	0.706458
1.94908	0.491957	10.3165	1.08621	1.94933	0.4434	1.9487	-0.049607	1.94892	0.706305
1.95033	0.49189	10.3227	1.09143	1.95057	0.442602	1.94995	-0.049415	1.95017	0.706139
1.95157	0.492002	10.3289	1.09687	1.95182	0.441808	1.95119	-0.048973	1.95141	0.705971
1.95282	0.492186	10.3351	1.10107	1.95306	0.441125	1.95244	-0.048333	1.95265	0.705804
1.95406	0.492369	10.3413	1.10725	1.9543	0.440982	1.95368	-0.047652	1.9539	0.705631
1.95531	0.492553	10.3476	1.11139	1.95555	0.440834	1.95493	-0.046974	1.95514	0.70538
1.95655	0.492743	10.3538	1.11315	1.9568	0.440686	1.95617	-0.046291	1.95639	0.705089
1.95779	0.492942	10.36	1.11701	1.95804	0.440537	1.95742	-0.045988	1.95763	0.704792
1.95904	0.493142	10.3662	1.12245	1.95928	0.440397	1.95866	-0.045916	1.95888	0.704495
1.96028	0.493342	10.3725	1.12626	1.96053	0.440279	1.95991	-0.045878	1.96012	0.704271
1.96153	0.493451	10.3787	1.12915	1.96177	0.440163	1.96115	-0.045841	1.96137	0.704158
1.96277	0.493361	10.3849	1.1314	1.96302	0.440048	1.96239	-0.04598	1.96261	0.704081
1.96402	0.49318	10.3911	1.13339	1.96426	0.439933	1.96364	-0.046302	1.96385	0.704005
1.96526	0.492999	10.3973	1.13684	1.96551	0.439876	1.96488	-0.04667	1.9651	0.70395
1.96651	0.492818	10.4036	1.14259	1.96675	0.439828	1.96613	-0.047037	1.96634	0.704099
1.96775	0.492618	10.4098	1.14926	1.968	0.439779	1.96737	-0.047403	1.96759	0.704345
1.969	0.492394	10.416	1.15484	1.96924	0.43973	1.96862	-0.047529	1.96883	0.70459
1.97024	0.492162	10.4222	1.16019	1.97049	0.439595	1.96986	-0.047464	1.97008	0.704836
1.97149	0.49193	10.4285	1.16764	1.97173	0.439106	1.9711	-0.047368	1.97132	0.705066
1.97273	0.491725	10.4347	1.17371	1.97297	0.438568	1.97235	-0.047268	1.97256	0.705253
1.97398	0.491599	10.4409	1.17799	1.97422	0.438032	1.97359	-0.047061	1.97381	0.705423
1.97522	0.491515	10.4471	1.18205	1.97546	0.437495	1.97484	-0.046613	1.97505	0.705593
1.97646	0.49143	10.4533	1.18619	1.97671	0.437073	1.97608	-0.046037	1.9763	0.705763
1.97771	0.491345	10.4596	1.19502	1.97795	0.436693	1.97733	-0.045461	1.97754	0.705716
1.97895	0.491193	10.4658	1.203	1.9792	0.436319	1.97857	-0.044884	1.97879	0.705559
1.9802	0.490931	10.472	1.20967	1.98044	0.435942	1.97982	-0.044344	1.98003	0.705403
1.98144	0.49064	10.4782	1.21704	1.98169	0.435639	1.98106	-0.043859	1.98127	0.705246
1.98269	0.490359	10.4845	1.22475	1.98293	0.435988	1.9823	-0.043394	1.98252	0.705088
1.98393	0.490067	10.4907	1.23023	1.98418	0.436429	1.98355	-0.042928	1.98376	0.704925
1.98518	0.489988	10.4969	1.23675	1.98542	0.436869	1.98479	-0.042561	1.98501	0.704759
1.98642	0.490229	10.5031	1.24581	1.98666	0.437311	1.98604	-0.042507	1.98625	0.704592
1.98767	0.490469	10.5093	1.25614	1.98791	0.437688	1.98728	-0.042642	1.9875	0.704425
1.98891	0.490709	10.5156	1.26568	1.98916	0.438028	1.98853	-0.042777	1.98874	0.704394
1.99015	0.49105	10.5218	1.27025	1.9904	0.438364	1.98977	-0.042911	1.98999	0.704471
1.9914	0.491683	10.528	1.27305	1.99164	0.4387	1.99101	-0.04298	1.99123	0.704566
1.99264	0.49253	10.5342	1.27718	1.99289	0.439037	1.99226	-0.04293	1.99247	0.70466
1.99389	0.49338	10.5405	1.28443	1.99413	0.439306	1.9935	-0.042825	1.99372	0.704755
1.99513	0.49423	10.5467	1.29072	1.99538	0.439565	1.99475	-0.04272	1.99496	0.704845
1.99638	0.494895	10.5529	1.29559	1.99662	0.439823	1.99599	-0.042608	1.99621	0.704933
1.99762	0.495287	10.5591	1.29995	1.99787	0.440082	1.99724	-0.042427	1.99745	0.705021
1.99887	0.495652	10.5653	1.30326	1.99911	0.440169	1.99848	-0.042193	1.9987	0.70511
2.00011	0.496017	10.5716	1.30603	2.00036	0.440116	1.99972	-0.041959	1.99994	0.705203
2.00136	0.496355	10.5778	1.3101	2.0016	0.440046	2.00097	-0.041724	2.00119	0.705301
2.0026	0.496594	10.584	1.3175	2.00285	0.439976	2.00221	-0.041628	2.00243	0.705401
2.00385	0.496747	10.5902	1.32675	2.00409	0.439907	2.00346	-0.041848	2.00367	0.7055
2.00509	0.4969	10.5965	1.3313	2.00534	0.439865	2.0047	-0.042234	2.00492	0.7056
2.00633	0.497052	10.6027	1.33148	2.00658	0.439833	2.00595	-0.042621	2.00616	0.705443
2.00758	0.4972	10.6089	1.33418	2.00782	0.439801	2.00719	-0.043005	2.00741	0.705164
2.00882	0.497341	10.6151	1.33876	2.00907	0.439767	2.00844	-0.043543	2.00865	0.704882
2.01007	0.49748	10.6213	1.34411	2.01031	0.439854	2.00968	-0.044204	2.0099	0.704584
2.01131	0.497618	10.6276	1.34956	2.01156	0.440119	2.01092	-0.044865	2.01114	0.704289
2.01256	0.497698	10.6338	1.35487	2.0128	0.44044	2.01217	-0.045526	2.01239	0.704008
2.0138	0.497457	10.64	1.36083	2.01405	0.440761	2.01341	-0.046122	2.01363	0.703734
2.01505	0.496881	10.6462	1.36534	2.01529	0.441081	2.01466	-0.046411	2.01487	0.703459
2.01629	0.496304	10.6525	1.36865	2.01654	0.441259	2.0159	-0.046497	2.01612	0.703185
2.01754	0.495728	10.6587	1.37636	2.01778	0.441335	2.01715	-0.046583	2.01736	0.703012
2.01878	0.495149	10.6649	1.38657	2.01903	0.441395	2.01839	-0.046669	2.01861	0.702981
2.02003	0.494559	10.6711	1.39442	2.02027	0.441456	2.01964	-0.046469	2.01985	0.702978
2.02127	0.493964	10.6773	1.40202	2.02151	0.441509	2.02088	-0.045968	2.0211	0.702976
2.02252	0.493373	10.6836	1.40944	2.02276	0.441543	2.02212	-0.045413	2.02234	0.702923
2.02376	0.492794	10.6898	1.41647	2.024	0.441569	2.02337	-0.044882	2.02359	0.702759
2.02501	0.492342	10.696	1.42281	2.02525	0.441595	2.02461	-0.044372	2.02483	0.702536
2.02625	0.492045	10.7022	1.4277	2.02649	0.441621	2.02586	-0.043744	2.02607	0.702312
2.02749	0.49175	10.7085	1.43351	2.02774	0.44162	2.0271	-0.042911	2.02732	0.702089
2.02874	0.491454	10.7147	1.441	2.02898	0.441594	2.02835	-0.042077	2.02856	0.701845
2.02998	0.49117	10.7209	1.44864	2.03023	0.441562	2.02959	-0.041244	2.02981	0.701568
2.03123	0.490914	10.7271	1.45524	2.03147	0.44153	2.03084	-0.040532	2.03105	0.701281
2.03247	0.490669	10.7333	1.46344	2.03272	0.441566	2.03208	-0.040079	2.03229	0.700995
2.03372	0.490424	10.7396	1.47168	2.03396	0.4419	2.03332	-0.039718	2.03354	0.700719
2.03496	0.490193	10.7458	1.479	2.0352	0.442355	2.03457	-0.039357	2.03478	0.700479
2.03621	0.490018	10.752	1.48585	2.03645	0.44281	2.03581	-0.038996	2.03603	0.700268
2.03745	0.489957	10.7582	1.49253	2.03769	0.443265	2.03706	-0.038828	2.03727	0.700057
2.0387	0.489909	10.7645	1.49997	2.03894	0.443696	2.0383	-0.039048	2.03852	0.699846
2.03994	0.489861	10.7707	1.50664	2.04018	0.444097	2.03955	-0.039351	2.03976	0.699642
2.04119	0.489839	10.7769	1.51154	2.04143	0.444488	2.04079	-0.039653	2.04101	0.699455
2.04243	0.489929	10.7831	1.51596	2.04267	0.444882	2.04203	-0.039933	2.04225	0.699277
2.04367	0.490103	10.7893	1.52129	2.04392	0.445218	2.04328	-0.040154	2.0435	0.699099
2.04492	0.490277	10.7956	1.52515	2.04516	0.445025	2.04452	-0.040347	2.04474	0.698922
2.04616	0.490451	10.8018	1.52872	2.04641	0.4446	2.04577	-0.04054	2.04598	0.698749
2.04741	0.49062	10.808	1.53326	2.04765	0.444175	2.04701	-0.040733	2.04723	0.698581
2.04865	0.49077	10.8142	1.53823	2.0489	0.443749	2.04826	-0.040843	2.04847	0.698413
2.0499	0.490913	10.8205	1.54382	2.05014	0.443307	2.0495	-0.040772	2.04972	0.698245
2.05114	0.491056	10.8267	1.55007	2.05138	0.44284	2.05075	-0.040637	2.05096	0.69809
2.05239	0.491141	10.8329	1.55583	2.05263	0.442363	2.05199	-0.040503	2.0522	0.698008
2.05363	0.490953	10.8391	1.56148	2.05388	0.441885	2.05323	-0.040413	2.05345	0.69799
2.05488	0.490489	10.8453	1.56865	2.05512	0.441408	2.05448	-0.040442	2.05469	0.697972
2.05612	0.490025	10.8516	1.57665	2.05636	0.440984	2.05572	-0.040547	2.05594	0.697954
2.05736	0.48956	10.8578	1.58505	2.05761	0.440584	2.05697	-0.040653	2.05718	0.69794
2.05861	0.489088	10.864	1.59312	2.05885	0.440193	2.05821	-0.040758	2.05843	0.697928
2.05986	0.488585	10.8702	1.60173	2.0601	0.439828	2.05946	-0.040848	2.05967	0.697917
2.0611	0.48806	10.8765	1.61083	2.06134	0.439472	2.0607	-0.040887	2.06092	0.697907
2.06234	0.487535	10.8827	1.61919	2.06259	0.439149	2.06195	-0.040884	2.06216	0.697896
2.06359	0.487024	10.8889	1.62683	2.06383	0.438861	2.06319	-0.040881	2.0634	0.697707
2.06483	0.486598	10.8951	1.63566	2.06508	0.438571	2.06443	-0.040787	2.06465	0.697053
2.06608	0.486285	10.9013	1.64523	2.06632	0.438282	2.06568	-0.040402	2.06589	0.696397
2.06732	0.485971	10.9076	1.65343	2.06757	0.437977	2.06692	-0.03978	2.06714	0.695742
2.06857	0.485657	10.9138	1.65965	2.06881	0.437654	2.06817	-0.039157	2.06838	0.695198
2.06981	0.485318	10.92	1.66425	2.07005	0.437329	2.06941	-0.038535	2.06963	0.694946
2.07106	0.484835	10.9262	1.67031	2.0713	0.437005	2.07066	-0.03791	2.07087	0.694694
2.0723	0.484157	10.9325	1.67729	2.07254	0.436681	2.0719	-0.037275	2.07212	0.694441
2.07355	0.48348	10.9387	1.68464	2.07379	0.436368	2.07314	-0.03663	2.07336	0.694189
2.07479	0.48284	10.9449	1.69244	2.07503	0.436066	2.07439	-0.035987	2.0746	0.694145
2.07604	0.482443	10.9511	1.69896	2.07628	0.435763	2.07563	-0.035386	2.07585	0.694664
2.07728	0.482481	10.9573	1.70407	2.07752	0.435461	2.07688	-0.035025	2.07709	0.695243
2.07852	0.482519	10.9636	1.71009	2.07877	0.435265	2.07812	-0.034962	2.07834	0.695823
2.07977	0.482557	10.9698	1.71672	2.08001	0.435198	2.07937	-0.034895	2.07958	0.696342
2.08101	0.482612	10.976	1.7231	2.08126	0.435156	2.08061	-0.034826	2.08083	0.696689
2.08226	0.482786	10.9822	1.73114	2.0825	0.435115	2.08186	-0.03475	2.08207	0.696997
2.0835	0.483168	10.9885	1.73886	2.08374	0.435073	2.0831	-0.03462	2.08331	0.697304
2.08475	0.48355	10.9947	1.7451	2.08499	0.435025	2.08434	-0.034378	2.08456	0.697611
2.08599	0.483925	11.0009	1.75064	2.08623	0.434972	2.08559	-0.034135	2.0858	0.69786
2.08724	0.484212	11.0071	1.75546	2.08748	0.434918	2.08683	-0.033891	2.08705	0.697914
2.08848	0.484292	11.0133	1.76104	2.08872	0.434863	2.08808	-0.0337	2.08829	0.697865
2.08973	0.484368	11.0196	1.76738	2.08997	0.43483	2.08932	-0.033735	2.08954	0.697816
2.09097	0.484452	11.0258	1.77352	2.09121	0.434825	2.09057	-0.033769	2.09078	0.69778
2.09221	0.484537	11.032	1.78114	2.09246	0.434828	2.09181	-0.033804	2.09203	0.69778
2.09346	0.484619	11.0382	1.79117	2.0937	0.434832	2.09306	-0.033843	2.09327	0.697795
2.0947	0.484677	11.0445	1.80103	2.09495	0.434836	2.0943	-0.03394	2.09451	0.697809
2.09595	0.484735	11.0507	1.80973	2.09619	0.435024	2.09554	-0.034217	2.09576	0.697823
2.09719	0.484794	11.0569	1.81821	2.09744	0.435427	2.09679	-0.034493	2.097	0.697819
2.09844	0.484842	11.0631	1.82788	2.09868	0.435872	2.09803	-0.034768	2.09825	0.697747
2.09968	0.484723	11.0693	1.83965	2.09993	0.436318	2.09928	-0.034949	2.09949	0.697628
2.10093	0.484585	11.0756	1.8534	2.10117	0.436784	2.10052	-0.034668	2.10074	0.697509
2.10217	0.484446	11.0818	1.86767	2.10242	0.437281	2.10176	-0.03428	2.10198	0.697385
2.10342	0.484308	11.088	1.87946	2.10366	0.437792	2.10301	-0.03389	2.10323	0.697244
2.10466	0.484175	11.0942	1.8891	2.1049	0.438301	2.10425	-0.0335	2.10447	0.697093
2.10591	0.484131	11.1005	1.89801	2.10615	0.438811	2.1055	-0.033095	2.10571	0.696941
2.10715	0.484087	11.1067	1.90751	2.10739	0.439055	2.10674	-0.032617	2.10696	0.696789
2.10839	0.484043	11.1129	1.91801	2.10864	0.43894	2.10799	-0.032128	2.1082	0.696628
2.10964	0.484	11.1191	1.92908	2.10988	0.438722	2.10923	-0.03164	2.10945	0.696433
2.11088	0.483978	11.1253	1.93948	2.11113	0.438503	2.11048	-0.031193	2.11069	0.696206
2.11213	0.483965	11.1316	1.94768	2.11237	0.438305	2.11172	-0.030951	2.11194	0.695979
2.11337	0.483951	11.1378	1.95379	2.11362	0.438139	2.11296	-0.03079	2.11318	0.695752
2.11462	0.483938	11.144	1.96069	2.11486	0.437983	2.11421	-0.030629	2.11443	0.695499
2.11586	0.483922	11.1502	1.9707	2.11611	0.437818	2.11545	-0.030468	2.11567	0.695145
2.11711	0.483845	11.1565	1.97998	2.11735	0.437651	2.1167	-0.030304	2.11691	0.694768
2.11835	0.483684	11.1627	1.98813	2.1186	0.437568	2.11794	-0.030122	2.11816	0.69439
2.1196	0.483524	11.1689	1.99602	2.11984	0.437702	2.11919	-0.029934	2.1194	0.694016
2.12084	0.483366	11.1751	2.00285	2.12108	0.437946	2.12043	-0.029745	2.12065	0.693677
2.12209	0.483238	11.1813	2.0088	2.12233	0.438189	2.12168	-0.029565	2.12189	0.693439
2.12333	0.483138	11.1876	2.01584	2.12357	0.438422	2.12292	-0.029432	2.12313	0.6932
2.12458	0.48304	11.1938	2.02613	2.12482	0.438607	2.12416	-0.029352	2.12438	0.692961
2.12582	0.482941	11.2	2.03729	2.12606	0.43874	2.12541	-0.029272	2.12562	0.692782
2.12706	0.482845	11.2062	2.0464	2.12731	0.438874	2.12665	-0.029192	2.12687	0.693187
2.12831	0.482802	11.2125	2.05345	2.12855	0.439008	2.1279	-0.029125	2.12811	0.693591
2.12955	0.482868	11.2187	2.06241	2.1298	0.43917	2.12914	-0.029132	2.12936	0.693998
2.1308	0.482934	11.2249	2.07342	2.13104	0.439419	2.13039	-0.029221	2.1306	0.694403
2.13204	0.483007	11.2311	2.08532	2.13229	0.439727	2.13163	-0.029304	2.13185	0.694761
2.13329	0.483195	11.2373	2.09755	2.13353	0.440034	2.13287	-0.029396	2.13309	0.694688
2.13453	0.483625	11.2436	2.11088	2.13477	0.440342	2.13412	-0.029496	2.13434	0.694615
2.13578	0.484055	11.2498	2.12406	2.13602	0.440642	2.13536	-0.029612	2.13558	0.694542
2.13702	0.484484	11.256	2.13477	2.13726	0.440928	2.13661	-0.029728	2.13682	0.694399
2.13827	0.484913	11.2622	2.14517	2.13851	0.441213	2.13785	-0.029843	2.13807	0.69357
2.13951	0.485308	11.2685	2.15631	2.13975	0.441498	2.1391	-0.029958	2.13931	0.692666
2.14076	0.485142	11.2747	2.16943	2.141	0.441748	2.14034	-0.030109	2.14056	0.691759
2.142	0.48499	11.2809	2.18135	2.14224	0.441868	2.14159	-0.030344	2.1418	0.690854
2.14324	0.484838	11.2871	2.19252	2.14349	0.441878	2.14283	-0.03058	2.14304	0.690005
2.14449	0.484614	11.2933	2.20401	2.14473	0.441888	2.14407	-0.030815	2.14429	0.689711
2.14573	0.484139	11.2996	2.21699	2.14598	0.441898	2.14532	-0.031085	2.14553	0.689552
2.14698	0.483629	11.3058	2.23028	2.14722	0.441912	2.14656	-0.031492	2.14678	0.689392
2.14822	0.483119	11.312	2.24338	2.14847	0.441934	2.14781	-0.031899	2.14802	0.689253
2.14947	0.482609	11.3182	2.25682	2.14971	0.441957	2.14905	-0.032308	2.14927	0.689322
2.15071	0.482098	11.3245	2.2707	2.15096	0.441979	2.1503	-0.032715	2.15051	0.689518
2.15196	0.481248	11.3307	2.28561	2.1522	0.442004	2.15154	-0.033129	2.15176	0.689716
2.1532	0.480271	11.3369	2.29774	2.15344	0.442041	2.15279	-0.033574	2.153	0.689913
2.15445	0.479278	11.3431	2.30902	2.15469	0.442095	2.15403	-0.034018	2.15424	0.690092
2.15569	0.47829	11.3493	2.32156	2.15593	0.442149	2.15527	-0.034458	2.15549	0.690082
2.15694	0.477325	11.3556	2.33471	2.15718	0.442203	2.15652	-0.034877	2.15673	0.689995
2.15818	0.476361	11.3618	2.34556	2.15842	0.442137	2.15776	-0.035082	2.15798	0.689909
2.15943	0.475397	11.368	2.35552	2.15967	0.441807	2.15901	-0.035284	2.15922	0.689828
2.16067	0.474436	11.3742	2.36574	2.16091	0.441418	2.16025	-0.035485	2.16047	0.689813
2.16191	0.473471	11.3805	2.37649	2.16216	0.441029	2.1615	-0.035686	2.16171	0.68986
2.16316	0.473024	11.3867	2.38803	2.1634	0.440637	2.16274	-0.035888	2.16296	0.689906
2.1644	0.472871	11.3929	2.39843	2.16465	0.440221	2.16398	-0.035805	2.1642	0.689953
2.16565	0.472748	11.3991	2.41033	2.16589	0.439782	2.16523	-0.035719	2.16544	0.689979
2.16689	0.472624	11.4053	2.42391	2.16714	0.439368	2.16647	-0.035632	2.16669	0.689794
2.16814	0.472418	11.4116	2.43748	2.16838	0.438933	2.16772	-0.035546	2.16793	0.689502
2.16938	0.472201	11.4178	2.4492	2.16962	0.438556	2.16896	-0.035547	2.16918	0.689184
2.17063	0.471983	11.424	2.4628	2.17087	0.438643	2.17021	-0.03556	2.17042	0.688857
2.17187	0.471764	11.4302	2.47856	2.17211	0.438914	2.17145	-0.035572	2.17167	0.688555
2.17312	0.471546	11.4365	2.49546	2.17336	0.439185	2.1727	-0.035585	2.17291	0.688296
2.17436	0.471296	11.4427	2.5105	2.1746	0.439457	2.17394	-0.035597	2.17415	0.688041
2.17561	0.471023	11.4489	2.5246	2.17585	0.439767	2.17518	-0.035787	2.1754	0.687786
2.17685	0.470747	11.4551	2.54256	2.17709	0.440278	2.17643	-0.035999	2.17664	0.687532
2.17809	0.470471	11.4613	2.56028	2.17834	0.440789	2.17767	-0.036212	2.17789	0.687453
2.17934	0.470248	11.4676	2.57821	2.17958	0.441299	2.17892	-0.036423	2.17913	0.687568
2.18058	0.470109	11.4738	2.59537	2.18083	0.441771	2.18016	-0.036655	2.18038	0.687698
2.18183	0.469981	11.48	2.61395	2.18207	0.442009	2.18141	-0.036894	2.18162	0.68783
2.18307	0.469852	11.4862	2.63155	2.18331	0.44211	2.18265	-0.037134	2.18287	0.687936
2.18432	0.469723	11.4925	2.64704	2.18456	0.442211	2.1839	-0.037357	2.18411	0.687938
2.18556	0.469487	11.4987	2.66185	2.1858	0.442311	2.18514	-0.037575	2.18535	0.687931
2.18681	0.469077	11.5049	2.67866	2.18705	0.442262	2.18638	-0.037612	2.1866	0.687924
2.18805	0.468649	11.5111	2.6953	2.18829	0.441398	2.18763	-0.037558	2.18784	0.687917
2.1893	0.46822	11.5173	2.70809	2.18954	0.440443	2.18887	-0.037492	2.18909	0.687963
2.19054	0.467748	11.5236	2.72401	2.19078	0.43949	2.19012	-0.037426	2.19033	0.688138
2.19178	0.467167	11.5298	2.73986	2.19203	0.438523	2.19136	-0.037304	2.19158	0.688326
2.19303	0.466571	11.536	2.75606	2.19327	0.437468	2.19261	-0.037084	2.19282	0.688514
2.19428	0.465986	11.5422	2.77163	2.19452	0.43634	2.19385	-0.036844	2.19407	0.688701
2.19552	0.465452	11.5485	2.79099	2.19576	0.435215	2.19509	-0.036605	2.19531	0.689323
2.19676	0.464957	11.5547	2.8101	2.19701	0.434087	2.19634	-0.036365	2.19655	0.68999
2.19801	0.464599	11.5609	2.82851	2.19825	0.432991	2.19758	-0.036128	2.1978	0.69065
2.19925	0.464293	11.5671	2.84696	2.1995	0.432084	2.19883	-0.035891	2.19904	0.691313
2.2005	0.463986	11.5733	2.86615	2.20074	0.431221	2.20007	-0.035655	2.20029	0.691871
2.20174	0.463681	11.5796	2.88647	2.20198	0.430356	2.20132	-0.035419	2.20153	0.691989
2.20299	0.463796	11.5858	2.90306	2.20323	0.42951	2.20256	-0.035154	2.20278	0.692057
2.20423	0.464085	11.592	2.92303	2.20447	0.428784	2.20381	-0.034815	2.20402	0.692124
2.20548	0.464373	11.5982	2.94188	2.20572	0.428197	2.20505	-0.03446	2.20526	0.692193
2.20672	0.464662	11.6045	2.96234	2.20696	0.427608	2.20629	-0.034104	2.20651	0.691725
2.20797	0.464939	11.6107	2.97937	2.20821	0.42702	2.20754	-0.033747	2.20775	0.691063
2.20921	0.465162	11.6169	2.99846	2.20945	0.426464	2.20878	-0.03343	2.209	0.690386
2.21046	0.465363	11.6231	3.01771	2.2107	0.426087	2.21003	-0.033147	2.21024	0.689709
2.2117	0.465564	11.6293	3.03711	2.21194	0.425781	2.21127	-0.03287	2.21149	0.68903
2.21294	0.465766	11.6356	3.05689	2.21319	0.425475	2.21252	-0.032593	2.21273	0.688447
2.21419	0.466237	11.6418	3.07516	2.21443	0.425169	2.21376	-0.03231	2.21398	0.687873
2.21543	0.46689	11.648	3.09353	2.21568	0.424853	2.21501	-0.032003	2.21522	0.687298
2.21668	0.467573	11.6542	3.10837	2.21692	0.424516	2.21625	-0.031692	2.21646	0.686726
2.21792	0.468256	11.6605	3.12714	2.21816	0.424181	2.21749	-0.031381	2.21771	0.68633
2.21917	0.468939	11.6667	3.1432	2.21941	0.423858	2.21874	-0.031068	2.21895	0.686033
2.22041	0.469638	11.6729	3.1608	2.22065	0.42356	2.21998	-0.030957	2.2202	0.685759
2.22166	0.470342	11.6791	3.17692	2.2219	0.423511	2.22123	-0.031193	2.22144	0.685498
2.2229	0.471046	11.6853	3.19537	2.22314	0.423647	2.22247	-0.031503	2.22269	0.685219
2.22415	0.47175	11.6916	3.21382	2.22439	0.423789	2.22372	-0.031814	2.22393	0.685016
2.22539	0.472038	11.6978	3.23399	2.22563	0.42393	2.22496	-0.032125	2.22518	0.684856
2.22663	0.471975	11.704	3.25535	2.22688	0.424078	2.2262	-0.032666	2.22642	0.684701
2.22788	0.471838	11.7102	3.27783	2.22812	0.424287	2.22745	-0.033266	2.22766	0.684545
2.22912	0.471701	11.7165	3.30034	2.22937	0.424495	2.22869	-0.033865	2.22891	0.68455
2.23037	0.471564	11.7227	3.31807	2.23061	0.424706	2.22994	-0.034463	2.23015	0.684727
2.23161	0.471568	11.7289	3.33935	2.23185	0.424915	2.23118	-0.034975	2.2314	0.684947
2.23286	0.471646	11.7351	3.35913	2.2331	0.425001	2.23243	-0.035267	2.23264	0.685167
2.2341	0.471731	11.7413	3.38216	2.23434	0.42496	2.23367	-0.035512	2.23389	0.685387
2.23535	0.471815	11.7476	3.40211	2.23559	0.424915	2.23491	-0.035755	2.23513	0.68576
2.23659	0.471925	11.7538	3.42333	2.23683	0.424871	2.23616	-0.035997	2.23637	0.686236
2.23784	0.472061	11.76	3.4412	2.23808	0.424826	2.2374	-0.036093	2.23762	0.686726
2.23908	0.472204	11.7662	3.45614	2.23932	0.424549	2.23865	-0.036139	2.23886	0.687214
2.24033	0.472347	11.7725	3.4729	2.24057	0.424264	2.23989	-0.036182	2.24011	0.687568
2.24157	0.47249	11.7787	3.49143	2.24181	0.423981	2.24114	-0.036227	2.24135	0.687729
2.24281	0.472626	11.7849	3.51331	2.24306	0.423696	2.24238	-0.036271	2.2426	0.687834
2.24406	0.472755	11.7911	3.53183	2.2443	0.423444	2.24363	-0.036329	2.24384	0.687938
2.24531	0.472882	11.7973	3.55136	2.24555	0.42324	2.24487	-0.036397	2.24508	0.688042
2.24655	0.47301	11.8036	3.56696	2.24679	0.423038	2.24612	-0.036465	2.24633	0.687953
2.24779	0.473216	11.8098	3.58193	2.24803	0.422838	2.24736	-0.036533	2.24757	0.6877
2.24904	0.473548	11.816	3.59636	2.24928	0.422635	2.2486	-0.036751	2.24882	0.687413
2.25028	0.473948	11.8222	3.6154	2.25053	0.423361	2.24985	-0.0371	2.25006	0.687127
2.25153	0.474372	11.8285	3.63619	2.25177	0.424209	2.25109	-0.037474	2.25131	0.686798
2.25277	0.474799	11.8347	3.65483	2.25301	0.425063	2.25234	-0.037848	2.25255	0.686355
2.25402	0.475312	11.8409	3.67314	2.25426	0.425913	2.25358	-0.038221	2.2538	0.685874
2.25526	0.475989	11.8471	3.68894	2.2555	0.426604	2.25482	-0.038489	2.25504	0.685391
2.25651	0.476743	11.8533	3.70622	2.25675	0.426901	2.25607	-0.038663	2.25628	0.684908
2.25775	0.477496	11.8596	3.72248	2.25799	0.427191	2.25731	-0.03882	2.25753	0.684362
2.259	0.478203	11.8658	3.74301	2.25924	0.42748	2.25856	-0.038976	2.25877	0.683748
2.26024	0.478762	11.872	3.76412	2.26048	0.427771	2.2598	-0.039131	2.26002	0.683114
2.26148	0.479227	11.8782	3.78539	2.26173	0.427852	2.26105	-0.039285	2.26126	0.68248
2.26273	0.479691	11.8845	3.80455	2.26297	0.427878	2.26229	-0.039438	2.26251	0.681931
2.26397	0.480156	11.8907	3.8254	2.26422	0.427902	2.26354	-0.039591	2.26375	0.681754
2.26522	0.480488	11.8969	3.84738	2.26546	0.427927	2.26478	-0.039744	2.26499	0.681718
2.26646	0.480504	11.9031	3.86887	2.2667	0.428	2.26602	-0.039924	2.26624	0.681682
2.26771	0.480343	11.9093	3.89143	2.26795	0.42827	2.26727	-0.040131	2.26748	0.681646
2.26895	0.480183	11.9156	3.91241	2.26919	0.428545	2.26851	-0.040346	2.26873	0.68164
2.2702	0.480032	11.9218	3.93655	2.27044	0.428821	2.26976	-0.040561	2.26997	0.681691
2.27144	0.479927	11.928	3.95708	2.27168	0.429096	2.271	-0.040746	2.27122	0.681761
2.27269	0.479854	11.9342	3.97597	2.27293	0.429172	2.27225	-0.040895	2.27246	0.681831
2.27393	0.479781	11.9405	3.99401	2.27417	0.429173	2.27349	-0.04103	2.27371	0.681896
2.27518	0.479709	11.9467	4.01394	2.27542	0.429166	2.27474	-0.041166	2.27495	0.681902
2.27642	0.479772	11.9529	4.03246	2.27666	0.429159	2.27598	-0.041302	2.27619	0.681868
2.27766	0.480271	11.9591	4.04969	2.27791	0.429151	2.27723	-0.041582	2.27744	0.681834
2.27891	0.481049	11.9653	4.06739	2.27915	0.429041	2.27847	-0.042051	2.27868	0.681799
2.28015	0.481827	11.9716	4.0841	2.28039	0.428904	2.27971	-0.042581	2.27993	0.681756
2.2814	0.482607	11.9778	4.1008	2.28164	0.428766	2.28096	-0.04311	2.28117	0.681687
2.28264	0.483373	11.984	4.11399	2.28288	0.428629	2.2822	-0.043488	2.28242	0.6816
2.28389	0.484131	11.9902	4.12866	2.28413	0.428263	2.28345	-0.043542	2.28366	0.681513
2.28513	0.48489	11.9965	4.14466	2.28537	0.427686	2.28469	-0.043449	2.28491	0.681426
2.28638	0.485649	12.0027	4.16175	2.28662	0.427071	2.28593	-0.043357	2.28615	0.681276
2.28762	0.486364	12.0089	4.17621	2.28786	0.426456	2.28718	-0.043265	2.28739	0.681062
2.28887	0.486643	12.0151	4.19163	2.28911	0.425841	2.28842	-0.042928	2.28864	0.680842
2.29011	0.486574	12.0213	4.20751	2.29035	0.425362	2.28967	-0.042209	2.28988	0.680621
2.29136	0.486504	12.0276	4.2234	2.2916	0.424934	2.29091	-0.041392	2.29113	0.680337
2.2926	0.486435	12.0338	4.24039	2.29284	0.424507	2.29216	-0.040568	2.29237	0.679745
2.29385	0.48626	12.04	4.25813	2.29409	0.424083	2.2934	-0.039738	2.29362	0.678927
2.29509	0.485979	12.0462	4.27634	2.29533	0.423758	2.29465	-0.039065	2.29486	0.678107
2.29633	0.485689	12.0525	4.29252	2.29657	0.423561	2.29589	-0.038531	2.2961	0.677288
2.29758	0.485397	12.0587	4.31009	2.29782	0.42339	2.29713	-0.037997	2.29735	0.676356
2.29882	0.485106	12.0649	4.32566	2.29907	0.423219	2.29838	-0.037463	2.29859	0.675293
2.30007	0.484817	12.0711	4.33984	2.30031	0.423048	2.29962	-0.036999	2.29984	0.674206
2.30131	0.48454	12.0773	4.35218	2.30155	0.422948	2.30087	-0.036731	2.30108	0.673119
2.30256	0.484274	12.0836	4.36546	2.3028	0.422883	2.30211	-0.036603	2.30233	0.672041
2.3038	0.484001	12.0898	4.37899	2.30404	0.422823	2.30336	-0.036474	2.30357	0.671092
2.30505	0.483715	12.096	4.39178	2.30529	0.422763	2.3046	-0.036345	2.30482	0.670256
2.30629	0.483437	12.1022	4.40384	2.30653	0.422677	2.30585	-0.036206	2.30606	0.669423
2.30754	0.483164	12.1085	4.41555	2.30778	0.422544	2.30709	-0.036054	2.3073	0.668589
2.30878	0.48289	12.1147	4.42873	2.30902	0.422402	2.30833	-0.035901	2.30855	0.667901
2.31002	0.482617	12.1209	4.44025	2.31027	0.422258	2.30958	-0.035749	2.30979	0.667405
2.31127	0.482373	12.1271	4.45281	2.31151	0.422115	2.31082	-0.035654	2.31104	0.666963
2.31251	0.48219	12.1333	4.46638	2.31276	0.421679	2.31207	-0.035772	2.31228	0.666522
2.31376	0.482013	12.1396	4.47895	2.314	0.42104	2.31331	-0.03607	2.31353	0.666081
2.315	0.481836	12.1458	4.4902	2.31524	0.420366	2.31456	-0.036367	2.31477	0.665652
2.31625	0.481603	12.152	4.50311	2.31649	0.419691	2.3158	-0.036665	2.31602	0.665235
2.31749	0.481206	12.1582	4.51542	2.31773	0.419148	2.31704	-0.037037	2.31726	0.664818
2.31874	0.480703	12.1645	4.52622	2.31898	0.418956	2.31829	-0.037526	2.3185	0.664401
2.31998	0.480201	12.1707	4.53815	2.32022	0.418845	2.31953	-0.038041	2.31975	0.664033
2.32123	0.479698	12.1769	4.5505	2.32147	0.418735	2.32078	-0.038557	2.32099	0.66374
2.32247	0.479076	12.1831	4.56225	2.32271	0.418625	2.32202	-0.039031	2.32224	0.663475
2.32372	0.478196	12.1893	4.57221	2.32396	0.418612	2.32327	-0.039286	2.32348	0.663209
2.32496	0.477259	12.1956	4.58319	2.3252	0.418723	2.32451	-0.03932	2.32473	0.662944
2.3262	0.476323	12.2018	4.59542	2.32645	0.418848	2.32576	-0.039354	2.32597	0.66278
2.32745	0.475475	12.208	4.60792	2.32769	0.418975	2.327	-0.039388	2.32721	0.662718
2.3287	0.474918	12.2142	4.6171	2.32893	0.419079	2.32824	-0.039404	2.32846	0.662667
2.32994	0.474608	12.2205	4.62384	2.33018	0.419045	2.32949	-0.039387	2.3297	0.662613
2.33118	0.474296	12.2267	4.63141	2.33142	0.418931	2.33073	-0.039359	2.33095	0.662543
2.33243	0.473986	12.2329	4.63873	2.33267	0.418818	2.33198	-0.039332	2.33219	0.662423
2.33367	0.47365	12.2391	4.64539	2.33391	0.418705	2.33322	-0.039302	2.33344	0.662262
2.33492	0.473256	12.2453	4.65241	2.33516	0.418591	2.33447	-0.039241	2.33468	0.662102
2.33616	0.47284	12.2516	4.66019	2.3364	0.418475	2.33571	-0.039144	2.33593	0.661941
2.33741	0.472426	12.2578	4.66651	2.33765	0.418359	2.33696	-0.039048	2.33717	0.661719
2.33865	0.471925	12.264	4.67037	2.33889	0.418242	2.3382	-0.038951	2.33841	0.661353
2.3399	0.471049	12.2702	4.67247	2.34014	0.418125	2.33944	-0.038753	2.33966	0.660935
2.34114	0.469783	12.2765	4.67561	2.34138	0.418086	2.34069	-0.038353	2.3409	0.660517
2.34239	0.468516	12.2827	4.68099	2.34263	0.418099	2.34193	-0.037863	2.34215	0.660105
2.34363	0.467246	12.2889	4.68667	2.34387	0.418112	2.34318	-0.037387	2.34339	0.659716
[truncated: 22,208 more rows]

## Sheet: s9b
ml O432-17(+)	mAU O432-17(+)	ml O432-17(+)_0HIS	mAU O432-17(+)_0HIS	ml O432-17(+)_3HIS_I57V	mAU O432-17(+)_3HIS_I57V	ml O432-17(+)_3HIS_L75A	mAU O432-17(+)_3HIS_L75A	ml O432-17(+)_I57V_L75A	mAU O432-17(+)_I57V_L75A
0	-0.00147795	0	0	0	-0.00285429	0	-0.00124578	0	-0.00022561
0	-0.00147795	0	0	0	-0.00285429	0	-0.00124578	0	-0.00022561
0	-0.00147795	0	0	0	-0.00285429	0	-0.00124578	0	-0.00022561
8.21e-05	-0.00147795	0.00043243	0	0.00020357	-0.00285429	5.5293e-06	-0.00124578	0	-0.00022561
0.00145022	-0.0032858	0.0025225	-0.0329261	0.00191289	-0.00425533	0.00103168	-0.00124578	0.00068762	-0.00022561
0.00453347	-0.0334165	0.0063368	-0.101522	0.00535272	-0.00431989	0.00376836	-0.00786953	0.00308908	0.0032261
0.00937126	-0.0627931	0.0118846	-0.173763	0.0105161	-0.00801568	0.00824981	-0.0155748	0.00721755	0.00811619
0.0155064	-0.0959398	0.0183315	-0.247881	0.0167259	-0.0121117	0.0142451	-0.0237005	0.0130033	0.0133263
0.0217267	-0.129215	0.0245595	-0.322315	0.0229475	-0.013654	0.0204695	-0.0317875	0.0192272	0.0186722
0.0279472	-0.162669	0.0308042	-0.396824	0.0294002	-0.0146357	0.0266941	-0.0401723	0.0254525	0.0254019
0.0344022	-0.19691	0.0370446	-0.472096	0.0356257	-0.0185088	0.0329123	-0.0489401	0.0316688	0.0315466
0.0406387	-0.231675	0.0432908	-0.548309	0.041868	-0.0230985	0.0393565	-0.0586928	0.0378912	0.0358386
0.046876	-0.268836	0.0495294	-0.628811	0.0481105	-0.0311404	0.0455839	-0.0693722	0.0441138	0.0400366
0.0531165	-0.306674	0.05577	-0.708695	0.0543575	-0.0394502	0.0518204	-0.0811395	0.0505684	0.0441051
0.0593587	-0.342426	0.0620091	-0.754453	0.0606121	-0.0469285	0.0580621	-0.0873259	0.0567995	0.0549738
0.0656024	-0.28949	0.0683254	-0.688997	0.0668499	-0.0178042	0.0643083	-0.0837494	0.0630462	0.0669243
0.0718458	0.307298	0.0745649	-0.550163	0.0730929	0.0471819	0.0705596	1.0481	0.0692901	1.73393
0.0780847	0.848827	0.0808151	-0.401829	0.0794031	0.203575	0.0768051	2.46061	0.0755313	3.86754
0.0843668	1.2425	0.0870548	-0.249593	0.0856452	0.404297	0.0830455	3.15207	0.0817744	5.13032
0.0906299	1.51961	0.0932967	-0.170894	0.0918727	0.490131	0.0892842	3.77947	0.0880134	6.26649
0.0968563	1.64894	0.0995335	-0.104997	0.0981004	0.553759	0.0956019	4.04314	0.0942552	6.77631
0.103081	1.75197	0.105775	-0.0761191	0.104322	0.598396	0.101834	4.28715	0.100556	7.25639
0.109307	1.84095	0.112014	-0.0448201	0.11054	0.644604	0.108056	4.48389	0.106798	7.65532
0.115512	1.90969	0.118251	-0.0207618	0.116765	0.679523	0.114285	4.65016	0.113023	7.99652
0.121739	1.97293	0.124563	-0.00070524	0.122982	0.711912	0.120501	4.77379	0.119244	8.263
0.127959	1.95348	0.130791	-0.0607642	0.129205	0.70263	0.126728	4.86434	0.125471	8.46362
0.13418	1.38783	0.137017	-0.192729	0.135656	0.653172	0.132945	3.81208	0.131677	6.97346
0.140638	0.865996	0.143243	-0.334023	0.141876	0.507614	0.139173	2.45414	0.137904	4.97459
0.145418	-0.322959	0.14549	0.301657	0.145591	-0.0361933	0.145354	-0.0621242	0.145281	0.036673
0.145418	-0.341158	0.14549	0.281531	0.145656	-0.0492314	0.145354	-0.0822644	0.145281	0.0155086
0.145418	-0.356332	0.14549	0.260399	0.145656	-0.0604599	0.145354	-0.0998396	0.145367	-0.00093347
0.145851	-0.369497	0.14595	0.235713	0.145887	-0.0659727	0.145794	-0.112943	0.146761	-0.0123476
0.147933	-0.378278	0.14812	0.214392	0.147635	-0.0753965	0.147898	-0.123357	0.149884	-0.019536
0.151741	-0.378678	0.152018	0.201607	0.151113	-0.0813036	0.151727	-0.132252	0.154738	-0.0260792
0.15726	-0.383974	0.15732	0.189173	0.156344	-0.0853833	0.157295	-0.139743	0.160878	-0.0278276
0.163513	-0.387531	0.163567	0.182471	0.162797	-0.0877369	0.163542	-0.142306	0.167077	-0.0264626
0.169948	-0.390463	0.169806	0.177705	0.168812	-0.0885809	0.169802	-0.142013	0.173272	-0.0237448
0.176198	-0.39081	0.176047	0.174627	0.175055	-0.0904709	0.176244	-0.141056	0.179613	-0.0183258
0.182443	-0.392143	0.182288	0.171556	0.181293	-0.0957357	0.182252	-0.141095	0.185991	-0.00984329
0.188686	-0.391721	0.188528	0.16792	0.187534	-0.0994878	0.188489	-0.138096	0.192228	-0.00881934
0.194941	-0.390235	0.194771	0.165344	0.193779	-0.103396	0.194732	-0.135592	0.198472	-0.0106349
0.201231	-0.391904	0.201073	0.164633	0.20002	-0.110223	0.200971	-0.136533	0.204711	-0.0133321
0.207509	-0.398825	0.207313	0.161889	0.206256	-0.112896	0.207229	-0.137837	0.210984	-0.0180199
0.213749	-0.40816	0.213558	0.156557	0.212563	-0.116886	0.213454	-0.140812	0.217271	-0.0208971
0.220065	-0.411337	0.219802	0.155843	0.218805	-0.120539	0.219694	-0.145799	0.223539	0.260315
0.226309	-0.309821	0.226042	0.165183	0.225044	-0.113545	0.225998	0.120248	0.229775	0.729881
0.232548	-0.18071	0.232326	0.223921	0.231288	-0.0606429	0.232244	0.566897	0.236087	1.41165
0.238788	0.119487	0.238577	0.363667	0.237529	0.103333	0.238481	0.998866	0.242328	2.15091
0.245031	0.364468	0.244817	0.449231	0.243786	0.230521	0.244727	1.42682	0.248555	2.46806
0.251274	0.476514	0.251062	0.485181	0.250029	0.312915	0.250967	1.61881	0.254775	2.75979
0.257512	0.568935	0.257374	0.490807	0.256266	0.365387	0.257211	1.78663	0.260996	2.96143
0.26376	0.644576	0.263607	0.481677	0.262508	0.405524	0.263449	1.91429	0.267213	3.15355
0.269992	0.714626	0.269829	0.458656	0.268817	0.47048	0.269695	2.03748	0.273441	3.32576
0.276302	0.781834	0.276055	0.436003	0.275061	0.54247	0.275936	2.1487	0.279668	3.46973
0.282532	0.836693	0.282258	0.397983	0.281278	0.573743	0.282244	2.24542	0.286058	3.3031
0.288753	0.785333	0.2885	0.346647	0.287498	0.593033	0.288483	2.05008	0.292333	2.91803
0.294973	0.68921	0.29472	0.235585	0.293726	0.560784	0.294704	1.65723	0.298553	2.30661
0.301199	0.421089	0.300941	0.0408553	0.299949	0.417465	0.300927	1.26872	0.304776	1.61586
0.307423	0.203554	0.307387	-0.103887	0.306167	0.309858	0.307152	0.876735	0.311003	1.34367
0.313645	0.115476	0.313611	-0.201841	0.312393	0.245617	0.313371	0.718704	0.317212	1.09226
0.319868	0.0414614	0.319835	-0.271679	0.318807	0.210448	0.319592	0.575939	0.323434	0.928659
0.326326	-0.0153654	0.326056	-0.328661	0.325062	0.189876	0.325818	0.472143	0.329659	0.766587
0.332542	-0.0666517	0.332279	-0.372103	0.331281	0.145108	0.33226	0.367496	0.335876	0.622308
0.338773	-0.111485	0.338515	-0.418708	0.337507	0.0950692	0.338488	0.276092	0.342331	0.503186
0.344996	-0.142648	0.344735	-0.452954	0.343732	0.0839361	0.344707	0.200774	0.348559	0.409392
0.35121	-0.175173	0.350963	-0.483801	0.34995	0.0726132	0.350928	0.145935	0.354779	0.343732
0.357438	-0.191244	0.357184	-0.505459	0.356178	0.0659888	0.357156	0.107339	0.361005	0.288417
0.363663	-0.209294	0.363638	-0.526979	0.362397	0.0610614	0.363364	0.07767	0.367228	0.2514
0.369885	-0.22136	0.369865	-0.544766	0.368617	0.0589607	0.369586	0.0559048	0.373447	0.215184
0.3761	-0.230754	0.376087	-0.559974	0.37507	0.0550561	0.375812	0.0352384	0.379673	0.190112
0.382554	-0.238521	0.38231	-0.573116	0.3813	0.0506538	0.382028	0.023137	0.38589	0.166031
0.388774	-0.246819	0.388529	-0.586306	0.387529	0.0463706	0.388486	0.0112277	0.392206	0.149206
0.394997	-0.252797	0.394751	-0.59986	0.393745	0.0434759	0.394716	0.00516057	0.398563	0.133039
0.401223	-0.261098	0.400975	-0.607703	0.399972	0.0409281	0.400936	0.00067902	0.404784	0.120035
0.40744	-0.269642	0.407198	-0.614005	0.406192	0.0400484	0.407158	-0.00396276	0.411006	0.110358
0.413664	-0.274214	0.413636	-0.620545	0.412414	0.0403213	0.413384	-0.00935102	0.417228	0.103421
0.419887	-0.276364	0.419868	-0.626998	0.418634	0.0397186	0.419601	-0.0140702	0.423456	0.100905
0.426107	-0.275027	0.426089	-0.630209	0.424994	0.039713	0.425821	-0.0173208	0.429675	0.099085
0.432562	-0.272814	0.432313	-0.631742	0.431303	0.0410418	0.432043	-0.0163233	0.435896	0.0999795
0.438789	-0.270821	0.438536	-0.632847	0.437522	0.0448951	0.438461	-0.0124506	0.442119	0.101862
0.445017	-0.265915	0.444743	-0.634169	0.443749	0.0502691	0.444715	-0.00844169	0.448576	0.105083
0.451237	-0.25831	0.450967	-0.633024	0.449974	0.0546919	0.450934	-0.00338423	0.454804	0.110168
0.457464	-0.251112	0.457191	-0.630115	0.456199	0.0570769	0.457161	0.00039113	0.461024	0.116515
0.463684	-0.244188	0.463408	-0.626689	0.462417	0.0610833	0.463383	0.00283551	0.467252	0.123102
0.469899	-0.23801	0.469868	-0.62419	0.46864	0.0641584	0.46962	0.00604379	0.47347	0.129124
0.476124	-0.229816	0.476093	-0.620831	0.474859	0.0707431	0.475842	0.0110446	0.479694	0.134827
0.482341	-0.223077	0.482317	-0.616749	0.481319	0.0785227	0.482064	0.0167085	0.485915	0.138158
0.488793	-0.218832	0.488545	-0.616551	0.487543	0.0856541	0.488284	0.021207	0.492132	0.14089
0.495014	-0.216447	0.494759	-0.616621	0.493766	0.092038	0.494742	0.0212466	0.498382	0.143116
0.501241	-0.217147	0.500986	-0.614718	0.499987	0.0960168	0.500967	0.0210675	0.504808	0.144483
0.507462	-0.218714	0.507201	-0.613425	0.506205	0.097253	0.507191	0.0216392	0.511023	0.145865
0.513688	-0.220321	0.513426	-0.615845	0.512432	0.0978668	0.513417	0.0179435	0.517249	0.144767
0.519905	-0.222803	0.519828	-0.620003	0.51865	0.0966138	0.519631	0.0145307	0.523471	0.13758
0.526131	-0.22585	0.526096	-0.624817	0.524874	0.0917879	0.525858	0.0101432	0.529683	0.129435
0.532352	-0.23055	0.532319	-0.63207	0.531156	0.0865124	0.532082	0.00511402	0.535909	0.121053
0.538774	-0.237965	0.538541	-0.640661	0.537548	0.0778815	0.538301	-0.00216967	0.542129	0.112185
0.545023	-0.248101	0.544764	-0.648311	0.543765	0.0691859	0.544655	-0.010525	0.54835	0.105355
0.551252	-0.256142	0.550987	-0.65279	0.549993	0.0605414	0.550971	-0.0182898	0.554804	0.0987945
0.55748	-0.262869	0.55721	-0.660347	0.556214	0.0495202	0.557189	-0.0253598	0.561028	0.0923487
0.563703	-0.266968	0.56343	-0.669386	0.562425	0.0401669	0.563419	-0.0341989	0.567254	0.0877155
0.569927	-0.271138	0.569652	-0.677284	0.568645	0.0331967	0.569643	-0.0434157	0.573475	0.0833343
0.576149	-0.275653	0.576108	-0.683459	0.574869	0.0285506	0.575861	-0.0482345	0.579698	0.0807903
0.582365	-0.279671	0.582335	-0.689074	0.58109	0.0272047	0.582081	-0.0519105	0.58592	0.0835874
0.588586	-0.282267	0.588558	-0.693303	0.587546	0.0272539	0.588307	-0.0542616	0.592145	0.0838022
0.59504	-0.282709	0.594782	-0.694642	0.593769	0.0270368	0.594528	-0.0534792	0.598363	0.0845337
0.601255	-0.282979	0.601001	-0.694714	0.599993	0.028561	0.600987	-0.0518531	0.604589	0.0868245
0.607479	-0.280868	0.607224	-0.695256	0.606213	0.0302947	0.607212	-0.0526202	0.611037	0.0870957
0.613703	-0.279992	0.613449	-0.694964	0.612438	0.0307794	0.613429	-0.0523561	0.617255	0.0865933
0.619929	-0.280018	0.619671	-0.692234	0.618664	0.0336279	0.61966	-0.051181	0.62348	0.0869162
0.626149	-0.281524	0.625996	-0.68987	0.624887	0.0342968	0.625877	-0.0493273	0.629704	0.0857499
0.632373	-0.283522	0.632339	-0.689103	0.631107	0.0340676	0.632098	-0.0474418	0.635942	0.0817648
0.638594	-0.28615	0.638562	-0.691696	0.637336	0.0335223	0.638325	-0.0482875	0.642159	0.0764962
0.644957	-0.288661	0.644784	-0.693134	0.643777	0.0295495	0.644541	-0.0502793	0.648384	0.0720361
0.651269	-0.292076	0.651007	-0.694603	0.649994	0.0234594	0.650819	-0.0520274	0.654605	0.0698701
0.657496	-0.297133	0.657242	-0.694825	0.656223	0.0179607	0.657215	-0.0565472	0.661064	0.0662597
0.663727	-0.302454	0.663468	-0.695027	0.662444	0.0108664	0.663434	-0.0617884	0.667286	0.0602491
0.669944	-0.306177	0.669688	-0.698342	0.668682	0.00551885	0.669658	-0.0638723	0.673513	0.0550694
0.676162	-0.308183	0.67591	-0.702422	0.674901	0.00207061	0.675884	-0.0653792	0.679734	0.0521689
0.682382	-0.308643	0.682367	-0.70644	0.681123	-0.00218159	0.682107	-0.0674746	0.685953	0.0495333
0.688608	-0.30808	0.688594	-0.710774	0.687344	-0.00514466	0.688329	-0.069975	0.692176	0.0469997
0.694832	-0.309233	0.694816	-0.715784	0.693803	-0.00947529	0.694548	-0.0747849	0.698401	0.0469109
0.701283	-0.30979	0.70104	-0.717491	0.700023	-0.0143788	0.700769	-0.0781682	0.704621	0.0457696
0.707499	-0.310503	0.707257	-0.720387	0.70625	-0.0168046	0.707225	-0.0806299	0.710839	0.0439779
0.713723	-0.312299	0.713479	-0.725254	0.712473	-0.0159421	0.713454	-0.0836744	0.717291	0.0416408
0.719946	-0.314033	0.719704	-0.732537	0.718698	-0.0149256	0.719675	-0.0854888	0.72351	0.0394995
0.72617	-0.313457	0.725924	-0.74135	0.724919	-0.0154718	0.725899	-0.0856965	0.729734	0.0369598
0.732384	-0.313515	0.732182	-0.747423	0.731143	-0.0185028	0.732117	-0.0870279	0.735957	0.0350347
0.738605	-0.313822	0.738597	-0.753322	0.73736	-0.0216214	0.738343	-0.0898618	0.742181	0.032258
0.744824	-0.315345	0.744817	-0.759325	0.743581	-0.0238006	0.744568	-0.0937954	0.748406	0.0290579
0.751105	-0.31648	0.751038	-0.765383	0.750032	-0.0281748	0.750786	-0.0975676	0.754626	0.0257025
0.757503	-0.315612	0.757263	-0.767297	0.75625	-0.0304272	0.757017	-0.099058	0.760845	0.0204269
0.763726	-0.314867	0.763483	-0.765439	0.762476	-0.0299821	0.763459	-0.0989024	0.767302	0.0161104
0.769954	-0.314783	0.769711	-0.765508	0.7687	-0.0284387	0.769676	-0.0986789	0.773522	0.016163
0.776173	-0.315336	0.775928	-0.766687	0.774913	-0.0268545	0.775902	-0.0971462	0.77975	0.0165536
0.782396	-0.315715	0.782151	-0.76732	0.781129	-0.0268341	0.782127	-0.0963999	0.785978	0.0150501
0.788618	-0.318688	0.78861	-0.767159	0.787355	-0.0260018	0.788345	-0.0980996	0.792196	0.0155558
0.794837	-0.323164	0.794829	-0.766238	0.793574	-0.0245975	0.794573	-0.0988955	0.798418	0.0184376
0.80106	-0.328069	0.801054	-0.76504	0.80003	-0.0232729	0.800792	-0.0983356	0.804641	0.0217721
0.807509	-0.329691	0.807282	-0.768235	0.806252	-0.0242479	0.807012	-0.0969399	0.810865	0.0253149
0.813728	-0.330591	0.813505	-0.769734	0.812482	-0.0224941	0.81347	-0.0961211	0.817077	0.0266042
0.819952	-0.335796	0.819725	-0.768416	0.8187	-0.0205309	0.819685	-0.0953698	0.823535	0.0284018
0.826174	-0.340525	0.825948	-0.771338	0.824925	-0.0210574	0.825917	-0.0948489	0.829752	0.0296923
0.832398	-0.342737	0.832166	-0.773206	0.831147	-0.0223683	0.832136	-0.0947485	0.835977	0.0265707
0.838636	-0.342726	0.838393	-0.773115	0.837371	-0.024672	0.838365	-0.0960696	0.842201	0.0263362
0.844861	-0.340576	0.844839	-0.773015	0.843589	-0.0260335	0.844586	-0.0984308	0.848427	0.0284109
0.851078	-0.338704	0.851057	-0.774339	0.84981	-0.0286083	0.850801	-0.0981286	0.854645	0.0287724
0.857318	-0.337271	0.857279	-0.776813	0.856264	-0.0321553	0.857026	-0.0954194	0.860868	0.0265709
0.863758	-0.33368	0.863509	-0.777629	0.862481	-0.0331336	0.863247	-0.0946516	0.867091	0.02329
0.869982	-0.332615	0.86973	-0.773655	0.868706	-0.0311362	0.8697	-0.0964943	0.873513	0.0199609
0.876204	-0.334014	0.875949	-0.772243	0.874927	-0.0298979	0.875921	-0.0973521	0.879767	0.0191575
0.88243	-0.331263	0.882172	-0.775084	0.88115	-0.0301236	0.882145	-0.0975968	0.885992	0.0192785
0.888649	-0.327836	0.888394	-0.776702	0.887386	-0.0313465	0.888365	-0.098253	0.89222	0.0201398
0.894869	-0.326071	0.894849	-0.777272	0.893609	-0.0322608	0.89459	-0.09886	0.898441	0.0233197
0.901099	-0.324365	0.901074	-0.777386	0.899832	-0.0326095	0.900814	-0.0984172	0.904666	0.0244063
0.907315	-0.324805	0.9073	-0.775106	0.906278	-0.0312926	0.907036	-0.0969858	0.910884	0.0240422
0.91376	-0.325215	0.913521	-0.769523	0.912506	-0.0269744	0.913257	-0.0974343	0.917105	0.0244394
0.919986	-0.324066	0.919748	-0.766125	0.918738	-0.0252076	0.919714	-0.100167	0.923329	0.0262744
0.926206	-0.324394	0.925963	-0.765592	0.924961	-0.0272334	0.92593	-0.0992092	0.929778	0.0281401
0.93243	-0.325638	0.932186	-0.763821	0.93118	-0.029337	0.932162	-0.0959424	0.935993	0.02817
0.938653	-0.325186	0.938408	-0.760339	0.937406	-0.0309387	0.938388	-0.094858	0.942222	0.0279048
0.944868	-0.325219	0.94463	-0.75896	0.943625	-0.0336246	0.944606	-0.0951465	0.948442	0.0281087
0.951088	-0.326275	0.95108	-0.758609	0.949847	-0.0351188	0.950828	-0.0960042	0.954666	0.0304182
0.957307	-0.327167	0.957301	-0.759184	0.956061	-0.0363234	0.957048	-0.0963001	0.960888	0.0316193
0.963534	-0.329089	0.963524	-0.76015	0.962516	-0.0377009	0.963272	-0.0972347	0.967111	0.0309762
0.969982	-0.331134	0.969749	-0.763441	0.968736	-0.0402338	0.969483	-0.10032	0.973334	0.0313905
0.976216	-0.330749	0.97597	-0.768101	0.974959	-0.045515	0.975942	-0.102341	0.979686	0.0319052
0.982436	-0.329439	0.982178	-0.769577	0.981182	-0.0485097	0.982161	-0.104333	0.98601	0.0313941
0.988657	-0.329294	0.988403	-0.769602	0.987407	-0.0493168	0.988382	-0.108695	0.992239	0.032151
0.994869	-0.329436	0.994625	-0.770992	0.993628	-0.0501304	0.994612	-0.109774	0.998455	0.0338534
1.00111	-0.329885	1.00108	-0.771934	0.999852	-0.0483718	1.00083	-0.109188	1.00468	0.0344554
1.00733	-0.329745	1.0073	-0.770964	1.00607	-0.0454787	1.00705	-0.107683	1.0109	0.0381061
1.01355	-0.328614	1.01353	-0.770209	1.01248	-0.0455879	1.01327	-0.106001	1.01712	0.0425319
1.01999	-0.328213	1.01975	-0.768856	1.01875	-0.0457521	1.0195	-0.105511	1.02335	0.0435502
1.02622	-0.329074	1.02598	-0.767735	1.02498	-0.0448603	1.02594	-0.105541	1.02957	0.0449115
1.03244	-0.328547	1.0322	-0.765363	1.0312	-0.045469	1.03218	-0.103794	1.03602	0.0460568
1.03866	-0.328443	1.03842	-0.761841	1.03742	-0.0456803	1.0384	-0.0989215	1.04224	0.0467839
1.04488	-0.331968	1.04464	-0.76018	1.04365	-0.0442383	1.04463	-0.0936359	1.04846	0.048356
1.05112	-0.336694	1.05086	-0.759865	1.04987	-0.0434818	1.05085	-0.0888868	1.05469	0.0489587
1.05734	-0.339059	1.05731	-0.761623	1.05609	-0.0410485	1.05707	-0.0870321	1.06091	0.0482308
1.06356	-0.340163	1.06353	-0.764378	1.06231	-0.0405438	1.06329	-0.0858956	1.06713	0.0493687
1.06979	-0.342707	1.06975	-0.763037	1.06876	-0.0416569	1.06951	-0.0849881	1.07335	0.0490082
1.07624	-0.346435	1.07598	-0.761642	1.07498	-0.0400901	1.07573	-0.0830798	1.07958	0.0448764
1.08247	-0.346818	1.0822	-0.764172	1.0812	-0.0387248	1.08219	-0.0810551	1.08585	0.0421534
1.0887	-0.34599	1.08844	-0.765588	1.08743	-0.0388742	1.08841	-0.0797374	1.09225	0.0394825
1.09491	-0.347414	1.09466	-0.766178	1.09365	-0.0381492	1.09463	-0.0771422	1.09848	0.0369067
1.10113	-0.348932	1.10088	-0.767916	1.09987	-0.0365566	1.10085	-0.0762357	1.10471	0.0351855
1.10735	-0.346938	1.10731	-0.767649	1.10609	-0.035838	1.10707	-0.077325	1.11092	0.0326403
1.11358	-0.343589	1.11356	-0.767471	1.11232	-0.0345136	1.11328	-0.0785652	1.11715	0.0324101
1.1198	-0.342702	1.11978	-0.765901	1.11865	-0.0345686	1.11951	-0.0786996	1.12337	0.0335688
1.12624	-0.344929	1.12601	-0.762615	1.12499	-0.0376751	1.12573	-0.0784442	1.12959	0.0311524
1.13247	-0.346423	1.13223	-0.763245	1.13122	-0.039649	1.13212	-0.0800968	1.13581	0.0278416
1.13869	-0.345557	1.13845	-0.76492	1.13744	-0.0397497	1.1384	-0.0820059	1.14226	0.0270531
1.14492	-0.347527	1.14467	-0.762706	1.14367	-0.0401837	1.14463	-0.082925	1.14848	0.0266048
1.15114	-0.35017	1.1509	-0.761901	1.14989	-0.0404188	1.15086	-0.0836188	1.1547	0.026513
1.15737	-0.350622	1.15712	-0.761931	1.15611	-0.0401495	1.15708	-0.0862348	1.16093	0.0285867
1.16359	-0.350603	1.16356	-0.760181	1.16233	-0.0387232	1.1633	-0.0888967	1.16715	0.0306507
1.16981	-0.352017	1.16979	-0.760053	1.16856	-0.0375534	1.16952	-0.0898966	1.17337	0.0298613
1.17603	-0.352952	1.17601	-0.759784	1.175	-0.0378765	1.17575	-0.0908384	1.1796	0.0267351
1.18248	-0.353429	1.18223	-0.759902	1.18122	-0.0376833	1.18196	-0.0928686	1.18582	0.0245194
1.18871	-0.351765	1.18845	-0.761551	1.18745	-0.0344188	1.18841	-0.0956765	1.19205	0.0247946
1.19494	-0.348048	1.19467	-0.763727	1.19367	-0.0311412	1.19463	-0.0966729	1.19849	0.0227588
1.20115	-0.345959	1.20089	-0.764405	1.1999	-0.0298088	1.20085	-0.0973089	1.20472	0.019782
1.20737	-0.345126	1.20711	-0.763042	1.20612	-0.027241	1.20708	-0.0986845	1.21094	0.0184838
1.2136	-0.343312	1.21349	-0.761314	1.21234	-0.025539	1.2133	-0.100157	1.21717	0.0176606
1.21982	-0.341734	1.21979	-0.761302	1.21856	-0.0274266	1.21953	-0.100624	1.22338	0.0149223
1.22604	-0.342046	1.22601	-0.762349	1.22482	-0.0291358	1.22575	-0.101595	1.22961	0.011702
1.23244	-0.344184	1.23223	-0.760636	1.23123	-0.0281628	1.23197	-0.102137	1.23584	0.0113291
1.23872	-0.345554	1.23846	-0.758979	1.23746	-0.02716	1.23829	-0.102021	1.24205	0.00916129
1.24494	-0.346058	1.24468	-0.7571	1.24368	-0.0277883	1.24465	-0.102241	1.2485	0.00604594
1.25116	-0.346854	1.2509	-0.756143	1.24991	-0.0294566	1.25088	-0.101586	1.25473	0.00500911
1.25738	-0.349167	1.25713	-0.755258	1.25613	-0.0306718	1.2571	-0.10143	1.26095	0.00536638
1.26361	-0.35057	1.26335	-0.755981	1.26235	-0.0321213	1.26332	-0.101741	1.26717	0.00328869
1.26983	-0.3504	1.26979	-0.758617	1.26858	-0.0349247	1.26954	-0.101466	1.27339	0.00095272
1.27605	-0.352584	1.27601	-0.760268	1.2748	-0.0342097	1.27576	-0.100213	1.2796	0.00085807
1.28227	-0.354907	1.28224	-0.760714	1.28124	-0.0312256	1.28199	-0.0987627	1.28582	0.00072742
1.28873	-0.355223	1.28846	-0.760587	1.28746	-0.0333966	1.28821	-0.0983828	1.29205	6.4492e-05
1.29495	-0.353333	1.29469	-0.763091	1.29369	-0.0361506	1.29465	-0.0996611	1.29827	-0.0016008
1.30117	-0.351407	1.30091	-0.765741	1.29991	-0.0356484	1.30087	-0.10057	1.30472	-0.00156087
1.3074	-0.350784	1.30713	-0.769411	1.30613	-0.0347969	1.3071	-0.100723	1.31095	7.689e-05
1.31362	-0.350353	1.31335	-0.77286	1.31236	-0.0336174	1.31333	-0.100613	1.31718	0.00025141
1.31984	-0.348529	1.31965	-0.773626	1.31858	-0.0343947	1.31955	-0.100047	1.3234	0.00069511
1.32606	-0.347568	1.32603	-0.772293	1.3248	-0.0356394	1.32578	-0.0993007	1.32962	0.00321847
1.33229	-0.347942	1.33226	-0.769275	1.33103	-0.0343565	1.33201	-0.0984675	1.33584	0.00594187
1.3386	-0.346012	1.33848	-0.76754	1.33748	-0.0355392	1.33823	-0.0965585	1.34206	0.006154
1.34496	-0.345663	1.3447	-0.769052	1.34371	-0.0370332	1.34448	-0.0955567	1.34829	0.00534886
1.35118	-0.346363	1.35092	-0.771486	1.34993	-0.034813	1.3509	-0.0945478	1.35473	0.00583392
1.3574	-0.345219	1.35715	-0.771295	1.35615	-0.035376	1.35713	-0.0923114	1.36095	0.00848567
1.36362	-0.344425	1.36337	-0.769643	1.36237	-0.0377107	1.36335	-0.0904424	1.36718	0.0096693
1.36985	-0.342566	1.36959	-0.765955	1.3686	-0.0384817	1.36958	-0.0914781	1.3734	0.00858885
1.37607	-0.340596	1.37604	-0.763002	1.37482	-0.0391425	1.3758	-0.0936954	1.37962	0.00953001
1.38229	-0.340221	1.38226	-0.763098	1.38104	-0.037626	1.38202	-0.0944545	1.38586	0.010991
1.38851	-0.340324	1.38848	-0.763096	1.38748	-0.0354464	1.38824	-0.0950184	1.39208	0.0109143
1.39497	-0.339496	1.3947	-0.764646	1.39371	-0.0358452	1.39446	-0.0919087	1.3983	0.0103385
1.4012	-0.337754	1.40093	-0.762787	1.39993	-0.0391717	1.40091	-0.090287	1.40452	0.0132109
1.40742	-0.334378	1.40716	-0.75835	1.40616	-0.0412447	1.40713	-0.0887914	1.41098	0.0157015
1.41364	-0.334015	1.41338	-0.754399	1.41238	-0.0405116	1.41335	-0.0863664	1.41721	0.0134134
1.41986	-0.335305	1.41961	-0.752627	1.4186	-0.038575	1.41958	-0.0842665	1.42343	0.0120762
1.42609	-0.335047	1.42585	-0.752031	1.42482	-0.0377185	1.4258	-0.0839125	1.42965	0.0153808
1.43231	-0.335438	1.43228	-0.751889	1.43104	-0.03931	1.43202	-0.0819172	1.43588	0.0195634
1.43853	-0.33554	1.43851	-0.750067	1.43727	-0.0422017	1.43825	-0.0788141	1.4421	0.0211465
1.44478	-0.335335	1.44473	-0.748063	1.44372	-0.0431116	1.44447	-0.0771729	1.44832	0.0206245
1.4512	-0.33536	1.45096	-0.746952	1.44995	-0.0426269	1.4507	-0.0768944	1.45454	0.0210537
1.45742	-0.335994	1.45717	-0.744053	1.45617	-0.0424033	1.45715	-0.0806092	1.46097	0.0235574
1.46364	-0.337567	1.4634	-0.744006	1.46239	-0.0397031	1.46337	-0.0839475	1.46721	0.0232011
1.46987	-0.337523	1.46962	-0.747564	1.46861	-0.0386283	1.46959	-0.0863267	1.47343	0.0237504
1.47608	-0.334552	1.47584	-0.751034	1.47484	-0.0399744	1.47582	-0.087956	1.47966	0.0281376
1.4823	-0.331259	1.48229	-0.752367	1.48106	-0.0406741	1.48205	-0.0893947	1.48588	0.0305298
1.48852	-0.329885	1.48851	-0.752248	1.48728	-0.0411715	1.48826	-0.0891319	1.4921	0.0299528
1.49474	-0.328802	1.49474	-0.751077	1.49373	-0.0404978	1.49449	-0.0886776	1.49832	0.0292333
1.5012	-0.327896	1.50096	-0.75253	1.49995	-0.038577	1.50071	-0.0887438	1.50455	0.0297586
1.50742	-0.327344	1.50718	-0.755384	1.50617	-0.0387012	1.50715	-0.0897366	1.51077	0.0325396
1.51365	-0.326231	1.51341	-0.757541	1.51239	-0.041213	1.51338	-0.0899816	1.51722	0.0350858
1.51987	-0.324241	1.51963	-0.761491	1.51862	-0.0440621	1.5196	-0.0882844	1.52345	0.0349014
1.52609	-0.321551	1.52585	-0.763293	1.52483	-0.044573	1.52582	-0.0872214	1.52967	0.0360327
1.53231	-0.320409	1.53207	-0.761276	1.53105	-0.0430145	1.53204	-0.0885556	1.53589	0.0378482
1.53854	-0.319525	1.53853	-0.758453	1.53728	-0.0403392	1.53827	-0.0905721	1.54212	0.0382472
1.54476	-0.319585	1.54475	-0.757231	1.54349	-0.0384991	1.54449	-0.0926262	1.54834	0.0390286
1.55098	-0.320765	1.55098	-0.756572	1.54995	-0.0378289	1.55071	-0.0944083	1.55456	0.0417782
1.55743	-0.322504	1.5572	-0.757937	1.55617	-0.0376626	1.55694	-0.0948656	1.56078	0.044468
1.56365	-0.326334	1.56342	-0.758111	1.5624	-0.0380813	1.56339	-0.096195	1.56716	0.0454805
1.56987	-0.327062	1.56965	-0.757008	1.56862	-0.0399017	1.56961	-0.0972318	1.57345	0.0462378
1.5761	-0.325167	1.57586	-0.756889	1.57484	-0.0418007	1.57584	-0.0961705	1.57967	0.0479832
1.58233	-0.324575	1.58208	-0.755689	1.58106	-0.0400154	1.58206	-0.0966379	1.5859	0.0500771
1.58856	-0.325018	1.58853	-0.756366	1.58729	-0.0393019	1.58828	-0.0950009	1.59212	0.0507296
1.59478	-0.326918	1.59476	-0.756309	1.59351	-0.0410313	1.59451	-0.0920379	1.59834	0.0502316
1.601	-0.329142	1.60098	-0.757367	1.59993	-0.0440494	1.60072	-0.091759	1.60457	0.0510225
1.60745	-0.330088	1.6072	-0.757928	1.60618	-0.0459582	1.60695	-0.0920725	1.61079	0.0514273
1.61367	-0.329762	1.61343	-0.758934	1.6124	-0.0472612	1.61339	-0.0934762	1.61701	0.0501704
1.6199	-0.328381	1.61965	-0.759867	1.61863	-0.0496209	1.61962	-0.0961161	1.62347	0.0494118
1.62613	-0.324616	1.62587	-0.759896	1.62485	-0.0511199	1.62584	-0.0979755	1.62969	0.0497274
1.63235	-0.323527	1.63209	-0.75998	1.63107	-0.0508582	1.63206	-0.0973365	1.63592	0.0500966
1.63857	-0.325424	1.63832	-0.759042	1.6373	-0.0481229	1.63829	-0.0979329	1.64214	0.049363
1.6448	-0.326263	1.64477	-0.758996	1.64351	-0.0475985	1.6445	-0.0995386	1.64836	0.0479993
1.65102	-0.327581	1.65099	-0.759271	1.64974	-0.0477322	1.65072	-0.102749	1.65458	0.0492462
1.65723	-0.328035	1.65722	-0.760567	1.65619	-0.0457703	1.65694	-0.104016	1.6608	0.0523245
1.66369	-0.329018	1.66344	-0.761323	1.66242	-0.0484679	1.66316	-0.102828	1.66702	0.0530459
1.6699	-0.331155	1.66966	-0.7626	1.66865	-0.0515422	1.66962	-0.101537	1.67332	0.0533984
1.67613	-0.332208	1.67588	-0.763767	1.67486	-0.0498786	1.67584	-0.0999646	1.6797	0.0534155
1.68235	-0.333982	1.68211	-0.763414	1.68109	-0.0467519	1.68207	-0.098022	1.68592	0.0530281
1.68858	-0.337869	1.68833	-0.761323	1.68731	-0.0437509	1.68829	-0.0947444	1.69214	0.0511479
1.69479	-0.340151	1.69477	-0.75936	1.69353	-0.0432875	1.69451	-0.0928054	1.69837	0.0494732
1.701	-0.340201	1.701	-0.758954	1.69975	-0.0462939	1.70073	-0.0925209	1.70459	0.0495064
1.70723	-0.342152	1.70722	-0.758681	1.70612	-0.0486255	1.70696	-0.0919529	1.71081	0.050702
1.71368	-0.344396	1.71345	-0.758361	1.71242	-0.0507092	1.71318	-0.0913984	1.71703	0.0496249
1.7199	-0.344673	1.71967	-0.757955	1.71864	-0.051564	1.71959	-0.0920031	1.72325	0.0475346
1.72614	-0.343559	1.72589	-0.758213	1.72487	-0.0473563	1.72585	-0.0919368	1.72971	0.0477597
1.73236	-0.34356	1.73211	-0.758838	1.73109	-0.0446783	1.73207	-0.0913516	1.73594	0.047681
1.73858	-0.344792	1.73833	-0.75854	1.73733	-0.0463014	1.73829	-0.0896215	1.74215	0.0474452
1.7448	-0.345426	1.74456	-0.75539	1.74355	-0.0482539	1.74452	-0.0891948	1.74838	0.0450193
1.75102	-0.343009	1.75101	-0.753965	1.74977	-0.050631	1.75075	-0.0917692	1.7546	0.0440569
1.75724	-0.339806	1.75724	-0.752882	1.75599	-0.0514252	1.75697	-0.0938446	1.76082	0.0431925
1.76346	-0.339863	1.76346	-0.75017	1.76245	-0.048828	1.76319	-0.0942275	1.76705	0.041147
1.76991	-0.339202	1.76969	-0.747129	1.76868	-0.0465798	1.76942	-0.0924292	1.77327	0.0381216
1.77614	-0.338181	1.77591	-0.745125	1.7749	-0.04787	1.77587	-0.0901519	1.77951	0.0361611
1.78236	-0.339275	1.78213	-0.74362	1.78112	-0.0518401	1.7821	-0.0888737	1.78594	0.035292
1.78858	-0.339587	1.78835	-0.741447	1.78734	-0.0535762	1.78833	-0.0884777	1.79216	0.0343009
1.79481	-0.338409	1.79457	-0.738709	1.79356	-0.0537967	1.79455	-0.0899183	1.79838	0.033667
1.80103	-0.338082	1.80097	-0.735177	1.79979	-0.055738	1.80077	-0.0920523	1.80461	0.0324038
1.80725	-0.337999	1.80724	-0.735078	1.80601	-0.0570717	1.80699	-0.0921005	1.81082	0.0344774
1.81347	-0.340046	1.81346	-0.734709	1.8123	-0.0566258	1.81322	-0.0898042	1.81704	0.0389147
1.8199	-0.343995	1.81969	-0.73403	1.81868	-0.055717	1.81944	-0.0883845	1.82326	0.0424933
1.82614	-0.346167	1.82591	-0.735321	1.8249	-0.0563533	1.82579	-0.0876246	1.82948	0.0463536
1.83238	-0.344284	1.83214	-0.736443	1.83112	-0.0587729	1.8321	-0.0886779	1.83594	0.0494757
1.8386	-0.338489	1.83836	-0.736135	1.83735	-0.0590175	1.83832	-0.0910427	1.84216	0.0502591
1.84482	-0.335715	1.84457	-0.737273	1.84357	-0.0555825	1.84455	-0.092652	1.84838	0.0487374
1.85104	-0.335957	1.8508	-0.739685	1.84979	-0.0536259	1.85077	-0.0920019	1.85461	0.0468168
1.85727	-0.336673	1.85725	-0.741531	1.85602	-0.0534775	1.85698	-0.090188	1.86083	0.0466387
1.86349	-0.336395	1.86348	-0.744899	1.86223	-0.0517159	1.8632	-0.0903338	1.86706	0.047806
1.86971	-0.334305	1.86971	-0.749528	1.86869	-0.0480605	1.86942	-0.0904008	1.87328	0.0484771
1.87616	-0.3315	1.87592	-0.753645	1.87491	-0.0455869	1.87565	-0.0895857	1.8795	0.0463245
1.88238	-0.330928	1.88215	-0.756422	1.88114	-0.0419002	1.88211	-0.088672	1.88571	0.0440096
1.8886	-0.331256	1.88837	-0.75792	1.88736	-0.0386031	1.88833	-0.0875453	1.89217	0.0420767
1.89483	-0.334642	1.89459	-0.760264	1.89358	-0.0359629	1.89455	-0.0882254	1.89839	0.041753
1.90105	-0.341181	1.90081	-0.763449	1.8998	-0.033915	1.90077	-0.0888766	1.90461	0.0417628
1.90728	-0.344272	1.90715	-0.765014	1.90603	-0.0351775	1.907	-0.0893637	1.91083	0.0428524
1.91351	-0.345149	1.91348	-0.766623	1.91225	-0.0373206	1.91322	-0.0918224	1.91707	0.0442636
1.91973	-0.345703	1.91971	-0.769179	1.91849	-0.038083	1.91944	-0.091717	1.9233	0.0438839
1.9261	-0.345215	1.92593	-0.769421	1.92492	-0.0360879	1.92566	-0.0903585	1.92952	0.0443052
1.9324	-0.34623	1.93215	-0.768109	1.93114	-0.0361525	1.93194	-0.0917041	1.93574	0.0446128
1.93863	-0.347739	1.93836	-0.767107	1.93737	-0.0371569	1.93833	-0.0930715	1.94219	0.0436361
1.94485	-0.346978	1.94459	-0.766138	1.94359	-0.0392594	1.94455	-0.0926978	1.94842	0.0429527
1.95107	-0.344677	1.95081	-0.763855	1.94981	-0.040837	1.95078	-0.0920237	1.95464	0.0424568
1.9573	-0.34291	1.95703	-0.761702	1.95603	-0.0409233	1.957	-0.0890488	1.96087	0.041625
1.96352	-0.341902	1.96349	-0.759593	1.96226	-0.0395827	1.96324	-0.0866646	1.96709	0.0417404
1.96974	-0.340444	1.96971	-0.756324	1.96848	-0.0376975	1.96946	-0.0848513	1.97331	0.0430569
1.97597	-0.339288	1.97594	-0.75175	1.97493	-0.0361891	1.97568	-0.0848171	1.97954	0.0452697
1.98242	-0.33741	1.98215	-0.749269	1.98116	-0.035733	1.9819	-0.0870448	1.98575	0.0458218
1.98863	-0.33633	1.98838	-0.749721	1.98739	-0.0381457	1.98836	-0.0847674	1.99198	0.0446803
1.99486	-0.333816	1.9946	-0.747823	1.99361	-0.0407234	1.99459	-0.0807782	1.99842	0.0432674
2.00108	-0.330407	2.00082	-0.745594	1.99983	-0.0426657	2.00081	-0.079229	2.00464	0.0434173
2.0073	-0.329794	2.00705	-0.743687	2.00605	-0.0449858	2.00703	-0.0798084	2.01087	0.0461988
2.01353	-0.330477	2.0133	-0.742693	2.01227	-0.0463051	2.01325	-0.0811083	2.01709	0.0475333
2.01975	-0.330011	2.01971	-0.740685	2.01849	-0.0459446	2.01947	-0.0833865	2.02331	0.0458229
2.02597	-0.329277	2.02593	-0.739355	2.02471	-0.046132	2.02569	-0.0846442	2.02952	0.0438643
2.03226	-0.329717	2.03216	-0.740201	2.03116	-0.0462946	2.03192	-0.085581	2.03575	0.0413824
2.03865	-0.330292	2.03838	-0.740325	2.03738	-0.0459081	2.03815	-0.0848284	2.04197	0.0382971
2.04487	-0.331727	2.0446	-0.737371	2.04361	-0.0443436	2.04459	-0.0819924	2.04842	0.036988
2.0511	-0.332412	2.05083	-0.733869	2.04983	-0.0428678	2.05081	-0.0830367	2.05464	0.0362203
2.05731	-0.334296	2.05705	-0.732933	2.05604	-0.0414681	2.05703	-0.0851454	2.06087	0.0355912
2.06354	-0.33576	2.06327	-0.734133	2.06227	-0.0419773	2.06326	-0.0858141	2.06709	0.034944
2.06976	-0.334974	2.06973	-0.735218	2.06848	-0.0417846	2.06948	-0.0862301	2.07332	0.0314933
2.07598	-0.335048	2.07594	-0.735482	2.07471	-0.040051	2.0757	-0.0879342	2.07954	0.0281531
2.08221	-0.334995	2.08217	-0.73589	2.08116	-0.040783	2.08192	-0.0913512	2.08576	0.0274001
2.08865	-0.332769	2.0884	-0.734085	2.08739	-0.0426043	2.08814	-0.0922514	2.09199	0.0258182
2.09487	-0.329311	2.09462	-0.731636	2.09361	-0.0431245	2.0946	-0.0913116	2.0982	0.0259935
2.1011	-0.325546	2.10084	-0.731184	2.09983	-0.0429418	2.10082	-0.0907221	2.10466	0.0286437
2.10732	-0.322877	2.10706	-0.732451	2.10606	-0.0444493	2.10705	-0.0922811	2.11087	0.0297676
2.11355	-0.321783	2.11329	-0.73398	2.11227	-0.0463662	2.11327	-0.0925093	2.11709	0.0301061
2.11977	-0.322316	2.11951	-0.734371	2.1185	-0.0468082	2.11949	-0.0912328	2.12332	0.0304012
2.12599	-0.323405	2.12596	-0.732554	2.12472	-0.0449654	2.12572	-0.0903615	2.12955	0.0304722
2.13221	-0.323947	2.13217	-0.729466	2.13094	-0.0404614	2.13194	-0.0899777	2.13578	0.0288534
2.13845	-0.32438	2.1384	-0.727847	2.13739	-0.0390788	2.13816	-0.0889441	2.142	0.0281238
2.14489	-0.327738	2.14463	-0.728101	2.14361	-0.0409933	2.14438	-0.085753	2.14823	0.0283791
2.15112	-0.331015	2.15086	-0.729124	2.14984	-0.0404025	2.15083	-0.0847635	2.15463	0.0282374
2.15734	-0.332099	2.15708	-0.728861	2.15606	-0.0386037	2.15705	-0.0841004	2.1609	0.0240149
2.16356	-0.333293	2.1633	-0.7292	2.16228	-0.0375934	2.16327	-0.0822908	2.16713	0.0190744
2.16978	-0.333226	2.16953	-0.729628	2.16852	-0.0348431	2.1695	-0.0812069	2.17335	0.0172829
2.17601	-0.335518	2.17599	-0.728428	2.17474	-0.033105	2.17573	-0.0818059	2.17958	0.0145387
2.18223	-0.337495	2.1822	-0.727865	2.18096	-0.0335928	2.18194	-0.0826533	2.1858	0.0110816
2.18844	-0.338865	2.18843	-0.727669	2.18742	-0.0329803	2.18817	-0.083326	2.19201	0.0109791
2.19489	-0.340498	2.19465	-0.728774	2.19364	-0.0351057	2.19439	-0.0845205	2.19824	0.0129922
2.20112	-0.34	2.20088	-0.727073	2.19987	-0.0383181	2.20085	-0.0848495	2.20446	0.0129976
2.20734	-0.336531	2.2071	-0.724843	2.20609	-0.0375146	2.20707	-0.0850455	2.21091	0.0125601
2.21357	-0.332875	2.21332	-0.72537	2.21231	-0.0373962	2.2133	-0.084106	2.21713	0.0142695
2.21979	-0.332666	2.21954	-0.725886	2.21854	-0.0393661	2.21952	-0.0834697	2.22335	0.0174363
2.22599	-0.333784	2.22576	-0.724236	2.22476	-0.0414791	2.22574	-0.0819227	2.22958	0.0178289
2.23222	-0.335338	2.23221	-0.722515	2.23098	-0.0435684	2.23196	-0.0786019	2.2358	0.0144846
2.23844	-0.334119	2.23843	-0.722618	2.2372	-0.0436853	2.23818	-0.0783097	2.24202	0.0114978
2.24467	-0.331211	2.24466	-0.722981	2.24365	-0.0425798	2.2444	-0.0785213	2.24825	0.0128843
2.25112	-0.328518	2.25088	-0.72315	2.24987	-0.0427774	2.25063	-0.0784875	2.25446	0.012066
2.25734	-0.326015	2.2571	-0.723405	2.25609	-0.0446524	2.25707	-0.0777289	2.2608	0.00947434
2.26356	-0.325203	2.26332	-0.726258	2.26232	-0.044615	2.2633	-0.0779035	2.26714	0.00876832
2.26979	-0.325766	2.26955	-0.729504	2.26854	-0.0442025	2.26952	-0.0774916	2.27337	0.00870806
2.27601	-0.327204	2.27577	-0.729936	2.27475	-0.0432831	2.27574	-0.0767055	2.2796	0.00838131
2.28224	-0.326049	2.28222	-0.730027	2.28097	-0.0402582	2.28196	-0.0783915	2.28582	0.0107399
2.28845	-0.324582	2.28845	-0.731092	2.28719	-0.037215	2.28819	-0.0833419	2.29204	0.0130494
2.29468	-0.323579	2.29468	-0.731213	2.29361	-0.0343121	2.29441	-0.0891774	2.29826	0.0162239
2.30112	-0.322205	2.3009	-0.73074	2.29987	-0.031954	2.30063	-0.0917823	2.30448	0.0205376
2.30735	-0.321396	2.30712	-0.73049	2.3061	-0.0301626	2.30707	-0.092414	2.3107	0.0210674
2.31357	-0.323594	2.31335	-0.731757	2.31232	-0.0285183	2.3133	-0.0928599	2.31715	0.0214799
2.31979	-0.326295	2.31956	-0.733399	2.31855	-0.0253701	2.31954	-0.0936692	2.32337	0.0235428
2.32601	-0.326163	2.32578	-0.73371	2.32476	-0.0230621	2.32575	-0.0935578	2.32959	0.0308331
2.33225	-0.325579	2.332	-0.732956	2.33098	-0.021562	2.33198	-0.0938296	2.33582	0.0366165
2.33847	-0.326847	2.33845	-0.733775	2.33721	-0.0224218	2.3382	-0.0957645	2.34204	0.0374916
2.3447	-0.329576	2.34468	-0.735624	2.34343	-0.0259483	2.34442	-0.0965462	2.34827	0.0360948
2.35092	-0.331147	2.3509	-0.737435	2.34988	-0.0304756	2.35065	-0.0955687	2.35449	0.0352039
2.35737	-0.330843	2.35712	-0.739576	2.3561	-0.0339689	2.35687	-0.0945045	2.36071	0.0353529
2.3636	-0.329773	2.36335	-0.742069	2.36232	-0.0361243	2.36332	-0.0927938	2.36698	0.0356854
2.36982	-0.331389	2.36957	-0.743963	2.36855	-0.0372844	2.36954	-0.0920399	2.37339	0.0358925
2.37604	-0.33115	2.37579	-0.744079	2.37477	-0.0381033	2.37576	-0.0913671	2.37961	0.0349138
2.38227	-0.328874	2.38201	-0.743512	2.381	-0.0418495	2.38198	-0.0901601	2.38584	0.0365093
2.3885	-0.3292	2.38844	-0.744044	2.38723	-0.0448962	2.38821	-0.0902387	2.39206	0.033436
2.39471	-0.331029	2.39469	-0.745213	2.39345	-0.0458211	2.39443	-0.0904645	2.39828	0.0310888
2.40093	-0.331633	2.40092	-0.744833	2.39979	-0.0449982	2.40065	-0.0897396	2.4045	0.0326486
2.40737	-0.331691	2.40714	-0.742549	2.40613	-0.0426757	2.40687	-0.088913	2.41072	0.0334701
2.4136	-0.332762	2.41336	-0.741491	2.41235	-0.0403035	2.41327	-0.0886716	2.41695	0.0346979
2.41983	-0.335853	2.41958	-0.742415	2.41858	-0.0402495	2.41955	-0.0877795	2.42339	0.0358661
2.42605	-0.338677	2.4258	-0.74173	2.4248	-0.0410976	2.42577	-0.0868437	2.42961	0.0373784
2.43227	-0.338068	2.43203	-0.740504	2.43102	-0.0427061	2.432	-0.0892491	2.43584	0.0393528
2.43848	-0.337288	2.43825	-0.739334	2.43724	-0.0435637	2.43822	-0.0931137	2.44206	0.0405304
2.4447	-0.33829	2.4447	-0.738402	2.44347	-0.0411706	2.44445	-0.0961408	2.44828	0.0385028
2.45092	-0.338299	2.45092	-0.737155	2.44969	-0.0389644	2.45067	-0.097751	2.4545	0.0355401
2.45714	-0.336748	2.45714	-0.735213	2.45613	-0.0389166	2.45689	-0.0985176	2.46073	0.0323802
2.4636	-0.336883	2.46337	-0.735637	2.46235	-0.0412505	2.46311	-0.100477	2.46695	0.030272
2.46983	-0.337594	2.46959	-0.737981	2.46858	-0.0440445	2.46956	-0.103485	2.47318	0.0291842
2.47605	-0.337273	2.4758	-0.73914	2.4748	-0.0447448	2.47578	-0.10481	2.47963	0.028329
2.48227	-0.335971	2.48202	-0.738022	2.48103	-0.0440033	2.482	-0.105229	2.48585	0.0274886
2.4885	-0.335796	2.48824	-0.738176	2.48725	-0.0430449	2.48823	-0.106038	2.49208	0.0261015
2.49472	-0.336131	2.49462	-0.73988	2.49347	-0.0413206	2.49445	-0.103609	2.4983	0.0257295
2.50094	-0.335456	2.50092	-0.742191	2.49969	-0.0402424	2.50067	-0.100336	2.50453	0.0272967
2.50716	-0.332735	2.50714	-0.744082	2.50596	-0.0410467	2.50689	-0.0980746	2.51075	0.0270711
2.51356	-0.330863	2.51337	-0.746175	2.51237	-0.0417978	2.51312	-0.0940664	2.51697	0.0263082
2.51983	-0.333797	2.51959	-0.747144	2.5186	-0.0423432	2.51944	-0.0913192	2.52319	0.0245092
2.52606	-0.334342	2.52581	-0.746133	2.52482	-0.0410494	2.52579	-0.0908709	2.52964	0.0219026
2.53228	-0.331298	2.53203	-0.745675	2.53104	-0.041331	2.53202	-0.0890051	2.53586	0.0219533
2.5385	-0.329293	2.53826	-0.744627	2.53726	-0.0418625	2.53824	-0.0880582	2.54208	0.0218018
2.54472	-0.328434	2.54448	-0.742041	2.54348	-0.0408964	2.54447	-0.0890037	2.54831	0.0215245
2.55095	-0.328009	2.55093	-0.740547	2.54971	-0.0417023	2.55069	-0.0905457	2.55452	0.0216507
2.55717	-0.328148	2.55715	-0.740089	2.55592	-0.0445859	2.55691	-0.0925112	2.56075	0.0206369
2.56339	-0.329664	2.56337	-0.740075	2.56238	-0.0477712	2.56313	-0.0941541	2.56697	0.0173491
2.56984	-0.333414	2.5696	-0.741086	2.56859	-0.0493242	2.56935	-0.0925036	2.57319	0.0153604
2.57607	-0.335293	2.57582	-0.74236	2.57482	-0.0496104	2.5758	-0.091996	2.57942	0.0136376
2.5823	-0.332065	2.58206	-0.744758	2.58104	-0.0496269	2.58202	-0.0951638	2.58587	0.0127999
2.58852	-0.331189	2.58827	-0.74467	2.58727	-0.0495319	2.58824	-0.095202	2.5921	0.0116742
2.59474	-0.334288	2.5945	-0.744042	2.59349	-0.0485916	2.59447	-0.0922994	2.59832	0.00793511
2.60096	-0.33736	2.6008	-0.744739	2.59971	-0.04927	2.60069	-0.0905137	2.60455	0.00627166
2.60718	-0.338314	2.60717	-0.746525	2.60594	-0.0517013	2.6069	-0.0904355	2.61077	0.00485426
2.61341	-0.337438	2.61341	-0.74629	2.61217	-0.0526329	2.61312	-0.0899116	2.61699	0.00292212
2.61973	-0.337005	2.61962	-0.743736	2.61861	-0.0505066	2.61935	-0.0889504	2.62321	0.00172961
2.62608	-0.335817	2.62585	-0.739545	2.62484	-0.0471991	2.6256	-0.0868624	2.62943	0.00304151
2.63229	-0.333575	2.63207	-0.736297	2.63106	-0.0470742	2.63202	-0.0872612	2.63588	0.00433815
2.63852	-0.333269	2.63829	-0.733713	2.63728	-0.048901	2.63825	-0.0895588	2.6421	0.005602
2.64474	-0.333227	2.64451	-0.731504	2.64351	-0.050495	2.64447	-0.0883246	2.64832	0.00682163
2.65098	-0.331909	2.65073	-0.731891	2.64973	-0.0517986	2.65069	-0.0877658	2.65455	0.00821447
2.6572	-0.331156	2.65718	-0.730889	2.65595	-0.0516273	2.65692	-0.0905427	2.66077	0.012889
2.66343	-0.329636	2.6634	-0.728989	2.66217	-0.0512989	2.66314	-0.0955352	2.667	0.0159125
2.66964	-0.328852	2.66963	-0.726815	2.66862	-0.0523187	2.66936	-0.0975491	2.67321	0.0154554
2.6761	-0.331011	2.67585	-0.726043	2.67484	-0.053274	2.67558	-0.0967437	2.67944	0.0158445
2.68233	-0.3339	2.68208	-0.727253	2.68106	-0.0559129	2.68203	-0.096254	2.68566	0.0166585
2.68855	-0.332153	2.68828	-0.72899	2.68729	-0.0587626	2.68825	-0.0968786	2.69211	0.0165858
2.69478	-0.329066	2.6945	-0.728978	2.69351	-0.0577551	2.69448	-0.0974437	2.69834	0.017864
2.701	-0.328733	2.70073	-0.72813	2.69973	-0.056807	2.7007	-0.0964156	2.70456	0.0186166
2.70722	-0.328737	2.70697	-0.726839	2.70596	-0.0565465	2.70692	-0.0952876	2.71079	0.0186397
2.71344	-0.330269	2.7134	-0.724438	2.71218	-0.0537226	2.71316	-0.0939814	2.71701	0.0210753
2.71966	-0.33082	2.71963	-0.723231	2.7184	-0.0521925	2.71938	-0.0918858	2.72323	0.0209802
2.72592	-0.330623	2.72585	-0.72312	2.72485	-0.0531259	2.7256	-0.0869117	2.72945	0.0198391
2.73233	-0.330458	2.73207	-0.723818	2.73108	-0.0528329	2.73183	-0.084427	2.73568	0.0221493
2.73855	-0.328323	2.73829	-0.724557	2.7373	-0.0529386	2.73828	-0.0852713	2.7421	0.0232801
2.74477	-0.325251	2.74452	-0.724473	2.74353	-0.0522943	2.7445	-0.0868369	2.74834	0.0241946
2.751	-0.326729	2.75074	-0.725257	2.74975	-0.051644	2.75073	-0.0889818	2.75456	0.0272207
2.75722	-0.330542	2.75696	-0.725628	2.75597	-0.0516058	2.75695	-0.092607	2.76079	0.0290928
2.76344	-0.331906	2.76341	-0.725418	2.76219	-0.0504498	2.76317	-0.0946683	2.76701	0.0313771
2.76966	-0.334301	2.76963	-0.724775	2.76841	-0.0469194	2.7694	-0.0951853	2.77322	0.0342048
2.77589	-0.334833	2.77586	-0.724962	2.77486	-0.0456145	2.77562	-0.0953177	2.77944	0.0344754
2.78234	-0.33255	2.78208	-0.725189	2.78109	-0.046775	2.78184	-0.0958701	2.78567	0.0336465
2.78856	-0.331729	2.7883	-0.724552	2.78731	-0.0448458	2.78828	-0.0961466	2.79189	0.0334957
2.7948	-0.33263	2.79453	-0.725249	2.79353	-0.0412883	2.79451	-0.0952096	2.79834	0.0356141
2.80102	-0.335361	2.80075	-0.725167	2.79975	-0.0377221	2.80073	-0.0951372	2.80457	0.0386245
2.80724	-0.339232	2.80697	-0.724128	2.80596	-0.0357408	2.80695	-0.0929072	2.81079	0.0408989
2.81346	-0.343145	2.81319	-0.722305	2.81218	-0.034445	2.81317	-0.0871264	2.81702	0.0394285
2.81968	-0.346965	2.81965	-0.720888	2.81841	-0.0328203	2.8194	-0.082529	2.82324	0.0360782
2.8259	-0.348522	2.82587	-0.719545	2.82463	-0.0324389	2.82562	-0.08208	2.82946	0.0350351
2.83213	-0.347885	2.8321	-0.718278	2.83108	-0.0347056	2.83184	-0.0816829	2.83568	0.0359058
2.83858	-0.347474	2.83832	-0.71907	2.83731	-0.0358285	2.83807	-0.0809694	2.8419	0.0362617
2.84479	-0.349698	2.84454	-0.720523	2.84353	-0.0342385	2.84452	-0.0815057	2.84827	0.0365481
2.85102	-0.347669	2.85076	-0.722514	2.84975	-0.0369635	2.85074	-0.0823767	2.85458	0.0356994
2.85724	-0.345238	2.85698	-0.722769	2.85597	-0.0404122	2.85697	-0.0805927	2.86079	0.0324777
2.86346	-0.344611	2.8632	-0.721372	2.8622	-0.0403812	2.86319	-0.0776852	2.86702	0.0300757
2.86969	-0.34146	2.86965	-0.720796	2.86843	-0.0397164	2.86942	-0.0765326	2.87324	0.0272126
2.87591	-0.336518	2.87588	-0.720816	2.87464	-0.0396383	2.87564	-0.0782871	2.87948	0.0236703
2.88213	-0.332716	2.8821	-0.719974	2.88107	-0.0394425	2.88186	-0.0781996	2.8857	0.0229222
2.88858	-0.332068	2.88832	-0.718545	2.88731	-0.0375559	2.88809	-0.0755424	2.89192	0.0211996
2.89481	-0.330521	2.89455	-0.717914	2.89353	-0.0357925	2.89452	-0.0736895	2.89814	0.0185704
2.90103	-0.328457	2.90078	-0.715614	2.89975	-0.0359959	2.90075	-0.072975	2.9046	0.0173294
2.90725	-0.325982	2.907	-0.715949	2.90598	-0.0374917	2.90697	-0.0712883	2.91083	0.0181506
2.91348	-0.327258	2.91322	-0.716259	2.91221	-0.0351394	2.9132	-0.0663149	2.91705	0.0210497
2.9197	-0.328327	2.91945	-0.716189	2.91844	-0.0361789	2.91942	-0.0636643	2.92327	0.0201037
2.92593	-0.32662	2.9259	-0.717995	2.92466	-0.0399914	2.92564	-0.0646406	2.92949	0.0175165
2.93214	-0.326645	2.93213	-0.719719	2.93088	-0.0424592	2.93186	-0.0654592	2.93571	0.0186635
2.93837	-0.327366	2.93835	-0.721026	2.93734	-0.045399	2.93808	-0.0670306	2.94194	0.022124
2.94482	-0.325723	2.94458	-0.723418	2.94357	-0.0497969	2.94431	-0.0670459	2.94816	0.0266152
2.95104	-0.32325	2.95079	-0.726152	2.94979	-0.05371	2.95076	-0.0655158	2.95444	0.0295702
2.95726	-0.322475	2.95702	-0.727642	2.95601	-0.0562274	2.95699	-0.0649734	2.96083	0.0297795
2.96349	-0.321787	2.96324	-0.728783	2.96223	-0.0595177	2.96322	-0.0643051	2.96705	0.0304277
2.96971	-0.321806	2.96946	-0.72669	2.96846	-0.0620884	2.96943	-0.0637789	2.97328	0.030444
2.97592	-0.324225	2.9759	-0.72324	2.97467	-0.0625964	2.97565	-0.0664129	2.9795	0.027479
2.98214	-0.325798	2.98213	-0.720366	2.9809	-0.0602587	2.98188	-0.0718696	2.98572	0.0275399
2.98836	-0.325711	2.98835	-0.719572	2.98728	-0.0574743	2.9881	-0.0739313	2.99195	0.0286644
2.99481	-0.325318	2.99458	-0.718761	2.99357	-0.0561035	2.99432	-0.0759708	2.99816	0.026372
3.00103	-0.326785	3.0008	-0.718309	2.99979	-0.054496	3.00074	-0.0766631	3.00439	0.0239421
3.00726	-0.327684	3.00702	-0.717797	3.00601	-0.0534596	3.00699	-0.0772796	3.01084	0.0207174
3.01349	-0.326746	3.01325	-0.717804	3.01224	-0.0552954	3.01321	-0.0794269	3.01708	0.0209006
3.01971	-0.327546	3.01947	-0.718687	3.01845	-0.0580483	3.01944	-0.0803717	3.02329	0.0222775
3.02593	-0.329719	3.02569	-0.719754	3.02467	-0.0598691	3.02566	-0.0810191	3.02951	0.0207084
3.03215	-0.331552	3.03214	-0.721823	3.03089	-0.05913	3.03188	-0.0813814	3.03573	0.0183868
3.03838	-0.330852	3.03837	-0.725057	3.03711	-0.0595885	3.0381	-0.0814416	3.04196	0.0184907
3.04459	-0.329514	3.0446	-0.727061	3.04357	-0.0610378	3.04433	-0.0787308	3.04818	0.0192128
3.05105	-0.329736	3.05082	-0.726632	3.04979	-0.0632381	3.05055	-0.0755252	3.0544	0.0194354
3.05726	-0.33029	3.05704	-0.723712	3.05602	-0.0646238	3.05701	-0.0718072	3.06064	0.0206805
3.06349	-0.330868	3.06326	-0.721215	3.06224	-0.065582	3.06323	-0.0669336	3.06707	0.0219454
3.06971	-0.335503	3.06948	-0.721167	3.06846	-0.0650419	3.06946	-0.0649146	3.07329	0.0235191
3.07593	-0.339804	3.0757	-0.721048	3.07468	-0.0628338	3.07568	-0.0661856	3.07951	0.0222096
3.08217	-0.340254	3.0821	-0.720299	3.08091	-0.0606144	3.0819	-0.0682737	3.08574	0.0199029
3.0884	-0.339117	3.08838	-0.719896	3.08713	-0.0577026	3.08812	-0.0704873	3.09196	0.0205837
3.09462	-0.338113	3.0946	-0.718855	3.09343	-0.0566774	3.09434	-0.0713164	3.09818	0.0227652
3.10105	-0.33949	3.10082	-0.719792	3.0998	-0.0575246	3.10056	-0.0716048	3.10441	0.0231687
3.1073	-0.342011	3.10704	-0.722873	3.10602	-0.0579987	3.10692	-0.0712163	3.11063	0.0227983
3.11352	-0.343614	3.11327	-0.722517	3.11224	-0.05766	3.11324	-0.0708403	3.11709	0.023729
3.11975	-0.344676	3.11949	-0.724172	3.11846	-0.0583039	3.11946	-0.0730713	3.12331	0.0240396
3.12597	-0.345886	3.12571	-0.725184	3.12469	-0.061214	3.12568	-0.0769534	3.12953	0.0223773
3.13219	-0.343164	3.13193	-0.724626	3.13091	-0.0632093	3.1319	-0.0789576	3.13576	0.0198131
3.13841	-0.33994	3.13839	-0.726974	3.13714	-0.0628008	3.13811	-0.0780642	3.14198	0.0194477
3.14463	-0.340123	3.14461	-0.729803	3.14336	-0.06337	3.14433	-0.0767778	3.1482	0.0208212
3.15085	-0.342357	3.15083	-0.732075	3.14981	-0.065796	3.15056	-0.0756832	3.15443	0.0203758
3.1573	-0.343427	3.15706	-0.735078	3.15604	-0.0683954	3.15678	-0.0763621	3.16064	0.0190204
3.16352	-0.34145	3.16328	-0.736445	3.16226	-0.0695956	3.16323	-0.0762818	3.16686	0.0204915
3.16974	-0.340787	3.1695	-0.734155	3.16848	-0.0687619	3.16946	-0.0760832	3.17331	0.0228358
3.17597	-0.34124	3.17573	-0.734743	3.17471	-0.068485	3.17568	-0.0784687	3.17953	0.0238333
3.18219	-0.340365	3.18195	-0.737083	3.18093	-0.0663778	3.18191	-0.0790586	3.18576	0.0243778
3.1884	-0.338672	3.18827	-0.739259	3.18715	-0.0622609	3.18813	-0.0812015	3.19198	0.0267069
3.19463	-0.34112	3.19462	-0.739462	3.19337	-0.0603639	3.19435	-0.0837359	3.1982	0.0287201
3.20084	-0.345401	3.20084	-0.736917	3.19962	-0.0603417	3.20057	-0.0853326	3.20443	0.0290786
3.20722	-0.346988	3.20706	-0.733921	3.20604	-0.0584701	3.2068	-0.0868978	3.21065	0.0304977
3.21353	-0.346228	3.21329	-0.731898	3.21226	-0.0553448	3.21307	-0.0876229	3.21687	0.0323392
3.21975	-0.346103	3.21949	-0.729703	3.21849	-0.0524355	3.21946	-0.0872972	3.22333	0.0324757
3.22597	-0.346491	3.22572	-0.724569	3.22471	-0.0499681	3.22569	-0.0879199	3.22955	0.0304377
3.23219	-0.345039	3.23194	-0.721126	3.23094	-0.0493177	3.23191	-0.0881875	3.23578	0.0277447
3.23842	-0.343169	3.23816	-0.719759	3.23717	-0.0513161	3.23814	-0.0854652	3.242	0.0271543
3.24464	-0.342411	3.24462	-0.717252	3.24339	-0.0551416	3.24437	-0.0821518	3.24822	0.0276797
3.25086	-0.343099	3.25084	-0.713386	3.24961	-0.0563319	3.25059	-0.0774677	3.25444	0.025562
3.25708	-0.341316	3.25707	-0.711278	3.25607	-0.0565197	3.25681	-0.0765188	3.26067	0.0232341
3.26353	-0.341145	3.26329	-0.71138	3.26229	-0.0581304	3.26304	-0.0759783	3.26689	0.023758
3.26975	-0.341112	3.26951	-0.712902	3.26851	-0.0593339	3.26949	-0.0728424	3.2731	0.0235694
3.27597	-0.339992	3.27573	-0.715018	3.27474	-0.0584538	3.27572	-0.0701312	3.27956	0.0240137
3.2822	-0.341391	3.28195	-0.714411	3.28096	-0.0567426	3.28194	-0.0680191	3.28578	0.0249081
3.28842	-0.344462	3.28818	-0.714406	3.28718	-0.0538335	3.28816	-0.0679649	3.292	0.0259447
3.29466	-0.348174	3.29443	-0.716612	3.29341	-0.0510747	3.29438	-0.0703915	3.29822	0.0280219
3.30088	-0.35213	3.30085	-0.718095	3.29963	-0.0461714	3.30061	-0.0741755	3.30445	0.0282815
3.3071	-0.353182	3.30707	-0.718645	3.30584	-0.0418885	3.30683	-0.0783263	3.31067	0.0277973
3.3134	-0.352082	3.31329	-0.72048	3.3123	-0.0401787	3.31305	-0.080345	3.3169	0.0301326
3.31978	-0.352772	3.31951	-0.720886	3.31852	-0.0382326	3.31928	-0.0785988	3.32312	0.0330713
3.32601	-0.352335	3.32575	-0.720005	3.32474	-0.0355462	3.32572	-0.0778936	3.32956	0.0330815
3.33222	-0.352495	3.33197	-0.720674	3.33096	-0.0353262	3.33194	-0.0798247	3.33579	0.0326443
3.33845	-0.353828	3.33819	-0.71897	3.33719	-0.0370266	3.33817	-0.0811918	3.34202	0.0316703
3.34468	-0.352334	3.34442	-0.717514	3.34341	-0.0393369	3.34439	-0.0822242	3.34824	0.030311
3.35089	-0.350817	3.35087	-0.717748	3.34963	-0.0408918	3.3506	-0.0812472	3.35446	0.0290335
3.35712	-0.349781	3.3571	-0.716975	3.35585	-0.0408909	3.35682	-0.0791781	3.36068	0.0267089
3.36334	-0.347744	3.36332	-0.716674	3.36231	-0.0424267	3.36304	-0.0764641	3.36691	0.0250007
3.36979	-0.348282	3.36955	-0.717439	3.36853	-0.0436113	3.36926	-0.0744147	3.37313	0.0234525
3.376	-0.352192	3.37576	-0.717543	3.37476	-0.0468138	3.37572	-0.0746999	3.37935	0.0220651
3.38223	-0.353997	3.38199	-0.718437	3.38098	-0.0501504	3.38194	-0.0746147	3.3858	0.0208668
3.38845	-0.353072	3.38821	-0.717771	3.3872	-0.052959	3.38817	-0.0739245	3.39202	0.021472
3.39468	-0.352307	3.39443	-0.715203	3.39343	-0.0536334	3.39439	-0.0722168	3.39824	0.0225477
3.4009	-0.351419	3.40065	-0.715593	3.39965	-0.0525857	3.40061	-0.0717037	3.40447	0.0232534
3.40713	-0.352468	3.4071	-0.717478	3.40587	-0.0531811	3.40684	-0.073145	3.41069	0.0247552
3.41334	-0.353034	3.41332	-0.719057	3.41208	-0.0571068	3.41306	-0.0752613	3.41691	0.0270371
3.41959	-0.352522	3.41955	-0.719247	3.41854	-0.0607385	3.41928	-0.077387	3.42313	0.0304304
3.42602	-0.352769	3.42577	-0.717467	3.42476	-0.0618074	3.42549	-0.0786754	3.42936	0.0332949
3.43225	-0.353328	3.43198	-0.715536	3.43099	-0.0596151	3.43195	-0.0786029	3.43576	0.035659
3.43847	-0.350711	3.43821	-0.714494	3.43721	-0.0546386	3.43817	-0.0774286	3.44204	0.0377079
3.44469	-0.346215	3.44443	-0.714308	3.44343	-0.0546011	3.4444	-0.0766523	3.44826	0.0370564
3.45092	-0.344954	3.45064	-0.715139	3.44965	-0.054085	3.45061	-0.076505	3.45449	0.033982
3.45713	-0.346041	3.4571	-0.716088	3.45587	-0.0513156	3.45685	-0.0774618	3.46071	0.0326298
3.46336	-0.347468	3.46332	-0.714818	3.4621	-0.0516768	3.46308	-0.0772597	3.46693	0.0319455
3.46958	-0.346903	3.46955	-0.712855	3.46855	-0.0528843	3.4693	-0.0755116	3.47315	0.031603
3.47603	-0.345239	3.47577	-0.711198	3.47478	-0.0517697	3.47552	-0.0737321	3.47938	0.0303382
3.48225	-0.343468	3.482	-0.710981	3.481	-0.0517023	3.48198	-0.0714328	3.4856	0.0275916
3.48847	-0.341498	3.48822	-0.710985	3.48723	-0.0524139	3.4882	-0.0695007	3.49204	0.0252418
3.4947	-0.339345	3.49444	-0.710171	3.49344	-0.0557566	3.49443	-0.0674317	3.49826	0.0233158
3.50092	-0.341051	3.50066	-0.711022	3.49967	-0.0592872	3.50064	-0.0658523	3.50448	0.0203728
3.50715	-0.345533	3.50688	-0.711775	3.50589	-0.0576524	3.50687	-0.0662721	3.51071	0.0195729
3.51337	-0.347987	3.51333	-0.710525	3.51211	-0.0571701	3.5131	-0.0666384	3.51694	0.0209046
3.51959	-0.348232	3.51955	-0.70853	3.51833	-0.0595424	3.51932	-0.0692638	3.52314	0.0206483
3.52581	-0.347861	3.52578	-0.70702	3.52478	-0.0601766	3.52554	-0.0723102	3.52937	0.0215442
3.53226	-0.348408	3.532	-0.706857	3.531	-0.0586684	3.53175	-0.0748479	3.53559	0.0216972
3.53849	-0.348457	3.53822	-0.707948	3.53722	-0.0580456	3.53821	-0.0770235	3.54191	0.0215256
3.54471	-0.35	3.54445	-0.708777	3.54345	-0.0569291	3.54442	-0.0791529	3.54826	0.0233024
3.55093	-0.35321	3.55067	-0.710257	3.54967	-0.0551237	3.55065	-0.0819811	3.55449	0.0253364
3.55716	-0.356978	3.55689	-0.711349	3.55588	-0.0537826	3.55687	-0.0856296	3.56072	0.0262424
3.56338	-0.357099	3.56335	-0.710021	3.56211	-0.0530057	3.5631	-0.0892641	3.56693	0.0276982
3.5696	-0.354806	3.56956	-0.709179	3.56833	-0.0529645	3.56932	-0.0909662	3.57316	0.0280794
3.57582	-0.353858	3.57579	-0.710515	3.57475	-0.0523242	3.57554	-0.0913335	3.57938	0.026548
3.58227	-0.350701	3.58202	-0.712485	3.581	-0.0498089	3.58177	-0.0893714	3.58561	0.0292873
3.58849	-0.349274	3.58824	-0.71427	3.58723	-0.048971	3.5882	-0.0868555	3.59182	0.0306817
3.59472	-0.350372	3.59446	-0.715595	3.59345	-0.0515014	3.59444	-0.0847921	3.59827	0.0293514
3.60094	-0.351993	3.60069	-0.714966	3.59967	-0.0522173	3.60067	-0.0830039	3.60449	0.029156
3.60716	-0.352007	3.60691	-0.712903	3.6059	-0.0518348	3.60689	-0.082309	3.61072	0.0286666
3.61338	-0.350146	3.61312	-0.712832	3.61212	-0.0524783	3.61311	-0.0824193	3.61694	0.0279669
3.61961	-0.347471	3.61958	-0.715937	3.61834	-0.0528717	3.61934	-0.0822495	3.62316	0.028691
3.62583	-0.345268	3.6258	-0.718641	3.62456	-0.0536735	3.62556	-0.0823761	3.6294	0.0301102
3.63205	-0.344899	3.63202	-0.719585	3.63101	-0.0539757	3.63178	-0.0819784	3.63562	0.0331981
3.63851	-0.344738	3.63824	-0.717692	3.63723	-0.0539684	3.638	-0.082303	3.64184	0.0371876
3.64474	-0.346868	3.64447	-0.714672	3.64346	-0.0555294	3.64445	-0.082055	3.6481	0.0367575
3.65096	-0.346339	3.6507	-0.713637	3.64968	-0.0529966	3.65067	-0.0825281	3.65452	0.0349498
3.65718	-0.344341	3.65692	-0.712775	3.6559	-0.0481037	3.65689	-0.0843829	3.66075	0.0362953
3.6634	-0.344917	3.66315	-0.713449	3.66214	-0.047507	3.66312	-0.0859549	3.66697	0.0385293
3.66962	-0.34562	3.66958	-0.715732	3.66836	-0.0481618	3.66934	-0.0861372	3.6732	0.0403497
3.67585	-0.346548	3.67582	-0.716271	3.67458	-0.0476613	3.67556	-0.0851576	3.67941	0.0412878
3.68206	-0.34714	3.68205	-0.714839	3.68094	-0.0475719	3.68178	-0.0841889	3.68564	0.0424293
3.68851	-0.346559	3.68827	-0.714683	3.68726	-0.0472112	3.68801	-0.0836573	3.69185	0.0442824
3.69473	-0.345057	3.69449	-0.714706	3.69349	-0.0465829	3.69441	-0.0840489	3.69808	0.0457575
3.70096	-0.343489	3.70072	-0.716983	3.69971	-0.0463394	3.70068	-0.0847459	3.70453	0.0466555
3.70718	-0.341329	3.70693	-0.720809	3.70593	-0.0471087	3.70691	-0.0862019	3.71074	0.0460768
3.7134	-0.341408	3.71316	-0.72284	3.71215	-0.0503848	3.71313	-0.0871018	3.71697	0.046657
3.71962	-0.341585	3.71938	-0.724086	3.71837	-0.0498954	3.71935	-0.0866498	3.7232	0.0488967
3.72584	-0.339077	3.72583	-0.724459	3.7246	-0.0470278	3.72557	-0.0869851	3.72942	0.049924
3.73206	-0.33609	3.73205	-0.725261	3.73082	-0.0460392	3.7318	-0.0877728	3.73564	0.0500436
3.73828	-0.333325	3.73827	-0.725173	3.73727	-0.0470432	3.73802	-0.0879925	3.74187	0.0508595
3.74473	-0.331275	3.7445	-0.723028	3.74349	-0.0488373	3.74424	-0.0890992	3.74808	0.0513602
3.75096	-0.330615	3.75072	-0.721128	3.74971	-0.0497398	3.75069	-0.090829	3.75431	0.0494919
3.75718	-0.331074	3.75695	-0.720184	3.75594	-0.0503681	3.75691	-0.0906153	3.76076	0.046637
3.7634	-0.333075	3.76316	-0.71888	3.76216	-0.0510902	3.76313	-0.0893909	3.76699	0.0467195
3.76963	-0.336076	3.76939	-0.716332	3.76837	-0.0512366	3.76936	-0.088846	3.77321	0.0493606
3.77586	-0.336212	3.77576	-0.715272	3.77459	-0.051122	3.77558	-0.0889542	3.77943	0.0514542
3.78207	-0.335418	3.78206	-0.715043	3.78081	-0.0534154	3.7818	-0.0869416	3.78566	0.0514872
3.78829	-0.334525	3.78829	-0.712541	3.78709	-0.0543756	3.78803	-0.0844829	3.79187	0.0488148
3.7947	-0.335156	3.79451	-0.709634	3.79349	-0.0540993	3.79425	-0.0827266	3.7981	0.0475324
3.80097	-0.337508	3.80074	-0.707764	3.79971	-0.0522817	3.80057	-0.0817202	3.80432	0.0469192
3.80719	-0.340275	3.80696	-0.708177	3.80594	-0.0498622	3.80693	-0.0801575	3.81077	0.0451511
3.81341	-0.342515	3.81318	-0.70881	3.81216	-0.0488732	3.81315	-0.0773665	3.81699	0.0440898
3.81963	-0.343374	3.81941	-0.708295	3.81838	-0.0486456	3.81937	-0.0760632	3.82321	0.0451279
3.82587	-0.342505	3.82563	-0.707835	3.82461	-0.0485523	3.8256	-0.0762907	3.82944	0.0439814
3.83209	-0.341859	3.83207	-0.707866	3.83083	-0.0467438	3.83182	-0.0760995	3.83566	0.0409975
3.83832	-0.344125	3.83829	-0.70625	3.83705	-0.0452576	3.83804	-0.0750951	3.84189	0.0386594
3.84453	-0.347271	3.84452	-0.707307	3.8435	-0.0461531	3.84426	-0.0760913	3.84811	0.0334778
3.85099	-0.350244	3.85074	-0.710739	3.84972	-0.0477219	3.85049	-0.0784814	3.85433	0.0314925
3.85722	-0.350608	3.85697	-0.710204	3.85594	-0.0484661	3.85693	-0.080207	3.86055	0.0325425
3.86344	-0.348793	3.86319	-0.709875	3.86216	-0.0496221	3.86315	-0.0810286	3.867	0.0326718
3.86966	-0.345931	3.86941	-0.710529	3.86838	-0.0499197	3.86938	-0.0813599	3.87323	0.0335726
3.87588	-0.343908	3.87563	-0.709734	3.87461	-0.049046	3.8756	-0.0816296	3.87946	0.0339169
3.88211	-0.343612	3.88193	-0.708425	3.88083	-0.0474914	3.88182	-0.0810757	3.88568	0.0319996
3.88833	-0.345695	3.88831	-0.707904	3.88706	-0.0471195	3.88805	-0.0790809	3.8919	0.0322069
3.89455	-0.347861	3.89453	-0.70737	3.89329	-0.0490353	3.89427	-0.0782967	3.89812	0.0344667
3.90089	-0.347064	3.90076	-0.708119	3.89973	-0.0496651	3.90049	-0.0787527	3.90434	0.034066
3.90722	-0.345479	3.90698	-0.706388	3.90596	-0.0478683	3.90675	-0.0781588	3.91057	0.0362544
3.91344	-0.345472	3.9132	-0.70554	3.91218	-0.0464038	3.91317	-0.0759452	3.91701	0.0375543
3.91967	-0.347373	3.91943	-0.708681	3.9184	-0.0455783	3.9194	-0.0739842	3.92323	0.035455
3.92589	-0.350267	3.92564	-0.711281	3.92463	-0.043272	3.92562	-0.072656	3.92946	0.0330935
3.9321	-0.35262	3.93187	-0.711776	3.93085	-0.0424217	3.93184	-0.0712608	3.93568	0.032047
3.93832	-0.352259	3.93832	-0.711016	3.93707	-0.0441448	3.93806	-0.0708914	3.9419	0.0348349
3.94454	-0.351377	3.94454	-0.712316	3.94329	-0.0443643	3.94429	-0.0725301	3.94813	0.0372514
3.95076	-0.348704	3.95076	-0.714512	3.94974	-0.0416756	3.95051	-0.0745916	3.95435	0.0355301
3.95722	-0.346019	3.95698	-0.718044	3.95596	-0.0380974	3.95673	-0.074905	3.96057	0.0321146
3.96345	-0.346353	3.96321	-0.721133	3.96218	-0.0359679	3.96317	-0.0731252	3.96679	0.0314632
3.96967	-0.34644	3.96942	-0.721427	3.96841	-0.0368389	3.9694	-0.0720941	3.97324	0.0307491
3.97589	-0.345345	3.97564	-0.720105	3.97463	-0.0379162	3.97562	-0.0730681	3.97947	0.0308102
3.98212	-0.342895	3.98186	-0.71696	3.98087	-0.0370489	3.98184	-0.0736825	3.9857	0.0331866
3.98834	-0.340676	3.9881	-0.714018	3.98709	-0.0390346	3.98807	-0.0726802	3.99192	0.0354203
3.99456	-0.341602	3.99454	-0.712498	3.99331	-0.0443492	3.99429	-0.0715715	3.99814	0.0352449
4.00078	-0.343409	4.00076	-0.712629	3.99953	-0.0453315	4.00051	-0.069059	4.00436	0.033629
4.00704	-0.344148	4.00699	-0.711042	4.00599	-0.0449659	4.00673	-0.0668125	4.01058	0.0351941
4.01345	-0.342262	4.01321	-0.708706	4.01222	-0.0462143	4.01296	-0.0661725	4.01681	0.0362995
4.01967	-0.33834	4.01943	-0.705237	4.01843	-0.0478256	4.01941	-0.0654722	4.02322	0.036553
4.02589	-0.33843	4.02565	-0.70147	4.02466	-0.0519452	4.02564	-0.0661493	4.02948	0.0393473
4.03212	-0.33979	4.03188	-0.700312	4.03089	-0.0540304	4.03186	-0.0677826	4.0357	0.0433733
4.03834	-0.339108	4.0381	-0.698949	4.0371	-0.054675	4.03808	-0.067647	4.04192	0.0473107
4.04456	-0.339225	4.04455	-0.699218	4.04333	-0.0577323	4.04431	-0.068171	4.04815	0.0487179
4.05079	-0.336875	4.05076	-0.700264	4.04955	-0.0613077	4.05052	-0.0701227	4.05437	0.0490889
4.057	-0.333508	4.05699	-0.700532	4.05599	-0.0592391	4.05675	-0.0711986	4.06059	0.0510881
4.06347	-0.332783	4.06321	-0.700887	4.06222	-0.0562839	4.06297	-0.0730479	4.06681	0.0536487
4.06968	-0.33345	4.06943	-0.701391	4.06844	-0.0572036	4.06941	-0.0739473	4.07303	0.0539691
4.07591	-0.337166	4.07568	-0.700297	4.07466	-0.059144	4.07564	-0.0745155	4.07949	0.0552539
4.08213	-0.341838	4.0819	-0.699382	4.08089	-0.0612893	4.08186	-0.0761933	4.08572	0.0569979
4.08836	-0.342077	4.08811	-0.698306	4.08711	-0.0612556	4.08808	-0.077296	4.09194	0.0559561
4.09458	-0.339813	4.09434	-0.696701	4.09333	-0.0606739	4.09431	-0.0775164	4.09816	0.0536104
4.1008	-0.339482	4.1008	-0.695778	4.09955	-0.0613303	4.10052	-0.0785553	4.10438	0.0510575
4.10702	-0.338408	4.10701	-0.69569	4.10577	-0.0626027	4.10674	-0.0793012	4.11061	0.0502195
4.11325	-0.339324	4.11324	-0.694848	4.11223	-0.0618529	4.11296	-0.0796205	4.11683	0.0506694
4.11969	-0.340444	4.11947	-0.694435	4.11845	-0.0591084	4.11919	-0.0809552	4.12305	0.0500799
4.12591	-0.338293	4.1257	-0.694003	4.12468	-0.0589846	4.12564	-0.0815825	4.1294	0.047915
4.13214	-0.333325	4.13191	-0.693224	4.1309	-0.0571112	4.13187	-0.0819232	4.13572	0.0468644
4.13836	-0.328388	4.13813	-0.694052	4.13712	-0.0553678	4.13808	-0.0814802	4.14194	0.0463359
4.14459	-0.324583	4.14436	-0.694849	4.14335	-0.0549361	4.14431	-0.0806749	4.14816	0.046073
4.15082	-0.322258	4.1508	-0.69628	4.14957	-0.054495	4.15053	-0.0808687	4.15439	0.0452473
4.15704	-0.321917	4.15702	-0.698678	4.15579	-0.0539829	4.15676	-0.0823177	4.16061	0.0446067
4.16326	-0.321985	4.16325	-0.701311	4.16222	-0.0513605	4.16298	-0.0831308	4.16683	0.044267
4.16972	-0.323173	4.16947	-0.703255	4.16846	-0.0474629	4.1692	-0.0805123	4.17306	0.0424967
4.17594	-0.323604	4.17569	-0.704342	4.17468	-0.0451643	4.17564	-0.0785558	4.17928	0.0422763
4.18217	-0.323112	4.1819	-0.705129	4.18091	-0.0459927	4.18187	-0.0781539	4.18573	0.0423003
4.18839	-0.324941	4.18812	-0.706744	4.18713	-0.0479971	4.18809	-0.0781381	4.19196	0.0422301
4.19461	-0.328715	4.19435	-0.70885	4.19335	-0.0503646	4.19431	-0.0777289	4.19818	0.041376
4.20083	-0.33139	4.20057	-0.709414	4.19957	-0.0498341	4.20054	-0.0777935	4.20441	0.0398809
4.20705	-0.33321	4.20702	-0.709855	4.2058	-0.0488998	4.20676	-0.0781279	4.21062	0.0398623
4.21327	-0.333583	4.21325	-0.709586	4.21201	-0.0491472	4.21299	-0.0779656	4.21685	0.0421275
4.21949	-0.332474	4.21947	-0.708836	4.21847	-0.0488879	4.2192	-0.0767252	4.22307	0.0443323
4.22595	-0.330765	4.22569	-0.708081	4.2247	-0.0504315	4.22542	-0.0745026	4.2293	0.0460101
4.23217	-0.329347	4.23191	-0.707939	4.23092	-0.0516915	4.23188	-0.0754572	4.23557	0.0473483
4.23839	-0.328457	4.23814	-0.708633	4.23714	-0.0513157	4.23811	-0.0765414	4.24196	0.047089
4.24462	-0.327564	4.24436	-0.708129	4.24337	-0.0507262	4.24433	-0.0764082	4.24819	0.0483256
4.25084	-0.325549	4.25058	-0.707343	4.24959	-0.0497837	4.25056	-0.0773002	4.25441	0.0494723
4.25706	-0.323626	4.25702	-0.708095	4.25581	-0.0519521	4.25677	-0.0782149	4.26063	0.0496976
4.26328	-0.322337	4.26325	-0.709733	4.26203	-0.0555266	4.263	-0.0779685	4.26684	0.0505307
4.26951	-0.321635	4.26947	-0.710371	4.26842	-0.0574413	4.26922	-0.0756556	4.27306	0.049238
4.27596	-0.321684	4.2757	-0.710426	4.2747	-0.0566035	4.27544	-0.0722923	4.27929	0.0465617
4.28219	-0.323142	4.28192	-0.710013	4.28092	-0.054875	4.28186	-0.0724854	4.28551	0.0444523
4.28841	-0.32427	4.28816	-0.709015	4.28715	-0.0514057	4.28811	-0.0748302	4.29197	0.0430874
4.29464	-0.324795	4.29438	-0.707131	4.29337	-0.0479492	4.29433	-0.0753003	4.29818	0.0422736
4.30085	-0.324481	4.3006	-0.706749	4.29958	-0.0480207	4.30056	-0.0753964	4.30442	0.0428064
4.30708	-0.323887	4.30682	-0.707866	4.3058	-0.0487111	4.30678	-0.0768617	4.31063	0.0421925
4.3133	-0.323803	4.31328	-0.704498	4.31202	-0.0503479	4.31302	-0.0769689	4.31686	0.0389633
4.31952	-0.324276	4.3195	-0.700869	4.31824	-0.0495117	4.31924	-0.0752167	4.32308	0.0370933
4.32574	-0.325687	4.32573	-0.700825	4.3247	-0.0489026	4.32546	-0.0751666	4.3293	0.0366923
4.33219	-0.325971	4.33195	-0.700768	4.33093	-0.048101	4.33168	-0.0784243	4.33552	0.0373159
4.33841	-0.324623	4.33818	-0.699786	4.33715	-0.0475709	4.33813	-0.0810162	4.34175	0.037903
4.34463	-0.322802	4.3444	-0.697768	4.34337	-0.0477764	4.34437	-0.0785402	4.34819	0.0382541
4.35086	-0.321748	4.35062	-0.695136	4.3496	-0.0495022	4.35058	-0.075178	4.35441	0.0379382
4.35708	-0.323264	4.35684	-0.693622	4.35581	-0.0537878	4.35681	-0.0740881	4.36064	0.0398742
4.3633	-0.326274	4.36324	-0.690847	4.36204	-0.055427	4.36303	-0.0740019	4.36686	0.0420803
4.36953	-0.328587	4.36951	-0.685958	4.36826	-0.0544078	4.36925	-0.0723871	4.3731	0.0405976
4.37575	-0.330292	4.37573	-0.685112	4.37457	-0.0517206	4.37548	-0.0704321	4.37932	0.0408472
4.38219	-0.330823	4.38195	-0.686487	4.38093	-0.0487749	4.3817	-0.0706985	4.38554	0.039466
4.38843	-0.330501	4.38818	-0.68424	4.38715	-0.0464202	4.38805	-0.0700095	4.39176	0.036937
4.39465	-0.331743	4.3944	-0.681305	4.39338	-0.0463634	4.39437	-0.06842	4.39822	0.0345759
4.40088	-0.334301	4.40062	-0.680235	4.3996	-0.0463579	4.40059	-0.0700839	4.40444	0.0325069
4.4071	-0.337156	4.40684	-0.681625	4.40583	-0.0454371	4.40681	-0.0713672	4.41067	0.0312171
4.41332	-0.341507	4.41306	-0.682269	4.41206	-0.0473558	4.41304	-0.070721	4.4169	0.0311709
4.41954	-0.344581	4.41952	-0.680603	4.41828	-0.0491528	4.41926	-0.0714197	4.42311	0.0295717
4.42577	-0.344074	4.42575	-0.679582	4.4245	-0.0497872	4.42548	-0.0718798	4.42934	0.0263026
4.43199	-0.343502	4.43197	-0.680672	4.43096	-0.0523419	4.4317	-0.0732258	4.43556	0.0263011
4.43843	-0.344521	4.4382	-0.681871	4.43718	-0.0529081	4.43792	-0.0753424	4.44177	0.026753
4.44465	-0.346178	4.44442	-0.679987	4.44341	-0.0536876	4.44438	-0.0766495	4.448	0.0287465
4.45088	-0.34586	4.45064	-0.677278	4.44963	-0.0541618	4.45061	-0.0773377	4.45445	0.0293265
4.4571	-0.344491	4.45686	-0.676737	4.45585	-0.05357	4.45683	-0.0758604	4.46067	0.0296007
4.46332	-0.342249	4.46308	-0.677864	4.46208	-0.0553309	4.46305	-0.0743963	4.46689	0.0290113
4.46953	-0.340882	4.46941	-0.677551	4.46829	-0.0577348	4.46928	-0.0764062	4.47311	0.0279389
4.47576	-0.339281	4.47575	-0.678728	4.47452	-0.0568831	4.47549	-0.07845	4.47934	0.0260301
4.48198	-0.338593	4.48197	-0.681081	4.48077	-0.0545976	4.48172	-0.078246	4.48556	0.0246666
4.48836	-0.341838	4.48819	-0.682277	4.48719	-0.0528904	4.48794	-0.0778811	4.49179	0.0247111
4.49466	-0.342744	4.49442	-0.684524	4.49341	-0.0533584	4.49422	-0.0767416	4.498	0.0244124
4.50088	-0.341305	4.50064	-0.687282	4.49963	-0.0565136	4.50061	-0.0784874	4.50446	0.0244256
4.50711	-0.340345	4.50687	-0.686709	4.50585	-0.0597812	4.50683	-0.0805473	4.51069	0.0256676
4.51333	-0.341126	4.51309	-0.687605	4.51206	-0.0623441	4.51305	-0.0813016	4.51691	0.0284388
4.51955	-0.342298	4.51931	-0.690474	4.51829	-0.0620449	4.51928	-0.0831944	4.52313	0.0300958
4.52577	-0.343481	4.52576	-0.690536	4.52451	-0.060282	4.5255	-0.0837764	4.52936	0.0320847
4.53199	-0.341856	4.53198	-0.689982	4.53073	-0.0589896	4.53172	-0.0838076	4.53558	0.0331392
4.53821	-0.340051	4.53821	-0.689102	4.53719	-0.057507	4.53795	-0.0859213	4.5418	0.0346928
4.54467	-0.337601	4.54444	-0.687823	4.5434	-0.0548095	4.54417	-0.0853698	4.54802	0.0355943
4.55088	-0.333091	4.55065	-0.689567	4.54964	-0.0534334	4.55063	-0.0831836	4.55424	0.0359412
4.55711	-0.331172	4.55688	-0.691386	4.55586	-0.050745	4.55684	-0.0808139	4.56069	0.0371726
4.56333	-0.333631	4.5631	-0.69025	4.56208	-0.0485386	4.56308	-0.0759235	4.56691	0.0356666
4.56956	-0.336516	4.56932	-0.691944	4.56831	-0.0464326	4.56929	-0.0752166	4.57314	0.0322192
4.57579	-0.339342	4.57558	-0.694235	4.57453	-0.0440873	4.57552	-0.0756488	4.57936	0.0325193
4.58201	-0.341612	4.58199	-0.693924	4.58075	-0.0440241	4.58174	-0.0740153	4.58558	0.0340652
4.58823	-0.34219	4.58821	-0.695038	4.58696	-0.0440406	4.58796	-0.0730103	4.5918	0.0342698
4.59454	-0.344433	4.59443	-0.696271	4.59342	-0.0454927	4.59418	-0.0720134	4.59803	0.0353511
4.60091	-0.345627	4.60066	-0.696724	4.59964	-0.0499704	4.60041	-0.0709531	4.60425	0.0358331
4.60714	-0.344376	4.60688	-0.698749	4.60586	-0.0536784	4.60686	-0.0737457	4.61069	0.0352824
4.61336	-0.343018	4.61311	-0.698837	4.61208	-0.0544287	4.61307	-0.0780029	4.61693	0.0337881
4.61958	-0.343626	4.61933	-0.696601	4.61831	-0.0562665	4.6193	-0.082374	4.62315	0.0320547
4.62581	-0.34135	4.62555	-0.696524	4.62453	-0.0578799	4.62552	-0.0846705	4.62938	0.0333789
4.63203	-0.339419	4.63201	-0.698172	4.63075	-0.0578175	4.63174	-0.0833092	4.63559	0.0375117
4.63825	-0.337644	4.63823	-0.698972	4.63697	-0.0582266	4.63797	-0.0839975	4.64182	0.0385232
4.64447	-0.335869	4.64445	-0.696873	4.64343	-0.0582182	4.64419	-0.0861452	4.64804	0.0379074
4.65092	-0.335568	4.65067	-0.694181	4.64965	-0.0587077	4.65041	-0.0859582	4.65426	0.0386999
4.65714	-0.331811	4.6569	-0.693757	4.65588	-0.059294	4.65687	-0.0850788	4.66049	0.038897
4.66336	-0.328747	4.66312	-0.695009	4.6621	-0.0578925	4.66309	-0.0837728	4.66694	0.0390634
4.66959	-0.328041	4.66934	-0.69574	4.66832	-0.0582943	4.66931	-0.0817331	4.67315	0.0393489
4.67581	-0.329003	4.67556	-0.69505	4.67455	-0.0598742	4.67554	-0.0793922	4.67938	0.0398983
4.68202	-0.329006	4.68179	-0.694818	4.68077	-0.0594133	4.68176	-0.0788063	4.6856	0.0402578
4.68824	-0.329399	4.68824	-0.69438	4.68699	-0.0586036	4.68798	-0.0804287	4.69183	0.0406119
4.69446	-0.329148	4.69445	-0.692643	4.69321	-0.0594071	4.69421	-0.0817258	4.69805	0.0390719
4.70071	-0.328675	4.70068	-0.691807	4.69966	-0.0625566	4.70043	-0.0814861	4.70427	0.0383703
4.70714	-0.328645	4.7069	-0.693632	4.70588	-0.0662075	4.70664	-0.0810758	4.71049	0.0397499
4.71337	-0.329772	4.71312	-0.693496	4.7121	-0.0692884	4.7131	-0.0826284	4.71688	0.0397164
4.71959	-0.334465	4.71934	-0.691462	4.71832	-0.0699193	4.71932	-0.0845747	4.72317	0.0402532
4.72581	-0.338876	4.72556	-0.688139	4.72455	-0.0676641	4.72554	-0.085819	4.72939	0.0411448
4.73203	-0.341544	4.73178	-0.685855	4.73078	-0.0659252	4.73176	-0.0868632	4.73562	0.0419605
4.73826	-0.342777	4.73824	-0.686059	4.73701	-0.0651439	4.73799	-0.0869592	4.74184	0.0423856
4.74448	-0.344886	4.74446	-0.684612	4.74323	-0.0651496	4.74421	-0.0847377	4.74807	0.042458
4.75069	-0.347041	4.75068	-0.682291	4.74968	-0.0651128	4.75043	-0.0821721	4.75428	0.0420592
4.75715	-0.346072	4.75691	-0.684318	4.75591	-0.0632943	4.75665	-0.0799109	4.7605	0.0406725
4.76337	-0.344159	4.76313	-0.686684	4.76213	-0.0589668	4.76311	-0.0787649	4.76673	0.0372883
4.76959	-0.343423	4.76935	-0.686994	4.76835	-0.0543176	4.76933	-0.0787859	4.77318	0.0337159
4.77582	-0.342564	4.77557	-0.688522	4.77458	-0.0497453	4.77556	-0.0799662	4.7794	0.0318221
4.78204	-0.341766	4.7818	-0.68947	4.7808	-0.0461013	4.78178	-0.0802296	4.78562	0.030421
4.78828	-0.340629	4.78801	-0.691518	4.78702	-0.0456957	4.788	-0.0804606	4.79185	0.0291771
4.7945	-0.340363	4.79447	-0.6923	4.79324	-0.0454468	4.79422	-0.0802404	4.79807	0.0300363
4.80072	-0.340446	4.80069	-0.692101	4.79946	-0.0439039	4.80045	-0.0804722	4.80429	0.0304561
4.80694	-0.338436	4.80691	-0.695337	4.80591	-0.0411476	4.80667	-0.0813334	4.81052	0.029883
4.81339	-0.335339	4.81313	-0.70013	4.81213	-0.0388957	4.81288	-0.0821288	4.81673	0.0305187
4.81962	-0.334866	4.81935	-0.700839	4.81836	-0.0386757	4.81934	-0.0836918	4.82304	0.0327965
4.82584	-0.334434	4.82559	-0.699352	4.82458	-0.0424124	4.82556	-0.0845227	4.82941	0.0342801
4.83207	-0.332514	4.83182	-0.699633	4.8308	-0.0467788	4.83178	-0.0867547	4.83564	0.0350301
4.83829	-0.33258	4.83803	-0.698641	4.83703	-0.0493991	4.838	-0.0867412	4.84186	0.0366036
4.84451	-0.332643	4.84449	-0.698723	4.84325	-0.0523146	4.84423	-0.0847611	4.84808	0.0376859
4.85073	-0.332993	4.85071	-0.701154	4.84947	-0.0548302	4.85044	-0.0843486	4.85431	0.0369152
4.85696	-0.332943	4.85694	-0.703212	4.8559	-0.0556302	4.85666	-0.0862258	4.86053	0.0344475
4.8634	-0.33311	4.86317	-0.703691	4.86215	-0.055674	4.86288	-0.0882566	4.86675	0.0335777
4.86963	-0.334215	4.86938	-0.702179	4.86837	-0.0581875	4.86933	-0.089875	4.87297	0.0344374
4.87585	-0.335619	4.87561	-0.699687	4.8746	-0.0611964	4.87556	-0.0910391	4.87942	0.0350147
4.88207	-0.338226	4.88183	-0.697528	4.88082	-0.0621809	4.88178	-0.0912739	4.88564	0.0321054
4.88829	-0.342672	4.88805	-0.696563	4.88705	-0.0590492	4.88801	-0.0906445	4.89187	0.0286251
4.89452	-0.346285	4.89427	-0.695127	4.89327	-0.0556702	4.89423	-0.0882424	4.89808	0.0296707
4.90074	-0.347379	4.90072	-0.695004	4.89948	-0.0542634	4.90045	-0.0870221	4.90431	0.0309755
4.90696	-0.348526	4.90694	-0.69425	4.90571	-0.0545546	4.90668	-0.0871194	4.91054	0.0302155
4.91319	-0.349288	4.91317	-0.690984	4.91216	-0.0545924	4.9129	-0.0840809	4.91676	0.0310633
4.91964	-0.350015	4.91939	-0.687312	4.91838	-0.0547908	4.91912	-0.0807415	4.92298	0.03368
4.92587	-0.349919	4.92561	-0.683447	4.9246	-0.0564515	4.92557	-0.0789968	4.92923	0.0345455
4.93208	-0.347047	4.93182	-0.678006	4.93083	-0.0562923	4.93179	-0.077051	4.93565	0.0327648
4.93831	-0.343922	4.93804	-0.675489	4.93705	-0.0545625	4.93801	-0.0752849	4.94188	0.0305802
4.94454	-0.339629	4.94427	-0.675376	4.94327	-0.05432	4.94423	-0.0743754	4.9481	0.0313586
4.95076	-0.336429	4.9507	-0.674309	4.94949	-0.0547194	4.95046	-0.0742361	4.95433	0.0339938
4.95698	-0.335469	4.95694	-0.67359	4.95571	-0.0550284	4.95669	-0.0746205	4.96055	0.0326084
4.9632	-0.335515	4.96317	-0.673561	4.96209	-0.0576065	4.96291	-0.0742373	4.96678	0.0311472
4.96964	-0.33547	4.96939	-0.674164	4.96839	-0.0581254	4.96914	-0.0732728	4.973	0.0320051
4.97587	-0.333793	4.97562	-0.676211	4.97462	-0.05503	4.97553	-0.0750351	4.97922	0.0313749
4.98209	-0.332689	4.98184	-0.678765	4.98084	-0.0542957	4.98182	-0.0768307	4.98566	0.0290486
4.98831	-0.33468	4.98806	-0.680389	4.98706	-0.0569712	4.98804	-0.0783013	4.99188	0.0291577
4.99453	-0.338436	4.99428	-0.6844	4.99329	-0.0595075	4.99427	-0.0808879	4.99811	0.0321904
5.00076	-0.340402	5.0005	-0.687054	4.99951	-0.0621433	5.00048	-0.0800706	5.00433	0.0362914
5.00698	-0.341885	5.00695	-0.686173	5.00573	-0.0634648	5.00671	-0.0772219	5.01055	0.0387058
5.01321	-0.340944	5.01317	-0.684912	5.01195	-0.0638999	5.01293	-0.0765708	5.01676	0.0398435
5.01943	-0.338971	5.0194	-0.685454	5.0184	-0.0648825	5.01915	-0.0755733	5.02298	0.040771
5.02588	-0.336383	5.02562	-0.686572	5.02462	-0.0635425	5.02537	-0.0750476	5.02921	0.0405602
5.03211	-0.334947	5.03184	-0.687479	5.03084	-0.062207	5.03183	-0.0759898	5.03543	0.0405148
5.03833	-0.335394	5.03806	-0.687021	5.03706	-0.0649399	5.03804	-0.0760603	5.04188	0.0417691
5.04456	-0.335505	5.04429	-0.686714	5.04329	-0.066762	5.04427	-0.0762967	5.04811	0.0426917
5.05078	-0.333522	5.05051	-0.68828	5.04951	-0.0649881	5.05049	-0.0774159	5.05433	0.0423058
5.057	-0.331843	5.05688	-0.691207	5.05574	-0.0630479	5.05671	-0.0755023	5.06056	0.0417736
5.06322	-0.330651	5.06319	-0.692421	5.06196	-0.0626242	5.06294	-0.0757475	5.06677	0.0387821
5.06944	-0.327628	5.06941	-0.691392	5.06825	-0.0647687	5.06916	-0.0786961	5.073	0.0355958
5.07585	-0.328414	5.07563	-0.692668	5.07463	-0.0652142	5.07538	-0.0796487	5.07922	0.0344179
5.08211	-0.331976	5.08186	-0.694198	5.08086	-0.0642077	5.0817	-0.0806235	5.08544	0.0339852
5.08833	-0.333639	5.08808	-0.693039	5.08708	-0.0652583	5.08806	-0.0814283	5.09189	0.0340708
5.09455	-0.33328	5.0943	-0.690919	5.0933	-0.0669487	5.09428	-0.0818451	5.09812	0.0339136
5.10078	-0.331419	5.10052	-0.68872	5.09953	-0.0691779	5.10051	-0.081691	5.10434	0.0351062
5.107	-0.329321	5.10674	-0.686447	5.10575	-0.070462	5.10673	-0.0786532	5.11056	0.0363302
5.11323	-0.328924	5.11319	-0.685123	5.11197	-0.0708084	5.11296	-0.0746024	5.11679	0.0365104
5.11945	-0.329639	5.11941	-0.682327	5.11819	-0.0710304	5.11917	-0.0736788	5.12302	0.0360662
5.12567	-0.333953	5.12564	-0.681035	5.12464	-0.0693381	5.12539	-0.074062	5.12924	0.0366437
5.13212	-0.339675	5.13186	-0.682933	5.13086	-0.0664159	5.13162	-0.0729313	5.13546	0.0391067
5.13835	-0.340591	5.13808	-0.683981	5.13708	-0.0658483	5.13806	-0.0739551	5.14169	0.041122
5.14457	-0.337636	5.14432	-0.683136	5.14331	-0.0671051	5.14428	-0.0752205	5.14814	0.0408686
5.15079	-0.335514	5.15054	-0.683717	5.14953	-0.0665032	5.15051	-0.0760009	5.15437	0.0390276
5.15702	-0.336209	5.15676	-0.685336	5.15575	-0.0672985	5.15674	-0.0770769	5.16059	0.0373238
5.16324	-0.339235	5.16306	-0.687062	5.16198	-0.0676112	5.16295	-0.0781249	5.16681	0.0342987
5.16946	-0.34208	5.16944	-0.688466	5.1682	-0.0675281	5.16918	-0.0806261	5.17303	0.0335167
5.17568	-0.343263	5.17567	-0.688662	5.17444	-0.0685226	5.1754	-0.0822421	5.17925	0.0335549
5.18203	-0.345314	5.18189	-0.688019	5.18087	-0.0697192	5.18162	-0.0828143	5.18548	0.0326253
5.18835	-0.34452	5.18811	-0.687195	5.18711	-0.0701874	5.18788	-0.0832298	5.1917	0.0319663
5.19457	-0.341606	5.19434	-0.687267	5.19332	-0.0685349	5.1943	-0.0833145	5.19814	0.0312945
5.2008	-0.340789	5.20056	-0.688075	5.19955	-0.0689822	5.20053	-0.0806724	5.20437	0.0303916
5.20702	-0.342453	5.20678	-0.691048	5.20577	-0.0703033	5.20675	-0.0774153	5.21059	0.0313036
5.21325	-0.345715	5.213	-0.694145	5.212	-0.0710242	5.21298	-0.0746947	5.21681	0.0326393
5.21946	-0.347601	5.21945	-0.697127	5.21822	-0.0699571	5.21919	-0.0717373	5.22304	0.0332405
5.22569	-0.347303	5.22567	-0.70016	5.22443	-0.0697563	5.22541	-0.0698435	5.22926	0.0342681
5.23191	-0.346645	5.23189	-0.70356	5.23088	-0.0704132	5.23164	-0.06967	5.23548	0.0331706
5.23837	-0.347209	5.23811	-0.705104	5.2371	-0.0698805	5.23786	-0.0697368	5.24171	0.0318387
5.24459	-0.346616	5.24434	-0.707312	5.24333	-0.0695596	5.2443	-0.070163	5.24793	0.0317706
5.25082	-0.343771	5.25056	-0.710811	5.24955	-0.0704505	5.25052	-0.0694975	5.25438	0.033115
5.25704	-0.344256	5.25679	-0.712873	5.25577	-0.0733395	5.25675	-0.0679405	5.26061	0.033768
5.26326	-0.347191	5.263	-0.712798	5.26198	-0.0738191	5.26298	-0.0697662	5.26683	0.0332254
5.26948	-0.347794	5.26925	-0.710373	5.2682	-0.072172	5.2692	-0.073086	5.27305	0.0319982
5.27571	-0.345551	5.27568	-0.707464	5.27443	-0.0705898	5.27542	-0.0750536	5.27928	0.0308561
5.28192	-0.34328	5.28191	-0.70404	5.28065	-0.0701609	5.28164	-0.0771177	5.2855	0.031629
5.2882	-0.342988	5.28813	-0.700111	5.28711	-0.0690329	5.28787	-0.0771697	5.29172	0.0326518
5.2946	-0.343957	5.29435	-0.697965	5.29334	-0.0654541	5.29409	-0.0759159	5.29794	0.0317886
5.30081	-0.344141	5.30058	-0.698325	5.29955	-0.0632601	5.30054	-0.0755928	5.30435	0.0309024
5.30704	-0.342953	5.3068	-0.696735	5.30578	-0.0642486	5.30677	-0.0747353	5.31061	0.031179
5.31326	-0.34429	5.31302	-0.693312	5.31198	-0.0650367	5.31299	-0.074477	5.31683	0.0298975
5.31949	-0.347409	5.31924	-0.689415	5.31822	-0.065408	5.31922	-0.0760906	5.32306	0.0288482
5.32571	-0.347551	5.32569	-0.686399	5.32444	-0.0667043	5.32543	-0.075016	5.32928	0.029488
5.33193	-0.348629	5.33191	-0.683596	5.33067	-0.0688819	5.33165	-0.0731871	5.3355	0.0317404
5.33815	-0.351409	5.33813	-0.681676	5.33711	-0.069521	5.33788	-0.0729747	5.34173	0.0334792
5.34461	-0.352269	5.34436	-0.68068	5.34334	-0.0681379	5.3441	-0.0727304	5.34795	0.0327659
5.35083	-0.352504	5.35058	-0.678615	5.34956	-0.0665533	5.35055	-0.0742702	5.35417	0.0317658
5.35706	-0.352405	5.3568	-0.673888	5.35578	-0.067389	5.35677	-0.0767339	5.36063	0.0326915
5.36328	-0.352188	5.36303	-0.671174	5.36201	-0.069706	5.36299	-0.0781687	5.36685	0.0370455
5.3695	-0.353171	5.36925	-0.671135	5.36823	-0.0686587	5.36922	-0.0798726	5.37307	0.0404078
5.37572	-0.354405	5.37547	-0.672017	5.37445	-0.0662106	5.37544	-0.081582	5.3793	0.0447202
5.38194	-0.353514	5.38193	-0.673407	5.38067	-0.0645758	5.38166	-0.0816045	5.38552	0.0486733
5.38816	-0.350634	5.38816	-0.6729	5.3869	-0.0626804	5.38789	-0.0814632	5.39174	0.0501375
5.39439	-0.347834	5.39438	-0.674298	5.39335	-0.0604721	5.39411	-0.0809288	5.39796	0.0499927
5.40084	-0.346211	5.4006	-0.678975	5.39957	-0.0603069	5.40033	-0.0810363	5.40418	0.0501225
5.40706	-0.346304	5.40682	-0.679443	5.4058	-0.0607573	5.40678	-0.0817208	5.41052	0.0521107
5.41328	-0.347004	5.41304	-0.67752	5.41202	-0.0608697	5.41301	-0.0835039	5.41686	0.0543178
5.41951	-0.3477	5.41926	-0.679425	5.41824	-0.0612526	5.41923	-0.0836888	5.42308	0.0540544
5.42572	-0.348364	5.42548	-0.680145	5.42446	-0.0601146	5.42546	-0.0806566	5.4293	0.0498627
5.43194	-0.349203	5.43193	-0.679313	5.43068	-0.0614331	5.43168	-0.0775935	5.43552	0.0490449
5.43816	-0.350187	5.43816	-0.677773	5.43691	-0.0642391	5.4379	-0.0747278	5.44175	0.047434
5.44438	-0.351453	5.44438	-0.678834	5.44334	-0.0660855	5.44412	-0.0746296	5.44797	0.0444018
5.45084	-0.354683	5.4506	-0.68126	5.44958	-0.068197	5.45034	-0.0759957	5.45419	0.0428423
5.45705	-0.358338	5.45682	-0.679808	5.4558	-0.0709298	5.45679	-0.0765417	5.46041	0.0407371
5.46329	-0.360652	5.46305	-0.674939	5.46202	-0.0739531	5.46301	-0.075868	5.46687	0.0393047
5.46951	-0.36012	5.46927	-0.674152	5.46825	-0.0778359	5.46924	-0.0741531	5.4731	0.0367563
5.47573	-0.359214	5.47549	-0.680405	5.47448	-0.0816684	5.47546	-0.0710716	5.47932	0.0325154
5.48195	-0.358727	5.48172	-0.685951	5.4807	-0.0851061	5.48168	-0.0683304	5.48554	0.0299982
5.48817	-0.358169	5.48816	-0.686437	5.48693	-0.0864925	5.48791	-0.0691004	5.49176	0.0327225
5.4944	-0.357422	5.49439	-0.686673	5.49315	-0.0854614	5.49413	-0.0712515	5.49798	0.0326428
5.50061	-0.355414	5.50062	-0.689125	5.4996	-0.0852005	5.50035	-0.0738053	5.5042	0.031789
5.50707	-0.352764	5.50683	-0.689179	5.50583	-0.0855777	5.50657	-0.0742999	5.51043	0.0326791
5.51329	-0.348786	5.51306	-0.688049	5.51205	-0.084855	5.51303	-0.0737469	5.51669	0.0327276
5.51951	-0.34472	5.51928	-0.690032	5.51828	-0.0834076	5.51926	-0.0744795	5.5231	0.0327679
5.52573	-0.346599	5.52551	-0.694204	5.5245	-0.0816121	5.52547	-0.0734153	5.52932	0.0308028
5.53196	-0.349471	5.53173	-0.698235	5.53072	-0.0785104	5.5317	-0.072138	5.53554	0.0296647
5.5382	-0.348336	5.53816	-0.699174	5.53694	-0.0751309	5.53792	-0.0723252	5.54177	0.030073
5.54441	-0.346932	5.5444	-0.69684	5.54316	-0.0721034	5.54414	-0.0727463	5.54799	0.0334666
5.55064	-0.345854	5.55062	-0.697599	5.54956	-0.0710973	5.55036	-0.072778	5.55421	0.0334603
5.55709	-0.345353	5.55685	-0.697505	5.55583	-0.0720189	5.55659	-0.0719417	5.56044	0.0312982
5.56332	-0.346405	5.56307	-0.69468	5.56206	-0.0726215	5.563	-0.0722012	5.56666	0.0295855
5.56954	-0.348593	5.56929	-0.694474	5.56828	-0.0748073	5.56926	-0.0716499	5.57312	0.0283467
5.57576	-0.352226	5.57551	-0.695873	5.5745	-0.0775769	5.57548	-0.0685252	5.57934	0.0279083
5.58198	-0.354393	5.58174	-0.694484	5.58072	-0.080139	5.5817	-0.0682741	5.58556	0.0264196
5.58821	-0.351565	5.58795	-0.691434	5.58695	-0.0814816	5.58792	-0.0727328	5.59179	0.0274382
5.59443	-0.351748	5.59441	-0.689719	5.59317	-0.082372	5.59413	-0.0766697	5.59801	0.0284005
5.60065	-0.355201	5.60064	-0.688013	5.59939	-0.0853015	5.60036	-0.0788577	5.60423	0.0288065
5.60687	-0.357663	5.60686	-0.687367	5.60584	-0.0889072	5.60658	-0.079872	5.61045	0.0267808
5.61333	-0.358746	5.61308	-0.687646	5.61207	-0.0919977	5.6128	-0.0809554	5.61667	0.02482
5.61954	-0.357986	5.6193	-0.690137	5.6183	-0.0932158	5.61926	-0.0814519	5.6229	0.0244698
5.62577	-0.35798	5.62552	-0.690648	5.62452	-0.0941777	5.62548	-0.0805963	5.62934	0.0233493
5.63199	-0.358015	5.63175	-0.688014	5.63074	-0.0936706	5.63171	-0.0798691	5.63556	0.0218169
5.63822	-0.358222	5.63797	-0.688098	5.63696	-0.0926742	5.63793	-0.0815129	5.64179	0.0194479
5.64444	-0.359527	5.64437	-0.690111	5.64318	-0.091297	5.64414	-0.0802292	5.64801	0.019603
5.65066	-0.360098	5.65064	-0.691393	5.6494	-0.0901094	5.65037	-0.078451	5.65424	0.0205245
5.65688	-0.358939	5.65686	-0.691868	5.65574	-0.0888891	5.65659	-0.0793689	5.66045	0.020937
5.66332	-0.357536	5.66309	-0.693373	5.66208	-0.0849255	5.66281	-0.0785971	5.66667	0.0213953
5.66955	-0.355914	5.66931	-0.692606	5.6683	-0.0819604	5.66916	-0.0783232	5.6729	0.0226785
5.67579	-0.353302	5.67552	-0.689073	5.67452	-0.0803481	5.67549	-0.0788938	5.67936	0.0234025
5.68201	-0.353984	5.68174	-0.687745	5.68075	-0.0773492	5.6817	-0.0797868	5.68558	0.0233791
5.68823	-0.355996	5.68796	-0.690319	5.68697	-0.074098	5.68793	-0.0809613	5.6918	0.0242572
5.69445	-0.355883	5.69418	-0.69172	5.69319	-0.0722626	5.69416	-0.0827879	5.69802	0.0252315
5.70067	-0.354658	5.70064	-0.69021	5.69941	-0.0709594	5.70039	-0.0831349	5.70425	0.0276379
5.7069	-0.354038	5.70687	-0.687763	5.70563	-0.0702087	5.70661	-0.0813751	5.71047	0.0304481
5.71312	-0.354105	5.71309	-0.685584	5.71209	-0.0707313	5.71284	-0.0760544	5.71669	0.032019
5.71957	-0.35414	5.71932	-0.683888	5.71831	-0.0733791	5.71906	-0.0731008	5.72292	0.0331622
5.72578	-0.354731	5.72553	-0.680635	5.72454	-0.0775089	5.72551	-0.0739829	5.72913	0.0324999
5.73201	-0.356421	5.73176	-0.678666	5.73076	-0.0799316	5.73174	-0.0753931	5.73559	0.0291036
5.73823	-0.360342	5.73798	-0.679209	5.73698	-0.0804266	5.73796	-0.0759732	5.74181	0.0268062
5.74445	-0.362766	5.7442	-0.67744	5.7432	-0.081983	5.74418	-0.0741087	5.74803	0.0256733
5.75068	-0.361403	5.75052	-0.674427	5.74943	-0.0852727	5.75041	-0.0731825	5.75425	0.0254513
5.7569	-0.360199	5.75687	-0.67327	5.75565	-0.0874217	5.75662	-0.0753583	5.76047	0.0255193
5.76312	-0.359556	5.76309	-0.675062	5.76191	-0.0891719	5.76285	-0.077873	5.76668	0.0259858
5.76952	-0.358122	5.76932	-0.677993	5.76832	-0.0909754	5.76908	-0.0809561	5.77291	0.0252578
5.7758	-0.35597	5.77554	-0.678067	5.77454	-0.0929085	5.77535	-0.0856533	5.77913	0.0226349
5.78203	-0.354052	5.78176	-0.676984	5.78076	-0.0921378	5.78174	-0.0869172	5.78559	0.0208321
5.78825	-0.355044	5.78799	-0.675888	5.78699	-0.0884848	5.78796	-0.0852861	5.7918	0.0216106
5.79447	-0.355128	5.79421	-0.676404	5.7932	-0.0864147	5.79418	-0.0831249	5.79803	0.0250453
5.80069	-0.352387	5.80043	-0.677911	5.79942	-0.0865694	5.80041	-0.0845983	5.80425	0.0275752
5.80691	-0.349246	5.80688	-0.678359	5.80564	-0.0868875	5.80663	-0.0889018	5.81048	0.0283167
5.81314	-0.347768	5.81311	-0.677938	5.81186	-0.0856393	5.81285	-0.0906833	5.8167	0.0277936
5.81936	-0.346614	5.81933	-0.678851	5.81832	-0.0830757	5.81907	-0.0893118	5.82292	0.0273798
5.82581	-0.344917	5.82555	-0.677697	5.82454	-0.0812233	5.8253	-0.0867851	5.82914	0.0265126
5.83203	-0.343182	5.83177	-0.677014	5.83077	-0.0820364	5.83176	-0.0861169	5.83537	0.0232749
5.83825	-0.341958	5.838	-0.678836	5.83699	-0.0812133	5.83799	-0.0868557	5.84181	0.0221839
5.84448	-0.341845	5.84423	-0.678677	5.84321	-0.0798323	5.8442	-0.0871185	5.84803	0.0213939
5.8507	-0.339038	5.85045	-0.679764	5.84943	-0.0820888	5.85042	-0.0882935	5.85426	0.0211077
5.85692	-0.337362	5.8567	-0.68211	5.85566	-0.0836433	5.85665	-0.0883933	5.86048	0.0226351
5.86314	-0.337802	5.86311	-0.683594	5.86188	-0.0837432	5.86287	-0.0842866	5.8667	0.0233551
5.86937	-0.336252	5.86933	-0.686317	5.8681	-0.0839883	5.86909	-0.0829369	5.87294	0.0249531
5.87568	-0.334632	5.87556	-0.687547	5.87455	-0.0854642	5.87532	-0.083916	5.87916	0.0253733
5.88204	-0.334422	5.88178	-0.685895	5.88077	-0.088304	5.88154	-0.0834249	5.88538	0.0247545
5.88827	-0.333979	5.88802	-0.686676	5.88699	-0.0912055	5.88799	-0.0848967	5.89182	0.0244805
5.89449	-0.332833	5.89424	-0.68767	5.89322	-0.0914981	5.89421	-0.0863219	5.89806	0.0271389
5.90072	-0.333101	5.90046	-0.68578	5.89945	-0.0939425	5.90043	-0.0863576	5.90429	0.031231
5.90694	-0.332729	5.90668	-0.685733	5.90568	-0.0975775	5.90665	-0.0870783	5.91051	0.0344735
5.91316	-0.332487	5.91314	-0.684998	5.9119	-0.0979496	5.91288	-0.0875149	5.91674	0.0358773
5.91938	-0.331813	5.91936	-0.682885	5.91812	-0.0974985	5.9191	-0.0889022	5.92296	0.0352361
5.9256	-0.330134	5.92559	-0.682285	5.92458	-0.0975388	5.92532	-0.0910711	5.92918	0.0354906
5.93205	-0.330315	5.93181	-0.682506	5.93079	-0.0972679	5.93154	-0.0901676	5.9354	0.0352371
5.93827	-0.33065	5.93803	-0.686489	5.93702	-0.0956728	5.938	-0.0889265	5.94162	0.036155
5.94449	-0.329868	5.94425	-0.690136	5.94324	-0.0945121	5.94422	-0.0896629	5.94807	0.038044
5.95072	-0.329035	5.95047	-0.689642	5.94947	-0.0929424	5.95044	-0.0886082	5.95429	0.0396084
5.95694	-0.328847	5.9567	-0.687966	5.95569	-0.0892195	5.95667	-0.0866413	5.96051	0.0393416
5.96316	-0.327142	5.96292	-0.689264	5.96191	-0.0845604	5.96289	-0.0844569	5.96674	0.0374873
5.96938	-0.325308	5.96937	-0.692391	5.96813	-0.0817479	5.96912	-0.0819249	5.97296	0.0382771
5.97561	-0.323253	5.97559	-0.695352	5.97435	-0.0808723	5.97534	-0.0799237	5.97918	0.0389484
5.98186	-0.321106	5.98181	-0.695605	5.98081	-0.079258	5.98156	-0.0796449	5.9854	0.0370772
5.98828	-0.320375	5.98803	-0.694726	5.98702	-0.0777614	5.98778	-0.0802833	5.99163	0.0339094
5.99451	-0.319842	5.99426	-0.694332	5.99325	-0.0769653	5.99423	-0.0790483	5.99801	0.0306642
6.00074	-0.319127	6.00048	-0.691677	5.99947	-0.0743553	6.00045	-0.0768159	6.00381	0.0276164
6.00398	-0.319776	6.00373	-0.689901	6.00396	-0.0704563	6.00369	-0.0755265	6.00381	0.0241777
6.00398	-0.321017	6.00373	-0.689124	6.00396	-0.0692831	6.00369	-0.0758883	6.00381	0.0222118
6.00398	-0.321848	6.00374	-0.68847	6.00396	-0.0700723	6.0037	-0.0751194	6.00425	0.0224596
6.00504	-0.323496	6.0048	-0.687468	6.00462	-0.0690272	6.00476	-0.0747919	6.00634	0.00163132
6.00782	-0.00163424	6.00758	0.00267422	6.00699	0.00096023	6.00754	-0.0008809	6.01015	0.00194871
6.01233	-0.00170147	6.01209	0.00610071	6.01108	0.00105619	6.01205	-0.00092334	6.0157	0.00294936
6.01834	-0.00139272	6.0183	0.00722033	6.01684	0.00217664	6.01806	0.0014115	6.02192	0.00517929
6.02456	-2.6047e-05	6.02455	0.00807291	6.02306	0.00539172	6.0243	0.00427848	6.02814	0.0058049
6.03079	0.00149238	6.03078	0.0108696	6.0294	0.00764704	6.03052	0.00499254	6.03437	0.00832248
6.03723	0.00137043	6.037	0.0136229	6.03574	0.00723052	6.03674	0.00467592	6.04058	0.0125505
6.04346	0.00202793	6.04322	0.0141973	6.04197	0.0076561	6.04313	0.0052405	6.0468	0.0149776
6.04968	0.00222868	6.04945	0.0134175	6.04819	0.0111687	6.04941	0.00478864	6.05325	0.0147351
6.0559	0.0008561	6.05567	0.0108703	6.05441	0.011428	6.05564	0.00317752	6.05947	0.0147412
6.06213	-0.00110489	6.06189	0.00719571	6.06063	0.00996888	6.06187	0.00245655	6.0657	0.0126526
6.06835	-0.00203353	6.06811	0.00501359	6.06686	0.00939429	6.06809	0.00333381	6.07192	0.00932366
6.07457	-0.00398988	6.07457	0.00217724	6.07308	0.00891387	6.07431	0.00439847	6.07815	0.00581533
6.08079	-0.00590914	6.08078	-0.00132358	6.0793	0.00526619	6.08053	0.0030244	6.08437	0.00252444
6.08701	-0.00875485	6.087	-0.00400996	6.08575	0.00056487	6.08676	0.00076538	6.09059	0.00268561
6.09347	-0.0135183	6.09323	-0.00732815	6.09197	-0.00223583	6.09298	-0.00097138	6.09681	0.00453109
6.0997	-0.0165989	6.09945	-0.0108074	6.09819	-0.003564	6.09942	-0.00234157	6.10304	0.00282568
6.10592	-0.0208536	6.10568	-0.0121716	6.10441	-0.00595653	6.10565	-0.00497133	6.10949	0.00083667
6.11214	-0.0244439	6.1119	-0.012674	6.11064	-0.0108391	6.11187	-0.00686073	6.11572	0.00175536
6.11836	-0.0255687	6.11812	-0.011757	6.11686	-0.0128183	6.11809	-0.00711268	6.12194	0.00285792
6.12458	-0.0254291	6.12447	-0.0105859	6.12308	-0.0145868	6.12432	-0.00801581	6.12816	0.00232506
6.1308	-0.0258625	6.1308	-0.0111873	6.1293	-0.0164471	6.13053	-0.0102074	6.13438	0.00255609
6.13703	-0.0272626	6.13703	-0.0107162	6.13556	-0.015478	6.13675	-0.0135682	6.1406	0.00254774
6.14343	-0.0294948	6.14325	-0.0091418	6.14198	-0.0132415	6.14297	-0.0159134	6.14683	0.00333059
6.1497	-0.0306301	6.14947	-0.00581169	6.14821	-0.0124383	6.14927	-0.0167114	6.15305	0.00379527
6.15592	-0.029361	6.15569	-0.00258571	6.15443	-0.0129563	6.15565	-0.0175228	6.1595	0.00181288
6.16214	-0.0294705	6.16191	-0.00096309	6.16065	-0.0148527	6.16187	-0.0187132	6.16572	0.00285369
6.16837	-0.028317	6.16813	-0.00106031	6.16687	-0.016048	6.16809	-0.018709	6.17194	0.00687617
6.17458	-0.0257072	6.17436	-0.00203305	6.1731	-0.014551	6.17432	-0.0162969	6.17816	0.00976622
6.1808	-0.0250441	6.1808	-0.0010758	6.17932	-0.0120145	6.18054	-0.0151163	6.18439	0.00926685
6.18703	-0.0257142	6.18702	0.00147241	6.18554	-0.00951707	6.18676	-0.014839	6.19061	0.0090338
6.19324	-0.0258781	6.19325	0.0047164	6.19199	-0.00918555	6.19298	-0.013596	6.19683	0.0105901
6.1997	-0.02477	6.19947	0.00683385	6.19821	-0.0107671	6.19921	-0.0118058	6.20305	0.0128581
6.20592	-0.0221707	6.2057	0.00649422	6.20443	-0.0113764	6.20565	-0.00992906	6.20928	0.0163638
6.21215	-0.0201085	6.21192	0.0043878	6.21066	-0.0111617	6.21187	-0.00835323	6.21573	0.0185869
6.21837	-0.0201866	6.21814	0.00272942	6.21688	-0.0101818	6.2181	-0.00720668	6.22196	0.0193116
6.2246	-0.0192197	6.22436	0.00197577	6.2231	-0.00748932	6.22432	-0.00603116	6.22818	0.0189697
6.23082	-0.0185278	6.23064	0.00172728	6.22933	-0.00486946	6.23055	-0.00582635	6.2344	0.0176712
6.23704	-0.0198474	6.23704	0.00364953	6.23555	-0.00385463	6.23677	-0.00821757	6.24062	0.0161911
6.24326	-0.0198669	6.24327	0.00487977	6.24178	-0.0039655	6.24299	-0.00958675	6.24685	0.0175846
6.24959	-0.0187945	6.24949	0.00438887	6.24822	-0.00497454	6.24921	-0.00967431	6.25307	0.0188306
6.25593	-0.0188302	6.25571	0.00307906	6.25445	-0.00425309	6.25546	-0.00904578	6.2593	0.0179985
6.26215	-0.0189729	6.26194	0.00459576	6.26067	-0.0003559	6.26189	-0.00888628	6.26573	0.0166234
6.26838	-0.0195456	6.26815	0.00878459	6.26689	0.00298929	6.26812	-0.00861424	6.27196	0.0137821
6.2746	-0.0194975	6.27437	0.00996417	6.27312	0.00624955	6.27434	-0.00792938	6.27818	0.0112104
6.28083	-0.0168594	6.2806	0.0108308	6.27934	0.00963449	6.28056	-0.006504	6.2844	0.00989568
6.28706	-0.0145158	6.28705	0.010905	6.28556	0.0122707	6.28679	-0.00475389	6.29063	0.00956106
6.29328	-0.0121918	6.29327	0.0114418	6.29179	0.0129476	6.293	-0.0018205	6.29686	0.00915271
6.2995	-0.0111515	6.29949	0.0111795	6.29823	0.0139891	6.29922	0.0006873	6.30307	0.00775087
6.30596	-0.0106404	6.30571	0.0111925	6.30446	0.0153866	6.30545	0.00140977	6.3093	0.00662684
6.31218	-0.00815737	6.31194	0.012804	6.31068	0.0175192	6.3119	0.00384277	6.31552	0.00744313
6.3184	-0.00497621	6.31816	0.0141335	6.3169	0.0219044	6.31812	0.00557607	6.32197	0.00887877
6.32463	-0.00213349	6.32438	0.012286	6.32313	0.0228078	6.32434	0.0057891	6.3282	0.0105519
6.33085	-0.00087416	6.3306	0.0121203	6.32935	0.0212925	6.33056	0.00689632	6.33442	0.0116834
6.33707	-0.00175673	6.33684	0.0150135	6.33557	0.0201501	6.33679	0.0106699	6.34065	0.0126806
6.34329	-0.00412375	6.34328	0.0161793	6.34179	0.0195934	6.343	0.0127245	6.34687	0.0144066
6.34952	-0.0059548	6.34951	0.0181792	6.34802	0.0173505	6.34922	0.01284	6.35309	0.015163
6.35578	-0.00603539	6.35573	0.0197554	6.35447	0.0146083	6.35544	0.0111052	6.35931	0.0157323
6.36219	-0.00457579	6.36195	0.0211654	6.3607	0.0133573	6.36167	0.00903255	6.36554	0.0159717
6.3684	-0.0015524	6.36818	0.0213521	6.36692	0.0126602	6.36812	0.00830263	6.37192	0.0140231
6.37463	-0.00058073	6.3744	0.0196474	6.37314	0.012345	6.37434	0.00595719	6.3782	0.0123724
6.38085	-0.0011214	6.38062	0.0179423	6.37936	0.00983107	6.38056	0.00255853	6.38442	0.0114553
6.38707	-0.00142735	6.38684	0.0162947	6.38558	0.00502658	6.38679	0.00070006	6.39065	0.00948274
6.3933	7.8976e-05	6.39329	0.0124108	6.39181	0.00285232	6.39299	-0.00083929	6.39687	0.00767875
6.39952	0.00115305	6.39951	0.00608194	6.39803	0.0014078	6.39923	-0.00481004	6.40309	0.00631732
6.40574	0.00173491	6.40574	0.00175339	6.40447	-0.00053978	6.40546	-0.00593776	6.40932	0.00408477
6.4122	0.00385594	6.41196	0.00241786	6.4107	-0.00053203	6.41168	-0.00629807	6.41554	0.00262505
6.41842	0.00496173	6.41818	0.00330621	6.41692	8.9347e-05	6.41813	-0.00664949	6.42176	0.00152463
6.42465	0.00485408	6.42439	0.00394362	6.42314	-0.00092161	6.42435	-0.00446832	6.42822	0.00081438
6.43087	0.00273359	6.43061	0.00355339	6.42937	-0.00213194	6.43057	-0.00228107	6.43445	0.0021053
6.43709	0.00095427	6.43683	0.00272191	6.43559	-0.00355721	6.4368	-0.00136113	6.44067	0.00315398
6.44331	-3.8266e-05	6.44306	0.00421441	6.44181	-0.00365436	6.44302	0.00013137	6.44689	0.00193506
6.44953	-0.0036543	6.44951	0.00711668	6.44803	-0.00096917	6.44924	-0.0007773	6.45311	0.0007605
6.45576	-0.00690573	6.45574	0.0101312	6.45426	0.00072825	6.45546	-0.00307477	6.45933	0.00121766
6.46198	-0.00699335	6.46196	0.0156381	6.46071	0.00066274	6.46168	-0.0039618	6.46555	0.00166827
6.46843	-0.00638109	6.46818	0.0191275	6.46693	-0.0028137	6.46791	-0.00614381	6.47178	-0.00066048
6.47465	-0.00733387	6.4744	0.0175331	6.47316	-0.00504971	6.47436	-0.00624543	6.47808	-0.00364727
6.48087	-0.0080651	6.48063	0.0153274	6.47938	-0.00313193	6.48059	-0.00351101	6.48445	-0.00504726
6.48709	-0.00765944	6.48685	0.0135322	6.4856	-0.0014078	6.48681	-0.00054532	6.49067	-0.00662428
6.49332	-0.00568557	6.49307	0.0133175	6.49182	-0.00083524	6.49303	-0.00047559	6.49689	-0.0104991
6.49954	-0.0038026	6.49952	0.0145909	6.49805	0.00032943	6.49926	-0.00075775	6.50312	-0.0133689
6.50576	-0.00467867	6.50574	0.0143471	6.50427	0.00040871	6.50547	-0.00144506	6.50932	-0.012609
6.51199	-0.00314826	6.51196	0.0122053	6.51069	-3.0518e-05	6.5117	2.569e-05	6.51555	-0.00974578
6.51844	-0.00201875	6.51819	0.00961393	6.51694	0.00027025	6.51792	0.00095963	6.52177	-0.00742835
6.52466	-0.00197285	6.52441	0.0082168	6.52316	0.00109869	6.52436	0.00022715	6.52799	-0.00785691
6.53089	-0.00024861	6.53065	0.00910366	6.52938	0.00498909	6.53059	0.00090414	6.53445	-0.00620133
6.53711	-0.00026256	6.53687	0.0099023	6.53561	0.00693005	6.53681	0.00088626	6.54067	-0.00306571
6.54334	-0.00266057	6.54309	0.0114076	6.54183	0.00590247	6.54303	0.00050622	6.5469	-0.00106895
6.54955	-0.0048117	6.54931	0.0129107	6.54805	0.00644034	6.54926	-0.00221175	6.55311	0.00299954
6.55578	-0.00821155	6.55576	0.013478	6.55428	0.00698036	6.5555	-0.00394446	6.55934	0.00755543
6.562	-0.0122266	6.562	0.0132775	6.5605	0.00607497	6.56172	-0.00422114	6.56556	0.00787121
6.56822	-0.0125955	6.56821	0.0127507	6.56695	0.00415188	6.56794	-0.00363219	6.57178	0.00771755
6.57467	-0.010195	6.57444	0.0127676	6.57318	0.00219202	6.57416	-0.00171888	6.57801	0.00826973
6.58089	-0.00969338	6.58066	0.0144767	6.5794	-0.00111908	6.58061	0.00114965	6.58425	0.00533861
6.58711	-0.0126808	6.58688	0.0155311	6.58562	-0.00430995	6.58684	0.00238711	6.59068	0.0033651
6.59334	-0.017125	6.59311	0.0151308	6.59185	-0.00603074	6.59307	0.00201696	6.5969	0.00317031
6.59956	-0.0197903	6.59932	0.0149419	6.59807	-0.00795287	6.59928	0.00210637	6.60312	0.0017764
6.60578	-0.01861	6.60576	0.0159579	6.60429	-0.0111065	6.60551	0.00175542	6.60935	0.00230092
6.61201	-0.016587	6.612	0.016205	6.61051	-0.0136374	6.61173	0.00283426	6.61557	0.00096816
6.61823	-0.0163587	6.61822	0.0150179	6.61688	-0.0134681	6.61795	0.00575638	6.62179	-0.00072372
6.62469	-0.0158628	6.62444	0.0146129	6.62318	-0.0129409	6.62417	0.00941265	6.62801	0.00136375
6.63091	-0.0155757	6.63066	0.0145734	6.62941	-0.0119715	6.63058	0.0112171	6.63423	0.00377643
6.63713	-0.0180659	6.63689	0.0144506	6.63563	-0.013867	6.63685	0.011089	6.64069	0.00240588
6.64336	-0.0182963	6.64311	0.0129083	6.64185	-0.0153538	6.64307	0.0112475	6.64692	0.00229418
6.64958	-0.0159725	6.64933	0.0105795	6.64807	-0.0136605	6.64929	0.0128419	6.65314	0.00663817
6.6558	-0.0136561	6.65555	0.00933766	6.6543	-0.0135505	6.65551	0.0134922	6.65936	0.0109755
6.66202	-0.0123309	6.662	0.00969571	6.66052	-0.0156189	6.66174	0.0136884	6.66559	0.0125967
6.66824	-0.0144112	6.66823	0.00865626	6.66674	-0.0162222	6.66796	0.0147129	6.6718	0.0115413
6.67446	-0.0151765	6.67446	0.00681472	6.6732	-0.0164481	6.67418	0.0147845	6.67803	0.00880903
6.68092	-0.0130713	6.68068	0.00620687	6.67942	-0.0175837	6.6804	0.0133703	6.68425	0.00831759
6.68713	-0.0125457	6.6869	0.00433499	6.68565	-0.0172495	6.68686	0.0110013	6.69047	0.00821495
6.69336	-0.0124024	6.69313	0.00307286	6.69186	-0.0187798	6.69309	0.0103532	6.69692	0.00572956
6.69958	-0.0123023	6.69935	0.00286186	6.69808	-0.0185026	6.69931	0.0103659	6.70314	0.00472784
6.7058	-0.0135213	6.70557	0.00190103	6.70431	-0.0160165	6.70553	0.0097633	6.70936	0.00544906
6.71202	-0.0150285	6.71195	0.00072217	6.71053	-0.0163757	6.71176	0.00750935	6.71559	0.00326872
6.71824	-0.0167685	6.71824	0.0022186	6.71676	-0.0158513	6.71798	0.00628734	6.72182	-0.00093281
6.72446	-0.0180312	6.72446	0.00262862	6.72304	-0.0128431	6.72419	0.00828457	6.72805	-0.00290036
6.7309	-0.0176552	6.73068	0.00017226	6.72942	-0.0103413	6.73042	0.00917608	6.73427	-0.00245714
6.73713	-0.0196019	6.73691	-0.00134164	6.73564	-0.0103987	6.73675	0.0104248	6.74049	0.00026286
6.74337	-0.0224572	6.74313	-0.00421172	6.74187	-0.0132596	6.74309	0.0104702	6.74695	0.00315934
6.74959	-0.0231944	6.74935	-0.0047186	6.74809	-0.0166624	6.74931	0.00829738	6.75317	0.00342876
6.75581	-0.0218597	6.75557	-0.00335515	6.75431	-0.017418	6.75554	0.00724477	6.7594	0.00193256
6.76203	-0.0207226	6.7618	-0.00248641	6.76052	-0.0156462	6.76176	0.00702339	6.76562	0.0008269
6.76825	-0.0218253	6.76825	-0.00036925	6.76675	-0.0145769	6.76798	0.00695115	6.77184	-0.00054699
6.77448	-0.0218108	6.77448	0.00155538	6.77297	-0.0153482	6.7742	0.00850046	6.77806	-0.00216585
6.78069	-0.0191111	6.7807	0.00056857	6.77942	-0.0170345	6.78043	0.00833404	6.78428	-0.00299793
6.78715	-0.0154641	6.78692	-0.00041819	6.78565	-0.0165619	6.78665	0.00486493	6.79051	-0.00345123
6.79336	-0.012085	6.79315	0.0016858	6.79187	-0.0163532	6.7931	0.00352341	6.79672	-0.00583422
6.79959	-0.0104053	6.79937	0.00404906	6.79809	-0.0158012	6.79933	0.00209016	6.80317	-0.00769889
6.80581	-0.00997591	6.80559	0.00813258	6.80432	-0.0133312	6.80555	0.00213414	6.8094	-0.0104502
6.81204	-0.00973976	6.81181	0.010365	6.81054	-0.0114572	6.81177	0.00431859	6.81562	-0.012934
6.81827	-0.0112791	6.81811	0.0102775	6.81676	-0.0102913	6.818	0.00527287	6.82184	-0.0125396
6.82449	-0.0138656	6.82448	0.0105055	6.82298	-0.0105104	6.82422	0.00583434	6.82806	-0.0104892
6.83071	-0.0139859	6.8307	0.0095861	6.82922	-0.0106903	6.83044	0.00648177	6.83429	-0.0080291
6.8371	-0.0134252	6.83693	0.00865388	6.83565	-0.00911731	6.83666	0.00613928	6.84051	-0.00505424
6.84339	-0.0151588	6.84315	0.0067668	6.84188	-0.00741476	6.84292	0.00703597	6.84673	-0.00293571
6.84962	-0.017283	6.84937	0.00395584	6.8481	-0.00803727	6.84933	0.00871086	6.85319	-0.00154662
6.85584	-0.0196992	6.8556	0.0035044	6.85432	-0.00996548	6.85556	0.00809538	6.85941	-0.0023495
6.86206	-0.0208931	6.86182	0.00355697	6.86054	-0.0110699	6.86178	0.00603282	6.86563	-0.00439394
6.86829	-0.0214733	6.86804	0.00473058	6.86677	-0.0116743	6.868	0.00499183	6.87186	-0.00111943
6.8745	-0.0221446	6.8745	0.00651324	6.87299	-0.0121382	6.87422	0.00575781	6.87808	0.00275511
6.88073	-0.0228122	6.88072	0.00801337	6.87921	-0.0122789	6.88044	0.00687122	6.88431	0.00460786
6.88695	-0.0224267	6.88695	0.00822234	6.88567	-0.0120727	6.88667	0.00793397	6.89052	0.0042091
6.8934	-0.0207269	6.89316	0.00844139	6.89189	-0.012307	6.89289	0.00744748	6.89675	0.00216621
6.89962	-0.0203542	6.89939	0.00935042	6.89811	-0.0104022	6.89935	0.00715518	6.90296	-0.00016052
6.90585	-0.0196756	6.90561	0.0115385	6.90434	-0.00771791	6.90557	0.00673378	6.90942	-0.00147736
6.91207	-0.0192107	6.91183	0.0120111	6.91056	-0.00953549	6.91179	0.00520802	6.91564	-0.00219172
6.91829	-0.0194796	6.91805	0.00943464	6.91678	-0.0101438	6.91802	0.00332165	6.92186	-0.00072426
6.9245	-0.0180913	6.9243	0.00670916	6.923	-0.0106607	6.92424	0.002985	6.92809	0.00073892
6.93072	-0.015115	6.93073	0.00352889	6.92922	-0.0109962	6.93046	0.00230342	6.93431	-0.00314087
6.93694	-0.0129505	6.93694	0.00348073	6.93545	-0.00989449	6.93668	-0.00013953	6.94053	-0.00829691
6.94325	-0.0111831	6.94317	0.0030517	6.9419	-0.0100888	6.9429	-0.00302321	6.94675	-0.0114288
6.94962	-0.0106379	6.9494	0.00261027	6.94812	-0.0117285	6.94913	-0.00542814	6.95298	-0.0115307
6.95585	-0.0117275	6.95561	0.00313979	6.95434	-0.0132695	6.95557	-0.00549597	6.9594	-0.0106009
6.96207	-0.0129465	6.96182	0.00388479	6.96057	-0.0170549	6.96179	-0.00469536	6.96565	-0.0101994
6.96829	-0.0144081	6.96805	0.00181961	6.9668	-0.0225512	6.96802	-0.0034216	6.97188	-0.0101349
6.97452	-0.0155942	6.97427	0.00025034	6.97302	-0.0235444	6.97424	-0.00346798	6.9781	-0.0102878
6.98073	-0.0149866	6.98072	0.00094926	6.97924	-0.0216546	6.98046	-0.00348145	6.98432	-0.00863588
6.98696	-0.0143751	6.98694	0.00196218	6.98547	-0.0205931	6.98669	-0.00267422	6.99055	-0.00573003
6.99318	-0.0163453	6.99317	0.00222421	6.99192	-0.0227817	6.99291	-0.00225973	6.99677	-0.00658816
6.99963	-0.0185397	6.99939	-0.00078857	6.99814	-0.0260562	6.99913	-0.00340199	7.00299	-0.0064593
7.00585	-0.019235	7.00562	-0.00413251	7.00437	-0.0273579	7.00559	-0.00368798	7.00922	-0.00538081
7.01207	-0.0182393	7.01184	-0.00583422	7.01059	-0.0266097	7.01181	-0.00270462	7.01566	-0.00693089
7.0183	-0.0189779	7.01806	-0.00533259	7.01682	-0.0254114	7.01804	-0.00232846	7.02188	-0.00907367
7.02452	-0.0198631	7.02428	-0.00609374	7.02304	-0.0253572	7.02426	-0.00154954	7.0281	-0.0108361
7.03076	-0.0199811	7.03051	-0.00516105	7.02926	-0.0247783	7.03049	-0.00157958	7.03433	-0.0124205
7.03698	-0.0197015	7.03695	-0.00092536	7.03548	-0.0240714	7.03671	-0.00072259	7.04055	-0.0141348
7.0432	-0.0196833	7.04317	0.00248545	7.0417	-0.0259496	7.04292	0.00035995	7.04677	-0.0178758
7.04945	-0.0211641	7.0494	0.0034011	7.04815	-0.0253929	7.04915	0.00053906	7.05299	-0.0184502
7.05588	-0.0213159	7.05562	0.00416464	7.05437	-0.0222344	7.05537	-0.00018322	7.05922	-0.014003
7.06211	-0.0196074	7.06186	0.0055055	7.06059	-0.0194845	7.06182	0.00077939	7.06558	-0.0131192
7.06833	-0.0184115	7.06808	0.007783	7.06682	-0.0173477	7.06804	0.00232601	7.0719	-0.0141246
7.07455	-0.0192777	7.0743	0.0107096	7.07304	-0.015682	7.07426	0.00149429	7.07812	-0.0150421
7.08077	-0.0188294	7.08052	0.010757	7.07927	-0.0146182	7.08049	-0.00074452	7.08434	-0.0147976
7.08699	-0.0179565	7.08698	0.0109966	7.08549	-0.01247	7.08671	-0.0026871	7.09056	-0.0139024
7.09322	-0.0178832	7.0932	0.0124061	7.09171	-0.00933731	7.09292	-0.00295508	7.09679	-0.0116449
7.09943	-0.0196528	7.09943	0.0122861	7.09816	-0.00599098	7.09914	-0.00332642	7.10301	-0.0077849
7.10588	-0.0210588	7.10565	0.0123807	7.10439	-0.0047043	7.10536	-0.00384867	7.10923	-0.00606459
7.1121	-0.0192054	7.11188	0.0148536	7.11061	-0.00552398	7.11182	-0.00436783	7.11545	-0.00932276
7.11833	-0.0182376	7.1181	0.0170053	7.11683	-0.00549954	7.11804	-0.00399745	7.12191	-0.01081
7.12455	-0.0191056	7.12432	0.0183203	7.12306	-0.00552106	7.12427	-0.00209367	7.12812	-0.00776064
7.13077	-0.0209249	7.13054	0.0161203	7.12928	-0.00573856	7.13049	-0.00168955	7.13434	-0.00532472
7.137	-0.0214205	7.13675	0.0131368	7.1355	-0.00764769	7.13671	-0.00308406	7.14057	-0.00305438
7.14322	-0.0204822	7.14321	0.0131818	7.14172	-0.0116888	7.14294	-0.00295562	7.1468	-0.00293231
7.14944	-0.0194776	7.14943	0.014223	7.14794	-0.0150179	7.14915	-0.00250614	7.15302	-0.00284165
7.15567	-0.0205121	7.15565	0.0154571	7.15439	-0.0183353	7.15538	-0.00165164	7.15924	-0.00293851
7.16212	-0.0196134	7.16187	0.0151008	7.16061	-0.0212728	7.16159	0.00129461	7.16546	-0.00479829
7.16835	-0.0167024	7.1681	0.0126041	7.16684	-0.0220015	7.16805	0.00276321	7.17174	-0.00474536
7.17457	-0.0182161	7.17431	0.0110165	7.17306	-0.0215936	7.17427	0.00334495	7.17814	-0.00430459
7.18079	-0.0215443	7.18053	0.0105873	7.17928	-0.0219262	7.18049	0.00452119	7.18436	-0.00703436
7.18701	-0.0227296	7.18675	0.00961596	7.18551	-0.0219255	7.18672	0.0042178	7.19059	-0.0122871
7.19324	-0.0224749	7.1932	0.0114389	7.19173	-0.0214712	7.19294	0.00218648	7.19681	-0.0168842
7.19946	-0.0235125	7.19943	0.00946927	7.19795	-0.018212	7.19917	0.00297731	7.20304	-0.0193304
7.20568	-0.0263224	7.20566	0.00653756	7.20436	-0.0146855	7.2054	0.00610328	7.20926	-0.01932
7.21212	-0.0268952	7.21188	0.00851524	7.21063	-0.0144052	7.21162	0.00727212	7.21548	-0.018007
7.21835	-0.024721	7.2181	0.00897622	7.21685	-0.0138151	7.21805	0.00560999	7.22169	-0.0186988
7.22457	-0.0242876	7.22432	0.00924015	7.22308	-0.0131903	7.22429	0.00237644	7.22815	-0.020162
7.23079	-0.0267853	7.23054	0.00975871	7.2293	-0.0122737	7.23052	0.0009287	7.23436	-0.021701
7.23702	-0.0273637	7.23677	0.00839883	7.23552	-0.0120854	7.23674	0.00075191	7.24059	-0.022863
7.24324	-0.0254188	7.24298	0.00658721	7.24174	-0.0110438	7.24297	0.00015682	7.24681	-0.0213211
7.24946	-0.024764	7.24944	0.00567138	7.24797	-0.01027	7.24919	-0.00055653	7.25304	-0.0169594
7.25569	-0.0250941	7.25566	0.00681412	7.25419	-0.010617	7.25541	0.00079376	7.25924	-0.0128376
7.26191	-0.0237675	7.26188	0.010711	7.26064	-0.0126572	7.26163	0.00372821	7.26547	-0.0105977
7.26836	-0.0211574	7.26811	0.0117294	7.26686	-0.0137369	7.26785	0.0033533	7.27169	-0.00941592
7.27459	-0.0208588	7.27433	0.0085367	7.27308	-0.0110194	7.2743	0.00183874	7.27793	-0.0105947
7.28081	-0.0219193	7.28055	0.00845718	7.27931	-0.00734776	7.28052	0.00276893	7.28436	-0.0121291
7.28703	-0.0216808	7.28678	0.00841993	7.28553	-0.00501239	7.28675	0.00551671	7.29059	-0.0110916
7.29325	-0.0207418	7.29299	0.00755268	7.29174	-0.00367004	7.29297	0.00654447	7.29681	-0.00798202
7.29948	-0.0207566	7.29941	0.00665182	7.29796	-0.00259548	7.29919	0.00571692	7.30304	-0.00593007
7.3057	-0.021426	7.30567	0.00545937	7.30418	-0.00252068	7.30541	0.00593245	7.30926	-0.00706071
7.31192	-0.0213559	7.3119	0.00536126	7.31052	-0.003057	7.31164	0.00662196	7.31548	-0.00796312
7.31836	-0.0205281	7.31812	0.00375241	7.31686	-0.00280344	7.31786	0.00737035	7.3217	-0.00820309
7.32459	-0.0207404	7.32435	0.00272852	7.32308	0.00014567	7.32424	0.00592244	7.32792	-0.00843865
7.33081	-0.0221524	7.33057	0.00275558	7.32931	0.00347996	7.33053	0.00490558	7.33438	-0.00834507
7.33704	-0.023303	7.33679	0.00112325	7.33553	0.00407052	7.33676	0.00599617	7.3406	-0.00847763
7.34326	-0.0235092	7.34301	-0.00147671	7.34175	0.00149083	7.34298	0.00650245	7.34682	-0.00643963
7.34948	-0.0238994	7.34923	-0.00104904	7.34797	-0.00224525	7.34921	0.00534493	7.35304	-0.0037846
7.3557	-0.0252115	7.35568	-0.00069821	7.3542	-0.00415617	7.35543	0.0060755	7.35927	-0.00355363
7.36193	-0.0281442	7.3619	-0.00101924	7.36042	-0.00509363	7.36166	0.00817001	7.36549	-0.00278628
7.36815	-0.0299466	7.36812	-0.00068969	7.36687	-0.00546962	7.36787	0.00891411	7.37171	-0.00094938
7.3746	-0.0303773	7.37435	-0.00132769	7.37308	-0.00513196	7.3741	0.00951552	7.37793	-2.3127e-05
7.38083	-0.0315101	7.38057	-0.00295693	7.37931	-0.00619489	7.38054	0.0101527	7.38416	0.00072837
7.38705	-0.0314349	7.38681	-0.00514263	7.38553	-0.0096485	7.38676	0.00990492	7.39061	0.00158203
7.39327	-0.0306485	7.39303	-0.00732738	7.39176	-0.011752	7.39299	0.00957131	7.39684	0.00297856
7.3995	-0.0304575	7.39925	-0.00886667	7.39799	-0.0124718	7.39921	0.00882345	7.40306	0.00540328
7.40572	-0.0304207	7.40561	-0.0116907	7.40421	-0.0119515	7.40544	0.00787991	7.40929	0.0085628
7.41194	-0.0300126	7.41193	-0.0153536	7.41043	-0.0098865	7.41166	0.00760692	7.41551	0.00929856
7.41816	-0.0301355	7.41816	-0.0165568	7.41671	-0.0095104	7.41788	0.00692534	7.42173	0.00997359
7.42458	-0.0285312	7.42438	-0.0142844	7.42311	-0.00978303	7.4241	0.005862	7.42794	0.0101508
7.43084	-0.0245949	7.4306	-0.0107843	7.42934	-0.0104591	7.43041	0.00400448	7.43417	0.00879079
7.43705	-0.0234141	7.43682	-0.00894934	7.43556	-0.00973356	7.43677	0.00094736	7.44061	0.00787866
7.44328	-0.0261794	7.44304	-0.00680536	7.44178	-0.00738341	7.443	-0.00056809	7.44684	0.00718677
7.4495	-0.0272995	7.44927	-0.002909	7.44801	-0.0044229	7.44923	-0.0004847	7.45306	0.00717098
7.45573	-0.0251474	7.45549	0.00128585	7.45423	-0.00238329	7.45545	0.00039011	7.45928	0.00690275
7.46195	-0.0234312	7.46194	0.0048815	7.46045	-0.00051302	7.46167	0.00166339	7.46551	0.00371212
7.46817	-0.0222312	7.46816	0.00856054	7.46667	0.00125331	7.4679	0.00319105	7.47174	-0.00098217
7.47439	-0.0236461	7.47438	0.0107721	7.47312	0.00288379	7.47412	0.00396341	7.47797	-0.0045253
7.48085	-0.0253373	7.48061	0.0123602	7.47934	0.00536597	7.48034	0.00492513	7.48419	-0.00607717
7.48707	-0.0261686	7.48683	0.011855	7.48557	0.00813603	7.48678	0.00599205	7.49041	-0.00436795
7.49329	-0.0296661	7.49305	0.00898325	7.49179	0.0106398	7.49301	0.00729525	7.49686	-0.00211936
7.49952	-0.0334516	7.49927	0.00713336	7.49801	0.0115028	7.49923	0.0102857	7.50309	-0.00119233
7.50574	-0.033075	7.50549	0.0073933	7.50422	0.0103491	7.50545	0.0121826	7.50931	-0.00160789
7.51196	-0.0334957	7.51178	0.00646645	7.51044	0.00822556	7.51168	0.012207	7.51554	-0.00320441
7.51819	-0.0360705	7.51817	0.00357229	7.51667	0.00798899	7.5179	0.0112247	7.52176	-0.00514603
7.52441	-0.0367407	7.5244	0.00126344	7.5229	0.00731659	7.52412	0.0103037	7.52798	-0.00457895
7.53076	-0.0376096	7.53062	-0.00095528	7.52934	0.00390518	7.53034	0.00897729	7.5342	-0.00578552
7.53708	-0.0363676	7.53684	-0.00158256	7.53557	0.00119114	7.53659	0.00780559	7.54042	-0.00687307
7.54329	-0.0332465	7.54307	-0.00066131	7.54179	-0.00148773	7.54302	0.00702745	7.54686	-0.00620931
7.54952	-0.0306131	7.54928	-0.00119478	7.54801	-0.00439942	7.54925	0.00725394	7.55309	-0.00848264
7.55575	-0.0287956	7.55551	-0.0026682	7.55424	-0.00689131	7.55547	0.00798595	7.55932	-0.0115925
7.56197	-0.0257838	7.56173	-0.00278896	7.56046	-0.00986856	7.56169	0.00766277	7.56554	-0.0112454
7.56819	-0.0230788	7.56818	-0.00402045	7.56668	-0.0114358	7.56791	0.00480068	7.57176	-0.00788242
7.57441	-0.0215953	7.5744	-0.00379097	7.5729	-0.0112576	7.57414	0.00199282	7.57798	-0.0061146
7.58063	-0.0213898	7.58062	-0.00119352	7.57935	-0.0126979	7.58036	0.00255245	7.58421	-0.00488526
7.58709	-0.0222509	7.58685	0.00130516	7.58557	-0.0146987	7.58658	0.00359488	7.59043	-0.00329095
7.59332	-0.0221331	7.59307	0.00409526	7.59179	-0.0138513	7.59303	0.00352782	7.59665	4.7803e-05
7.59954	-0.0215647	7.5993	0.0068683	7.59802	-0.0137271	7.59925	0.00326186	7.60311	0.00345695
7.60576	-0.0219828	7.60551	0.00693536	7.60424	-0.013633	7.60547	0.00234425	7.60934	0.00419515
7.61199	-0.0205183	7.61174	0.00583267	7.61048	-0.0129684	7.6117	0.00121832	7.61556	0.00639695
7.6182	-0.0176998	7.61797	0.00643241	7.6167	-0.0124778	7.61792	0.00098103	7.62178	0.009875
7.62443	-0.016125	7.62441	0.00618362	7.62292	-0.0113393	7.62415	0.0011971	7.628	0.0102611
7.63065	-0.0148011	7.63064	0.00805283	7.62915	-0.0093962	7.63036	0.00357342	7.63422	0.00973976
7.63692	-0.0143117	7.63686	0.00948334	7.6356	-0.00864756	7.63659	0.00655591	7.64045	0.0119595
7.64332	-0.0137804	7.64309	0.00974244	7.64182	-0.00726485	7.64281	0.00630325	7.64667	0.0142018
7.64954	-0.0140994	7.64931	0.010098	7.64805	-0.00478119	7.64926	0.00623709	7.65306	0.0160012
7.65576	-0.014533	7.65553	0.00888503	7.65427	-0.00576872	7.65549	0.00742179	7.65934	0.0160456
7.66199	-0.0147348	7.66175	0.00759566	7.66049	-0.00589758	7.66171	0.0101494	7.66556	0.0152265
7.6682	-0.0136194	7.66797	0.0103777	7.66671	-0.00531811	7.66794	0.0129949	7.67178	0.0144466
7.67442	-0.0140229	7.67442	0.0138091	7.67294	-0.00486451	7.67415	0.0142907	7.678	0.0132913
7.68064	-0.0163205	7.68064	0.0136296	7.67916	-0.00333458	7.68038	0.0141942	7.68423	0.0125163
7.68686	-0.0175842	7.68686	0.0159486	7.6856	-0.0024392	7.6866	0.0127264	7.69045	0.0124493
7.69332	-0.0187411	7.69309	0.0179328	7.69183	-0.00251371	7.69283	0.0121764	7.69667	0.0116622
7.69954	-0.0190179	7.69931	0.0162752	7.69805	-0.00454587	7.69927	0.0130026	7.70289	0.00997877
7.70577	-0.0193227	7.70552	0.014383	7.70427	-0.00813013	7.7055	0.0118729	7.70935	0.00889277
7.71199	-0.0179912	7.71174	0.0118295	7.7105	-0.0102057	7.71171	0.00912869	7.71557	0.00911534
7.71821	-0.0150214	7.71796	0.0106892	7.71672	-0.00849295	7.71794	0.00786406	7.7218	0.0111516
7.72443	-0.0137854	7.72419	0.00954968	7.72294	-0.00684118	7.72416	0.00531989	7.72802	0.0113538
7.73065	-0.0152613	7.73064	0.00597602	7.72917	-0.006181	7.73039	0.00282007	7.73424	0.0111297
7.73687	-0.0177701	7.73687	0.00625199	7.73539	-0.00562727	7.73661	0.00157434	7.74046	0.00990671
7.74311	-0.0190876	7.74309	0.00916845	7.74184	-0.00653148	7.74283	0.00113744	7.74668	0.00887042
7.74955	-0.0181606	7.74932	0.00812799	7.74806	-0.00727189	7.74905	0.00222248	7.75291	0.00799572
7.75577	-0.0168436	7.75554	0.005606	7.75429	-0.00931036	7.7555	0.00276655	7.75923	0.00611496
7.76199	-0.015181	7.76176	0.00583607	7.76052	-0.010774	7.76174	0.00201958	7.76558	0.00391817
7.76821	-0.0139831	7.76798	0.00576025	7.76673	-0.00828707	7.76795	0.00314039	7.7718	0.00091147
7.77444	-0.0165692	7.7742	0.00610834	7.77296	-0.00616491	7.77418	0.00613695	7.77802	-0.00358474
7.78066	-0.019832	7.78064	0.00772548	7.77918	-0.00569928	7.7804	0.00787562	7.78425	-0.00779241
7.78689	-0.0198163	7.78687	0.0090239	7.7854	-0.00554883	7.78663	0.00875956	7.79047	-0.0101443
7.79311	-0.018554	7.79309	0.0111223	7.79183	-0.00492752	7.79284	0.00966346	7.79669	-0.0126889
7.79956	-0.0170585	7.79932	0.0106956	7.79807	-0.00558525	7.79907	0.0088886	7.80292	-0.0133151
7.80578	-0.0164352	7.80554	0.00953746	7.80429	-0.00750929	7.80551	0.00769603	7.80914	-0.0111493
7.81201	-0.0181609	7.81177	0.010263	7.81052	-0.00712186	7.81174	0.00522816	7.8156	-0.0101313
7.81824	-0.0223523	7.818	0.0107465	7.81674	-0.00291675	7.81796	0.00224459	7.82182	-0.00933236
7.82446	-0.0269443	7.82422	0.0102047	7.82296	0.0013935	7.82418	-0.00024498	7.82804	-0.00900388
7.83068	-0.0301658	7.83045	0.0106053	7.82918	0.00183612	7.8304	-0.00220394	7.83427	-0.00849462
7.8369	-0.029695	7.83689	0.0119042	7.83541	-0.00112987	7.83662	-0.0051409	7.84049	-0.00752771
7.84312	-0.0279611	7.84312	0.0121539	7.84163	-0.00317121	7.84284	-0.0105935	7.84671	-0.00699604
7.84933	-0.02812	7.84935	0.0121537	7.84808	-0.00313985	7.84906	-0.0158951	7.85293	-0.0046162
7.85579	-0.0282826	7.85557	0.010551	7.85431	-0.00380182	7.85528	-0.0184271	7.85916	-0.00174773
7.86201	-0.0300167	7.86179	0.00772339	7.86054	-0.00394577	7.86173	-0.0187935	7.8654	-0.00146425
7.86824	-0.0316802	7.86801	0.00729156	7.86676	-0.00262707	7.86796	-0.0164267	7.87182	-0.00424492
7.87446	-0.0295803	7.87424	0.00804424	7.87298	-0.00339299	7.87419	-0.0136384	7.87804	-0.00633281
7.8807	-0.0244529	7.88045	0.00576687	7.8792	-0.00562805	7.88041	-0.0119721	7.88427	-0.00624043
7.88692	-0.0215855	7.88689	0.00126314	7.88542	-0.00624281	7.88662	-0.00970411	7.89049	-0.00331151
7.89314	-0.0197486	7.89313	-0.00076562	7.89164	-0.00760478	7.89285	-0.00695837	7.89671	-0.00224459
7.89936	-0.0212297	7.89935	-0.00217772	7.89803	-0.00716603	7.89908	-0.00497901	7.90294	-0.00301182
7.90582	-0.0241088	7.90558	-0.00230646	7.90431	-0.00563228	7.90529	-0.00120127	7.90916	-0.00217634
7.91204	-0.0246533	7.9118	-0.00219107	7.91053	-0.00613368	7.9117	0.00183392	7.91538	-0.0027526
7.91827	-0.0239664	7.91801	-0.00456107	7.91676	-0.00798404	7.91796	0.00204563	7.92184	-0.0044086
7.92449	-0.0205156	7.92423	-0.00525784	7.92298	-0.00979203	7.92419	-0.00091994	7.92806	-0.00421631
7.93071	-0.0201893	7.93045	-0.00700754	7.92921	-0.0118766	7.93041	-0.00554705	7.93428	-0.00182605
7.93694	-0.025186	7.93667	-0.00972426	7.93543	-0.0134132	7.93663	-0.00668132	7.94051	-0.00072277
7.94315	-0.0296953	7.94313	-0.0089519	7.94165	-0.014981	7.94286	-0.00771987	7.94672	-0.00378346
7.94937	-0.0316051	7.94935	-0.00555038	7.94787	-0.0169907	7.94908	-0.0110101	7.95295	-0.00783944
7.9556	-0.0331499	7.95558	-0.00435907	7.95433	-0.0175688	7.9553	-0.0119195	7.95917	-0.00840569
7.96205	-0.0321092	7.9618	-0.00207049	7.96055	-0.0175836	7.96152	-0.00978017	7.96539	-0.00773448
7.96826	-0.0312507	7.96802	-0.00034434	7.96677	-0.0181756	7.96798	-0.00847983	7.97161	-0.00900209
7.97449	-0.031967	7.97425	-0.00509459	7.973	-0.0193348	7.9742	-0.00635922	7.97807	-0.00892675
7.98072	-0.0326509	7.98046	-0.00762713	7.97922	-0.0190812	7.98043	-0.00349039	7.98428	-0.00732291
7.98694	-0.034679	7.98669	-0.00716281	7.98544	-0.0176279	7.98665	0.00210804	7.99051	-0.00715816
7.99316	-0.0328655	7.99307	-0.00594938	7.99167	-0.0161598	7.99287	0.00699443	7.99673	-0.00925678
7.99938	-0.0291334	7.99936	-0.00415951	7.99789	-0.0160567	7.9991	0.00888783	8.00294	-0.0101008
8.0056	-0.02674	8.00558	-0.00326484	8.0042	-0.0147136	8.00532	0.0117533	8.00916	-0.00713754
8.01205	-0.0243768	8.0118	-0.00214833	8.01056	-0.0111721	8.01154	0.0151185	8.01539	-0.0027597
8.01828	-0.0220855	8.01802	-0.002078	8.01678	-0.00978899	8.01788	0.0138196	8.02161	0.00015652
8.02451	-0.0226285	8.02425	-0.00494474	8.023	-0.00966096	8.02421	0.0118032	8.02807	0.00294834
8.03073	-0.0241776	8.03047	-0.00619566	8.02922	-0.00741446	8.03043	0.0122851	8.03275	0.00557274
8.03376	-0.0268409	8.03351	-0.00048673	8.03309	-0.00404024	8.03347	0.0136929	8.03483	0.00615007
8.03597	-0.0288668	8.03571	0.00423032	8.03518	-0.0028457	8.03567	0.0148333	8.03775	0.00515217
8.03958	-0.028013	8.03932	0.00572759	8.03844	-0.00280815	8.03928	0.0140089	8.04239	0.00514245
8.04492	-0.0285268	8.04466	0.00499398	8.04343	-0.0017162	8.04462	0.0130563	8.04848	0.00467211
8.05114	-0.0302025	8.05111	0.00363249	8.04961	0.00041372	8.05085	0.0139852	8.0547	0.00464886
8.05737	-0.0323123	8.05734	0.00362891	8.05584	0.00088555	8.05707	0.0147557	8.06092	0.00558972
8.0636	-0.0347456	8.06356	0.00393009	8.06229	-0.00183505	8.0633	0.0161319	8.06715	0.00435317
8.07003	-0.0344456	8.06978	0.00588334	8.06852	-0.00350422	8.06952	0.0194324	8.07336	0.00379133
8.07625	-0.0313106	8.07601	0.00740242	8.07474	-0.00385612	8.07597	0.0214936	8.0797	0.00362724
8.08248	-0.0274727	8.08223	0.0057953	8.08097	-0.00629336	8.0822	0.0220824	8.08603	0.00374466
8.0887	-0.0238206	8.08845	0.00369602	8.08719	-0.0092026	8.08842	0.0221051	8.09226	0.00548631
8.09492	-0.0238481	8.09467	0.00315064	8.09341	-0.0099414	8.09465	0.021821	8.09848	0.00888628
8.10114	-0.0270139	8.10111	0.003618	8.09963	-0.00935513	8.10087	0.0234038	8.1047	0.00822484
8.10737	-0.0292598	8.10734	0.00619459	8.10585	-0.00958234	8.10709	0.0243308	8.11094	0.00755441
8.11359	-0.0294917	8.11356	0.00948131	8.11229	-0.010538	8.11331	0.0235617	8.11716	0.00747931
8.12004	-0.0287677	8.11978	0.0107567	8.11852	-0.0116939	8.11953	0.0242903	8.12338	0.00600684
8.12627	-0.0265546	8.12601	0.010536	8.12474	-0.01204	8.12598	0.0245618	8.1296	0.00613773
8.13249	-0.0265948	8.13224	0.0110376	8.13097	-0.00948006	8.13221	0.0225607	8.13606	0.00595099
8.13871	-0.0296605	8.13847	0.0138905	8.13719	-0.00522405	8.13842	0.0211264	8.14229	0.00568891
8.14494	-0.0328413	8.14469	0.0159978	8.14343	-0.00422436	8.14465	0.0209398	8.14851	0.00348234
8.15116	-0.032777	8.15091	0.0173014	8.14965	-0.00486755	8.15087	0.0204285	8.15473	-0.00152862
8.15738	-0.0305668	8.15736	0.0194185	8.15587	-0.0044992	8.15709	0.0198245	8.16095	-0.00567055
8.16361	-0.0274307	8.16359	0.0208182	8.16209	-0.00520861	8.16332	0.01908	8.16717	-0.00507629
8.16982	-0.0245295	8.16982	0.0198032	8.16854	-0.00621521	8.16954	0.0190489	8.17339	-0.00358939
8.17628	-0.0234005	8.17604	0.0181817	8.17478	-0.00601912	8.17576	0.0179405	8.17962	-0.00326306
8.18249	-0.0239315	8.18226	0.0192459	8.181	-0.00362945	8.18221	0.0155159	8.18588	-0.00452048
8.18872	-0.0263503	8.18848	0.0218093	8.18722	-0.00087607	8.18844	0.0141744	8.19229	-0.00723356
8.19494	-0.0277262	8.1947	0.0237575	8.19345	0.00049198	8.19466	0.0151015	8.19851	-0.00914788
8.20115	-0.0259866	8.20092	0.0224247	8.19967	-6.9737e-05	8.20089	0.0155851	8.20473	-0.011931
8.20737	-0.0267664	8.20736	0.0210982	8.20589	0.00244129	8.2071	0.0158667	8.21096	-0.0141918
8.2136	-0.0300241	8.2136	0.0209003	8.21211	0.00434196	8.21333	0.0173377	8.21718	-0.0127303
8.21982	-0.0331016	8.21982	0.020005	8.21852	0.00437593	8.21956	0.0184571	8.2234	-0.011065
8.22627	-0.0365775	8.22604	0.020925	8.22478	0.00568998	8.22578	0.0195085	8.22963	-0.0100217
8.23249	-0.0391539	8.23227	0.0239626	8.231	0.00757259	8.2322	0.021763	8.23584	-0.0094077
8.23873	-0.0393129	8.23849	0.0252056	8.23723	0.00903946	8.23845	0.0249603	8.24231	-0.00992465
8.24494	-0.0370594	8.24471	0.0241839	8.24345	0.00874323	8.24467	0.026479	8.24852	-0.00973332
8.25117	-0.0340017	8.25093	0.022443	8.24966	0.00941414	8.25089	0.0278211	8.25475	-0.0122088
8.25739	-0.0322204	8.25715	0.0185064	8.25588	0.00896174	8.25711	0.0288133	8.26098	-0.0139931
8.26361	-0.0306714	8.2636	0.0150141	8.2621	0.0078426	8.26334	0.0289246	8.26719	-0.0113352
8.26983	-0.0269325	8.26983	0.0151002	8.26832	0.00724179	8.26956	0.0277132	8.27342	-0.00682169
8.27605	-0.0218509	8.27606	0.0157839	8.27478	0.00901276	8.27578	0.0266737	8.27964	-0.00427181
8.2825	-0.0178005	8.28228	0.0153382	8.28101	0.0121834	8.282	0.0268299	8.28586	-0.00557357
8.28872	-0.0160502	8.2885	0.0129656	8.28722	0.0140454	8.28846	0.0254897	8.29208	-0.00817245
8.29495	-0.0128714	8.29473	0.0131765	8.29345	0.0147192	8.29469	0.0224306	8.29853	-0.00682026
8.30117	-0.00907958	8.30094	0.0145188	8.29967	0.0152717	8.30091	0.0217148	8.30475	-0.00302058
8.30739	-0.00663215	8.30717	0.0160441	8.30589	0.0159315	8.30713	0.0228487	8.31097	-0.00121731
8.31363	-0.00450426	8.31357	0.0178403	8.31212	0.0151614	8.31336	0.0244868	8.3172	0.00302392
8.31985	-0.0013482	8.31984	0.0212256	8.31834	0.0146185	8.31957	0.0264877	8.32343	0.00691229
8.32607	0.00209469	8.32606	0.026483	8.32467	0.0151061	8.32579	0.0296606	8.32964	0.00829154
8.33253	0.00341147	8.33228	0.0297347	8.33101	0.0154447	8.33202	0.0315669	8.33587	0.0112137
8.33875	0.00297278	8.33851	0.0306106	8.33723	0.0163346	8.33838	0.030553	8.34209	0.0129895
8.34498	0.00138402	8.34473	0.03201	8.34345	0.0171396	8.34469	0.0299734	8.34855	0.0160734
8.3512	0.00233936	8.35095	0.0326988	8.34968	0.0164887	8.35091	0.0317844	8.35476	0.0183749
8.35742	0.00248361	8.35717	0.0306897	8.3559	0.0165311	8.35713	0.0324043	8.361	0.015622
8.36365	0.00068688	8.36339	0.0277619	8.36212	0.0161627	8.36336	0.0301911	8.36721	0.0126113
8.36987	-0.00084263	8.36985	0.0254726	8.36835	0.0155535	8.36958	0.0291858	8.37344	0.0121336
8.37609	-0.00221401	8.37608	0.0254347	8.37456	0.0165591	8.3758	0.0277543	8.37967	0.0121094
8.38231	-0.0046578	8.3823	0.0257494	8.38102	0.0174797	8.38202	0.0260513	8.38589	0.0112627
8.38876	-0.00816256	8.38852	0.0264763	8.38725	0.0173019	8.38824	0.0235904	8.3921	0.0102381
8.39498	-0.00981772	8.39474	0.0254319	8.39347	0.0169953	8.3947	0.0230997	8.39832	0.00687516
8.4012	-0.0118384	8.40096	0.0243891	8.39969	0.0159743	8.40093	0.0251187	8.40477	0.00303411
8.40743	-0.0116489	8.40719	0.0254602	8.40591	0.0138482	8.40715	0.0266997	8.41099	0.00217462
8.41365	-0.00947499	8.41341	0.027962	8.41213	0.0127258	8.41337	0.0272233	8.41722	0.00583357
8.41986	-0.00818253	8.41975	0.0314919	8.41836	0.0120122	8.4196	0.0292588	8.42345	0.00760633
8.42608	-0.0076673	8.42608	0.0358257	8.42458	0.0117243	8.42582	0.0304181	8.42967	0.00669509
8.4323	-0.0070042	8.4323	0.0372447	8.43085	0.0113351	8.43204	0.0298334	8.43589	0.00708908
8.43872	-0.00610369	8.43852	0.0369213	8.43725	0.0100416	8.43826	0.0322834	8.44211	0.00738114
8.44498	-0.00638193	8.44475	0.0377539	8.44347	0.0114605	8.44455	0.0344749	8.44833	0.00755137
8.45121	-0.00648326	8.45096	0.0379174	8.4497	0.0125592	8.45093	0.0349867	8.45479	0.00689542
8.45743	-0.00597817	8.45718	0.0396413	8.45592	0.0113757	8.45715	0.0354106	8.46101	0.00570452
8.46365	-0.00471258	8.4634	0.0408561	8.46215	0.0114494	8.46338	0.0357221	8.46724	0.00665152
8.46987	-0.00408554	8.46962	0.0393201	8.46838	0.0132804	8.4696	0.0348564	8.47346	0.00700438
8.47609	-0.00592732	8.47608	0.0386042	8.4746	0.0158947	8.47582	0.0338441	8.47968	0.00496972
8.48232	-0.00849533	8.4823	0.0373635	8.48082	0.0186349	8.48205	0.033375	8.4859	0.00588214
8.48854	-0.0104477	8.48853	0.0356286	8.48728	0.0207495	8.48827	0.0343793	8.49212	0.00833952
8.49499	-0.012735	8.49475	0.0361555	8.4935	0.0226322	8.49449	0.0350223	8.49835	0.00924194
8.50121	-0.0150045	8.50097	0.0365744	8.49973	0.0244352	8.50095	0.0324094	8.50457	0.00932145
8.50743	-0.0158468	8.5072	0.0354153	8.50594	0.0236332	8.50717	0.0304087	8.51102	0.00933123
8.51366	-0.01657	8.51342	0.0342982	8.51217	0.022776	8.51339	0.0299208	8.51724	0.00962061
8.51988	-0.0179155	8.51964	0.0328155	8.51839	0.0249726	8.51961	0.0289426	8.52346	0.0111137
8.52611	-0.019734	8.5259	0.0326974	8.52461	0.0272323	8.52584	0.0279096	8.52968	0.0122231
8.53234	-0.0213528	8.53231	0.0337879	8.53084	0.0275318	8.53206	0.0281376	8.53591	0.0119313
8.53856	-0.0218744	8.53853	0.0335381	8.53707	0.0266938	8.53828	0.0296484	8.54213	0.0119245
8.54492	-0.0215124	8.54476	0.0351534	8.54351	0.0276009	8.5445	0.0315182	8.54836	0.0114769
8.55124	-0.0216165	8.55098	0.03791	8.54972	0.0298011	8.55074	0.0325019	8.55457	0.0107749
8.55746	-0.0213876	8.55721	0.0413172	8.55595	0.0301145	8.55717	0.0338646	8.56101	0.0107808
8.56369	-0.0210076	8.56344	0.0439828	8.56217	0.0299196	8.56339	0.034542	8.56725	0.0115328
8.56991	-0.0208566	8.56966	0.0450316	8.5684	0.0313653	8.56961	0.0347434	8.57348	0.0131857
8.57612	-0.0202406	8.57588	0.0456391	8.57462	0.0341145	8.57584	0.0364026	8.57971	0.0146268
8.58235	-0.0194669	8.58234	0.0457479	8.58084	0.0360396	8.58206	0.0378397	8.58592	0.0129549
8.58857	-0.0182965	8.58856	0.0475286	8.58706	0.0365765	8.58827	0.036852	8.59215	0.011362
8.5948	-0.0184507	8.59478	0.0504585	8.59352	0.037949	8.5945	0.035308	8.59837	0.0112097
8.60124	-0.0192909	8.60101	0.0511329	8.59974	0.0429382	8.60072	0.0332817	8.60459	0.0109868
8.60746	-0.0182074	8.60723	0.0485609	8.60597	0.0476429	8.60717	0.0312442	8.61081	0.0114315
8.61369	-0.0166959	8.61345	0.047239	8.61219	0.0460346	8.61339	0.0304511	8.61726	0.0117913
8.61991	-0.0156015	8.61967	0.0454772	8.61841	0.0451409	8.61962	0.0299419	8.62348	0.0111982
8.62613	-0.0147686	8.6259	0.0435507	8.62463	0.0448501	8.62584	0.0302599	8.6297	0.0119403
8.63236	-0.0137424	8.63212	0.0436013	8.63086	0.0431934	8.63206	0.0320978	8.63593	0.0122714
8.63858	-0.0141488	8.63857	0.0455598	8.63708	0.0411177	8.63828	0.0323079	8.64215	0.0108925
8.6448	-0.0152294	8.64479	0.0470288	8.64329	0.0397405	8.64451	0.0298545	8.64837	0.0128502
8.65108	-0.0144591	8.65101	0.044968	8.64975	0.0396537	8.65073	0.0298867	8.6546	0.0162491
8.65748	-0.011929	8.65724	0.0425254	8.65597	0.0386237	8.65695	0.0308615	8.66081	0.0175295
8.66371	-0.00924706	8.66345	0.0430372	8.66219	0.0338312	8.6634	0.0306345	8.66721	0.0174931
8.66993	-0.00852251	8.66966	0.0459555	8.66842	0.0302334	8.66963	0.0286249	8.6735	0.0190548
8.67615	-0.00862443	8.67589	0.0476053	8.67464	0.0334898	8.67584	0.0270259	8.67972	0.0228524
8.68237	-0.00894612	8.68211	0.0478245	8.68086	0.038238	8.68207	0.0260242	8.68594	0.0246342
8.68859	-0.010092	8.68857	0.0483286	8.68709	0.0422878	8.68831	0.0256106	8.69217	0.0236328
8.69482	-0.0101669	8.69478	0.0481141	8.69331	0.0439475	8.69453	0.0238962	8.69839	0.0229145
8.70104	-0.00762677	8.70102	0.046334	8.69976	0.0461479	8.70075	0.0231639	8.70461	0.0242261
8.70749	-0.00509596	8.70724	0.0456637	8.70599	0.0480437	8.70697	0.025898	8.71083	0.0265332
8.7137	-0.00471288	8.71346	0.0476343	8.71221	0.0492839	8.71343	0.0299636	8.71705	0.0267478
8.71993	-0.00376076	8.71968	0.0493468	8.71843	0.0523463	8.71965	0.0322723	8.7235	0.0270439
8.72615	-0.00298589	8.7259	0.0508385	8.72466	0.0558511	8.72588	0.0338315	8.72972	0.0283695
8.73238	-0.00204748	8.73212	0.0514577	8.73088	0.056257	8.7321	0.0364394	8.73594	0.0276393
8.7386	5.3585e-05	8.73833	0.0508562	8.7371	0.0544837	8.73833	0.0380175	8.74217	0.0259678
8.74482	0.00366545	8.74479	0.0510784	8.74332	0.0521852	8.74455	0.0379934	8.7484	0.0272944
8.75104	0.00763112	8.75101	0.0494911	8.74954	0.0534417	8.75077	0.0365801	8.7546	0.0301003
8.75728	0.00989658	8.75724	0.0478728	8.75599	0.0575166	8.75699	0.0361922	8.76082	0.0323475
8.76372	0.0119298	8.76346	0.0497529	8.76221	0.0625372	8.76321	0.0354657	8.76704	0.0330897
8.76995	0.0154727	8.76968	0.0521252	8.76843	0.0673559	8.76966	0.0342017	8.77335	0.0323705
8.77617	0.0187409	8.77591	0.054917	8.77466	0.0721089	8.77588	0.031073	8.77972	0.0331662
8.78239	0.0208316	8.78213	0.0576704	8.78088	0.0744485	8.7821	0.0273547	8.78595	0.0345228
8.78861	0.0210918	8.78835	0.0611615	8.78709	0.0752025	8.78833	0.0250625	8.79218	0.0363503
8.79484	0.0213798	8.79481	0.0637677	8.79332	0.0783656	8.79455	0.0219629	8.7984	0.0377082
8.80106	0.0238534	8.80103	0.0666789	8.79953	0.0838136	8.80077	0.0211748	8.80462	0.0369806
8.80728	0.0245082	8.80726	0.0699469	8.80597	0.0879561	8.80699	0.0244741	8.81084	0.0361657
8.81372	0.0236658	8.81348	0.0752113	8.81221	0.0882735	8.81321	0.0286447	8.81706	0.0355294
8.81995	0.0226594	8.8197	0.0810908	8.81844	0.0914615	8.81966	0.0316671	8.82328	0.0353546
8.82617	0.0199258	8.82592	0.0835991	8.82466	0.0932602	8.82589	0.0305912	8.82973	0.0367403
8.8324	0.0178235	8.83215	0.0862098	8.83088	0.0928702	8.83212	0.0286025	8.83595	0.0372035
8.83862	0.0172524	8.83837	0.088023	8.83711	0.0924144	8.83835	0.0288169	8.84218	0.0364868
8.84485	0.0161861	8.84458	0.0893049	8.84333	0.0944796	8.84456	0.0301022	8.8484	0.0396572
8.85107	0.0166203	8.85104	0.0890369	8.84955	0.0989378	8.85079	0.0293545	8.85462	0.0424205
8.85729	0.0173433	8.85726	0.0886778	8.85577	0.101643	8.85701	0.0298155	8.86086	0.0456403
8.86351	0.0154989	8.86348	0.0884106	8.86222	0.103625	8.86323	0.0288334	8.86708	0.0494066
8.86996	0.0135387	8.8697	0.0878635	8.86844	0.107443	8.86945	0.0250527	8.8733	0.0516341
8.87619	0.0140284	8.87593	0.0885352	8.87467	0.113078	8.8759	0.0214901	8.87955	0.0525681
8.88241	0.0167515	8.88217	0.0894985	8.88089	0.115719	8.88212	0.0167395	8.88598	0.0523644
8.88863	0.0205756	8.88839	0.0884742	8.88711	0.119004	8.88835	0.0149663	8.89221	0.0542762
8.89487	0.0233901	8.89461	0.0870007	8.89335	0.124733	8.89457	0.0164916	8.89843	0.0580518
8.90108	0.0246617	8.90104	0.0877327	8.89957	0.131468	8.90079	0.0164555	8.90466	0.0591732
8.9073	0.026327	8.90729	0.0882297	8.90579	0.136455	8.90702	0.0161012	8.91088	0.056272
8.91352	0.0259191	8.91351	0.0884798	8.91218	0.139861	8.91324	0.0178156	8.91709	0.054817
8.91997	0.0247878	8.91974	0.0888442	8.91846	0.142815	8.91946	0.0179834	8.92332	0.0543119
8.9262	0.0249931	8.92596	0.0890042	8.92469	0.145133	8.92587	0.0187098	8.92954	0.0561305
8.93242	0.0266964	8.93218	0.0896562	8.93092	0.150294	8.93214	0.0217574	8.93599	0.0582537
8.93864	0.0312165	8.9384	0.0892378	8.93714	0.155123	8.93836	0.0232445	8.94221	0.0604489
8.94486	0.0326012	8.94462	0.087416	8.94337	0.162612	8.94459	0.0245976	8.94843	0.0633561
8.95108	0.0308424	8.95084	0.0872833	8.94958	0.169868	8.9508	0.0271991	8.95466	0.0640312
8.95731	0.0281969	8.95729	0.088025	8.95581	0.175321	8.95703	0.0279209	8.96088	0.0658364
8.96353	0.0255901	8.96351	0.0865992	8.96203	0.178583	8.96325	0.0293645	8.9671	0.0704951
8.96975	0.0244681	8.96974	0.0854734	8.96848	0.180689	8.96947	0.0315411	8.97332	0.0751576
8.9762	0.0262798	8.97596	0.0847364	8.9747	0.186277	8.97569	0.0346577	8.97955	0.0785639
8.98243	0.0290163	8.98218	0.0840948	8.98092	0.194899	8.98215	0.0381727	8.98577	0.0816826
8.98865	0.0306077	8.9884	0.0852718	8.98714	0.204092	8.98836	0.0374582	8.99222	0.0836255
8.99488	0.03163	8.99463	0.0876387	8.99337	0.210515	8.99459	0.0341961	8.99845	0.0869263
9.0011	0.0289803	9.00085	0.0895323	8.99957	0.218341	9.00081	0.0322619	9.00467	0.0904203
9.00733	0.0270949	9.00724	0.0921408	9.0058	0.223994	9.00704	0.0311754	9.01089	0.0932739
9.01355	0.0279081	9.01353	0.0944363	9.01202	0.232785	9.01326	0.0292295	9.01712	0.0961319
9.01977	0.0290606	9.01975	0.0958564	9.01834	0.242665	9.01948	0.0281438	9.02334	0.0970804
9.0262	0.0321869	9.02597	0.0970539	9.0247	0.250942	9.0257	0.0261548	9.02956	0.101027
9.03244	0.035553	9.0322	0.0984526	9.03092	0.261528	9.03204	0.0257199	9.03578	0.105468
9.03866	0.0378203	9.03842	0.102104	9.03715	0.270698	9.03837	0.0247872	9.04223	0.109337
9.04488	0.0393646	9.04464	0.104949	9.04337	0.277735	9.0446	0.0251882	9.04845	0.112702
9.05111	0.0393156	9.05087	0.103974	9.04959	0.285169	9.05083	0.028846	9.05467	0.114955
9.05733	0.0387797	9.05709	0.101196	9.05581	0.292575	9.05705	0.033485	9.0609	0.11745
9.06355	0.038619	9.06354	0.0983277	9.06204	0.29766	9.06327	0.0376067	9.06712	0.122202
9.06977	0.0393559	9.06975	0.0966277	9.06825	0.305926	9.0695	0.0414559	9.07335	0.12773
9.07599	0.0412458	9.07598	0.0960072	9.07471	0.311804	9.07571	0.0465008	9.07957	0.133413
9.08245	0.0431932	9.0822	0.0969464	9.08092	0.31885	9.08193	0.0510675	9.08579	0.139194
9.08868	0.0435866	9.08842	0.0983533	9.08715	0.328893	9.08838	0.054824	9.09201	0.141601
9.09489	0.0448659	9.09465	0.100653	9.09337	0.341842	9.0946	0.0566484	9.09846	0.14651
9.10113	0.0485441	9.10087	0.100942	9.0996	0.354142	9.10083	0.059253	9.10469	0.152263
9.10734	0.0492473	9.10709	0.102842	9.10583	0.366098	9.10705	0.061366	9.11092	0.158375
9.11357	0.0501934	9.1134	0.106961	9.11205	0.378906	9.11328	0.0627746	9.11714	0.165588
9.11979	0.0529851	9.11977	0.110962	9.11827	0.392937	9.1195	0.0623515	9.12336	0.172959
9.12601	0.0558364	9.12599	0.115369	9.12453	0.40852	9.12572	0.0602922	9.12958	0.180379
9.1324	0.0600496	9.13222	0.118773	9.13095	0.420889	9.13194	0.0600194	9.1358	0.189723
9.13868	0.0634132	9.13844	0.122589	9.13718	0.434607	9.13821	0.0601333	9.14202	0.196439
9.1449	0.067614	9.14466	0.125331	9.1434	0.447768	9.14462	0.0598434	9.14847	0.201563
9.15112	0.0726349	9.15088	0.129835	9.14962	0.461725	9.15085	0.0601429	9.15469	0.210738
9.15735	0.0762968	9.15711	0.133352	9.15584	0.473267	9.15707	0.0638763	9.16091	0.218002
9.16356	0.0776032	9.16333	0.136204	9.16207	0.487064	9.16329	0.0673513	9.16714	0.224513
9.16978	0.0818054	9.16978	0.138663	9.16829	0.50072	9.16952	0.0690739	9.17336	0.231293
9.176	0.0897856	9.17599	0.141866	9.17451	0.51311	9.17574	0.0709429	9.17958	0.240095
9.18222	0.0969993	9.18222	0.146227	9.18096	0.526457	9.18196	0.07257	9.18581	0.247555
9.18868	0.101529	9.18844	0.151586	9.18718	0.53988	9.18818	0.0771139	9.19203	0.252819
9.19491	0.104261	9.19466	0.156543	9.19341	0.553552	9.19462	0.082149	9.19825	0.256721
9.20113	0.106339	9.20088	0.160258	9.19963	0.565313	9.20084	0.0874487	9.20471	0.263929
9.20735	0.108098	9.2071	0.164797	9.20585	0.579371	9.20707	0.0939286	9.21093	0.273908
9.21357	0.110307	9.21332	0.167737	9.21207	0.59242	9.21329	0.0994858	9.21716	0.280459
9.21979	0.112688	9.21957	0.16933	9.2183	0.607071	9.21952	0.101415	9.22338	0.287297
9.22602	0.116883	9.22599	0.171441	9.22452	0.620301	9.22574	0.100346	9.2296	0.294834
9.23224	0.12218	9.23223	0.174475	9.23074	0.636051	9.23197	0.100722	9.23582	0.303712
9.23855	0.12548	9.23845	0.178452	9.23719	0.652494	9.23819	0.105574	9.24205	0.31061
9.24491	0.128481	9.24467	0.185779	9.24342	0.667885	9.24442	0.111088	9.24826	0.319709
9.25113	0.133996	9.25089	0.190981	9.24965	0.685057	9.25086	0.114201	9.25467	0.330515
9.25735	0.140931	9.25712	0.195152	9.25586	0.703324	9.25709	0.11693	9.26094	0.342694
9.26357	0.148336	9.26334	0.199624	9.26209	0.723123	9.26331	0.120068	9.26715	0.353949
9.2698	0.155331	9.26956	0.202901	9.26831	0.740701	9.26953	0.121206	9.27339	0.363893
9.27602	0.161379	9.27601	0.209171	9.27453	0.759549	9.27575	0.122676	9.2796	0.372665
9.28224	0.166711	9.28223	0.217754	9.28076	0.776121	9.28199	0.125118	9.28583	0.379891
9.28847	0.170332	9.28845	0.227567	9.2872	0.792542	9.2882	0.130059	9.29205	0.389613
9.29492	0.172823	9.29467	0.236536	9.29342	0.807316	9.29442	0.135534	9.29827	0.398074
9.30114	0.178469	9.3009	0.245205	9.29965	0.82331	9.30087	0.136985	9.30449	0.409302
9.30737	0.185692	9.30712	0.250133	9.30587	0.840377	9.30709	0.140861	9.31095	0.418741
9.31359	0.192456	9.31334	0.256984	9.31209	0.856178	9.31332	0.146244	9.31718	0.427515
9.31982	0.197916	9.31956	0.266535	9.3183	0.872247	9.31954	0.15022	9.3234	0.434423
9.32604	0.201971	9.32579	0.277855	9.32453	0.887473	9.32576	0.152649	9.32962	0.44203
9.33225	0.206429	9.33224	0.291193	9.33075	0.903944	9.33197	0.156124	9.33584	0.44947
9.33848	0.213533	9.33847	0.302417	9.33697	0.918912	9.33819	0.159838	9.34207	0.457253
9.34473	0.219526	9.34469	0.315472	9.34342	0.934524	9.34441	0.162784	9.34829	0.468003
9.35115	0.2243	9.35092	0.328287	9.34965	0.949663	9.35064	0.167828	9.35451	0.47714
9.35737	0.230365	9.35713	0.342231	9.35587	0.966202	9.35709	0.173199	9.36086	0.485781
9.36359	0.233707	9.36336	0.355455	9.36209	0.980203	9.36332	0.177454	9.36718	0.491501
9.36982	0.236014	9.36958	0.371555	9.36832	0.991507	9.36954	0.179788	9.3734	0.501313
9.37605	0.239177	9.3758	0.387541	9.37454	1.00257	9.37576	0.183092	9.37963	0.510587
9.38228	0.245156	9.38225	0.40421	9.38076	1.01326	9.38199	0.18674	9.38585	0.51965
9.3885	0.252996	9.38847	0.421115	9.38699	1.02381	9.38821	0.190259	9.39207	0.526991
9.39472	0.25998	9.39469	0.438548	9.39343	1.03302	9.39443	0.194029	9.39829	0.533088
9.40118	0.263956	9.40092	0.455284	9.39965	1.04175	9.40065	0.198731	9.40452	0.541247
9.4074	0.267952	9.40714	0.469371	9.40588	1.04975	9.4071	0.20403	9.41074	0.547947
9.41362	0.274475	9.41336	0.48657	9.4121	1.05982	9.41332	0.207227	9.41719	0.554428
9.41985	0.28183	9.41958	0.503431	9.41832	1.06733	9.41954	0.210289	9.42342	0.561144
9.42607	0.289079	9.42581	0.524233	9.42456	1.07529	9.42577	0.214226	9.42964	0.571102
9.43229	0.296022	9.43203	0.542337	9.43078	1.08551	9.43199	0.216425	9.43587	0.57674
9.43851	0.302592	9.43848	0.561094	9.437	1.09676	9.43823	0.218413	9.44209	0.58088
9.44474	0.30649	9.44471	0.579314	9.44322	1.10447	9.44445	0.223346	9.44831	0.586009
9.45096	0.308762	9.45093	0.598851	9.44967	1.11016	9.45067	0.227717	9.45453	0.594818
9.45741	0.311378	9.45716	0.617708	9.45591	1.11731	9.45689	0.230849	9.46075	0.603658
9.46363	0.314858	9.46337	0.638103	9.46213	1.12524	9.46334	0.2332	9.46702	0.609095
9.46985	0.320203	9.4696	0.660392	9.46836	1.13507	9.46957	0.235027	9.47342	0.613149
9.47608	0.328698	9.47582	0.679894	9.47457	1.14252	9.4758	0.237905	9.47964	0.61619
9.4823	0.335185	9.48204	0.70404	9.48079	1.15029	9.48202	0.24088	9.48587	0.619223
9.48852	0.340504	9.48849	0.725094	9.48702	1.15812	9.48825	0.241459	9.49209	0.618794
9.49474	0.34509	9.49471	0.748139	9.49324	1.16482	9.49446	0.243365	9.4983	0.617413
9.50096	0.349517	9.50094	0.770303	9.49966	1.16862	9.50068	0.245126	9.50453	0.617595
9.50742	0.354688	9.50716	0.793473	9.50591	1.17428	9.50691	0.244372	9.51075	0.617156
9.51364	0.361255	9.51338	0.814733	9.51213	1.18246	9.51333	0.245881	9.51696	0.614216
9.51987	0.369977	9.51962	0.837113	9.51835	1.18957	9.51958	0.248157	9.52343	0.612957
9.52609	0.378037	9.52584	0.860164	9.52458	1.19604	9.5258	0.250892	9.52965	0.613954
9.53232	0.381767	9.53206	0.883776	9.53079	1.20045	9.53203	0.25414	9.53588	0.615821
9.53854	0.381797	9.53828	0.907285	9.53701	1.20478	9.53825	0.256471	9.5421	0.616345
9.54476	0.383509	9.54474	0.925688	9.54323	1.20845	9.54447	0.25735	9.54832	0.615947
9.55098	0.385938	9.55097	0.948656	9.54945	1.20951	9.55069	0.260266	9.55454	0.616259
9.5572	0.389044	9.55719	0.970084	9.55591	1.21027	9.55691	0.263127	9.56076	0.617647
9.56365	0.392621	9.56341	0.990213	9.56213	1.21247	9.56313	0.265442	9.56698	0.617599
9.56987	0.395765	9.56963	1.00893	9.56836	1.21438	9.56958	0.267462	9.57321	0.616739
9.57609	0.398146	9.57586	1.02984	9.57458	1.21486	9.57582	0.267646	9.57965	0.614681
9.58232	0.398263	9.58208	1.04908	9.5808	1.21523	9.58204	0.267964	9.58587	0.613593
9.58854	0.400172	9.5883	1.06742	9.58703	1.21609	9.58826	0.266972	9.5921	0.613651
9.59476	0.405419	9.59471	1.08506	9.59325	1.2187	9.59448	0.264157	9.59832	0.61259
9.60098	0.409969	9.60097	1.10321	9.59946	1.22181	9.6007	0.262783	9.60456	0.612674
9.60721	0.413361	9.60719	1.122	9.60583	1.22391	9.60693	0.263729	9.61078	0.613119
9.61366	0.417259	9.61342	1.13539	9.61214	1.22799	9.61315	0.264226	9.617	0.61269
9.61989	0.419751	9.61964	1.15023	9.61836	1.23038	9.61952	0.26477	9.62322	0.611697
9.62611	0.420847	9.62586	1.16622	9.62459	1.23129	9.62582	0.267641	9.62968	0.611963
9.63233	0.422607	9.63208	1.18286	9.63081	1.23269	9.63204	0.27034	9.63589	0.612286
9.63855	0.425483	9.6383	1.1968	9.63704	1.23512	9.63826	0.270981	9.64213	0.613275
9.64478	0.429124	9.64453	1.21233	9.64327	1.23802	9.64449	0.271206	9.64835	0.611919
9.651	0.431088	9.65098	1.22692	9.64949	1.24032	9.65071	0.272209	9.65458	0.608393
9.65722	0.43387	9.65721	1.24077	9.65571	1.2408	9.65693	0.274686	9.6608	0.604796
9.66344	0.436561	9.66343	1.25416	9.66217	1.24181	9.66316	0.275505	9.66702	0.601433
9.66989	0.437142	9.66966	1.26726	9.66839	1.2443	9.66938	0.274646	9.67323	0.598351
9.67611	0.437891	9.67587	1.28137	9.67461	1.24668	9.67584	0.274393	9.67946	0.595486
9.68234	0.441485	9.6821	1.29358	9.68083	1.24994	9.68206	0.275602	9.68591	0.593154
9.68856	0.445687	9.68832	1.30799	9.68706	1.25199	9.68828	0.274905	9.69213	0.591802
9.69478	0.448564	9.69454	1.32141	9.69328	1.25351	9.69451	0.27056	9.69835	0.590596
9.701	0.450987	9.70089	1.33764	9.69951	1.25383	9.70073	0.267992	9.70457	0.588248
9.70723	0.452911	9.70721	1.34991	9.70572	1.25372	9.70695	0.266904	9.7108	0.586687
9.71345	0.454449	9.71343	1.35838	9.71201	1.25455	9.71318	0.266496	9.71702	0.584575
9.71988	0.454985	9.71966	1.36772	9.7184	1.25399	9.71939	0.267387	9.72324	0.583019
9.72612	0.457736	9.72588	1.37869	9.72462	1.25138	9.72569	0.267537	9.72946	0.581652
9.73235	0.462108	9.7321	1.38871	9.73084	1.25165	9.73206	0.26719	9.73592	0.578456
9.73857	0.464637	9.73833	1.39725	9.73706	1.25305	9.73828	0.265351	9.74214	0.574013
9.7448	0.46571	9.74454	1.40492	9.74327	1.25241	9.74451	0.261329	9.74837	0.571462
9.75102	0.468389	9.75077	1.40995	9.74949	1.25262	9.75073	0.258609	9.75459	0.568478
9.75724	0.472145	9.75723	1.41911	9.75572	1.25209	9.75696	0.259986	9.76081	0.564035
9.76346	0.476449	9.76345	1.42488	9.76194	1.25296	9.76317	0.259623	9.76703	0.561094
9.76968	0.480372	9.76968	1.43086	9.76839	1.25562	9.7694	0.257682	9.77326	0.558522
9.77613	0.484407	9.7759	1.43986	9.77462	1.25715	9.77562	0.255005	9.77948	0.556397
9.78235	0.491902	9.78212	1.44727	9.78084	1.25982	9.78208	0.25138	9.7857	0.553362
9.78858	0.498084	9.78834	1.4529	9.78706	1.26338	9.7883	0.249513	9.79215	0.550139
9.7948	0.506178	9.79457	1.45998	9.79329	1.26381	9.79452	0.246902	9.79837	0.548741
9.80102	0.514196	9.80079	1.46756	9.79952	1.25998	9.80075	0.244205	9.80459	0.547403
9.80725	0.518935	9.80706	1.47583	9.80573	1.25775	9.80696	0.243206	9.81082	0.54363
9.81347	0.520934	9.81346	1.48541	9.81195	1.25871	9.81319	0.240907	9.81705	0.541497
9.81969	0.51998	9.81968	1.49049	9.81819	1.26045	9.81942	0.238418	9.82326	0.541357
9.82607	0.519877	9.8259	1.49513	9.82463	1.26072	9.82563	0.237907	9.82949	0.543186
9.83237	0.521422	9.83212	1.50097	9.83084	1.25821	9.83188	0.237661	9.83571	0.544502
9.83859	0.522588	9.83834	1.5089	9.83707	1.25552	9.8383	0.237713	9.84215	0.544464
9.84482	0.520076	9.84457	1.51619	9.84329	1.2532	9.84453	0.238021	9.84838	0.544817
9.85104	0.518368	9.85079	1.52252	9.84951	1.25091	9.85075	0.237678	9.85461	0.544562
9.85726	0.515144	9.85701	1.52811	9.85574	1.25164	9.85697	0.24002	9.86083	0.546558
9.86349	0.512899	9.86347	1.53416	9.86196	1.25714	9.86318	0.244323	9.86706	0.551373
9.86971	0.513086	9.86969	1.54163	9.86818	1.2619	9.8694	0.248184	9.87328	0.551807
9.87593	0.514078	9.87592	1.54904	9.87464	1.2635	9.87563	0.251614	9.8795	0.548217
9.88238	0.517969	9.88214	1.5573	9.88086	1.26549	9.88185	0.254681	9.88572	0.549025
9.8886	0.521479	9.88836	1.56598	9.88708	1.26796	9.88831	0.257895	9.89194	0.548341
9.89482	0.524386	9.89458	1.57554	9.89331	1.27154	9.89453	0.261044	9.8984	0.546894
9.90104	0.528436	9.9008	1.58282	9.89953	1.27557	9.90075	0.261414	9.90461	0.546861
9.90727	0.531953	9.90703	1.59011	9.90575	1.27944	9.90698	0.261204	9.91084	0.546242
9.91347	0.533791	9.91326	1.59771	9.91197	1.28382	9.91319	0.261947	9.91706	0.547103
9.9197	0.537234	9.9197	1.60558	9.9182	1.28573	9.91942	0.261429	9.92329	0.547009
9.92592	0.540436	9.92592	1.61327	9.92441	1.28591	9.92564	0.260544	9.92951	0.544576
9.93221	0.540472	9.93214	1.62003	9.93087	1.28719	9.93187	0.260191	9.93573	0.546601
9.9386	0.542127	9.93836	1.62693	9.93709	1.28929	9.93808	0.260615	9.94195	0.551568
9.94482	0.546527	9.94458	1.63342	9.94331	1.29122	9.94454	0.258053	9.94834	0.552023
9.95105	0.54961	9.9508	1.64046	9.94953	1.28999	9.95075	0.253847	9.95463	0.552281
9.95727	0.551772	9.95702	1.64657	9.95577	1.28803	9.95698	0.252676	9.96085	0.553424
9.96349	0.553764	9.96324	1.65461	9.96199	1.28649	9.96321	0.254587	9.96708	0.551938
9.96972	0.556843	9.9697	1.66288	9.96822	1.28592	9.96944	0.254058	9.9733	0.552014
9.97593	0.560368	9.97592	1.67202	9.97444	1.28629	9.97566	0.252627	9.97953	0.552759
9.98216	0.562104	9.98214	1.68065	9.98089	1.28739	9.98189	0.253245	9.98575	0.55192
9.9886	0.563237	9.98837	1.68949	9.98712	1.28998	9.9881	0.253956	9.99196	0.551301
9.99482	0.567468	9.99459	1.69846	9.99334	1.29117	9.99456	0.253781	9.99818	0.551339
10.0011	0.568879	10.0008	1.70705	9.99956	1.29096	10.0008	0.252711	10.0046	0.550488
10.0073	0.568272	10.007	1.71614	10.0058	1.29172	10.007	0.254519	10.0109	0.550351
10.0135	0.57154	10.0133	1.72495	10.012	1.2957	10.0132	0.256183	10.0171	0.550243
10.0197	0.575941	10.0195	1.73396	10.0182	1.30054	10.0195	0.254022	10.0233	0.549526
10.026	0.581096	10.0259	1.74109	10.0245	1.30513	10.0257	0.252756	10.0295	0.551535
10.0322	0.583762	10.0321	1.74746	10.0307	1.30912	10.0319	0.254004	10.0358	0.551897
10.0384	0.584955	10.0384	1.75294	10.0371	1.31234	10.0381	0.254064	10.042	0.551644
10.0449	0.587129	10.0446	1.76019	10.0433	1.31557	10.0443	0.252388	10.0482	0.553619
10.0511	0.590283	10.0508	1.7683	10.0496	1.3185	10.0508	0.251713	10.0545	0.555664
10.0573	0.596469	10.0571	1.77928	10.0558	1.3237	10.057	0.251585	10.0609	0.557155
10.0635	0.604608	10.0633	1.79058	10.062	1.3314	10.0632	0.252277	10.0671	0.559984
10.0698	0.611286	10.0695	1.802	10.0682	1.33872	10.0695	0.253229	10.0733	0.562537
10.076	0.613893	10.076	1.81293	10.0745	1.34494	10.0757	0.255844	10.0795	0.563597
10.0822	0.614877	10.0822	1.82349	10.0807	1.35016	10.0819	0.256787	10.0858	0.565347
10.0884	0.615097	10.0884	1.83617	10.0871	1.35641	10.0881	0.255584	10.092	0.565835
10.0949	0.617924	10.0946	1.84978	10.0934	1.3629	10.0943	0.255437	10.0982	0.567175
10.1011	0.622577	10.1008	1.86251	10.0996	1.37013	10.1008	0.256087	10.1044	0.566683
10.1073	0.626461	10.1071	1.87338	10.1058	1.37609	10.107	0.257004	10.1109	0.564966
10.1135	0.629938	10.1133	1.88518	10.112	1.3813	10.1132	0.257421	10.1171	0.56501
10.1198	0.630612	10.1195	1.89395	10.1183	1.3857	10.1195	0.258491	10.1233	0.564278
10.126	0.63139	10.1257	1.90325	10.1245	1.38825	10.1257	0.259032	10.1295	0.560954
10.1322	0.632027	10.1322	1.91131	10.1307	1.39201	10.1319	0.259609	10.1358	0.556642
10.1384	0.632416	10.1384	1.91935	10.1369	1.39734	10.1381	0.260449	10.142	0.553416
10.1446	0.634219	10.1446	1.92951	10.1434	1.40147	10.1443	0.263902	10.1482	0.550525
10.1511	0.636791	10.1508	1.93881	10.1496	1.40454	10.1506	0.265963	10.1544	0.54913
10.1573	0.638149	10.1571	1.94744	10.1558	1.4093	10.157	0.266278	10.1607	0.551149
10.1635	0.638402	10.1633	1.9565	10.162	1.41312	10.1632	0.267952	10.1671	0.554079
10.1698	0.638951	10.1695	1.96858	10.1683	1.4185	10.1695	0.2694	10.1733	0.556214
10.176	0.639813	10.1757	1.979	10.1745	1.42359	10.1757	0.271652	10.1796	0.556799
10.1822	0.642383	10.1822	1.99375	10.1807	1.4284	10.1819	0.272523	10.1858	0.558315
10.1884	0.645	10.1884	2.00734	10.1869	1.4344	10.1881	0.272685	10.192	0.560356
10.1947	0.648836	10.1946	2.02207	10.1933	1.43923	10.1944	0.272874	10.1982	0.562088
10.2011	0.653412	10.2008	2.03667	10.1996	1.44445	10.2006	0.272863	10.2045	0.564704
10.2073	0.657694	10.2071	2.04904	10.2058	1.45131	10.207	0.273508	10.2107	0.567544
10.2135	0.660782	10.2133	2.06217	10.212	1.461	10.2133	0.27676	10.2171	0.569647
10.2198	0.664664	10.2195	2.07657	10.2183	1.46877	10.2195	0.28056	10.2233	0.56845
10.226	0.669864	10.2257	2.08917	10.2245	1.47506	10.2257	0.282815	10.2296	0.567442
10.2322	0.674947	10.232	2.09812	10.2307	1.48049	10.2319	0.284058	10.2358	0.566797
10.2384	0.681155	10.2384	2.109	10.2369	1.4885	10.2382	0.284121	10.242	0.567261
10.2447	0.686046	10.2446	2.11527	10.2432	1.49762	10.2444	0.284639	10.2482	0.568217
10.2509	0.69058	10.2509	2.12289	10.2496	1.50664	10.2506	0.285953	10.2544	0.570273
10.2573	0.693958	10.2571	2.13137	10.2558	1.51522	10.2568	0.287447	10.2607	0.573464
10.2636	0.696714	10.2633	2.14329	10.262	1.52296	10.2633	0.290514	10.2669	0.576358
10.2698	0.699812	10.2695	2.15483	10.2683	1.53077	10.2695	0.294086	10.2733	0.579981
10.276	0.704577	10.2758	2.16391	10.2745	1.53584	10.2757	0.297448	10.2796	0.584729
10.2822	0.707858	10.282	2.17573	10.2807	1.54323	10.2819	0.300821	10.2858	0.588103
10.2885	0.708967	10.2884	2.19118	10.2869	1.5522	10.2882	0.301492	10.292	0.591159
10.2947	0.710636	10.2947	2.20645	10.2932	1.56366	10.2944	0.302689	10.2982	0.594763
10.3009	0.711455	10.3009	2.21882	10.2995	1.5733	10.3006	0.306259	10.3045	0.597556
10.3073	0.714183	10.3071	2.23404	10.3058	1.58349	10.3068	0.30929	10.3107	0.600688
10.3136	0.7174	10.3133	2.24835	10.3121	1.59332	10.3132	0.310823	10.3169	0.603177
10.3198	0.721955	10.3195	2.26466	10.3183	1.60356	10.3195	0.312221	10.3234	0.604882
10.326	0.726716	10.3258	2.2762	10.3245	1.61291	10.3257	0.31228	10.3296	0.604867
10.3322	0.729587	10.332	2.28595	10.3307	1.62142	10.332	0.310498	10.3358	0.602889
10.3385	0.731823	10.3382	2.29936	10.337	1.63386	10.3382	0.308186	10.342	0.604949
10.3447	0.737394	10.3447	2.31155	10.3432	1.64476	10.3444	0.306797	10.3482	0.609884
10.3509	0.742783	10.3509	2.32331	10.3494	1.65006	10.3506	0.308482	10.3545	0.613228
10.3571	0.745781	10.3571	2.33608	10.3558	1.65243	10.3568	0.309585	10.3607	0.615797
10.3636	0.75051	10.3633	2.34933	10.3621	1.65737	10.3631	0.308377	10.3669	0.619189
10.3698	0.753814	10.3696	2.35971	10.3683	1.66201	10.3695	0.309741	10.3731	0.622204
10.376	0.757212	10.3758	2.37379	10.3745	1.66814	10.3757	0.312088	10.3796	0.626004
10.3823	0.759269	10.382	2.3839	10.3807	1.67446	10.382	0.313384	10.3858	0.629579
10.3885	0.760033	10.3882	2.39564	10.387	1.68242	10.3882	0.31489	10.392	0.633963
10.3947	0.763069	10.3945	2.40952	10.3932	1.69395	10.3944	0.317649	10.3983	0.639146
10.4009	0.768399	10.4009	2.42	10.3994	1.70318	10.4006	0.32205	10.4045	0.639824
10.4071	0.7711	10.4071	2.42956	10.4057	1.711	10.4069	0.326237	10.4107	0.640749
10.4135	0.774401	10.4134	2.43876	10.4121	1.72374	10.4131	0.327897	10.4169	0.643776
10.4198	0.779757	10.4196	2.44802	10.4183	1.73841	10.4193	0.329743	10.4232	0.647749
10.426	0.783355	10.4258	2.45688	10.4245	1.74994	10.4257	0.329897	10.4296	0.650867
10.4323	0.787829	10.432	2.47007	10.4308	1.75997	10.432	0.327928	10.4358	0.654512
10.4385	0.79236	10.4382	2.47891	10.437	1.76894	10.4382	0.327101	10.442	0.65766
10.4447	0.798467	10.4445	2.48862	10.4432	1.77903	10.4444	0.327249	10.4483	0.661535
10.4509	0.806118	10.4509	2.4991	10.4494	1.78951	10.4506	0.327221	10.4545	0.665361
10.4571	0.811529	10.4571	2.5119	10.4556	1.79833	10.4569	0.326235	10.4607	0.668842
10.4634	0.813259	10.4634	2.52553	10.4621	1.80685	10.4631	0.323771	10.4669	0.674623
10.4698	0.814898	10.4696	2.53831	10.4683	1.81654	10.4693	0.32149	10.4732	0.679715
10.476	0.818478	10.4758	2.55244	10.4745	1.82612	10.4758	0.321928	10.4794	0.683136
10.4823	0.822551	10.482	2.56722	10.4808	1.83343	10.482	0.322191	10.4858	0.685457
10.4885	0.827462	10.4882	2.58358	10.487	1.84316	10.4882	0.323847	10.4921	0.688449
10.4947	0.831424	10.4945	2.59549	10.4932	1.85389	10.4944	0.326913	10.4983	0.690695
10.5009	0.83561	10.5007	2.60843	10.4994	1.86535	10.5007	0.32931	10.5045	0.693043
10.5072	0.838491	10.5071	2.62076	10.5056	1.87658	10.5069	0.332391	10.5107	0.695813
10.5134	0.838535	10.5134	2.63395	10.5119	1.88994	10.5131	0.334987	10.517	0.700288
10.5197	0.840045	10.5196	2.6456	10.5183	1.90011	10.5193	0.337671	10.5232	0.705026
10.526	0.844299	10.5258	2.65789	10.5245	1.90712	10.5256	0.340792	10.5294	0.707371
10.5323	0.849953	10.532	2.67008	10.5308	1.91668	10.532	0.34318	10.5358	0.709553
10.5385	0.855784	10.5383	2.68055	10.537	1.92801	10.5382	0.344262	10.5421	0.713386
10.5447	0.860616	10.5445	2.69179	10.5432	1.94238	10.5444	0.345772	10.5483	0.71808
10.5509	0.864316	10.5507	2.70214	10.5494	1.95489	10.5507	0.349635	10.5545	0.722073
10.5572	0.86654	10.5572	2.71378	10.5556	1.96619	10.5569	0.352449	10.5607	0.726691
10.5634	0.867698	10.5634	2.72433	10.5619	1.97618	10.5631	0.357514	10.567	0.73126
10.5696	0.869527	10.5696	2.73881	10.5683	1.98611	10.5693	0.361464	10.5732	0.735783
10.5761	0.874408	10.5758	2.75119	10.5745	1.99447	10.5756	0.363818	10.5794	0.739232
10.5823	0.880623	10.582	2.76208	10.5808	2.00745	10.582	0.366008	10.5856	0.743083
10.5885	0.884485	10.5883	2.77325	10.587	2.0212	10.5882	0.367484	10.5921	0.746438
10.5947	0.887992	10.5945	2.7864	10.5932	2.03098	10.5944	0.369532	10.5983	0.74853
10.601	0.890863	10.6007	2.79762	10.5994	2.04133	10.6007	0.373088	10.6045	0.7532
10.6072	0.89425	10.6069	2.80573	10.6057	2.04935	10.6069	0.378262	10.6108	0.758158
10.6134	0.899023	10.6134	2.81499	10.6119	2.05955	10.6131	0.381874	10.617	0.762793
10.6196	0.905596	10.6196	2.82347	10.6181	2.07095	10.6193	0.384003	10.6232	0.766837
10.6259	0.910407	10.6258	2.83421	10.6246	2.08345	10.6255	0.383564	10.6294	0.771992
10.6323	0.913704	10.6321	2.84107	10.6308	2.09456	10.6318	0.38584	10.6356	0.775614
10.6385	0.917594	10.6383	2.84842	10.637	2.10473	10.6382	0.389717	10.642	0.776718
10.6447	0.919881	10.6445	2.85671	10.6432	2.11321	10.6445	0.393669	10.6483	0.778922
10.651	0.923037	10.6507	2.86419	10.6495	2.12418	10.6507	0.399044	10.6545	0.78344
10.6572	0.926845	10.6569	2.87091	10.6557	2.13718	10.6569	0.405284	10.6608	0.789428
10.6634	0.932644	10.6634	2.88241	10.6619	2.14905	10.6631	0.409728	10.667	0.793222
10.6696	0.937122	10.6696	2.89487	10.6681	2.16092	10.6693	0.412016	10.6732	0.797497
10.6758	0.939246	10.6758	2.90518	10.6746	2.17036	10.6756	0.413362	10.6794	0.802426
10.6823	0.942542	10.6821	2.91495	10.6808	2.18311	10.6818	0.415643	10.6856	0.80661
10.6885	0.949552	10.6883	2.92229	10.687	2.19485	10.6882	0.420485	10.6919	0.809492
10.6947	0.956959	10.6945	2.93284	10.6932	2.2088	10.6945	0.423123	10.6983	0.813735
10.701	0.963467	10.7007	2.9436	10.6995	2.22187	10.7007	0.425566	10.7046	0.820273
10.7072	0.97053	10.7069	2.95438	10.7057	2.23405	10.7069	0.427424	10.7108	0.825311
10.7134	0.976374	10.7132	2.96532	10.7119	2.24647	10.7131	0.426177	10.717	0.830581
10.7196	0.97841	10.7196	2.97748	10.7181	2.25965	10.7194	0.424361	10.7232	0.836911
10.7259	0.978452	10.7258	2.98676	10.7244	2.27256	10.7256	0.424998	10.7294	0.842463
10.7321	0.980411	10.7321	2.99703	10.7308	2.28519	10.7318	0.426499	10.7357	0.846479
10.7385	0.983672	10.7383	3.00684	10.737	2.30063	10.738	0.42833	10.7419	0.84954
10.7447	0.98526	10.7445	3.01593	10.7433	2.31315	10.7445	0.43042	10.7482	0.853141
10.751	0.985593	10.7507	3.02679	10.7495	2.3275	10.7507	0.43011	10.7546	0.856209
10.7572	0.986443	10.757	3.0347	10.7557	2.33931	10.7569	0.428467	10.7608	0.858874
10.7634	0.98751	10.7632	3.04615	10.7619	2.35055	10.7631	0.427548	10.767	0.862606
10.7697	0.987927	10.7696	3.05799	10.7681	2.36278	10.7694	0.430679	10.7732	0.866793
10.7759	0.99033	10.7758	3.07103	10.7744	2.37635	10.7756	0.435696	10.7794	0.869769
10.7821	0.995929	10.7821	3.0809	10.7808	2.38695	10.7818	0.438954	10.7857	0.87212
10.7886	1.00216	10.7883	3.09019	10.787	2.39586	10.788	0.440602	10.7919	0.876213
10.7948	1.00678	10.7945	3.09904	10.7933	2.40564	10.7945	0.442054	10.7981	0.878842
10.801	1.01021	10.8008	3.10898	10.7995	2.41332	10.8007	0.444594	10.8046	0.881034
10.8072	1.01338	10.807	3.12004	10.8057	2.42409	10.8069	0.447561	10.8108	0.884765
10.8134	1.01652	10.8132	3.1296	10.8119	2.4338	10.8132	0.450862	10.817	0.889356
10.8197	1.02065	10.8194	3.14025	10.8182	2.44493	10.8194	0.455301	10.8232	0.893994
10.8259	1.02537	10.8259	3.14733	10.8244	2.45683	10.8256	0.458589	10.8295	0.898026
10.8321	1.03124	10.8321	3.15603	10.8306	2.46947	10.8318	0.459154	10.8357	0.904532
10.8383	1.03567	10.8383	3.16278	10.837	2.47988	10.838	0.462578	10.8419	0.911716
10.8448	1.03884	10.8445	3.17017	10.8433	2.49378	10.8443	0.466749	10.8481	0.920663
10.851	1.04087	10.8508	3.17744	10.8495	2.50917	10.8507	0.471288	10.8544	0.927257
10.8572	1.04316	10.857	3.18399	10.8557	2.52393	10.8569	0.474442	10.8608	0.934627
10.8635	1.04723	10.8632	3.19179	10.8619	2.53889	10.8632	0.475153	10.867	0.943379
10.8697	1.05319	10.8694	3.20131	10.8682	2.55075	10.8694	0.477136	10.8732	0.950937
10.8759	1.05748	10.8758	3.21124	10.8744	2.56375	10.8756	0.479459	10.8795	0.957844
10.8821	1.05909	10.8821	3.21998	10.8806	2.57602	10.8818	0.480656	10.8857	0.964524
10.8883	1.06205	10.8883	3.22806	10.887	2.58992	10.888	0.482355	10.8919	0.971202
10.8948	1.06488	10.8945	3.23388	10.8933	2.60199	10.8943	0.483214	10.8981	0.975683
10.901	1.06583	10.9008	3.24152	10.8995	2.61433	10.9006	0.481939	10.9044	0.98163
10.9072	1.06743	10.907	3.24881	10.9057	2.62444	10.9069	0.482343	10.9108	0.984025
10.9135	1.07179	10.9132	3.25736	10.912	2.63512	10.9132	0.483351	10.917	0.986404
10.9197	1.07653	10.9194	3.26608	10.9182	2.64686	10.9194	0.487325	10.9233	0.989995
10.9259	1.08161	10.9256	3.27273	10.9244	2.65951	10.9256	0.492211	10.9295	0.993615
10.9321	1.08416	10.9321	3.27756	10.9306	2.67186	10.9318	0.494812	10.9357	0.997706
10.9384	1.0875	10.9383	3.2822	10.9368	2.68195	10.9381	0.497882	10.9419	1.00242
10.9446	1.09402	10.9446	3.2873	10.9433	2.69204	10.9443	0.502576	10.9481	1.00585
10.951	1.1001	10.9508	3.2931	10.9495	2.7003	10.9505	0.50713	10.9544	1.00884
10.9572	1.10451	10.957	3.30156	10.9557	2.70992	10.957	0.511892	10.9606	1.01506
10.9635	1.11024	10.9632	3.30845	10.962	2.71855	10.9632	0.515334	10.967	1.01878
10.9697	1.11444	10.9694	3.31593	10.9682	2.72781	10.9694	0.516924	10.9733	1.02408
10.9759	1.11554	10.9757	3.32232	10.9744	2.73743	10.9756	0.517412	10.9795	1.02965
10.9821	1.11818	10.982	3.32917	10.9806	2.74814	10.9819	0.516985	10.9857	1.03411
10.9884	1.11984	10.9883	3.33662	10.9869	2.75721	10.9881	0.517734	10.9919	1.03782
10.9946	1.12418	10.9946	3.34394	10.9932	2.76623	10.9943	0.519561	10.9981	1.04064
11.001	1.12859	11.0008	3.35336	10.9995	2.77577	11.0005	0.520694	11.0044	1.04337
11.0073	1.13019	11.007	3.3641	11.0057	2.78497	11.0068	0.523576	11.0106	1.04753
11.0135	1.12911	11.0132	3.37284	11.012	2.79635	11.0132	0.527566	11.017	1.05241
11.0197	1.12749	11.0194	3.3784	11.0182	2.80665	11.0194	0.530127	11.0233	1.05372
11.0259	1.12585	11.0257	3.38487	11.0244	2.81989	11.0256	0.533507	11.0295	1.05678
11.0321	1.12592	11.0319	3.39058	11.0306	2.83179	11.0319	0.539207	11.0357	1.0593
11.0384	1.12946	11.0383	3.3956	11.0368	2.84118	11.0381	0.545001	11.0419	1.06441
11.0446	1.13171	11.0446	3.40155	11.0431	2.8474	11.0443	0.549576	11.0482	1.06936
11.0508	1.13241	11.0508	3.41075	11.0495	2.85264	11.0505	0.55334	11.0544	1.0735
11.0573	1.1309	11.057	3.41986	11.0558	2.86014	11.0568	0.556353	11.0606	1.07882
11.0635	1.13065	11.0632	3.4267	11.062	2.86894	11.0632	0.558116	11.0668	1.08458
11.0697	1.13175	11.0695	3.43077	11.0682	2.88111	11.0694	0.557063	11.0733	1.09156
11.0759	1.13445	11.0757	3.436	11.0744	2.89225	11.0757	0.557304	11.0795	1.09826
11.0822	1.13863	11.0819	3.44229	11.0806	2.9038	11.0819	0.559705	11.0857	1.10513
11.0884	1.14346	11.0882	3.44732	11.0869	2.91203	11.0881	0.561621	11.0919	1.11009
11.0946	1.14749	11.0946	3.45369	11.0931	2.91842	11.0943	0.561458	11.0982	1.11582
11.1008	1.14803	11.1008	3.46108	11.0993	2.92754	11.1005	0.562948	11.1044	1.11855
11.1072	1.14887	11.107	3.46988	11.1058	2.94133	11.1068	0.564238	11.1106	1.11972
11.1135	1.15098	11.1132	3.47531	11.112	2.95646	11.113	0.563106	11.1168	1.12301
11.1197	1.15345	11.1195	3.48081	11.1182	2.9699	11.1194	0.563808	11.1233	1.12663
11.126	1.15492	11.1257	3.4858	11.1244	2.98035	11.1257	0.567269	11.1295	1.12886
11.1322	1.15548	11.1319	3.49118	11.1307	2.98647	11.1319	0.573164	11.1357	1.12935
11.1384	1.15579	11.1381	3.49563	11.1369	2.9938	11.1381	0.578037	11.142	1.13228
11.1446	1.15622	11.1446	3.49883	11.1431	3.0009	11.1443	0.581798	11.1482	1.13552
11.1508	1.15668	11.1508	3.50604	11.1493	3.00788	11.1506	0.586007	11.1544	1.13849
11.1571	1.15837	11.1571	3.51298	11.1558	3.01757	11.1568	0.587728	11.1606	1.13969
11.1635	1.16159	11.1633	3.51979	11.162	3.02925	11.163	0.588399	11.1669	1.13973
11.1697	1.16436	11.1695	3.52409	11.1682	3.03694	11.1694	0.592163	11.1731	1.14218
11.176	1.16558	11.1757	3.52912	11.1745	3.04456	11.1757	0.597904	11.1795	1.14372
11.1822	1.16608	11.1819	3.53365	11.1807	3.05154	11.1819	0.600892	11.1857	1.14651
11.1884	1.16625	11.1882	3.53808	11.1869	3.05978	11.1881	0.602936	11.192	1.15259
11.1946	1.16757	11.1944	3.54408	11.1931	3.06902	11.1943	0.604027	11.1982	1.16064
11.2008	1.17034	11.2008	3.55284	11.1993	3.07595	11.2006	0.602298	11.2044	1.1666
11.2071	1.17228	11.207	3.56279	11.2056	3.08457	11.2068	0.600272	11.2106	1.1691
11.2134	1.17338	11.2133	3.56879	11.212	3.09389	11.213	0.598656	11.2169	1.17139
11.2197	1.17575	11.2195	3.57321	11.2182	3.10073	11.2192	0.599511	11.2231	1.17773
11.226	1.17801	11.2257	3.57726	11.2245	3.10475	11.2257	0.601549	11.2295	1.18597
11.2322	1.17886	11.2319	3.58071	11.2307	3.1118	11.2319	0.601741	11.2358	1.1939
11.2384	1.18075	11.2382	3.58326	11.2369	3.11795	11.2381	0.603323	11.242	1.2016
11.2446	1.18437	11.2444	3.58577	11.2431	3.12338	11.2443	0.605873	11.2482	1.20658
11.2509	1.18838	11.2508	3.58928	11.2493	3.13054	11.2506	0.607244	11.2544	1.20887
11.2571	1.18955	11.2571	3.59268	11.2556	3.13908	11.2568	0.609074	11.2607	1.20953
11.2633	1.18934	11.2633	3.59573	11.262	3.1488	11.263	0.613676	11.2669	1.21063
11.2697	1.19052	11.2695	3.5993	11.2682	3.15664	11.2692	0.617761	11.2731	1.21508
11.276	1.19252	11.2757	3.60104	11.2745	3.16261	11.2757	0.621135	11.2793	1.21858
11.2822	1.1934	11.282	3.60262	11.2807	3.17066	11.2819	0.624083	11.2858	1.21808
11.2884	1.19377	11.2882	3.60544	11.2869	3.18187	11.2881	0.625797	11.292	1.21748
11.2946	1.19551	11.2944	3.60863	11.2931	3.1894	11.2944	0.63014	11.2982	1.2171
11.3009	1.1999	11.3006	3.60949	11.2993	3.19622	11.3006	0.633285	11.3044	1.21673
11.3071	1.20348	11.3071	3.61154	11.3056	3.20339	11.3068	0.635608	11.3107	1.21722
11.3133	1.20406	11.3133	3.61583	11.3118	3.20844	11.313	0.63716	11.3169	1.21923
11.3196	1.20675	11.3195	3.61808	11.3182	3.21405	11.3192	0.636137	11.3231	1.22139
11.326	1.20918	11.3257	3.61834	11.3245	3.21973	11.3255	0.636196	11.3293	1.22246
11.3322	1.21049	11.332	3.61734	11.3307	3.22518	11.3319	0.638814	11.3356	1.22432
11.3384	1.21123	11.3382	3.61776	11.3369	3.23217	11.3381	0.642021	11.342	1.22808
11.3447	1.21235	11.3444	3.62318	11.3431	3.24257	11.3444	0.645561	11.3482	1.23298
11.3509	1.21388	11.3506	3.62871	11.3494	3.2486	11.3506	0.646094	11.3545	1.23821
11.3571	1.21388	11.3571	3.6316	11.3556	3.25262	11.3568	0.644003	11.3607	1.24361
11.3633	1.21086	11.3633	3.63684	11.3618	3.25811	11.363	0.644634	11.3669	1.24927
11.3695	1.21041	11.3695	3.64244	11.3683	3.26477	11.3693	0.646219	11.3731	1.25495
11.376	1.21389	11.3758	3.64506	11.3745	3.27022	11.3755	0.648801	11.3793	1.25894
11.3822	1.21632	11.382	3.64861	11.3807	3.27208	11.3819	0.653379	11.3856	1.26233
11.3884	1.21816	11.3882	3.65315	11.3869	3.27643	11.3882	0.656762	11.392	1.26492
11.3947	1.21724	11.3944	3.65822	11.3932	3.28231	11.3944	0.658089	11.3982	1.26543
11.4009	1.21694	11.4006	3.66346	11.3994	3.28868	11.4006	0.658798	11.4045	1.26762
11.4071	1.21675	11.4069	3.66425	11.4056	3.29156	11.4068	0.661056	11.4107	1.26994
11.4133	1.21592	11.4133	3.66341	11.4118	3.29533	11.4131	0.666367	11.4169	1.27159
11.4195	1.21658	11.4195	3.66518	11.418	3.30182	11.4193	0.66986	11.4231	1.27284
11.4258	1.21877	11.4258	3.66886	11.4245	3.30915	11.4255	0.670779	11.4293	1.27111
11.4322	1.21812	11.432	3.67101	11.4307	3.31499	11.4317	0.670734	11.4356	1.26891
11.4384	1.21708	11.4382	3.67238	11.4369	3.32148	11.4382	0.67082	11.4418	1.2679
11.4447	1.21739	11.4444	3.67316	11.4432	3.3286	11.4444	0.670495	11.4482	1.26832
11.4509	1.21545	11.4506	3.6732	11.4494	3.3313	11.4506	0.669437	11.4545	1.2707
11.4571	1.21648	11.4569	3.67342	11.4556	3.33219	11.4568	0.669311	11.4607	1.2739
11.4633	1.21789	11.4633	3.67401	11.4618	3.33255	11.4631	0.671293	11.4669	1.27484
11.4696	1.2183	11.4695	3.67478	11.468	3.33215	11.4693	0.672401	11.4731	1.27412
11.4758	1.21815	11.4758	3.67599	11.4745	3.33164	11.4755	0.671602	11.4794	1.27371
11.4822	1.21771	11.482	3.67881	11.4807	3.33631	11.4817	0.672221	11.4856	1.27826
11.4884	1.21648	11.4882	3.68002	11.487	3.33952	11.4881	0.674357	11.4918	1.28523
11.4947	1.21441	11.4944	3.6777	11.4932	3.34287	11.4944	0.676349	11.4982	1.28778
11.5009	1.21169	11.5007	3.67601	11.4994	3.34518	11.5006	0.674752	11.5045	1.29017
11.5071	1.21119	11.5069	3.67448	11.5056	3.34566	11.5069	0.673862	11.5107	1.29378
11.5133	1.2138	11.5131	3.67406	11.5118	3.34743	11.5131	0.674366	11.5169	1.29474
11.5196	1.21339	11.5195	3.67457	11.5181	3.34979	11.5193	0.67539	11.5231	1.29358
11.5258	1.21214	11.5258	3.67473	11.5243	3.35434	11.5255	0.675234	11.5294	1.29333
11.532	1.21068	11.532	3.67475	11.5307	3.3603	11.5317	0.674641	11.5356	1.29439
11.5385	1.21029	11.5382	3.67546	11.537	3.36541	11.538	0.675693	11.5418	1.29771
11.5447	1.21121	11.5444	3.67504	11.5432	3.36478	11.5444	0.675702	11.548	1.29692
11.5509	1.2117	11.5507	3.67324	11.5494	3.36283	11.5506	0.674583	11.5545	1.29396
11.5571	1.21221	11.5569	3.67481	11.5556	3.36176	11.5568	0.676414	11.5607	1.29517
11.5634	1.21159	11.5631	3.68008	11.5619	3.36398	11.5631	0.681612	11.5669	1.29644
11.5696	1.20808	11.5695	3.68463	11.5681	3.36941	11.5693	0.685673	11.5732	1.29672
11.5758	1.20476	11.5758	3.68428	11.5743	3.37501	11.5755	0.687795	11.5794	1.3008
11.582	1.20444	11.582	3.68255	11.5807	3.37825	11.5817	0.688836	11.5856	1.3057
11.5885	1.20445	11.5882	3.68067	11.587	3.37822	11.5879	0.688626	11.5918	1.30845
11.5947	1.20473	11.5945	3.67833	11.5932	3.37791	11.5943	0.687634	11.598	1.31034
11.6009	1.20404	11.6007	3.67477	11.5994	3.37817	11.6006	0.688912	11.6045	1.31005
11.6071	1.20217	11.6069	3.67079	11.6056	3.38162	11.6069	0.692026	11.6107	1.30932
11.6134	1.20104	11.6131	3.66788	11.6119	3.38618	11.6131	0.694453	11.6169	1.31115
11.6196	1.20092	11.6194	3.66522	11.6181	3.38832	11.6193	0.694676	11.6232	1.31116
11.6258	1.20268	11.6258	3.6589	11.6243	3.38857	11.6255	0.692816	11.6294	1.31065
11.632	1.20312	11.632	3.65391	11.6305	3.38759	11.6317	0.691903	11.6356	1.31078
11.6383	1.20215	11.6382	3.65387	11.637	3.38635	11.638	0.693578	11.6418	1.30867
11.6447	1.2036	11.6445	3.65667	11.6432	3.38748	11.6442	0.69367	11.6481	1.30804
11.6509	1.20504	11.6507	3.65905	11.6494	3.3911	11.6506	0.692378	11.6543	1.30742
11.6572	1.20249	11.6569	3.66081	11.6556	3.39482	11.6569	0.693662	11.6607	1.30588
11.6634	1.20037	11.6631	3.66185	11.6619	3.39563	11.6631	0.693657	11.667	1.30536
11.6696	1.199	11.6693	3.66176	11.6681	3.39302	11.6693	0.690881	11.6732	1.30515
11.6758	1.19765	11.6757	3.66084	11.6743	3.38998	11.6755	0.688191	11.6794	1.30508
11.6821	1.19621	11.682	3.65951	11.6805	3.38912	11.6818	0.684979	11.6856	1.30684
11.6883	1.19396	11.6882	3.65707	11.6868	3.3898	11.688	0.684758	11.6918	1.30831
11.6947	1.19341	11.6945	3.65399	11.6932	3.3907	11.6942	0.687227	11.6981	1.30806
11.7009	1.19183	11.7007	3.65199	11.6994	3.39053	11.7005	0.686613	11.7043	1.30775
11.7072	1.18702	11.7069	3.64686	11.7057	3.38877	11.7069	0.686581	11.7107	1.30616
11.7134	1.18462	11.7131	3.64067	11.7119	3.38491	11.7131	0.689241	11.717	1.30401
11.7196	1.18648	11.7194	3.63571	11.7181	3.38222	11.7193	0.690263	11.7232	1.30406
11.7258	1.18685	11.7256	3.63226	11.7243	3.3829	11.7256	0.691463	11.7294	1.30415
11.7321	1.18602	11.732	3.62981	11.7305	3.38258	11.7318	0.695303	11.7356	1.30366
11.7383	1.18397	11.7382	3.62805	11.7368	3.38271	11.738	0.697748	11.7418	1.30293
11.7445	1.18232	11.7445	3.62511	11.7432	3.38117	11.7442	0.700785	11.7481	1.30168
11.751	1.18234	11.7507	3.62246	11.7494	3.3777	11.7504	0.703996	11.7543	1.30035
11.7572	1.18191	11.7569	3.61843	11.7557	3.373	11.7569	0.703528	11.7605	1.29885
11.7634	1.18281	11.7631	3.6124	11.7619	3.36891	11.7631	0.703739	11.767	1.2974
11.7696	1.18476	11.7694	3.60622	11.7681	3.36603	11.7693	0.704882	11.7732	1.29744
11.7758	1.18419	11.7756	3.60126	11.7743	3.36449	11.7756	0.704579	11.7794	1.30013
11.7821	1.18351	11.7819	3.59453	11.7806	3.36152	11.7818	0.70294	11.7856	1.30328
11.7883	1.18409	11.7883	3.58785	11.7868	3.35771	11.788	0.699156	11.7919	1.30369
11.7945	1.18599	11.7945	3.58192	11.793	3.35525	11.7942	0.694548	11.7981	1.30272
11.8009	1.18825	11.8007	3.5737	11.7995	3.35169	11.8005	0.691589	11.8043	1.30291
11.8072	1.18721	11.8069	3.56512	11.8057	3.3489	11.8067	0.69222	11.8105	1.30399
11.8134	1.18361	11.8132	3.55911	11.8119	3.34426	11.8131	0.6925	11.8169	1.30566
11.8196	1.17825	11.8194	3.55524	11.8181	3.34127	11.8194	0.692441	11.8232	1.30737
11.8259	1.17549	11.8256	3.54775	11.8244	3.33837	11.8256	0.692542	11.8294	1.30674
11.8321	1.17449	11.8318	3.54044	11.8306	3.33547	11.8318	0.693038	11.8356	1.30532
11.8383	1.17167	11.8383	3.53542	11.8368	3.33217	11.838	0.694442	11.8419	1.30197
11.8445	1.16791	11.8445	3.53169	11.843	3.32752	11.8442	0.696787	11.8481	1.29665
11.8507	1.16446	11.8507	3.52663	11.8495	3.32269	11.8505	0.699198	11.8543	1.29239
11.8572	1.16008	11.8569	3.52048	11.8557	3.3161	11.8567	0.701067	11.8605	1.29042
11.8634	1.15554	11.8632	3.51613	11.8619	3.31059	11.8631	0.702956	11.8668	1.28793
11.8696	1.15308	11.8694	3.51255	11.8681	3.30705	11.8694	0.701434	11.8732	1.28558
11.8759	1.1503	11.8756	3.50627	11.8744	3.3057	11.8756	0.700044	11.8794	1.28295
11.8821	1.15044	11.8818	3.49635	11.8806	3.30298	11.8818	0.69915	11.8857	1.27872
11.8883	1.14961	11.8881	3.48905	11.8868	3.30067	11.888	0.697829	11.8919	1.27648
11.8945	1.14532	11.8945	3.48301	11.893	3.29928	11.8942	0.696506	11.8981	1.27395
11.9008	1.14121	11.9007	3.47517	11.8992	3.29672	11.9005	0.694926	11.9043	1.27255
11.907	1.13856	11.907	3.46671	11.9057	3.29441	11.9067	0.693297	11.9106	1.27206
11.9134	1.13587	11.9132	3.45864	11.9119	3.29139	11.9129	0.692492	11.9168	1.27184
11.9197	1.13178	11.9194	3.44895	11.9181	3.28979	11.9194	0.692688	11.9231	1.27023
11.9259	1.12802	11.9256	3.43984	11.9244	3.28788	11.9256	0.693151	11.9294	1.26782
11.9321	1.12743	11.9319	3.43175	11.9306	3.28431	11.9318	0.693555	11.9357	1.2647
11.9383	1.12843	11.9381	3.42515	11.9368	3.27972	11.938	0.693052	11.9419	1.26256
11.9445	1.12866	11.9445	3.42198	11.943	3.27628	11.9443	0.691365	11.9481	1.26246
11.9508	1.12778	11.9507	3.41812	11.9493	3.27199	11.9505	0.690162	11.9543	1.26249
11.957	1.12823	11.957	3.41271	11.9557	3.2662	11.9567	0.689861	11.9606	1.2628
11.9634	1.12863	11.9632	3.40853	11.9619	3.26092	11.9629	0.689071	11.9668	1.26113
11.9697	1.12662	11.9694	3.40521	11.9682	3.25443	11.9694	0.68642	11.973	1.25902
11.9759	1.12433	11.9756	3.39903	11.9744	3.24771	11.9756	0.684987	11.9795	1.25734
11.9821	1.12337	11.9819	3.39454	11.9806	3.243	11.9818	0.684806	11.9857	1.25666
11.9883	1.12111	11.9881	3.38852	11.9868	3.23936	11.988	0.682862	11.9919	1.25665
11.9945	1.11561	11.9943	3.38321	11.993	3.23469	11.9943	0.680121	11.9981	1.25467
12.0008	1.11109	12.0008	3.37827	11.9993	3.23105	12.0005	0.679724	12.0043	1.25031
12.007	1.10678	12.007	3.37111	12.0055	3.22582	12.0067	0.680965	12.0106	1.24685
12.0132	1.10228	12.0132	3.36451	12.0119	3.22057	12.0129	0.680684	12.0168	1.24372
12.0197	1.09756	12.0194	3.35635	12.0182	3.21527	12.0192	0.679647	12.023	1.24012
12.0259	1.09391	12.0257	3.34594	12.0244	3.21112	12.0256	0.67991	12.0293	1.23827
12.0321	1.09179	12.0319	3.33486	12.0306	3.20991	12.0318	0.682469	12.0357	1.23615
12.0383	1.08938	12.0381	3.32712	12.0368	3.20839	12.0381	0.684656	12.0419	1.23424
12.0446	1.08662	12.0443	3.32016	12.043	3.20413	12.0443	0.683793	12.0481	1.23238
12.0508	1.08535	12.0508	3.31434	12.0493	3.19747	12.0505	0.683067	12.0544	1.23059
12.057	1.08277	12.057	3.30625	12.0555	3.19152	12.0567	0.684486	12.0606	1.23147
12.0632	1.07886	12.0632	3.2964	12.0619	3.186	12.063	0.684177	12.0668	1.23172
12.0697	1.07665	12.0694	3.28703	12.0682	3.18196	12.0692	0.679319	12.073	1.22987
12.0759	1.07411	12.0757	3.27801	12.0744	3.17691	12.0756	0.675334	12.0792	1.22631
12.0821	1.06991	12.0819	3.27031	12.0806	3.17088	12.0818	0.672336	12.0857	1.22329
12.0884	1.06582	12.0881	3.26218	12.0868	3.16073	12.0881	0.668799	12.0919	1.2219
12.0946	1.06148	12.0943	3.25429	12.0931	3.15014	12.0943	0.664958	12.0982	1.22016
12.1008	1.05794	12.1005	3.24159	12.0993	3.14192	12.1005	0.661106	12.1044	1.21537
12.107	1.05512	12.107	3.22828	12.1055	3.13298	12.1067	0.660125	12.1106	1.21022
12.1132	1.05144	12.1132	3.21776	12.1117	3.1248	12.113	0.659903	12.1168	1.20469
12.1195	1.04911	12.1195	3.20845	12.1182	3.11713	12.1192	0.657921	12.123	1.19813
12.1259	1.0439	12.1257	3.19835	12.1244	3.10932	12.1254	0.65509	12.1293	1.19292
12.1321	1.03712	12.1319	3.18787	12.1306	3.09679	12.1319	0.656145	12.1355	1.18724
12.1384	1.03324	12.1381	3.17609	12.1369	3.085	12.1381	0.658808	12.1419	1.18241
12.1446	1.03114	12.1443	3.16609	12.1431	3.07367	12.1443	0.660184	12.1482	1.17883
12.1508	1.02906	12.1506	3.15808	12.1493	3.06603	12.1505	0.659445	12.1544	1.17373
12.157	1.0267	12.157	3.15003	12.1555	3.05852	12.1567	0.658739	12.1606	1.1679
12.1632	1.02274	12.1632	3.14677	12.1617	3.04994	12.163	0.657584	12.1668	1.16544
12.1695	1.01903	12.1695	3.14427	12.1681	3.04273	12.1692	0.65419	12.173	1.16462
12.1759	1.01677	12.1757	3.13884	12.1744	3.03424	12.1754	0.650456	12.1793	1.1627
12.1821	1.01385	12.1819	3.13001	12.1806	3.02415	12.1818	0.646656	12.1855	1.15997
12.1884	1.01372	12.1881	3.12272	12.1869	3.01457	12.1881	0.642817	12.1919	1.15844
12.1946	1.01169	12.1944	3.11701	12.1931	3.00998	12.1943	0.639418	12.1982	1.15876
12.2008	1.00724	12.2006	3.11159	12.1993	3.00433	12.2005	0.635091	12.2044	1.15748
12.207	1.00425	12.2068	3.10299	12.2055	2.99935	12.2068	0.631522	12.2106	1.15444
12.2133	1.00181	12.2132	3.0935	12.2117	2.99323	12.213	0.630405	12.2168	1.15043
12.2195	1.00082	12.2195	3.08437	12.218	2.98563	12.2192	0.630618	12.2231	1.14777
12.2257	0.999526	12.2257	3.07487	12.2244	2.97655	12.2254	0.629247	12.2293	1.14555
12.2321	0.995837	12.2319	3.06473	12.2307	2.9694	12.2316	0.626905	12.2355	1.14166
12.2384	0.990713	12.2381	3.05171	12.2369	2.96622	12.2381	0.627573	12.2417	1.13881
12.2446	0.985823	12.2444	3.04272	12.2431	2.96058	12.2443	0.630364	12.2482	1.13725
12.2508	0.982276	12.2506	3.03437	12.2493	2.95234	12.2505	0.629624	12.2544	1.1349
12.257	0.980883	12.2568	3.02597	12.2555	2.94482	12.2568	0.627182	12.2606	1.13203
12.2633	0.979583	12.2632	3.01928	12.2618	2.93899	12.263	0.625504	12.2668	1.13131
12.2695	0.977122	12.2695	3.01296	12.268	2.92944	12.2692	0.623517	12.2731	1.13203
12.2757	0.97576	12.2757	3.00504	12.2743	2.92069	12.2754	0.623266	12.2793	1.13392
12.2821	0.972851	12.2819	2.99419	12.2807	2.9125	12.2817	0.621021	12.2855	1.13207
12.2884	0.968933	12.2881	2.9824	12.2869	2.90609	12.288	0.618396	12.2917	1.12894
12.2946	0.965305	12.2944	2.97008	12.2931	2.89807	12.2943	0.616669	12.2982	1.12632
12.3008	0.960823	12.3006	2.96115	12.2993	2.88618	12.3005	0.611533	12.3044	1.12347
12.3071	0.958366	12.3068	2.95368	12.3055	2.87639	12.3068	0.606447	12.3106	1.12013
12.3133	0.955663	12.313	2.94503	12.3118	2.86695	12.313	0.606337	12.3169	1.1159
12.3195	0.95174	12.3195	2.93415	12.318	2.85595	12.3192	0.607506	12.3231	1.11015
12.3257	0.947517	12.3257	2.92281	12.3242	2.84374	12.3254	0.607812	12.3293	1.10557
12.3319	0.945335	12.3319	2.91193	12.3307	2.83524	12.3316	0.606027	12.3355	1.10122
12.3384	0.941875	12.3382	2.90383	12.3369	2.82592	12.3379	0.601868	12.3417	1.09438
12.3446	0.9386	12.3444	2.89964	12.3431	2.81676	12.3443	0.596824	12.348	1.09052
12.3508	0.937178	12.3506	2.89613	12.3493	2.80747	12.3505	0.59398	12.3544	1.08765
12.3571	0.93585	12.3568	2.89295	12.3556	2.79778	12.3568	0.594384	12.3606	1.08423
12.3633	0.935956	12.363	2.88679	12.3618	2.78966	12.363	0.594818	12.3669	1.08023
12.3695	0.934264	12.3693	2.87861	12.368	2.78276	12.3692	0.591321	12.3731	1.0766
12.3757	0.930303	12.3757	2.8702	12.3742	2.77714	12.3754	0.587981	12.3793	1.07349
12.382	0.926328	12.3819	2.86391	12.3805	2.76912	12.3817	0.585727	12.3855	1.07184
12.3884	0.922494	12.3882	2.85737	12.3869	2.76136	12.3879	0.583505	12.3918	1.06895
12.3946	0.916441	12.3944	2.85061	12.3931	2.7516	12.3941	0.58315	12.398	1.06482
[truncated: 2,819 more rows]

## Sheet: s9c
Hydrodynamic Diameter (nm) O432-17(+)	Amplitude O432-17(+)	Hydrodynamic Diameter (nm) O432-17(+)_0HIS	Amplitude O432-17(+)_0HIS	Hydrodynamic Diameter (nm) O432-17(+)_3HIS_I57V	Amplitude O432-17(+)_3HIS_I57V	Hydrodynamic Diameter (nm) O432-17(+)_3HIS_L75A	Amplitude O432-17(+)_3HIS_L75A	Hydrodynamic Diameter (nm) O432-17(+)_3HIS_I57V_L75A	Amplitude O432-17(+)_3HIS_I57V_L75A
0.0151624	0	0.0151434	0	0.0151313	0	0.0151456	0	0.0151512	0
0.0163994	0	0.0163789	0	0.0163658	0	0.0163813	0	0.0163873	0
0.0177374	0	0.0177152	0	0.017701	0	0.0177178	0	0.0177243	0
0.0191845	0	0.0191605	0	0.0191451	0	0.0191633	0	0.0191703	0
0.0207497	0	0.0207237	0	0.0207071	0	0.0207267	0	0.0207343	0
0.0224425	0	0.0224145	0	0.0223965	0	0.0224177	0	0.022426	0
0.0242735	0	0.0242432	0	0.0242237	0	0.0242467	0	0.0242556	0
0.0262539	0	0.026221	0	0.0262	0	0.0262248	0	0.0262345	0
0.0283958	0	0.0283603	0	0.0283376	0	0.0283644	0	0.0283749	0
0.0307125	0	0.0306741	0	0.0306495	0	0.0306785	0	0.0306898	0
0.0332182	0	0.0331767	0	0.0331501	0	0.0331815	0	0.0331937	0
0.0359283	0	0.0358834	0	0.0358546	0	0.0358886	0	0.0359018	0
0.0388595	0	0.0388109	0	0.0387799	0	0.0388165	0	0.0388309	0
0.0420299	0	0.0419773	0	0.0419437	0	0.0419834	0	0.0419989	0
0.0454589	0	0.0454021	0	0.0453657	0	0.0454087	0	0.0454254	0
0.0491677	0	0.0491062	0	0.0490669	0	0.0491133	0	0.0491314	0
0.0531791	0	0.0531126	0	0.0530701	0	0.0531203	0	0.0531399	0
0.0575177	0	0.0574458	0	0.0573998	0	0.0574541	0	0.0574753	0
0.0622103	0	0.0621326	0	0.0620828	0	0.0621415	0	0.0621644	0
0.0672858	0	0.0672017	0	0.0671478	0	0.0672114	0	0.0672361	0
0.0727753	0	0.0726843	0	0.0726261	0	0.0726948	0	0.0727216	0
0.0787127	0	0.0786143	0	0.0785513	0	0.0786257	0	0.0786547	0
0.0851345	0	0.0850281	0	0.08496	0	0.0850404	0	0.0850717	0
0.0920803	0	0.0919651	0	0.0918915	0	0.0919784	0	0.0920123	0
0.0995927	0	0.0994682	0	0.0993885	0	0.0994825	0	0.0995192	0
0.107718	0	0.107583	0	0.107497	0	0.107599	0	0.107639	0
0.116506	0	0.116361	0	0.116267	0	0.116377	0	0.11642	0
0.126011	0	0.125854	0	0.125753	0	0.125872	0	0.125918	0
0.136292	0	0.136122	0	0.136013	0	0.136141	0	0.136192	0
0.147412	0	0.147227	0	0.147109	0	0.147249	0	0.147303	0
0.159438	0	0.159239	0	0.159111	0	0.159262	0	0.159321	0
0.172446	0	0.17223	0	0.172092	0	0.172255	0	0.172319	0
0.186515	0	0.186282	0	0.186133	0	0.186309	0	0.186377	0
0.201732	0	0.20148	0	0.201318	0	0.201509	0	0.201583	0
0.21819	0	0.217918	0	0.217743	0	0.217949	0	0.218029	0
0.235991	0	0.235696	0	0.235508	0	0.235731	0	0.235817	0
0.255245	0	0.254926	0	0.254722	0	0.254963	0	0.255057	0
0.276069	0	0.275724	0	0.275503	0	0.275764	0	0.275866	0
0.298592	0	0.298219	0	0.29798	0	0.298262	0	0.298372	0
0.322953	0	0.32255	0	0.322291	0	0.322596	0	0.322715	0
0.349301	0	0.348865	0	0.348585	0	0.348915	0	0.349044	0
0.377799	0	0.377327	0	0.377025	0	0.377382	0	0.377521	0
0.408622	0	0.408112	0	0.407785	0	0.40817	0	0.408321	0
0.44196	0	0.441407	0	0.441054	0	0.441471	0	0.441634	0
0.478017	0	0.47742	0	0.477037	0	0.477489	0	0.477665	0
0.517017	0	0.51637	0	0.515957	0	0.516445	0	0.516635	0
0.559198	0	0.558499	0	0.558051	0	0.558579	0	0.558785	0
0.60482	0	0.604064	0	0.60358	0	0.604151	0	0.604374	0
0.654165	0	0.653347	0	0.652823	0	0.653441	0	0.653682	0
0.707535	0	0.70665	0	0.706084	0	0.706752	0	0.707013	0
0.765259	0	0.764303	0	0.76369	0	0.764413	0	0.764695	0
0.827693	0	0.826659	0	0.825996	0	0.826778	0	0.827083	0
0.895221	0	0.894102	0	0.893386	0	0.894231	0	0.894561	0
0.968258	0	0.967048	0	0.966273	0	0.967187	0	0.967544	0
1.04725	0	1.04594	0	1.04511	0	1.0461	0.0002759	1.04648	0
1.13269	0	1.13128	0	1.13037	0	1.13144	0.00024079	1.13186	0
1.22511	0	1.22357	0	1.22259	0	1.22375	0.00011733	1.2242	0
1.32506	0	1.3234	0	1.32234	0	1.32359	0	1.32408	0
1.43316	0	1.43137	0	1.43022	0	1.43158	0	1.4321	0
1.55009	0	1.54815	0	1.54691	0	1.54837	0	1.54894	0
1.67655	0	1.67446	0	1.67311	0	1.6747	0	1.67531	0
1.81333	0	1.81107	0	1.80962	0	1.81133	0	1.812	0
1.96127	0	1.95882	0	1.95725	0	1.95911	0	1.95983	0
2.12129	0	2.11863	0	2.11694	0	2.11894	0	2.11972	0
2.29435	0	2.29148	0	2.28965	0	2.29182	0	2.29266	0
2.48154	0	2.47844	0	2.47645	0	2.47879	0	2.47971	0
2.684	0	2.68064	0	2.67849	0	2.68103	0	2.68202	0
2.90297	0	2.89934	0	2.89702	0	2.89976	0	2.90083	0
3.13981	0	3.13589	0	3.13337	0	3.13634	0	3.13749	0
3.39597	0	3.39173	0	3.38901	0	3.39222	0	3.39347	0
3.67303	0	3.66844	0	3.6655	0	3.66897	0	3.67033	0
3.9727	0	3.96773	0	3.96456	0	3.96831	0	3.96977	0
4.29682	0	4.29144	0	4.28801	0	4.29206	0	4.29365	0
4.64737	0	4.64156	0	4.63785	0	4.64223	0	4.64395	0
5.02653	0	5.02025	0	5.01623	0	5.02097	0	5.02282	0
5.43662	0	5.42983	0	5.42548	0	5.43061	0	5.43261	0
5.88017	0	5.87282	0	5.86812	0	5.87367	0	5.87583	0
6.35991	0	6.35196	0	6.34687	0	6.35287	0	6.35522	0
6.87878	0	6.87018	0	6.86468	0	6.87118	0	6.87371	0
7.43999	0	7.43069	0	7.42474	0	7.43176	0	7.4345	0
8.04699	0	8.03693	0	8.03049	0	8.03809	0	8.04105	0
8.7035	0	8.69262	0	8.68566	0	8.69388	0	8.69708	0
9.41358	0	9.40181	0	9.39428	0	9.40317	0	9.40664	0
10.1816	0	10.1689	0	10.1607	0	10.1703	0	10.1741	0
11.0123	0	10.9985	0	10.9897	0	11.0001	0	11.0041	0
11.9107	0	11.8958	0	11.8863	0	11.8975	0	11.9019	0
12.8824	0	12.8663	0	12.856	0	12.8682	0	12.8729	0
13.9335	0	13.916	0	13.9049	0	13.9181	0	13.9232	0
15.0702	0	15.0514	0	15.0393	0	15.0536	0	15.0591	0
16.2997	0	16.2794	0	16.2663	0	16.2817	0	16.2877	0
17.6296	0	17.6075	0	17.5934	0	17.6101	0	17.6166	0
19.0679	0	19.044	0	19.0288	0	19.0468	0	19.0538	0
20.6235	0	20.5978	0	20.5813	0	20.6007	0	20.6083	0
22.3061	0	22.2782	0.00291606	22.2604	0	22.2814	0.005779	22.2897	0
24.126	0.0142307	24.0958	0.0250023	24.0765	0.0163223	24.0993	0.0287999	24.1082	0.00084562
26.0943	0.0409216	26.0617	0.0519563	26.0408	0.052312	26.0654	0.058048	26.075	0.0274616
28.2232	0.0685761	28.1879	0.0757531	28.1653	0.082812	28.192	0.0863541	28.2024	0.0575027
30.5258	0.0914228	30.4876	0.0933448	30.4632	0.0982255	30.4921	0.109814	30.5033	0.0798669
33.0163	0.107299	32.975	0.10401	32.9486	0.098353	32.9798	0.126108	32.9919	0.0917742
35.7099	0.115701	35.6653	0.108005	35.6367	0.0867276	35.6704	0.13366	35.6836	0.0940844
38.6233	0.116852	38.575	0.105978	38.5441	0.0678939	38.5806	0.131331	38.5948	0.0889374
41.7744	0.111302	41.7222	0.098724	41.6888	0.0462595	41.7282	0.118419	41.7436	0.0787302
45.1826	0.0997799	45.1261	0.0870911	45.09	0.0256733	45.1326	0.0949617	45.1493	0.0656931
48.8688	0.0831554	48.8078	0.0719622	48.7687	0.0093835	48.8148	0.0626132	48.8328	0.0517218
52.8558	0.0625352	52.7898	0.0543119	52.7475	0.00020564	52.7974	0.0267119	52.8168	0.0383211
57.1681	0.0395613	57.0966	0.0353959	57.0509	0	57.1049	0	57.1259	0.0266012
61.8322	0.0171633	61.7549	0.017222	61.7054	0	61.7638	0	61.7866	0.017299
66.8768	0.00104608	66.7932	0.00349619	66.7397	0.00309355	66.8028	0	66.8275	0.010812
72.333	0	72.2425	0	72.1847	0.0134293	72.253	0	72.2796	0.00724021
78.2343	0	78.1365	0	78.0739	0.0282845	78.1478	0	78.1766	0.0064299
84.617	0	84.5113	0	84.4436	0.0445455	84.5235	0	84.5546	0.00801827
91.5206	0	91.4062	0	91.3329	0.0590778	91.4193	0	91.4531	0.0114768
98.9873	0	98.8636	0	98.7844	0.0686872	98.8778	0	98.9143	0.0161527
107.063	0	106.929	0	106.844	0.0702925	106.945	0	106.984	0.0213067
115.798	0	115.653	0	115.561	0.0615008	115.67	0	115.713	0.0261501
125.245	0	125.089	0	124.989	0.0420203	125.107	0	125.153	0.0298788
135.464	0	135.294	0	135.186	0.0167391	135.314	0	135.364	0.0317134
146.516	0	146.332	0	146.215	0	146.353	0	146.407	0.0309551
158.469	0	158.271	0	158.144	0	158.294	0	158.352	0.0270927
171.398	0	171.184	0	171.046	0	171.208	0	171.271	0.0200421
185.381	0	185.15	0	185.001	0	185.176	0	185.245	0.0106971
200.506	0	200.255	0	200.095	0	200.284	0	200.358	0.00204986
216.864	0	216.593	0	216.42	0	216.624	0	216.704	0
234.557	0	234.264	0	234.076	0	234.298	0	234.384	0
253.693	0	253.376	0	253.173	0	253.413	0	253.506	0
274.391	0	274.048	0	273.829	0	274.088	0	274.189	0
296.777	0	296.406	0	296.169	0	296.449	0	296.559	0
320.99	0	320.589	0	320.332	0	320.635	0	320.753	0
347.178	0	346.744	0	346.467	0	346.794	0	346.922	0
375.503	0	375.034	0	374.733	0	375.088	0	375.226	0
406.139	0	405.631	0	405.306	0	405.689	0	405.839	0
439.274	0	438.724	0	438.373	0	438.788	0	438.95	0
475.112	0	474.518	0	474.138	0	474.586	0	474.761	0
513.874	0	513.232	0	512.821	0	513.306	0	513.495	0
555.799	0	555.104	0	554.659	0	555.184	0	555.389	0
601.144	0	600.392	0	599.911	0	600.479	0	600.7	0
650.188	0	649.376	0	648.855	0	649.469	0	649.709	0
703.234	0	702.355	0	701.792	0	702.457	0	702.716	0
760.608	0	759.657	0	759.049	0	759.767	0	760.047	0
822.662	0	821.634	0	820.976	0	821.753	0	822.056	0
889.78	0	888.667	0	887.955	0	888.796	0	889.123	0
962.373	0	961.17	0	960.4	0	961.308	0	961.663	0
1040.89	0	1039.59	0	1038.75	0	1039.74	0	1040.12	0
1125.81	0	1124.4	0	1123.5	0	1124.56	0	1124.98	0
1217.66	0	1216.14	0	1215.16	0	1216.31	0	1216.76	0
1317	0	1315.36	0	1314.3	0	1315.55	0	1316.03	0
1424.45	0	1422.67	0	1421.53	0	1422.88	0	1423.4	0
1540.66	0	1538.74	0	1537.51	0	1538.96	0	1539.53	0
1666.36	0	1664.28	0	1662.94	0	1664.52	0	1665.13	0
1802.31	0	1800.06	0	1798.62	0	1800.32	0	1800.98	0
1949.35	0	1946.92	0	1945.36	0	1947.2	0	1947.92	0
2108.39	0	2105.76	0	2104.07	0	2106.06	0	2106.84	0
2280.41	0	2277.56	0	2275.73	0	2277.88	0	2278.72	0
2466.45	0	2463.37	0	2461.4	0	2463.73	0	2464.64	0
2667.68	0	2664.35	0	2662.21	0	2664.73	0	2665.71	0
2885.32	0	2881.72	0	2879.41	0	2882.13	0	2883.2	0
3120.73	0	3116.82	0	3114.33	0	3117.27	0	3118.42	0
3375.33	0	3371.11	0	3368.41	0	3371.6	0	3372.84	0
3650.71	0	3646.15	0	3643.22	0	3646.67	0	3648.02	0
3948.55	0	3943.62	0	3940.46	0	3944.19	0	3945.64	0
4270.7	0	4265.36	0	4261.94	0	4265.98	0	4267.55	0
4619.12	0	4613.35	0	4609.65	0	4614.02	0	4615.72	0
4995.98	0	4989.73	0	4985.74	0	4990.45	0	4992.29	0
5403.58	0	5396.82	0	5392.5	0	5397.6	0	5399.59	0
5844.43	0	5837.12	0	5832.45	0	5837.97	0	5840.12	0
6321.25	0	6313.35	0	6308.29	0	6314.26	0	6316.59	0
6836.97	0	6828.42	0	6822.95	0	6829.41	0	6831.93	0
7394.77	0	7385.52	0	7379.61	0	7386.59	0	7389.31	0
7998.07	0	7988.08	0	7981.68	0	7989.23	0	7992.17	0
8650.6	0	8639.79	0	8632.87	0	8641.03	0	8644.22	0
9356.36	0	9344.67	0	9337.18	0	9346.02	0	9349.46	0
10119.7	0	10107.1	0.00051353	10099	0	10108.5	0	10112.2	0
10945.3	0	10931.6	0.00015336	10922.9	0	10933.2	0	10937.3	0
11838.3	0	11823.5	0	11814	0	11825.2	0	11829.6	0
12804.1	0	12788.1	0	12777.9	0	12790	0	12794.7	0
13848.8	0	13831.5	0	13820.4	0	13833.5	0	13838.6	0
14978.6	0	14959.9	0	14947.9	0	14962.1	0	14967.6	0
16200.7	0	16180.4	0	16167.4	0	16182.7	0	16188.7	0
17522.4	0.00101011	17500.5	0	17486.5	0	17503	0	17509.5	0
18952	0.00029379	18928.3	0	18913.1	0	18931	0	18938	0
20498.2	0	20472.6	0	20456.2	0	20475.5	0	20483.1	0
22170.5	0	22142.8	0	22125.1	0	22146	0	22154.2	0
23979.3	0	23949.3	0	23930.2	0	23952.8	0	23961.6	0
25935.7	0	25903.3	0	25882.5	0	25907	0	25916.6	0
28051.7	0	28016.6	0	27994.1	0	28020.6	0	28031	0
30340.3	0	30302.3	0	30278.1	0	30306.7	0	30317.9	0
32815.6	0	32774.6	0	32748.3	0	32779.3	0	32791.4	0
35492.9	0	35448.5	0	35420.1	0	35453.6	0	35466.7	0
38388.6	0	38340.6	0	38309.9	0	38346.1	0	38360.2	0
41520.5	0	41468.6	0	41435.4	0	41474.6	0	41489.9	0
44908	0	44851.8	0	44815.9	0	44858.3	0	44874.8	0
48571.8	0	48511.1	0	48472.2	0	48518.1	0	48536	0
52534.6	0	52468.9	0	52426.9	0	52476.5	0	52495.8	0
56820.6	0	56749.6	0	56704.1	0	56757.8	0	56778.7	0
61456.3	0	61379.5	0	61330.4	0	61388.4	0	61411	0
66470.3	0	66387.2	0	66334	0	66396.8	0	66421.3	0
71893.3	0	71803.4	0	71745.9	0	71813.8	0	71840.3	0
77758.7	0	77661.5	0	77599.3	0	77672.7	0	77701.4	0
84102.7	0	83997.6	0	83930.3	0	84009.7	0	84040.7	0
90964.3	0	90850.6	0	90777.8	0	90863.7	0	90897.2	0
98385.6	0	98262.6	0	98183.9	0	98276.8	0	98313.1	0
106412	0	106279	0	106194	0	106295	0	106334	0
115094	0	114950	0	114858	0	114967	0	115009	0
124484	0	124329	0	124229	0	124346	0	124392	0
134640	0	134472	0	134364	0	134491	0	134541	0
145625	0	145443	0	145326	0	145464	0	145518	0
157506	0	157309	0	157183	0	157332	0	157390	0
170356	0	170143	0	170007	0	170168	0	170230	0
184255	0	184024	0	183877	0	184051	0	184119	0
199287	0	199038	0	198878	0	199067	0	199140	0
215546	0	215276	0	215104	0	215308	0	215387	0
233131	0	232840	0	232653	0	232874	0	232959	0
252151	0	251836	0	251635	0	251873	0	251965	0
272723	0	272382	0	272164	0	272422	0	272522	0
294974	0	294605	0	294369	0	294647	0	294756	0
319039	0	318640	0	318385	0	318686	0	318804	0
345068	0	344637	0	344361	0	344686	0	344814	0
373221	0	372754	0	372455	0	372808	0	372945	0
403670	0	403165	0	402842	0	403224	0	403372	0
436604	0	436058	0	435708	0	436121	0	436281	0
472224	0	471634	0	471256	0	471702	0	471876	0
510751	0	510112	0	509703	0	510186	0	510374	0
552420	0	551730	0	551288	0	551809	0	552013	0
597490	0	596743	0	596265	0	596829	0	597049	0
646236	0	645428	0	644911	0	645522	0	645760	0
698960	0	698086	0	697527	0	698187	0	698444	0
755985	0	755040	0	754435	0	755149	0	755427	0
817662	0	816640	0	815986	0	816758	0	817059	0
884371	0	883266	0	882558	0	883393	0	883719	0
956523	0	955327	0	954562	0	955465	0	955818	0
1.03456e+06	0	1.03327e+06	0	1.03244e+06	0	1.03342e+06	0	1.0338e+06	0
1.11897e+06	0	1.11757e+06	0	1.11667e+06	0	1117729	0	1.11814e+06	0
1.21026e+06	0	1.20874e+06	0	1.20778e+06	0	1.20892e+06	0	1.20937e+06	0
1.309e+06	0	1.30736e+06	0	1.30631e+06	0	1.30755e+06	0	1.30803e+06	0
1.41579e+06	0	1.41402e+06	0	1.41289e+06	0	1.41423e+06	0	1414748	0
1.5313e+06	0	1529386	0	1.52816e+06	0	1.52961e+06	0	1.53017e+06	0
1.65623e+06	0	1.65416e+06	0	1.65284e+06	0	1.6544e+06	0	1.65501e+06	0
1.79136e+06	0	1789117	0	1.78768e+06	0	1.78938e+06	0	1.79004e+06	0
1.9375e+06	0	1.93508e+06	0	1.93353e+06	0	1.93536e+06	0	1.93608e+06	0
2.09558e+06	0	2.09296e+06	0	2.09128e+06	0	2.09326e+06	0	2.09403e+06	0
2.26655e+06	0	2.26371e+06	0	2.2619e+06	0	2264039	0	2.26487e+06	0
2.45146e+06	0	2448398	0	2.44644e+06	0	2.44875e+06	0	2.44965e+06	0
2651466	0	2.64815e+06	0	2.64603e+06	0	2648534	0	2.64951e+06	0
2867787	0	2864202	0	2.86191e+06	0	2.86462e+06	0	2.86567e+06	0
3.10176e+06	0	3.09788e+06	0	3.0954e+06	0	3.09833e+06	0	3099469	0
3.35481e+06	0	3350621	0	3347937	0	3.3511e+06	0	3.35234e+06	0
3.62852e+06	0	3.62398e+06	0	3.62108e+06	0	3624506	0	3.62584e+06	0
3.92455e+06	0	3.91965e+06	0	3916507	0	3.92021e+06	0	3.92166e+06	0
4244739	0	4239433	0	4236037	0	4240045	0	4.24161e+06	0
4.59105e+06	0	4.58531e+06	0	4.58164e+06	0	4.58597e+06	0	4.58766e+06	0
4965610	0	4959403	0	4955430	0	4960119	0	4961948	0
5.37073e+06	0	5364018	0	5359721	0	5.36479e+06	0	5.36677e+06	0
5808905	0	5.80164e+06	0	5796996	0	5802481	0	5.80462e+06	0
6.28283e+06	0	6274973	0	6.26995e+06	0	6275879	0	6278193	0
6.79541e+06	0	6786919	0	6.78148e+06	0	6787899	0	6790402	0
7.34982e+06	0	7.34063e+06	0	7.33475e+06	0	7.34169e+06	0	7.3444e+06	0
