# Supplementary material for: Computational design of non-porous pH-responsive antibody nanoparticles
Source: Nat Struct Mol Biol. 2024 May 9;31(9):1404–12. doi: 10.1038/s41594-024-01288-5 (PMC11402598; doi:10.1038/s41594-024-01288-5)
Supplement: Supplementary file 10 — Statistical source data. [file 41594_2024_1288_MOESM10_ESM.xlsx]

## Sheet: s8e
pH	O432-17(+)_3HIS_I57V	O432-17(+)_3HIS_I57V	O432-17(+)_3HIS_I57V	O432-17(+)_3HIS_I57V_L75A	O432-17(+)_3HIS_I57V_L75A	O432-17(+)_3HIS_I57V_L75A	O432-17(+)_3HIS_L75A	O432-17(+)_3HIS_L75A	O432-17(+)_3HIS_L75A	O432-17(+)_0HIS	O432-17(+)_0HIS	O432-17(+)_0HIS
4.2	0	0	0.140863		0	0.0402824	0	0	0.094785	0	0	0
5.1	0.0710526	0.0748873	0	0.0828437	0.365506	0.205565	0.156964	0.122777	0.173833	0.594662	0.434281	0.342164
5.3	0.11866	0.00058812	0.0226876	0	0.176989	0.0722591	0.132277	0.053165	0	0.77472	0.658779	0.469776
5.5	0.127751	0.111547	0.25829	0.113396	0.113924	0.230897	0.136544	0.0305986	0.31656	0.986171	0.728611	1
5.7	0.245933	0.170947	0.339317	0.115746	0.397378	0.422342	0.232551	0.267164	0.383532	0.90278	0.71779	0.873383
5.9	0.394737	0.333464	0.462478	0.40188	0.424503	0.471346	0.330387	0.409256	0.346752	0.93597	0.974318	0.997015
6.1	0.392105	0.400118	0.629768	0.498825	0.517857	0.415282	0.507772	0.486517	0.55279	0.959895	0.797865	0.884328
6.3	0.547608	0.550284	0.699078	0.592832	0.53255	0.567276	0.555623	0.57162	0.610979	1	1	0.805721
6.5	0.497129	0.548912	0.605834	0.575206	0.448915	0.627907	0.629381	0.527634	0.614456	0.753284	0.901024	0.897264
7	1	1	1	1	1	1	1	1	1	0.836814	0.783725	0.92699

## Sheet: s8f
pH	O432-17(+)_3HIS_I57V	O432-17(+)_3HIS_I57V	O432-17(+)_3HIS_I57V	O432-17(+)_3HIS_I57V_L75A	O432-17(+)_3HIS_I57V_L75A	O432-17(+)_3HIS_I57V_L75A	O432-17(+)_3HIS_L75A	O432-17(+)_3HIS_L75A	O432-17(+)_3HIS_L75A	O432-17(+)_0HIS	O432-17(+)_0HIS	O432-17(+)_0HIS
4.2	0	0	0		0	0.00073437	0	0	0	0	0	0
5.1	0.0934654	0.104414	0.0894666	0	0.17691	0.173521	0.221454	0.183648	0.170815	0.648828	0.684733	0.539277
5.3	0.231881	0.194609	0.197477	0.0932432	0.201922	0.210239	0.340246	0.241195	0.166553	0.831856	0.811959	0.599076
5.5	0.321188	0.316351	0.428216	0.224054	0.202989	0.3718	0.426267	0.278459	0.407262	0.971184	0.830025	0.963033
5.7	0.388119	0.383886	0.508507	0.303243	0.409029	0.503567	0.488223	0.450943	0.435049	0.90057	0.794656	0.832291
5.9	0.530099	0.516291	0.617473	0.45027	0.470032	0.603021	0.594982	0.544654	0.476645	0.917036	0.959033	0.922805
6.1	0.57901	0.564425	0.689161	0.606757	0.591276	0.650231	0.696877	0.599371	0.617116	0.958835	0.867939	0.861375
6.3	0.682772	0.70157	0.821067	0.751892	0.627726	0.791439	0.773682	0.713522	0.722128	1	1	0.82006
6.5	0.625347	0.689425	0.765437	0.765946	0.617661	0.863407	0.822837	0.655346	0.739345	0.842939	0.982188	0.883936
7	1	1	1	1	1	1	1	1	1	0.932236	0.967176	1
