# Supplementary material for: Computational design of non-porous pH-responsive antibody nanoparticles
Source: Nat Struct Mol Biol. 2024 May 9;31(9):1404–12. doi: 10.1038/s41594-024-01288-5 (PMC11402598; doi:10.1038/s41594-024-01288-5)
Supplement: Supplementary file 11 — Plotting source data. [file 41594_2024_1288_MOESM11_ESM.xlsx]

## Sheet: s7a
ml O432-17(-)	mAU O432-17(-)	ml O432-17(-)_0HIS	mAU O432-17(-)_0HIS	ml O432-17(-)_3HIS_I57V	mAU O432-17(-)_3HIS_I57V	ml O432-17(-)_3HIS_L75A	mAU O432-17(-)_3HIS_L75A	ml O432-17(-)_I57V_L75A	mAU O432-17(-)_I57V_L75A
-0.143264	0.001957	-0.143244	0.000675	-0.143227	-0.000242	-0.143254	-0.003982	-0.143018	0.000108
-0.14202	0.011216	-0.142	0.041415	-0.141983	-0.019846	-0.14201	-0.042294	-0.141774	0.022197
-0.140775	0.011554	-0.140756	0.043978	-0.140738	-0.019902	-0.140765	-0.044267	-0.140529	0.02368
-0.139531	0.011026	-0.139511	0.045356	-0.139494	-0.018879	-0.139521	-0.045502	-0.139285	0.024966
-0.138287	0.010339	-0.138267	0.046707	-0.138249	-0.018082	-0.138276	-0.04492	-0.138041	0.026079
-0.137042	0.009734	-0.137022	0.047948	-0.137005	-0.017393	-0.137032	-0.0443	-0.136796	0.027079
-0.135798	0.009188	-0.135778	0.049063	-0.13576	-0.016775	-0.135788	-0.043739	-0.135552	0.027974
-0.134553	0.008693	-0.134534	0.050086	-0.134516	-0.016207	-0.134543	-0.043225	-0.134307	0.028795
-0.133309	0.008263	-0.133289	0.05115	-0.133272	-0.015896	-0.133299	-0.042799	-0.133063	0.029367
-0.132064	0.007893	-0.132045	0.052356	-0.132027	-0.015942	-0.132055	-0.042615	-0.131819	0.029569
-0.13082	0.007535	-0.1308	0.053467	-0.130783	-0.015709	-0.13081	-0.042607	-0.130574	0.029521
-0.129576	0.007929	-0.129556	0.053817	-0.129538	-0.014927	-0.129566	-0.0426	-0.12933	0.028907
-0.128331	0.009255	-0.128312	0.053467	-0.128294	-0.014011	-0.128321	-0.042593	-0.128085	0.027425
-0.127087	0.009887	-0.127067	0.053376	-0.12705	-0.013389	-0.127077	-0.042667	-0.126841	0.026106
-0.125842	0.009662	-0.125823	0.053479	-0.125805	-0.012934	-0.125833	-0.043031	-0.125597	0.025677
-0.124598	0.009438	-0.124578	0.053582	-0.124561	-0.012478	-0.124588	-0.043626	-0.124352	0.02525
-0.123353	0.009225	-0.123334	0.053685	-0.123316	-0.012022	-0.123344	-0.044222	-0.123108	0.024822
-0.122109	0.009023	-0.12209	0.053766	-0.122072	-0.011869	-0.122099	-0.044755	-0.121864	0.024654
-0.120865	0.008814	-0.120845	0.053809	-0.120827	-0.01212	-0.120855	-0.044961	-0.120619	0.024907
-0.11962	0.008595	-0.119601	0.05384	-0.119583	-0.012411	-0.119611	-0.044863	-0.119375	0.025292
-0.118376	0.008376	-0.118357	0.053871	-0.118339	-0.012702	-0.118366	-0.044765	-0.11813	0.025678
-0.117131	0.008157	-0.117112	0.053902	-0.117094	-0.012994	-0.117122	-0.044666	-0.116886	0.026064
-0.115887	0.007939	-0.115868	0.053933	-0.11585	-0.013286	-0.115877	-0.04457	-0.115642	0.02645
-0.114642	0.00772	-0.114623	0.053964	-0.114605	-0.013577	-0.114633	-0.044478	-0.114397	0.026837
-0.113398	0.007502	-0.113379	0.053995	-0.113361	-0.013869	-0.113389	-0.044388	-0.113153	0.027224
-0.112154	0.007285	-0.112135	0.054026	-0.112117	-0.01416	-0.112144	-0.044291	-0.111908	0.027609
-0.110909	0.007029	-0.11089	0.053828	-0.110872	-0.01423	-0.1109	-0.044193	-0.110664	0.027869
-0.109665	0.006652	-0.109646	0.05322	-0.109628	-0.013977	-0.109655	-0.044241	-0.10942	0.02789
-0.10842	0.006245	-0.108401	0.052351	-0.108383	-0.013671	-0.108411	-0.04471	-0.108175	0.027809
-0.107176	0.005839	-0.107157	0.051442	-0.107139	-0.013377	-0.107167	-0.045223	-0.106931	0.027729
-0.105931	0.005432	-0.105913	0.05053	-0.105894	-0.013073	-0.105922	-0.045736	-0.105686	0.027654
-0.104687	0.005025	-0.104668	0.049619	-0.10465	-0.012752	-0.104678	-0.046248	-0.104442	0.02758
-0.103443	0.004619	-0.103424	0.048706	-0.103406	-0.012431	-0.103434	-0.046759	-0.103198	0.0275
-0.102198	0.004212	-0.102179	0.047794	-0.102161	-0.012109	-0.102189	-0.047271	-0.101953	0.027419
-0.100954	0.003807	-0.100935	0.046883	-0.100917	-0.011788	-0.100945	-0.047782	-0.100709	0.027338
-0.099709	0.003414	-0.099691	0.046079	-0.099672	-0.011446	-0.0997	-0.048294	-0.099464	0.02722
-0.098465	0.003074	-0.098446	0.045675	-0.098428	-0.011024	-0.098456	-0.048758	-0.09822	0.026948
-0.09722	0.002757	-0.097202	0.045568	-0.097183	-0.010543	-0.097212	-0.049066	-0.096976	0.026529
-0.095976	0.002438	-0.095957	0.045461	-0.095939	-0.01006	-0.095967	-0.049337	-0.095731	0.026112
-0.094732	0.002119	-0.094713	0.045354	-0.094695	-0.009579	-0.094723	-0.04961	-0.094487	0.025694
-0.093487	0.0018	-0.093469	0.045247	-0.09345	-0.009098	-0.093478	-0.049883	-0.093242	0.025276
-0.092243	0.001482	-0.092224	0.04514	-0.092206	-0.008615	-0.092234	-0.050154	-0.091998	0.024858
-0.090998	0.001164	-0.09098	0.045033	-0.090961	-0.008134	-0.09099	-0.050427	-0.090754	0.024442
-0.089754	0.000844	-0.089735	0.044926	-0.089717	-0.007652	-0.089745	-0.050699	-0.089509	0.024024
-0.088509	0.006054	-0.088491	0.0476	-0.088473	-0.005977	-0.088501	-0.050971	-0.088265	0.024646
-0.087265	0.038251	-0.087247	0.070407	-0.087228	0.001446	-0.087256	-0.051233	-0.087021	0.032573
-0.086021	0.085955	-0.086002	0.130159	-0.085984	0.01484	-0.086012	-0.051455	-0.085776	0.053234
-0.084776	0.133554	-0.084758	0.18985	-0.084739	0.028212	-0.084768	-0.05166	-0.084532	0.073885
-0.083532	0.181166	-0.083513	0.249456	-0.083495	0.041497	-0.083523	-0.051865	-0.083287	0.094548
-0.082287	0.228851	-0.082269	0.309269	-0.08225	0.054443	-0.082279	-0.052058	-0.082043	0.115121
-0.081043	0.276768	-0.081025	0.369122	-0.081006	0.06683	-0.081035	-0.052179	-0.080799	0.135634
-0.079798	0.324623	-0.07978	0.429114	-0.079762	0.079251	-0.07979	-0.052221	-0.079554	0.156141
-0.078554	0.372695	-0.078536	0.488929	-0.078517	0.091644	-0.078546	-0.052262	-0.07831	0.176622
-0.07731	0.434028	-0.077291	0.548884	-0.077273	0.116027	-0.077301	-0.052304	-0.077065	0.201271
-0.076065	0.574449	-0.076047	0.638272	-0.076028	0.214452	-0.076057	-0.0515	-0.075821	0.277475
-0.074821	0.782045	-0.074803	0.844232	-0.074784	0.420326	-0.074813	-0.046247	-0.074577	0.488201
-0.073576	0.989892	-0.073558	1.05086	-0.07354	0.627128	-0.073568	-0.038377	-0.073332	0.698321
-0.072332	1.19683	-0.072314	1.25703	-0.072295	0.834066	-0.072324	-0.030486	-0.072088	0.908306
-0.071087	1.40481	-0.071069	1.46311	-0.071051	1.04025	-0.071079	-0.022606	-0.070843	1.11873
-0.069843	1.60903	-0.069825	1.6688	-0.069806	1.24741	-0.069835	-0.014568	-0.069599	1.32999
-0.068599	1.80916	-0.068581	1.87487	-0.068562	1.45517	-0.068591	-0.006287	-0.068355	1.54079
-0.067354	2.01683	-0.067336	2.08108	-0.067317	1.66206	-0.067346	0.002013	-0.06711	1.75209
-0.06611	2.22017	-0.066092	2.28681	-0.066073	1.86855	-0.066102	0.010315	-0.065866	1.96287
-0.064865	2.38132	-0.064847	2.47585	-0.064829	2.05743	-0.064857	0.018391	-0.064621	2.15615
-0.063621	2.48685	-0.063603	2.58346	-0.063584	2.1956	-0.063613	0.025051	-0.063377	2.27348
-0.062377	2.5922	-0.062359	2.68226	-0.06234	2.33352	-0.062369	0.030484	-0.062133	2.39086
-0.061132	2.69762	-0.061114	2.7807	-0.061095	2.47119	-0.061124	0.03572	-0.060888	2.50866
-0.059888	2.80354	-0.05987	2.8794	-0.059851	2.60918	-0.05988	0.041149	-0.059644	2.62613
-0.058643	2.90919	-0.058625	2.97779	-0.058606	2.74758	-0.058635	0.046429	-0.058399	2.74289
-0.057399	3.01476	-0.057381	3.07466	-0.057362	2.88629	-0.057391	0.051219	-0.057155	2.85948
-0.056154	3.12041	-0.056137	3.16968	-0.056118	3.02462	-0.056147	0.056006	-0.055911	2.97604
-0.05491	3.22532	-0.054892	3.2685	-0.054873	3.16197	-0.054902	0.06079	-0.054666	3.09283
-0.053666	3.31849	-0.053648	3.36541	-0.053629	3.2899	-0.053658	0.065512	-0.053422	3.20327
-0.052421	3.38911	-0.052404	3.4429	-0.052384	3.37287	-0.052414	0.069394	-0.052178	3.2822
-0.051177	3.45988	-0.051159	3.51226	-0.05114	3.45524	-0.051169	0.0721	-0.050933	3.35645
-0.049932	3.53055	-0.049915	3.58149	-0.049896	3.53828	-0.049925	0.074814	-0.049689	3.43124
-0.048688	3.60137	-0.04867	3.65082	-0.048651	3.62134	-0.04868	0.077522	-0.048444	3.50617
-0.047443	3.67211	-0.047426	3.72079	-0.047407	3.7037	-0.047436	0.080274	-0.0472	3.58151
-0.046199	3.74286	-0.046182	3.7911	-0.046162	3.78608	-0.046192	0.083553	-0.045956	3.65686
-0.044955	3.8138	-0.044937	3.8618	-0.044918	3.8689	-0.044947	0.086869	-0.044711	3.73209
-0.04371	3.88464	-0.043693	3.93203	-0.043673	3.95158	-0.043703	0.090184	-0.043467	3.80758
-0.042466	3.95346	-0.042448	4.00174	-0.042429	4.03288	-0.042458	0.093523	-0.042222	3.88214
-0.041221	4.01264	-0.041204	4.0636	-0.041185	4.10294	-0.041214	0.096712	-0.040978	3.9484
-0.039977	4.07189	-0.03996	4.11949	-0.03994	4.17174	-0.03997	0.099667	-0.039734	4.01138
-0.038732	4.13056	-0.038715	4.17551	-0.038696	4.24064	-0.038725	0.102617	-0.038489	4.07412
-0.037488	4.18987	-0.037471	4.23187	-0.037451	4.30955	-0.037481	0.105557	-0.037245	4.13696
-0.036244	4.24901	-0.036226	4.28747	-0.036207	4.3782	-0.036236	0.108496	-0.036	4.19983
-0.034999	4.30816	-0.034982	4.34277	-0.034963	4.44668	-0.034992	0.111255	-0.034756	4.26333
-0.033755	4.36719	-0.033738	4.39828	-0.033718	4.51555	-0.033748	0.113955	-0.033512	4.32609
-0.03251	4.42651	-0.032493	4.45343	-0.032474	4.58391	-0.032503	0.11667	-0.032267	4.38943
-0.031266	4.48448	-0.031249	4.5082	-0.031229	4.65161	-0.031259	0.119378	-0.031023	4.45187
-0.030021	4.525	-0.030004	4.55412	-0.029985	4.70402	-0.030015	0.121813	-0.029778	4.50351
-0.028777	4.5657	-0.02876	4.59206	-0.02874	4.75301	-0.02877	0.123511	-0.028534	4.54895
-0.027533	4.60648	-0.027516	4.62971	-0.027496	4.80189	-0.027526	0.125208	-0.02729	4.59394
-0.026288	4.6452	-0.026271	4.66668	-0.026252	4.85037	-0.026281	0.126898	-0.026045	4.63885
-0.025044	4.65581	-0.025027	4.68908	-0.025007	4.89355	-0.025037	0.128586	-0.024801	4.67837
-0.023799	4.64839	-0.023782	4.66693	-0.023763	4.92952	-0.023793	0.130238	-0.023557	4.70244
-0.022555	4.64096	-0.022538	4.64476	-0.022518	4.96552	-0.022548	0.131862	-0.022312	4.72637
-0.02131	4.63355	-0.021294	4.62265	-0.021274	5.00146	-0.021304	0.133484	-0.021068	4.75051
-0.020066	4.62533	-0.020049	4.60003	-0.020029	5.03653	-0.020059	0.135115	-0.019823	4.77393
-0.018822	4.60485	-0.018805	4.57174	-0.018785	5.06063	-0.018815	0.136761	-0.018579	4.78995
-0.017577	4.58313	-0.01756	4.53571	-0.017541	5.08027	-0.017571	0.13853	-0.017335	4.79904
-0.016333	4.56241	-0.016316	4.49971	-0.016296	5.09987	-0.016326	0.140301	-0.01609	4.80812
-0.015088	4.54301	-0.015072	4.46362	-0.015052	5.11514	-0.015082	0.142072	-0.014846	4.8158
-0.013844	4.45147	-0.013827	4.41671	-0.013807	5.06557	-0.013837	0.143549	-0.013601	4.79309
-0.012599	4.27887	-0.012583	4.23418	-0.012563	4.89087	-0.012593	0.14037	-0.012357	4.61161
-0.011355	4.09754	-0.011338	4.05159	-0.011319	4.71577	-0.011349	0.134219	-0.011113	4.43003
-0.010111	3.91523	-0.010094	3.86849	-0.010074	4.54026	-0.010104	0.128025	-0.009868	4.24912
-0.008866	3.73376	-0.00885	3.686	-0.00883	4.36431	-0.00886	0.121949	-0.008624	4.06718
-0.007622	3.54564	-0.007605	3.50251	-0.007585	4.182	-0.007615	0.116449	-0.007379	3.88233
-0.006377	3.35457	-0.006361	3.31054	-0.006341	3.99555	-0.006371	0.110257	-0.006135	3.69076
-0.005133	3.16413	-0.005116	3.11907	-0.005096	3.80905	-0.005127	0.103715	-0.004891	3.49854
-0.003888	2.97242	-0.003872	2.93664	-0.003852	3.6233	-0.003882	0.097139	-0.003646	3.30664
-0.002644	2.81677	-0.002628	2.76617	-0.002608	3.44881	-0.002638	0.090531	-0.002402	3.12211
-0.0014	2.7201	-0.001383	2.66531	-0.001363	3.33683	-0.001394	0.085184	-0.001157	3.02367
-0.000155	2.63114	-0.000139	2.58073	-0.000119	3.2331	-0.000149	0.081248	8.7e-05	2.8274
0.001089	1.40847	0.001106	1.29262	0.001126	1.63073	0.001095	0.180311	0.001331	1.30754
0.002334	0.024344	0.00235	0.027381	0.00237	0.000116	0.00234	0.293124	0.002576	0.045366
0.003578	-0.047409	0.003594	0.026748	0.003614	0.002875	0.003584	0.289678	0.00382	0.047072
0.004823	-0.047619	0.004839	0.025943	0.004859	0.004399	0.004828	0.290421	0.005065	0.047321
0.006067	-0.047584	0.006083	0.025139	0.006103	0.005368	0.006073	0.291259	0.006309	0.047406
0.007311	-0.047656	0.007328	0.024569	0.007348	0.00607	0.007317	0.291737	0.007553	0.047479
0.008556	-0.047882	0.008572	0.024475	0.008592	0.006166	0.008562	0.291919	0.008798	0.047546
0.0098	-0.048082	0.009816	0.024413	0.009837	0.006157	0.009806	0.292089	0.010042	0.047608
0.011045	-0.048265	0.011061	0.02436	0.011081	0.006196	0.01105	0.292482	0.011286	0.047715
0.012289	-0.048424	0.012305	0.024339	0.012325	0.006489	0.012295	0.293412	0.012531	0.047999
0.013534	-0.048572	0.01355	0.024344	0.01357	0.006845	0.013539	0.294291	0.013775	0.048268
0.014778	-0.048715	0.014794	0.024349	0.014814	0.007192	0.014784	0.295142	0.01502	0.048531
0.016022	-0.048858	0.016038	0.024354	0.016059	0.007538	0.016028	0.295911	0.016264	0.048793
0.017267	-0.049093	0.017283	0.024368	0.017303	0.007924	0.017272	0.296436	0.017508	0.048855
0.018511	-0.049544	0.018527	0.024408	0.018548	0.008422	0.018517	0.296734	0.018753	0.048523
0.019756	-0.05	0.019771	0.024453	0.019792	0.008972	0.019761	0.297034	0.019997	0.04819
0.021	-0.050457	0.021016	0.024497	0.021036	0.009521	0.021006	0.297337	0.021242	0.047857
0.022245	-0.050914	0.02226	0.024527	0.022281	0.010288	0.02225	0.29636	0.022486	0.047911
0.023489	-0.050409	0.023505	0.024489	0.023525	0.01157	0.023494	0.290336	0.02373	0.048825
0.024733	-0.049621	0.024749	0.02434	0.02477	0.013062	0.024739	0.284274	0.024975	0.049819
0.025978	-0.04882	0.025993	0.02419	0.026014	0.01454	0.025983	0.277992	0.026219	0.050778
0.027222	-0.048018	0.027238	0.024039	0.027258	0.016028	0.027227	0.271152	0.027464	0.051729
0.028467	-0.047184	0.028482	0.023902	0.028503	0.017549	0.028472	0.265454	0.028708	0.052729
0.029711	-0.046223	0.029727	0.023963	0.029747	0.019212	0.029716	0.260722	0.029952	0.05392
0.030956	-0.045254	0.030971	0.02412	0.030992	0.021003	0.030961	0.256003	0.031197	0.05514
0.0322	-0.044284	0.032215	0.024282	0.032236	0.022799	0.032205	0.251274	0.032441	0.056371
0.033444	-0.043313	0.03346	0.024415	0.033481	0.024482	0.033449	0.248194	0.033686	0.057541
0.034689	-0.043205	0.034704	0.024469	0.034725	0.025209	0.034694	0.248631	0.03493	0.058064
0.035933	-0.043536	0.035949	0.024388	0.035969	0.02509	0.035938	0.249852	0.036174	0.058342
0.037178	-0.043901	0.037193	0.024306	0.037214	0.024972	0.037183	0.251073	0.037419	0.058604
0.038422	-0.044263	0.038437	0.024225	0.038458	0.024854	0.038427	0.252257	0.038663	0.05885
0.039667	-0.044594	0.039682	0.024155	0.039703	0.024709	0.039671	0.253063	0.039908	0.059025
0.040911	-0.044624	0.040926	0.024129	0.040947	0.024323	0.040916	0.253246	0.041152	0.058983
0.042155	-0.044625	0.042171	0.024127	0.042191	0.023632	0.04216	0.253429	0.042396	0.058862
0.0434	-0.044626	0.043415	0.024125	0.043436	0.022941	0.043405	0.253612	0.043641	0.05874
0.044644	-0.044627	0.044659	0.024136	0.04468	0.022277	0.044649	0.253597	0.044885	0.058581
0.045889	-0.044439	0.045904	0.024296	0.045925	0.021928	0.045893	0.253069	0.046129	0.058283
0.047133	-0.044099	0.047148	0.02483	0.047169	0.022166	0.047138	0.25236	0.047374	0.05788
0.048378	-0.043736	0.048393	0.025365	0.048414	0.022403	0.048382	0.251649	0.048618	0.057479
0.049622	-0.04337	0.049637	0.025901	0.049658	0.022641	0.049626	0.250943	0.049863	0.057078
0.050866	-0.043005	0.050881	0.026404	0.050902	0.022878	0.050871	0.249964	0.051107	0.056674
0.052111	-0.043014	0.052126	0.026703	0.052147	0.023096	0.052115	0.248347	0.052351	0.056261
0.053355	-0.043109	0.05337	0.026707	0.053391	0.023282	0.05336	0.246737	0.053596	0.055843
0.0546	-0.043205	0.054615	0.026712	0.054636	0.023467	0.054604	0.24512	0.05484	0.055427
0.055844	-0.043301	0.055859	0.026717	0.05588	0.023651	0.055848	0.243544	0.056085	0.05498
0.057089	-0.043524	0.057103	0.026773	0.057125	0.023792	0.057093	0.242099	0.057329	0.054402
0.058333	-0.04391	0.058348	0.027041	0.058369	0.023115	0.058337	0.240717	0.058573	0.053679
0.059577	-0.044333	0.059592	0.027309	0.059613	0.022444	0.059582	0.239338	0.059818	0.052955
0.060822	-0.044756	0.060837	0.027575	0.060858	0.021775	0.060826	0.237956	0.061062	0.052234
0.062066	-0.045178	0.062081	0.027843	0.062102	0.021106	0.06207	0.236719	0.062307	0.051575
0.063311	-0.04541	0.063325	0.028137	0.063347	0.020426	0.063315	0.235881	0.063551	0.051195
0.064555	-0.045546	0.06457	0.028477	0.064591	0.019729	0.064559	0.235085	0.064795	0.051032
0.0658	-0.045668	0.065814	0.028817	0.065835	0.019032	0.065804	0.234289	0.06604	0.050868
0.067044	-0.04579	0.067059	0.029156	0.06708	0.018334	0.067048	0.233525	0.067284	0.050705
0.068288	-0.045862	0.068303	0.029437	0.068324	0.01763	0.068292	0.2329	0.068529	0.050541
0.069533	-0.045838	0.069547	0.029429	0.069569	0.017277	0.069537	0.232411	0.069773	0.050375
0.070777	-0.045781	0.070792	0.029389	0.070813	0.017085	0.070781	0.23193	0.071017	0.050209
0.072022	-0.045724	0.072036	0.02935	0.072058	0.016901	0.072026	0.231456	0.072262	0.050044
0.073266	-0.045667	0.073281	0.030293	0.073302	0.016717	0.07327	0.23105	0.073506	0.052536
0.07451	-0.02622	0.074525	0.044777	0.074546	0.016532	0.074514	0.231	0.07475	0.069723
0.075755	0.010714	0.075769	0.103823	0.075791	0.048346	0.075759	0.231035	0.075995	0.103014
0.076999	0.051729	0.077014	0.165086	0.077035	0.08981	0.077003	0.23107	0.077239	0.136412
0.078244	0.092673	0.078258	0.22668	0.07828	0.131065	0.078247	0.231134	0.078484	0.169794
0.079488	0.133762	0.079503	0.288361	0.079524	0.171802	0.079492	0.231395	0.079728	0.202898
0.080733	0.174983	0.080747	0.350064	0.080768	0.213531	0.080736	0.231959	0.080972	0.23537
0.081977	0.216225	0.081991	0.411717	0.082013	0.255469	0.081981	0.232521	0.082217	0.269288
0.083221	0.257487	0.083236	0.473296	0.083257	0.297258	0.083225	0.233083	0.083461	0.30314
0.084466	0.298749	0.08448	0.535259	0.084502	0.339301	0.084469	0.235115	0.084706	0.34032
0.08571	0.384866	0.085724	0.603912	0.085746	0.381091	0.085714	0.244849	0.08595	0.414987
0.086955	0.525123	0.086969	0.757671	0.086991	0.4998	0.086958	0.257651	0.087194	0.58845
0.088199	0.682072	0.088213	0.911577	0.088235	0.663537	0.088203	0.270459	0.088439	0.761601
0.089444	0.838904	0.089458	1.06545	0.089479	0.833606	0.089447	0.283238	0.089683	0.935749
0.090688	0.9954	0.090702	1.21959	0.090724	1.00342	0.090691	0.295591	0.090928	1.10855
0.091932	1.15185	0.091946	1.3732	0.091968	1.17272	0.091936	0.307015	0.092172	1.28147
0.093177	1.30814	0.093191	1.52732	0.093213	1.34267	0.09318	0.3184	0.093416	1.45457
0.094421	1.46486	0.094435	1.68086	0.094457	1.51256	0.094425	0.329792	0.094661	1.62746
0.095666	1.62216	0.09568	1.83447	0.095702	1.68131	0.095669	0.340894	0.095905	1.80037
0.09691	1.7585	0.096924	1.98507	0.096946	1.85154	0.096913	0.349566	0.09715	1.96518
0.098155	1.85269	0.098168	2.07319	0.09819	1.97677	0.098158	0.356788	0.098394	2.04782
0.099399	1.9284	0.099413	2.14548	0.099435	2.06466	0.099402	0.364038	0.099638	2.13058
0.100643	2.00416	0.100657	2.2177	0.100679	2.14561	0.100646	0.371275	0.100883	2.21311
0.101888	2.0797	0.101902	2.29005	0.101924	2.22704	0.101891	0.378665	0.102127	2.2957
0.103132	2.155	0.103146	2.36262	0.103168	2.30797	0.103135	0.386857	0.103372	2.37847
0.104377	2.23032	0.10439	2.43488	0.104412	2.38976	0.10438	0.39514	0.104616	2.46151
0.105621	2.30572	0.105635	2.50702	0.105657	2.47163	0.105624	0.40332	0.10586	2.54451
0.106866	2.38077	0.106879	2.57955	0.106901	2.55348	0.106868	0.411445	0.107105	2.62731
0.10811	2.45146	0.108124	2.65162	0.108146	2.63549	0.108113	0.41755	0.108349	2.70897
0.109354	2.50824	0.109368	2.70964	0.10939	2.7068	0.109357	0.420948	0.109593	2.76703
0.110599	2.55749	0.110612	2.76151	0.110635	2.7653	0.110602	0.424349	0.110838	2.82322
0.111843	2.60686	0.111857	2.81361	0.111879	2.82141	0.111846	0.427748	0.112082	2.87863
0.113088	2.65622	0.113101	2.8658	0.113123	2.87713	0.11309	0.431214	0.113327	2.93419
0.114332	2.70558	0.114346	2.91786	0.114368	2.93312	0.114335	0.435523	0.114571	2.98951
0.115577	2.7553	0.11559	2.97045	0.115612	2.98927	0.115579	0.439843	0.115815	3.04523
0.116821	2.80376	0.116834	3.02312	0.116857	3.04536	0.116824	0.444147	0.11706	3.10067
0.118065	2.85228	0.118079	3.07558	0.118101	3.10149	0.118068	0.448429	0.118304	3.15624
0.11931	2.90119	0.119323	3.12833	0.119345	3.15741	0.119312	0.452244	0.119549	3.21136
0.120554	2.94624	0.120568	3.17589	0.12059	3.21082	0.120557	0.454489	0.120793	3.26176
0.121799	2.98833	0.121812	3.22042	0.121834	3.25957	0.121801	0.456728	0.122037	3.30905
0.123043	3.03047	0.123056	3.26475	0.123079	3.30729	0.123046	0.458961	0.123282	3.35622
0.124288	3.07256	0.124301	3.30927	0.124323	3.35494	0.12429	0.461129	0.124526	3.40328
0.125532	3.11467	0.125545	3.35364	0.125568	3.40259	0.125534	0.462802	0.125771	3.45024
0.126776	3.15666	0.12679	3.39797	0.126812	3.45022	0.126779	0.464459	0.127015	3.49684
0.128021	3.19857	0.128034	3.44187	0.128056	3.49772	0.128023	0.466109	0.128259	3.54343
0.129265	3.24049	0.129278	3.48426	0.129301	3.54546	0.129267	0.46777	0.129504	3.59001
0.13051	3.28188	0.130523	3.52832	0.130545	3.59316	0.130512	0.469422	0.130748	3.63657
0.131754	3.31795	0.131767	3.56699	0.13179	3.63685	0.131756	0.469857	0.131993	3.6768
0.132999	3.3492	0.133012	3.59939	0.133034	3.67362	0.133001	0.470248	0.133237	3.71026
0.134243	3.38047	0.134256	3.6313	0.134278	3.70837	0.134245	0.470639	0.134481	3.74321
0.135487	3.41171	0.1355	3.66302	0.135523	3.7433	0.135489	0.47103	0.135726	3.77731
0.136732	3.42875	0.136745	3.68934	0.136767	3.77827	0.136734	0.471019	0.13697	3.79878
0.137976	3.42516	0.137989	3.66554	0.138012	3.79028	0.137978	0.47089	0.138215	3.80054
0.139221	3.41539	0.139234	3.63544	0.139256	3.78575	0.139223	0.470755	0.139459	3.80117
0.140465	3.40564	0.140478	3.60553	0.140501	3.77845	0.140467	0.47062	0.140703	3.8018
0.14171	3.39586	0.141722	3.57549	0.141745	3.77117	0.141711	0.470485	0.141948	3.80243
0.142954	3.38117	0.142967	3.54187	0.142989	3.76235	0.142956	0.469041	0.143192	3.79874
0.144198	3.36152	0.144211	3.50192	0.144234	3.74672	0.1442	0.46738	0.144436	3.78823
0.145443	3.34186	0.145456	3.46153	0.145478	3.72811	0.145445	0.465721	0.145681	3.77723
0.146687	3.3221	0.1467	3.42097	0.146723	3.70952	0.146689	0.464059	0.146925	3.76626
0.147932	3.26706	0.147944	3.38048	0.147967	3.69088	0.147933	0.454178	0.14817	3.72942
0.149176	3.15447	0.149189	3.25787	0.149212	3.61191	0.149178	0.440411	0.149414	3.58657
0.150421	3.01922	0.150433	3.12506	0.150456	3.47758	0.150422	0.426473	0.150658	3.43555
0.151665	2.88381	0.151678	2.99184	0.1517	3.3309	0.151666	0.412559	0.151903	3.28548
0.152909	2.74828	0.152922	2.85829	0.152945	3.18409	0.152911	0.398571	0.153147	3.13504
0.154154	2.60977	0.154166	2.72361	0.154189	3.0363	0.154155	0.38394	0.154392	2.9814
0.155398	2.46799	0.155411	2.58448	0.155434	2.88378	0.1554	0.369114	0.155636	2.82447
0.156643	2.32561	0.156655	2.44486	0.156678	2.7293	0.156644	0.354331	0.15688	2.66513
0.157887	2.18319	0.157899	2.30502	0.157922	2.57424	0.157888	0.339493	0.158125	2.50668
0.159132	2.05724	0.159144	2.16598	0.159167	2.41902	0.159133	0.327038	0.159369	2.34901
0.160376	1.97178	0.160388	2.08335	0.160411	2.30002	0.160377	0.31632	0.160614	2.27427
0.16162	1.91046	0.161633	2.02337	0.161656	2.22218	0.161622	0.30567	0.161858	2.20667
0.162865	1.84914	0.162877	1.96532	0.1629	2.15596	0.162866	0.295036	0.163102	2.13896
0.164109	1.78782	0.164121	1.90715	0.164145	2.08988	0.16411	0.284388	0.164347	2.07128
0.165354	1.72532	0.165366	1.84802	0.165389	2.02368	0.165355	0.273364	0.165591	2.00289
0.166598	1.66098	0.16661	1.78506	0.166633	1.95369	0.166599	0.262172	0.166836	1.93043
0.167843	1.5962	0.167855	1.72131	0.167878	1.88194	0.167844	0.250983	0.16808	1.85759
0.169087	1.53223	0.169099	1.65762	0.169122	1.81042	0.169088	0.239796	0.169324	1.78454
0.170331	1.47506	0.170343	1.59408	0.170367	1.7388	0.170332	0.230453	0.170569	1.71181
0.171576	1.42905	0.171588	1.54307	0.171611	1.67587	0.171577	0.223994	0.171813	1.66186
0.17282	1.39098	0.172832	1.49919	0.172855	1.62572	0.172821	0.217675	0.173057	1.61651
0.174065	1.35217	0.174077	1.45589	0.1741	1.57995	0.174066	0.211373	0.174302	1.57119
0.175309	1.31338	0.175321	1.41266	0.175344	1.53412	0.17531	0.205061	0.175546	1.52593
0.176554	1.27381	0.176565	1.36935	0.176589	1.48836	0.176554	0.198775	0.176791	1.48047
0.177798	1.23215	0.17781	1.32369	0.177833	1.44043	0.177799	0.193019	0.178035	1.43252
0.179042	1.18945	0.179054	1.27773	0.179078	1.39108	0.179043	0.187357	0.179279	1.38415
0.180287	1.14672	0.180299	1.23171	0.180322	1.34181	0.180287	0.181296	0.180524	1.33577
0.181531	1.10444	0.181543	1.18691	0.181566	1.29244	0.181532	0.175414	0.181768	1.28752
0.182776	1.06514	0.182787	1.14939	0.182811	1.24533	0.182776	0.170904	0.183013	1.24382
0.18402	1.02996	0.184032	1.11262	0.184055	1.20291	0.184021	0.166764	0.184257	1.20369
0.185265	0.994903	0.185276	1.0752	0.1853	1.16462	0.185265	0.162628	0.185501	1.16362
0.186509	0.95977	0.186521	1.03746	0.186544	1.12709	0.186509	0.158477	0.186746	1.12578
0.187753	0.924259	0.187765	0.999752	0.187789	1.0878	0.187754	0.154219	0.18799	1.08984
0.188998	0.887817	0.189009	0.960967	0.189033	1.04614	0.188998	0.149732	0.189235	1.04941
0.190242	0.850895	0.190254	0.921394	0.190277	1.00343	0.190243	0.145196	0.190479	1.00697
0.191487	0.813762	0.191498	0.881662	0.191522	0.960524	0.191487	0.140665	0.191723	0.964285
0.192731	0.776981	0.192743	0.842014	0.192766	0.917641	0.192731	0.136128	0.192968	0.921605
0.193976	0.743977	0.193987	0.806815	0.194011	0.876666	0.193976	0.132563	0.194212	0.883511
0.19522	0.717482	0.195231	0.777932	0.195255	0.84185	0.19522	0.129298	0.195457	0.8517
0.196464	0.691098	0.196476	0.750877	0.196499	0.81158	0.196465	0.126023	0.196701	0.821561
0.197709	0.66461	0.19772	0.723835	0.197744	0.781322	0.197709	0.122755	0.197945	0.791464
0.198953	0.63799	0.198965	0.696776	0.198988	0.751114	0.198953	0.119414	0.19919	0.761328
0.200198	0.610578	0.200209	0.669079	0.200233	0.720361	0.200198	0.115471	0.200434	0.730512
0.201442	0.582497	0.201453	0.640712	0.201477	0.688825	0.201442	0.111369	0.201679	0.698883
0.202687	0.554449	0.202698	0.612115	0.202722	0.656987	0.202687	0.107259	0.202923	0.667139
0.203931	0.526435	0.203942	0.583459	0.203966	0.625046	0.203931	0.103155	0.204167	0.635461
0.205175	0.501403	0.205187	0.557831	0.20521	0.594223	0.205175	0.100101	0.205412	0.607151
0.20642	0.483239	0.206431	0.537846	0.206455	0.568976	0.20642	0.097476	0.206656	0.585215
0.207664	0.465053	0.207675	0.519721	0.207699	0.548461	0.207664	0.094869	0.2079	0.565093
0.208909	0.446851	0.20892	0.501622	0.208944	0.527944	0.208908	0.092288	0.209145	0.545012
0.210153	0.428661	0.210164	0.483468	0.210188	0.507415	0.210153	0.0897	0.210389	0.524932
0.211397	0.410188	0.211409	0.465019	0.211433	0.48651	0.211397	0.087104	0.211634	0.504505
0.212642	0.391302	0.212653	0.446013	0.212677	0.464948	0.212642	0.084503	0.212878	0.483729
0.213886	0.372509	0.213897	0.426869	0.213921	0.443114	0.213886	0.081893	0.214122	0.462818
0.215131	0.353698	0.215142	0.407698	0.215166	0.421282	0.21513	0.079287	0.215367	0.441958
0.216375	0.336613	0.216386	0.389866	0.21641	0.399896	0.216375	0.077236	0.216611	0.422762
0.21762	0.323838	0.21763	0.37579	0.217655	0.38231	0.217619	0.075475	0.217856	0.408069
0.218864	0.311999	0.218875	0.363119	0.218899	0.368376	0.218864	0.073756	0.2191	0.394726
0.220108	0.300209	0.220119	0.350484	0.220143	0.354427	0.220108	0.072032	0.220344	0.381438
0.221353	0.288381	0.221364	0.337801	0.221388	0.340473	0.221352	0.070312	0.221589	0.368107
0.222597	0.276621	0.222608	0.325131	0.222632	0.326464	0.222597	0.068412	0.222833	0.35456
0.223842	0.265384	0.223852	0.312418	0.223877	0.312399	0.223841	0.066441	0.224078	0.340674
0.225086	0.254397	0.225097	0.299694	0.225121	0.298247	0.225086	0.064465	0.225322	0.326653
0.226331	0.242418	0.226341	0.286946	0.226366	0.284092	0.22633	0.062485	0.226566	0.312649
0.227575	0.230678	0.227586	0.274983	0.22761	0.269958	0.227574	0.060812	0.227811	0.299364
0.228819	0.221257	0.22883	0.266418	0.228854	0.258366	0.228819	0.05936	0.229055	0.289426
0.230064	0.212778	0.230074	0.259147	0.230099	0.249631	0.230063	0.057956	0.2303	0.280537
0.231308	0.20432	0.231319	0.251877	0.231343	0.240903	0.231308	0.05666	0.231544	0.271665
0.232553	0.195816	0.232563	0.244617	0.232588	0.232168	0.232552	0.055347	0.232788	0.262784
0.233797	0.187293	0.233808	0.237388	0.233832	0.223399	0.233796	0.053843	0.234033	0.253952
0.235042	0.178486	0.235052	0.230529	0.235076	0.214401	0.235041	0.052193	0.235277	0.245304
0.236286	0.169587	0.236296	0.224034	0.236321	0.205216	0.236285	0.050522	0.236522	0.236697
0.23753	0.160679	0.237541	0.2173	0.237565	0.196084	0.237529	0.048851	0.237766	0.228103
0.238775	0.152118	0.238785	0.210195	0.23881	0.187437	0.238774	0.047149	0.23901	0.219771
0.240019	0.145821	0.24003	0.204445	0.240054	0.180106	0.240018	0.045399	0.240255	0.213885
0.241264	0.140886	0.241274	0.200022	0.241299	0.174391	0.241263	0.043626	0.241499	0.208779
0.242508	0.135955	0.242518	0.195604	0.242543	0.168786	0.242507	0.041853	0.242743	0.203411
0.243753	0.131042	0.243763	0.191184	0.243787	0.16316	0.243751	0.040085	0.243988	0.197842
0.244997	0.126138	0.245007	0.18676	0.245032	0.157524	0.244996	0.038686	0.245232	0.192255
0.246241	0.121411	0.246252	0.182068	0.246276	0.151981	0.24624	0.037789	0.246477	0.18641
0.247486	0.116777	0.247496	0.177091	0.247521	0.146641	0.247485	0.037065	0.247721	0.180374
0.24873	0.112144	0.24874	0.172083	0.248765	0.141299	0.248729	0.036341	0.248965	0.174338
0.249975	0.107621	0.249985	0.167078	0.250009	0.135964	0.249973	0.035714	0.25021	0.16832
0.251219	0.104096	0.251229	0.16284	0.251254	0.13112	0.251218	0.035295	0.251454	0.163649
0.252464	0.101408	0.252474	0.159541	0.252498	0.127536	0.252462	0.034975	0.252699	0.160237
0.253708	0.098726	0.253718	0.156429	0.253743	0.124235	0.253707	0.034656	0.253943	0.156946
0.254952	0.096045	0.254962	0.15331	0.254987	0.120931	0.254951	0.034337	0.255187	0.153665
0.256197	0.093358	0.256207	0.150192	0.256232	0.117627	0.256195	0.033919	0.256432	0.150376
0.257441	0.090577	0.257451	0.147008	0.257476	0.114203	0.25744	0.033285	0.257676	0.146901
0.258686	0.087752	0.258696	0.143737	0.25872	0.11045	0.258684	0.032549	0.258921	0.143265
0.25993	0.084918	0.25994	0.14044	0.259965	0.106629	0.259928	0.031814	0.260165	0.139608
0.261175	0.082168	0.261184	0.137143	0.261209	0.102805	0.261173	0.031125	0.261409	0.135949
0.262419	0.08012	0.262429	0.134323	0.262454	0.099315	0.262417	0.030916	0.262654	0.132815
0.263663	0.078925	0.263673	0.132278	0.263698	0.096769	0.263662	0.031019	0.263898	0.130474
0.264908	0.077728	0.264918	0.130541	0.264943	0.094569	0.264906	0.031121	0.265143	0.128433
0.266152	0.076528	0.266162	0.1288	0.266187	0.092361	0.26615	0.031224	0.266387	0.126385
0.267397	0.075315	0.267406	0.127063	0.267431	0.090163	0.267395	0.03137	0.267631	0.124337
0.268641	0.073969	0.268651	0.125262	0.268676	0.087946	0.268639	0.031651	0.268876	0.122071
0.269886	0.072518	0.269895	0.123359	0.26992	0.08567	0.269884	0.032002	0.27012	0.119547
0.27113	0.071064	0.27114	0.12141	0.271165	0.083394	0.271128	0.032353	0.271365	0.116945
0.272374	0.069626	0.272384	0.119461	0.272409	0.081121	0.272372	0.032705	0.272609	0.114327
0.273619	0.068364	0.273628	0.11774	0.273653	0.079079	0.273617	0.033069	0.273853	0.111941
0.274863	0.06754	0.274873	0.116552	0.274898	0.077724	0.274861	0.033441	0.275098	0.10994
0.276108	0.06673	0.276117	0.115681	0.276142	0.076727	0.276106	0.033813	0.276342	0.108115
0.277352	0.065983	0.277362	0.11481	0.277387	0.075734	0.27735	0.034187	0.277586	0.106288
0.278597	0.06522	0.278606	0.113939	0.278631	0.074736	0.278594	0.034524	0.278831	0.104456
0.279841	0.064422	0.27985	0.113092	0.279876	0.073705	0.279839	0.034697	0.280075	0.102721
0.281085	0.063807	0.281095	0.112286	0.28112	0.07257	0.281083	0.034773	0.28132	0.101155
0.28233	0.063206	0.282339	0.111502	0.282364	0.071356	0.282328	0.034848	0.282564	0.09966
0.283574	0.062604	0.283584	0.110718	0.283609	0.070146	0.283572	0.034921	0.283808	0.09816
0.284819	0.062026	0.284828	0.109942	0.284853	0.068962	0.284816	0.035105	0.285053	0.096812
0.286063	0.061685	0.286072	0.109195	0.286098	0.067887	0.286061	0.035397	0.286297	0.095827
0.287308	0.061356	0.287317	0.108468	0.287342	0.066908	0.287305	0.035723	0.287542	0.095035
0.288552	0.061028	0.288561	0.107779	0.288586	0.065929	0.288549	0.036052	0.288786	0.09424
0.289796	0.060698	0.289805	0.107116	0.289831	0.064952	0.289794	0.036363	0.29003	0.093444
0.291041	0.06037	0.29105	0.106423	0.291075	0.063989	0.291038	0.036464	0.291275	0.092617
0.292285	0.060237	0.292294	0.10569	0.29232	0.06308	0.292283	0.036303	0.292519	0.091694
0.29353	0.060118	0.293539	0.104954	0.293564	0.062225	0.293527	0.036141	0.293764	0.090767
0.294774	0.059997	0.294783	0.104215	0.294809	0.061288	0.294771	0.035979	0.295008	0.089855
0.296019	0.059878	0.296027	0.103466	0.296053	0.060349	0.296016	0.0359	0.296252	0.088863
0.297263	0.060082	0.297272	0.102658	0.297297	0.059537	0.29726	0.035961	0.297497	0.087729
0.298507	0.060388	0.298516	0.101771	0.298542	0.059052	0.298505	0.036051	0.298741	0.086445
0.299752	0.0607	0.299761	0.100883	0.299786	0.058565	0.299749	0.036142	0.299986	0.085163
0.300996	0.06101	0.301005	0.099996	0.301031	0.058077	0.300993	0.036233	0.30123	0.083881
0.302241	0.061321	0.302249	0.099111	0.302275	0.057598	0.302238	0.036361	0.302474	0.082638
0.303485	0.061047	0.303494	0.098233	0.303519	0.057188	0.303482	0.036548	0.303719	0.081627
0.30473	0.060673	0.304738	0.097371	0.304764	0.057077	0.304727	0.036742	0.304963	0.080897
0.305974	0.060293	0.305983	0.096509	0.306008	0.056965	0.305971	0.036936	0.306208	0.080167
0.307218	0.059913	0.307227	0.095647	0.307253	0.056854	0.307215	0.036875	0.307452	0.079453
0.308463	0.059345	0.308471	0.094952	0.308497	0.056709	0.30846	0.036269	0.308696	0.078929
0.309707	0.058685	0.309716	0.094626	0.309742	0.056303	0.309704	0.035415	0.309941	0.078678
0.310952	0.058017	0.31096	0.094338	0.310986	0.055899	0.310948	0.034561	0.311185	0.078426
0.312196	0.057355	0.312205	0.094051	0.31223	0.055491	0.312193	0.033708	0.312429	0.078175
0.313441	0.056687	0.313449	0.093764	0.313475	0.055086	0.313437	0.032954	0.313674	0.077894
0.314685	0.056506	0.314693	0.093472	0.314719	0.054617	0.314682	0.032389	0.314918	0.077297
0.315929	0.056475	0.315938	0.093171	0.315964	0.053688	0.315926	0.031889	0.316163	0.07624
0.317174	0.056452	0.317182	0.092868	0.317208	0.052751	0.31717	0.031388	0.317407	0.075182
0.318418	0.05643	0.318427	0.092567	0.318453	0.051819	0.318415	0.030954	0.318651	0.074122
0.319663	0.056491	0.319671	0.092305	0.319697	0.050934	0.319659	0.03072	0.319896	0.073186
0.320907	0.056614	0.320915	0.092146	0.320941	0.050432	0.320904	0.030636	0.32114	0.072479
0.322152	0.05674	0.32216	0.092023	0.322186	0.050022	0.322148	0.030552	0.322385	0.071795
0.323396	0.056866	0.323404	0.0919	0.32343	0.049612	0.323392	0.030468	0.323629	0.07111
0.32464	0.056993	0.324649	0.091778	0.324675	0.049201	0.324637	0.030292	0.324873	0.070427
0.325885	0.057023	0.325893	0.091636	0.325919	0.04876	0.325881	0.029921	0.326118	0.06962
0.327129	0.056983	0.327137	0.091451	0.327163	0.04808	0.327126	0.029459	0.327362	0.068575
0.328374	0.056939	0.328382	0.091256	0.328408	0.047378	0.32837	0.028997	0.328607	0.067506
0.329618	0.056895	0.329626	0.091062	0.329652	0.046671	0.329614	0.028505	0.329851	0.066439
0.330863	0.056962	0.330871	0.090909	0.330897	0.045969	0.330859	0.027898	0.331095	0.065514
0.332107	0.057141	0.332115	0.090865	0.332141	0.045319	0.332103	0.027186	0.33234	0.064899
0.333351	0.057351	0.333359	0.090876	0.333386	0.044686	0.333348	0.026475	0.333584	0.064391
0.334596	0.057563	0.334604	0.090887	0.33463	0.04405	0.334592	0.025763	0.334829	0.063884
0.33584	0.057776	0.335848	0.090898	0.335874	0.043418	0.335836	0.024985	0.336073	0.063377
0.337085	0.058059	0.337093	0.090953	0.337119	0.04282	0.337081	0.02407	0.337317	0.062888
0.338329	0.058436	0.338337	0.091116	0.338363	0.042495	0.338325	0.023108	0.338562	0.062439
0.339574	0.058836	0.339581	0.091317	0.339608	0.042236	0.339569	0.022145	0.339806	0.062005
0.340818	0.059235	0.340826	0.091516	0.340852	0.041979	0.340814	0.021117	0.34105	0.06157
0.342062	0.059616	0.34207	0.091695	0.342097	0.041732	0.342058	0.02018	0.342295	0.061075
0.343307	0.059841	0.343315	0.09183	0.343341	0.041594	0.343303	0.019433	0.343539	0.060415
0.344551	0.060018	0.344559	0.091942	0.344585	0.04155	0.344547	0.018685	0.344784	0.059653
0.345796	0.060195	0.345803	0.092057	0.34583	0.04151	0.345791	0.017938	0.346028	0.058903
0.34704	0.060372	0.347048	0.092173	0.347074	0.041471	0.347036	0.017229	0.347272	0.058188
0.348284	0.06045	0.348292	0.092226	0.348319	0.041428	0.34828	0.01672	0.348517	0.057519
0.349529	0.060267	0.349537	0.091872	0.349563	0.041583	0.349525	0.01642	0.349761	0.056893
0.350773	0.060011	0.350781	0.091276	0.350807	0.041837	0.350769	0.01612	0.351006	0.05632
0.352018	0.059755	0.352025	0.090681	0.352052	0.042098	0.352013	0.015831	0.35225	0.05575
0.353262	0.059498	0.35327	0.090084	0.353296	0.04236	0.353258	0.015675	0.353494	0.055189
0.354507	0.059083	0.354514	0.089495	0.354541	0.042616	0.354502	0.015866	0.354739	0.054701
0.355751	0.058619	0.355758	0.088912	0.355785	0.042849	0.355747	0.016059	0.355983	0.054329
0.356995	0.058154	0.357003	0.088325	0.35703	0.04308	0.356991	0.01625	0.357228	0.053959
0.35824	0.057687	0.358247	0.087743	0.358274	0.043311	0.358235	0.016425	0.358472	0.053588
0.359484	0.057223	0.359492	0.087159	0.359518	0.043542	0.35948	0.016495	0.359716	0.053184
0.360729	0.056661	0.360736	0.086598	0.360763	0.04362	0.360724	0.016414	0.360961	0.0526
0.361973	0.056062	0.36198	0.086069	0.362007	0.043586	0.361969	0.016333	0.362205	0.051864
0.363218	0.055463	0.363225	0.08554	0.363252	0.043545	0.363213	0.016251	0.36345	0.051131
0.364462	0.054861	0.364469	0.085009	0.364496	0.043503	0.364457	0.016151	0.364694	0.05038
0.365706	0.054727	0.365714	0.084475	0.36574	0.043426	0.365702	0.015975	0.365938	0.049456
0.366951	0.0548	0.366958	0.083923	0.366985	0.043033	0.366946	0.01579	0.367183	0.048176
0.368195	0.054891	0.368202	0.083369	0.368229	0.042616	0.36819	0.015607	0.368427	0.046887
0.36944	0.054983	0.369447	0.082816	0.369474	0.042199	0.369435	0.015421	0.369672	0.045601
0.370684	0.055074	0.370691	0.082262	0.370718	0.041784	0.370679	0.015224	0.370916	0.044336
0.371929	0.055015	0.371936	0.081713	0.371963	0.041336	0.371924	0.014995	0.37216	0.043206
0.373173	0.054866	0.37318	0.081172	0.373207	0.040855	0.373168	0.014765	0.373405	0.042227
0.374417	0.054705	0.374424	0.080631	0.374451	0.040375	0.374412	0.014536	0.374649	0.041252
0.375662	0.054545	0.375669	0.08009	0.375696	0.039897	0.375657	0.014255	0.375893	0.040288
0.376906	0.053999	0.376913	0.07955	0.37694	0.039415	0.376901	0.013757	0.377138	0.039519
0.378151	0.053228	0.378158	0.079022	0.378185	0.039418	0.378146	0.013174	0.378382	0.039349
0.379395	0.052425	0.379402	0.078494	0.379429	0.039463	0.37939	0.012591	0.379627	0.039179
0.38064	0.05162	0.380646	0.077967	0.380674	0.039508	0.380634	0.012008	0.380871	0.039009
0.381884	0.050817	0.381891	0.077442	0.381918	0.039554	0.381879	0.011414	0.382115	0.038839
0.383128	0.049941	0.383135	0.076895	0.383162	0.039433	0.383123	0.010782	0.38336	0.038668
0.384373	0.049048	0.38438	0.076226	0.384407	0.03905	0.384368	0.010152	0.384604	0.038498
0.385617	0.048102	0.385624	0.07556	0.385651	0.038644	0.385612	0.009521	0.385849	0.038326
0.386862	0.047106	0.386868	0.07489	0.386896	0.03824	0.386856	0.008939	0.387093	0.038156
0.388106	0.046161	0.388113	0.07423	0.38814	0.037834	0.388101	0.008565	0.388337	0.038043
0.389351	0.045297	0.389357	0.073621	0.389384	0.037673	0.389345	0.008311	0.389582	0.038224
0.390595	0.044466	0.390602	0.073025	0.390629	0.037561	0.390589	0.008064	0.390826	0.038437
0.391839	0.043636	0.391846	0.072428	0.391873	0.037451	0.391834	0.007837	0.392071	0.038648
0.393084	0.042806	0.39309	0.07183	0.393118	0.037342	0.393078	0.007601	0.393315	0.03888
0.394328	0.042222	0.394335	0.071206	0.394362	0.037279	0.394323	0.007424	0.394559	0.039292
0.395573	0.041997	0.395579	0.070422	0.395607	0.03741	0.395567	0.007266	0.395804	0.040092
0.396817	0.041904	0.396824	0.069668	0.396851	0.037557	0.396811	0.007109	0.397048	0.040896
0.398062	0.04181	0.398068	0.068834	0.398095	0.037703	0.398056	0.006955	0.398293	0.041696
0.399306	0.041665	0.399312	0.067989	0.39934	0.037835	0.3993	0.006969	0.399537	0.042481
0.40055	0.041427	0.400557	0.06701	0.400584	0.03775	0.400545	0.007145	0.400781	0.043171
0.401795	0.041146	0.401801	0.065975	0.401829	0.037545	0.401789	0.007322	0.402026	0.043834
0.403039	0.040867	0.403046	0.064937	0.403073	0.037317	0.403033	0.007497	0.40327	0.044563
0.404284	0.040588	0.40429	0.063895	0.404317	0.037089	0.404278	0.007665	0.404514	0.045288
0.405528	0.040183	0.405534	0.062857	0.405562	0.03686	0.405522	0.007598	0.405759	0.046017
0.406773	0.039551	0.406779	0.062038	0.406806	0.036545	0.406767	0.00743	0.407003	0.046366
0.408017	0.038818	0.408023	0.061279	0.408051	0.036189	0.408011	0.007261	0.408248	0.046713
0.409261	0.038084	0.409268	0.060525	0.409295	0.035828	0.409255	0.007088	0.409492	0.047059
0.410506	0.037423	0.410512	0.059769	0.41054	0.035466	0.4105	0.006735	0.410736	0.047404
0.41175	0.036988	0.411756	0.059426	0.411784	0.034951	0.411744	0.006118	0.411981	0.047636
0.412995	0.036688	0.413001	0.059371	0.413028	0.034309	0.412988	0.005503	0.413225	0.04779
0.414239	0.036388	0.414245	0.059328	0.414273	0.033642	0.414233	0.004886	0.41447	0.047942
0.415484	0.036089	0.415489	0.059285	0.415517	0.032978	0.415477	0.004264	0.415714	0.048095
0.416728	0.035818	0.416734	0.059242	0.416762	0.032312	0.416722	0.00341	0.416958	0.048249
0.417972	0.035612	0.417978	0.059246	0.418006	0.031535	0.417966	0.0024	0.418203	0.048444
0.419217	0.03544	0.419223	0.059271	0.419251	0.030604	0.41921	0.001392	0.419447	0.048644
0.420461	0.035268	0.420467	0.059298	0.420495	0.029633	0.420455	0.000388	0.420692	0.048844
0.421706	0.035097	0.421712	0.059324	0.421739	0.028661	0.421699	-0.000534	0.421936	0.049045
0.42295	0.035	0.422956	0.059334	0.422984	0.027805	0.422944	-0.00127	0.42318	0.049425
0.424195	0.034962	0.4242	0.059307	0.424228	0.027076	0.424188	-0.002005	0.424425	0.049984
0.425439	0.034925	0.425445	0.059279	0.425473	0.026377	0.425432	-0.00274	0.425669	0.050547
0.426683	0.034887	0.426689	0.05925	0.426717	0.025677	0.426677	-0.003476	0.426914	0.051111
0.427928	0.034841	0.427933	0.059222	0.427961	0.024977	0.427921	-0.004227	0.428158	0.051671
0.429172	0.034757	0.429178	0.058962	0.429206	0.024315	0.429166	-0.004996	0.429402	0.052325
0.430417	0.034647	0.430422	0.058536	0.43045	0.023755	0.43041	-0.005769	0.430647	0.053002
0.431661	0.034537	0.431667	0.058101	0.431695	0.023229	0.431654	-0.006541	0.431891	0.05368
0.432906	0.034426	0.432911	0.057666	0.432939	0.022703	0.432899	-0.007305	0.433136	0.054355
0.43415	0.034428	0.434155	0.057229	0.434184	0.0222	0.434143	-0.00803	0.43438	0.054911
0.435394	0.034548	0.4354	0.056782	0.435428	0.02173	0.435388	-0.008754	0.435624	0.05528
0.436639	0.034683	0.436644	0.056337	0.436672	0.02127	0.436632	-0.00948	0.436869	0.055646
0.437883	0.034813	0.437889	0.05589	0.437917	0.020808	0.437876	-0.010207	0.438113	0.056015
0.439128	0.034947	0.439133	0.055441	0.439161	0.020348	0.439121	-0.010921	0.439358	0.056382
0.440372	0.034966	0.440377	0.055179	0.440406	0.019838	0.440365	-0.011622	0.440602	0.056871
0.441617	0.03478	0.441622	0.0552	0.44165	0.01911	0.44161	-0.012319	0.441846	0.057416
0.442861	0.034593	0.442866	0.055238	0.442894	0.018308	0.442854	-0.013017	0.443091	0.057961
0.444105	0.034407	0.444111	0.055275	0.444139	0.017505	0.444098	-0.013698	0.444335	0.058508
0.44535	0.034272	0.445355	0.055313	0.445383	0.016833	0.445343	-0.014271	0.445579	0.059054
0.446594	0.034246	0.446599	0.055484	0.446628	0.016408	0.446587	-0.014896	0.446824	0.0596
0.447839	0.034257	0.447844	0.055663	0.447872	0.016056	0.447831	-0.015542	0.448068	0.060147
0.449083	0.034269	0.449088	0.055827	0.449117	0.015705	0.449076	-0.016193	0.449313	0.060693
0.450328	0.03428	0.450333	0.055991	0.450361	0.015352	0.45032	-0.016802	0.450557	0.061241
0.451572	0.034264	0.451577	0.056134	0.451605	0.015046	0.451565	-0.017237	0.451801	0.061706
0.452816	0.034195	0.452821	0.056143	0.45285	0.015077	0.452809	-0.017641	0.453046	0.062112
0.454061	0.034115	0.454066	0.056112	0.454094	0.015255	0.454053	-0.018044	0.45429	0.062478
0.455305	0.034036	0.45531	0.056081	0.455339	0.015441	0.455298	-0.018448	0.455535	0.062863
0.45655	0.033791	0.456555	0.056051	0.456583	0.015602	0.456542	-0.018915	0.456779	0.063175
0.457794	0.033158	0.457799	0.056191	0.457828	0.015627	0.457787	-0.019411	0.458023	0.06309
0.459038	0.032342	0.459043	0.056405	0.459072	0.015559	0.459031	-0.019911	0.459268	0.062911
0.460283	0.031524	0.460288	0.056625	0.460316	0.015491	0.460275	-0.020409	0.460512	0.062731
0.461527	0.030706	0.461532	0.056846	0.461561	0.015423	0.46152	-0.020904	0.461757	0.062552
0.462772	0.029899	0.462777	0.057066	0.462805	0.015355	0.462764	-0.021358	0.463001	0.06237
0.464016	0.029121	0.464021	0.057129	0.46405	0.015371	0.464009	-0.021805	0.464245	0.062182
0.465261	0.028358	0.465265	0.057139	0.465294	0.015466	0.465253	-0.022251	0.46549	0.061995
0.466505	0.027596	0.46651	0.05715	0.466538	0.015569	0.466497	-0.022698	0.466734	0.061807
0.467749	0.026917	0.467754	0.057161	0.467783	0.015671	0.467742	-0.022942	0.467979	0.06162
0.468994	0.026464	0.468999	0.057	0.469027	0.015839	0.468986	-0.023061	0.469223	0.061737
0.470238	0.026155	0.470243	0.056742	0.470272	0.016069	0.47023	-0.023163	0.470467	0.061931
0.471483	0.025844	0.471487	0.05647	0.471516	0.016305	0.471475	-0.023265	0.471712	0.062127
0.472727	0.025535	0.472732	0.056198	0.472761	0.016541	0.472719	-0.023367	0.472956	0.062321
0.473972	0.0253	0.473976	0.055925	0.474005	0.016777	0.473964	-0.02367	0.4742	0.062473
0.475216	0.025266	0.475221	0.055961	0.475249	0.016804	0.475208	-0.024011	0.475445	0.062511
0.476461	0.02536	0.476465	0.056131	0.476494	0.016604	0.476452	-0.024354	0.476689	0.062524
0.477705	0.025453	0.477709	0.056312	0.477738	0.016361	0.477697	-0.024697	0.477934	0.062536
0.478949	0.025528	0.478954	0.056493	0.478983	0.016117	0.478941	-0.024844	0.479178	0.062549
0.480194	0.025542	0.480198	0.056638	0.480227	0.015956	0.480186	-0.02482	0.480422	0.062527
0.481438	0.025507	0.481443	0.056755	0.481471	0.015949	0.48143	-0.024769	0.481667	0.062494
0.482683	0.025473	0.482687	0.056867	0.482716	0.016013	0.482674	-0.02472	0.482911	0.062459
0.483927	0.025438	0.483931	0.056979	0.48396	0.016076	0.483919	-0.024669	0.484156	0.062425
0.485171	0.025346	0.485176	0.057091	0.485205	0.016139	0.485163	-0.024701	0.4854	0.06235
0.486416	0.02507	0.48642	0.057364	0.486449	0.016245	0.486408	-0.024758	0.486644	0.062107
0.48766	0.024648	0.487664	0.057734	0.487694	0.016414	0.487652	-0.024817	0.487889	0.061821
0.488905	0.02423	0.488909	0.058113	0.488938	0.016605	0.488896	-0.024876	0.489133	0.061536
0.490149	0.023833	0.490153	0.058494	0.490182	0.016797	0.490141	-0.024924	0.490378	0.061249
0.491394	0.023478	0.491398	0.059059	0.491427	0.016959	0.491385	-0.024951	0.491622	0.060892
0.492638	0.023142	0.492642	0.059809	0.492671	0.017031	0.49263	-0.024975	0.492866	0.060495
0.493882	0.022794	0.493886	0.060595	0.493916	0.017049	0.493874	-0.024999	0.494111	0.060095
0.495127	0.022445	0.495131	0.061383	0.49516	0.017067	0.495118	-0.025023	0.495355	0.059695
0.496371	0.022105	0.496375	0.062169	0.496405	0.017085	0.496363	-0.025134	0.4966	0.059341
0.497616	0.021818	0.49762	0.0627	0.497649	0.017099	0.497607	-0.025276	0.497844	0.0594
0.49886	0.021616	0.498864	0.063038	0.498893	0.017104	0.498851	-0.025417	0.499088	0.059564
0.500105	0.021413	0.500108	0.063341	0.500138	0.017105	0.500096	-0.025565	0.500333	0.059727
0.501349	0.021209	0.501353	0.063641	0.501382	0.017105	0.50134	-0.025724	0.501577	0.05989
0.502593	0.021066	0.502597	0.063789	0.502627	0.017144	0.502585	-0.025898	0.502822	0.059954
0.503838	0.021191	0.503842	0.063717	0.503871	0.017364	0.503829	-0.02608	0.504066	0.05995
0.505082	0.021316	0.505086	0.063538	0.505115	0.017694	0.505073	-0.026261	0.50531	0.059935
0.506327	0.021441	0.50633	0.063356	0.50636	0.018008	0.506318	-0.026442	0.506555	0.059921
0.507571	0.021566	0.507575	0.063174	0.507604	0.018327	0.507562	-0.026398	0.507799	0.059907
0.508816	0.021721	0.508819	0.062792	0.508849	0.01867	0.508807	-0.026137	0.509043	0.059471
0.51006	0.022009	0.510064	0.062127	0.510093	0.019022	0.510051	-0.025827	0.510288	0.058736
0.511304	0.022296	0.511308	0.061362	0.511338	0.019383	0.511295	-0.025516	0.511532	0.057968
0.512549	0.022584	0.512552	0.060599	0.512582	0.019745	0.51254	-0.025237	0.512777	0.057199
0.513793	0.022885	0.513797	0.059861	0.513826	0.020086	0.513784	-0.025103	0.514021	0.056479
0.515038	0.023249	0.515041	0.059235	0.515071	0.020214	0.515029	-0.025038	0.515265	0.055824
0.516282	0.023629	0.516286	0.058681	0.516315	0.020035	0.516273	-0.024972	0.51651	0.055191
0.517527	0.024008	0.51753	0.058127	0.51756	0.019855	0.517517	-0.024907	0.517754	0.054557
0.518771	0.024386	0.518774	0.057574	0.518804	0.019676	0.518762	-0.024934	0.518999	0.053925
0.520015	0.024685	0.520019	0.057092	0.520048	0.019488	0.520006	-0.025073	0.520243	0.053724
0.52126	0.024601	0.521263	0.056735	0.521293	0.019203	0.52125	-0.025245	0.521487	0.053903
0.522504	0.024477	0.522508	0.056431	0.522537	0.018778	0.522495	-0.025418	0.522732	0.05415
0.523749	0.024352	0.523752	0.056127	0.523782	0.018352	0.523739	-0.025593	0.523976	0.054397
0.524993	0.024222	0.524996	0.055823	0.525026	0.017928	0.524984	-0.025802	0.525221	0.054648
0.526238	0.024061	0.526241	0.055639	0.526271	0.017446	0.526228	-0.026028	0.526465	0.054902
0.527482	0.023882	0.527485	0.055545	0.527515	0.01686	0.527472	-0.026254	0.527709	0.055157
0.528726	0.023703	0.52873	0.055451	0.528759	0.016265	0.528717	-0.02648	0.528954	0.055413
0.529971	0.023524	0.529974	0.055356	0.530004	0.015669	0.529961	-0.026556	0.530198	0.055669
0.531215	0.023286	0.531218	0.055296	0.531248	0.015073	0.531206	-0.0264	0.531443	0.055565
0.53246	0.022745	0.532463	0.05531	0.532493	0.014609	0.53245	-0.026164	0.532687	0.05508
0.533704	0.022091	0.533707	0.055362	0.533737	0.014392	0.533694	-0.025927	0.533931	0.054497
0.534949	0.021435	0.534952	0.055414	0.534981	0.014202	0.534939	-0.02569	0.535176	0.053915
0.536193	0.020744	0.536196	0.055465	0.536226	0.01401	0.536183	-0.025297	0.53642	0.053366
0.537437	0.01985	0.53744	0.055285	0.53747	0.013959	0.537428	-0.02482	0.537664	0.052915
0.538682	0.018793	0.538685	0.054902	0.538715	0.014187	0.538672	-0.024342	0.538909	0.052515
0.539926	0.01773	0.539929	0.054501	0.539959	0.014476	0.539916	-0.023865	0.540153	0.052114
0.541171	0.016668	0.541174	0.054099	0.541204	0.014764	0.541161	-0.023412	0.541398	0.051713
0.542415	0.015706	0.542418	0.053663	0.542448	0.015053	0.542405	-0.023008	0.542642	0.051383
0.54366	0.015223	0.543662	0.053123	0.543692	0.015321	0.543649	-0.022624	0.543886	0.051145
0.544904	0.015032	0.544907	0.052525	0.544937	0.015544	0.544894	-0.022241	0.545131	0.050936
0.546148	0.014821	0.546151	0.051927	0.546181	0.015757	0.546138	-0.021856	0.546375	0.050728
0.547393	0.014608	0.547396	0.051326	0.547426	0.015971	0.547383	-0.021408	0.54762	0.05055
0.548637	0.014548	0.54864	0.050605	0.54867	0.016157	0.548627	-0.020919	0.548864	0.050514
0.549882	0.01472	0.549884	0.049761	0.549915	0.016274	0.549871	-0.020429	0.550108	0.050556
0.551126	0.014892	0.551129	0.048893	0.551159	0.01636	0.551116	-0.019969	0.551353	0.050598
0.552371	0.015064	0.552373	0.048025	0.552403	0.016445	0.55236	-0.019646	0.552597	0.050641
0.553615	0.015237	0.553617	0.047158	0.553648	0.01653	0.553605	-0.019703	0.553842	0.05085
0.554859	0.015467	0.554862	0.046309	0.554892	0.016469	0.554849	-0.020081	0.555086	0.051332
0.556104	0.015783	0.556106	0.045512	0.556137	0.016051	0.556093	-0.020459	0.55633	0.051921
0.557348	0.0161	0.557351	0.044715	0.557381	0.015461	0.557338	-0.020835	0.557575	0.05251
0.558593	0.016416	0.558595	0.04386	0.558625	0.014894	0.558582	-0.021164	0.558819	0.053064
0.559837	0.016689	0.559839	0.043126	0.55987	0.01436	0.559827	-0.021425	0.560064	0.053287
0.561082	0.01686	0.561084	0.042658	0.561114	0.013812	0.561071	-0.021672	0.561308	0.05331
0.562326	0.017031	0.562328	0.042279	0.562359	0.013241	0.562315	-0.021918	0.562552	0.053334
0.56357	0.017202	0.563573	0.041899	0.563603	0.01267	0.56356	-0.022151	0.563797	0.05336
0.564815	0.017373	0.564817	0.041521	0.564848	0.012098	0.564804	-0.022314	0.565041	0.053279
0.566059	0.017426	0.566061	0.041249	0.566092	0.011547	0.566049	-0.022412	0.566286	0.052896
0.567304	0.017202	0.567306	0.041151	0.567336	0.011123	0.567293	-0.022511	0.56753	0.052297
0.568548	0.016978	0.56855	0.041052	0.568581	0.010839	0.568537	-0.022609	0.568774	0.051697
0.569793	0.016754	0.569795	0.040954	0.569825	0.010555	0.569782	-0.022864	0.570019	0.051097
0.571037	0.01653	0.571039	0.040987	0.57107	0.010273	0.571026	-0.023377	0.571263	0.050785
0.572281	0.016145	0.572283	0.041326	0.572314	0.009983	0.572271	-0.023968	0.572508	0.050896
0.573526	0.015757	0.573528	0.04181	0.573559	0.00968	0.573515	-0.024558	0.573752	0.051051
0.57477	0.015371	0.574772	0.042292	0.574803	0.009378	0.574759	-0.025148	0.574996	0.051206
0.576015	0.014983	0.576017	0.042774	0.576047	0.009077	0.576004	-0.025977	0.576241	0.051436
0.577259	0.01459	0.577261	0.043274	0.577292	0.008801	0.577248	-0.027087	0.577485	0.051944
0.578504	0.01414	0.578505	0.043806	0.578536	0.008708	0.578492	-0.0282	0.578729	0.05269
0.579748	0.01369	0.57975	0.044341	0.579781	0.008896	0.579737	-0.029316	0.579974	0.053434
0.580992	0.01324	0.580994	0.044877	0.581025	0.009084	0.580981	-0.030362	0.581218	0.054178
0.582237	0.012791	0.582239	0.045365	0.582269	0.009278	0.582226	-0.031286	0.582463	0.054631
0.583481	0.012792	0.583483	0.045729	0.583514	0.009531	0.58347	-0.03216	0.583707	0.0546
0.584726	0.012846	0.584727	0.046014	0.584758	0.009965	0.584714	-0.033034	0.584951	0.054465
0.58597	0.012899	0.585972	0.046299	0.586003	0.0104	0.585959	-0.03391	0.586196	0.054331
0.587215	0.012953	0.587216	0.046585	0.587247	0.010834	0.587203	-0.034354	0.58744	0.054123
0.588459	0.013007	0.588461	0.046769	0.588492	0.011259	0.588448	-0.03424	0.588685	0.053522
0.589703	0.013104	0.589705	0.04676	0.589736	0.011621	0.589692	-0.034069	0.589929	0.052525
0.590948	0.013206	0.590949	0.046709	0.59098	0.011846	0.590936	-0.033899	0.591173	0.051522
0.592192	0.013309	0.592194	0.046658	0.592225	0.012072	0.592181	-0.033834	0.592418	0.050508
0.593437	0.013412	0.593438	0.046586	0.593469	0.012299	0.593425	-0.034001	0.593662	0.049748
0.594681	0.013847	0.594683	0.046444	0.594714	0.012463	0.59467	-0.034293	0.594907	0.049434
0.595926	0.014424	0.595927	0.046247	0.595958	0.012317	0.595914	-0.034585	0.596151	0.049268
0.59717	0.014965	0.597171	0.04605	0.597202	0.012138	0.597158	-0.034877	0.597395	0.049101
0.598414	0.015489	0.598416	0.045854	0.598447	0.011958	0.598403	-0.035298	0.59864	0.048934
0.599659	0.016054	0.59966	0.045671	0.599691	0.011764	0.599647	-0.035906	0.599884	0.049046
0.600903	0.016411	0.600905	0.045519	0.600936	0.011358	0.600891	-0.03655	0.601129	0.049573
0.602148	0.016657	0.602149	0.045377	0.60218	0.010282	0.602136	-0.037193	0.602373	0.050142
0.603392	0.016888	0.603393	0.045235	0.603425	0.009204	0.60338	-0.037814	0.603617	0.050713
0.604636	0.01712	0.604638	0.045116	0.604669	0.008124	0.604625	-0.038363	0.604862	0.051236
0.605881	0.016943	0.605882	0.045085	0.605913	0.007058	0.605869	-0.038865	0.606106	0.051658
0.607125	0.016396	0.607127	0.045141	0.607158	0.006043	0.607113	-0.039402	0.60735	0.052036
0.60837	0.015785	0.608371	0.045195	0.608402	0.005042	0.608358	-0.039953	0.608595	0.052415
0.609614	0.015174	0.609615	0.045246	0.609647	0.00404	0.609602	-0.040458	0.609839	0.052794
0.610859	0.014559	0.61086	0.045335	0.610891	0.003045	0.610847	-0.040814	0.611084	0.053032
0.612103	0.014105	0.612104	0.0456	0.612136	0.002152	0.612091	-0.04109	0.612328	0.05304
0.613347	0.013751	0.613349	0.045965	0.61338	0.001788	0.613335	-0.041366	0.613572	0.053001
0.614592	0.013414	0.614593	0.046329	0.614624	0.001392	0.61458	-0.04157	0.614817	0.052964
0.615836	0.013078	0.615837	0.046695	0.615869	0.000983	0.615824	-0.041416	0.616061	0.052861
0.617081	0.012693	0.617082	0.04706	0.617113	0.000572	0.617069	-0.040822	0.617306	0.052481
0.618325	0.012231	0.618326	0.047422	0.618358	0.000559	0.618313	-0.040228	0.61855	0.051896
0.61957	0.01175	0.61957	0.047784	0.619602	0.000818	0.619557	-0.039634	0.619794	0.05131
0.620814	0.01127	0.620815	0.048146	0.620846	0.001082	0.620802	-0.039071	0.621039	0.050722
0.622059	0.010789	0.622059	0.048516	0.622091	0.001345	0.622046	-0.038616	0.622283	0.0501
0.623303	0.010214	0.623304	0.048938	0.623335	0.001609	0.62329	-0.038239	0.623528	0.049334
0.624547	0.009555	0.624548	0.049413	0.62458	0.002022	0.624535	-0.037862	0.624772	0.04846
0.625792	0.008884	0.625793	0.049889	0.625824	0.002453	0.625779	-0.037493	0.626016	0.047588
0.627036	0.008218	0.627037	0.050365	0.627069	0.002885	0.627024	-0.037179	0.627261	0.046774
0.628281	0.007636	0.628281	0.050786	0.628313	0.003319	0.628268	-0.036951	0.628505	0.046239
0.629525	0.007303	0.629526	0.050983	0.629557	0.003636	0.629512	-0.036722	0.62975	0.04599
0.630769	0.007027	0.63077	0.051178	0.630802	0.003784	0.630757	-0.036494	0.630994	0.045742
0.632014	0.00675	0.632014	0.051373	0.632046	0.003927	0.632001	-0.036278	0.632238	0.045493
0.633258	0.006473	0.633259	0.051582	0.633291	0.00407	0.633246	-0.036126	0.633483	0.045289
0.634503	0.006235	0.634503	0.05188	0.634535	0.004214	0.63449	-0.036051	0.634727	0.045296
0.635747	0.006068	0.635748	0.052313	0.63578	0.004357	0.635734	-0.035977	0.635971	0.045519
0.636992	0.005916	0.636992	0.052745	0.637024	0.0045	0.636979	-0.035903	0.637216	0.045742
0.638236	0.005763	0.638236	0.053177	0.638268	0.004642	0.638223	-0.035692	0.63846	0.045925
0.63948	0.005615	0.639481	0.0536	0.639513	0.004784	0.639468	-0.035096	0.639705	0.045874
0.640725	0.005515	0.640725	0.053984	0.640757	0.004783	0.640712	-0.0345	0.640949	0.045506
0.641969	0.005426	0.64197	0.054364	0.642002	0.004443	0.641956	-0.033904	0.642193	0.04514
0.643214	0.005336	0.643214	0.054743	0.643246	0.004095	0.643201	-0.033319	0.643438	0.044771
0.644458	0.005247	0.644458	0.055104	0.64449	0.003747	0.644445	-0.032813	0.644682	0.044414
0.645703	0.005025	0.645703	0.055312	0.645735	0.003399	0.64569	-0.032433	0.645927	0.044159
0.646947	0.004459	0.646947	0.055205	0.646979	0.003198	0.646934	-0.032055	0.647171	0.044079
0.648191	0.003816	0.648192	0.055099	0.648224	0.003063	0.648178	-0.031677	0.648415	0.043998
0.649436	0.003178	0.649436	0.054993	0.649468	0.00293	0.649423	-0.031545	0.64966	0.043961
0.65068	0.002589	0.65068	0.054939	0.650712	0.002798	0.650667	-0.032134	0.650904	0.044225
0.651925	0.001966	0.651925	0.055115	0.651957	0.002706	0.651911	-0.032802	0.652149	0.045014
0.653169	0.001294	0.653169	0.055345	0.653201	0.002777	0.653156	-0.033468	0.653393	0.045806
0.654414	0.000606	0.654414	0.055575	0.654446	0.002853	0.6544	-0.034124	0.654637	0.046597
0.655658	-8.3e-05	0.655658	0.055805	0.65569	0.002929	0.655645	-0.034674	0.655882	0.047384
0.656902	-0.000727	0.656902	0.056071	0.656935	0.003004	0.656889	-0.03499	0.657126	0.048116
0.658147	-0.00093	0.658147	0.05649	0.658179	0.002882	0.658133	-0.035291	0.658371	0.048727
0.659391	-0.000885	0.659391	0.056907	0.659423	0.002624	0.659378	-0.03558	0.659615	0.049338
0.660636	-0.000841	0.660636	0.057325	0.660668	0.002363	0.660622	-0.035878	0.660859	0.049948
0.66188	-0.000796	0.66188	0.057726	0.661912	0.002099	0.661867	-0.035912	0.662104	0.050396
0.663125	-0.000578	0.663124	0.058066	0.663157	0.001927	0.663111	-0.035881	0.663348	0.050325
0.664369	-0.000213	0.664369	0.058406	0.664401	0.002545	0.664355	-0.03585	0.664593	0.050198
0.665613	0.000179	0.665613	0.05877	0.665646	0.003155	0.6656	-0.03582	0.665837	0.050072
0.666858	0.000571	0.666858	0.059133	0.66689	0.003723	0.666844	-0.035804	0.667081	0.04995
0.668102	0.000963	0.668102	0.059492	0.668134	0.00434	0.668089	-0.03597	0.668326	0.049818
0.669347	0.001682	0.669346	0.059398	0.669379	0.005066	0.669333	-0.036138	0.66957	0.049481
0.670591	0.0026	0.670591	0.059253	0.670623	0.00591	0.670577	-0.036305	0.670815	0.049135
0.671836	0.003518	0.671835	0.059108	0.671868	0.006776	0.671822	-0.036484	0.672059	0.048785
0.67308	0.004436	0.67308	0.058961	0.673112	0.007645	0.673066	-0.036824	0.673303	0.048458
0.674324	0.005234	0.674324	0.058631	0.674356	0.008514	0.674311	-0.037267	0.674548	0.04845
0.675569	0.005907	0.675568	0.058175	0.675601	0.008909	0.675555	-0.037709	0.675792	0.048522
0.676813	0.006549	0.676813	0.05772	0.676845	0.009184	0.676799	-0.038152	0.677036	0.048593
0.678058	0.007192	0.678057	0.057265	0.67809	0.00946	0.678044	-0.038604	0.678281	0.048664
0.679302	0.007833	0.679302	0.05681	0.679334	0.009735	0.679288	-0.03918	0.679525	0.048748
0.680547	0.008323	0.680546	0.056877	0.680579	0.010025	0.680532	-0.03979	0.68077	0.04906
0.681791	0.008702	0.68179	0.057168	0.681823	0.010337	0.681777	-0.040398	0.682014	0.049428
0.683035	0.009069	0.683035	0.057459	0.683067	0.010656	0.683021	-0.040998	0.683258	0.049796
0.68428	0.009436	0.684279	0.057749	0.684312	0.010974	0.684266	-0.041491	0.684503	0.050173
0.685524	0.009875	0.685524	0.057994	0.685556	0.011291	0.68551	-0.041881	0.685747	0.050693
0.686769	0.010405	0.686768	0.058171	0.686801	0.01149	0.686754	-0.042274	0.686992	0.051347
0.688013	0.010962	0.688012	0.058348	0.688045	0.011643	0.687999	-0.042665	0.688236	0.052001
0.689258	0.01152	0.689257	0.058523	0.68929	0.011793	0.689243	-0.043001	0.68948	0.052658
0.690502	0.012078	0.690501	0.058699	0.690534	0.011944	0.690488	-0.042637	0.690725	0.053294
0.691746	0.012422	0.691745	0.058409	0.691778	0.01198	0.691732	-0.041981	0.691969	0.0536
0.692991	0.012586	0.69299	0.05741	0.693023	0.011724	0.692976	-0.041325	0.693214	0.053767
0.694235	0.01272	0.694234	0.056421	0.694267	0.011397	0.694221	-0.040663	0.694458	0.053934
0.69548	0.012853	0.695479	0.055429	0.695512	0.011071	0.695465	-0.03995	0.695702	0.054091
0.696724	0.012955	0.696723	0.054361	0.696756	0.010745	0.69671	-0.039141	0.696947	0.054054
0.697969	0.012991	0.697967	0.05313	0.698	0.01042	0.697954	-0.038327	0.698191	0.053749
0.699213	0.013	0.699212	0.051906	0.699245	0.010095	0.699198	-0.037517	0.699436	0.053444
0.700457	0.013009	0.700456	0.050673	0.700489	0.00977	0.700443	-0.036742	0.70068	0.053139
0.701702	0.013018	0.701701	0.04944	0.701734	0.009446	0.701687	-0.036454	0.701924	0.052839
0.702946	0.012854	0.702945	0.04851	0.702978	0.00913	0.702932	-0.036622	0.703169	0.052634
0.704191	0.01254	0.704189	0.048263	0.704223	0.008896	0.704176	-0.036791	0.704413	0.052491
0.705435	0.012179	0.705434	0.04802	0.705467	0.008683	0.70542	-0.036957	0.705657	0.052348
0.70668	0.011795	0.706678	0.047777	0.706711	0.00847	0.706665	-0.03707	0.706902	0.052202
0.707924	0.011477	0.707923	0.04763	0.707956	0.008257	0.707909	-0.037021	0.708146	0.05199
0.709168	0.011424	0.709167	0.047872	0.7092	0.007925	0.709153	-0.036972	0.709391	0.051562
0.710413	0.011583	0.710411	0.048114	0.710445	0.00751	0.710398	-0.036924	0.710635	0.05113
0.711657	0.011744	0.711656	0.048356	0.711689	0.007082	0.711642	-0.036879	0.711879	0.050698
0.712902	0.011904	0.7129	0.048598	0.712933	0.006655	0.712887	-0.036718	0.713124	0.050272
0.714146	0.012321	0.714145	0.048732	0.714178	0.006227	0.714131	-0.036369	0.714368	0.049893
0.715391	0.013226	0.715389	0.047953	0.715422	0.005732	0.715375	-0.035997	0.715613	0.049587
0.716635	0.014344	0.716633	0.047248	0.716667	0.005219	0.71662	-0.035624	0.716857	0.049281
0.717879	0.015464	0.717878	0.046486	0.717911	0.004708	0.717864	-0.035281	0.718101	0.048974
0.719124	0.016549	0.719122	0.045694	0.719156	0.004233	0.719109	-0.035219	0.719346	0.048693
0.720368	0.017303	0.720367	0.044741	0.7204	0.003892	0.720353	-0.035192	0.72059	0.048573
0.721613	0.017688	0.721611	0.043757	0.721644	0.003675	0.721597	-0.035165	0.721835	0.04846
0.722857	0.018072	0.722855	0.042772	0.722889	0.0035	0.722842	-0.035137	0.723079	0.048337
0.724102	0.018457	0.7241	0.041787	0.724133	0.003325	0.724086	-0.035133	0.724323	0.048211
0.725346	0.018719	0.725344	0.040802	0.725378	0.003151	0.725331	-0.035224	0.725568	0.048037
0.72659	0.018699	0.726589	0.040283	0.726622	0.003078	0.726575	-0.035326	0.726812	0.047747
0.727835	0.018521	0.727833	0.039866	0.727866	0.003097	0.727819	-0.035429	0.728057	0.047439
0.729079	0.018343	0.729077	0.03945	0.729111	0.003133	0.729064	-0.035531	0.729301	0.04713
0.730324	0.018166	0.730322	0.039033	0.730355	0.003169	0.730308	-0.035458	0.730545	0.046822
0.731568	0.017755	0.731566	0.038992	0.7316	0.003135	0.731552	-0.035362	0.73179	0.046708
0.732813	0.017051	0.732811	0.039075	0.732844	0.002985	0.732797	-0.035266	0.733034	0.046621
0.734057	0.016349	0.734055	0.039166	0.734089	0.002791	0.734041	-0.03517	0.734279	0.046534
0.735301	0.015646	0.735299	0.039258	0.735333	0.002596	0.735286	-0.035074	0.735523	0.046447
0.736546	0.014915	0.736544	0.03935	0.736577	0.002401	0.73653	-0.034906	0.736767	0.046326
0.73779	0.014108	0.737788	0.039596	0.737822	0.002153	0.737774	-0.03472	0.738012	0.046067
0.739035	0.013252	0.739033	0.039893	0.739066	0.001847	0.739019	-0.034534	0.739256	0.045789
0.740279	0.012396	0.740277	0.040194	0.740311	0.001526	0.740263	-0.034348	0.7405	0.04551
0.741524	0.011543	0.741521	0.040495	0.741555	0.001204	0.741508	-0.03404	0.741745	0.045231
0.742768	0.010798	0.742766	0.040369	0.7428	0.000873	0.742752	-0.03369	0.742989	0.044745
0.744012	0.010203	0.74401	0.039965	0.744044	0.00052	0.743996	-0.033338	0.744234	0.044177
0.745257	0.009625	0.745255	0.039519	0.745288	0.000155	0.745241	-0.032984	0.745478	0.043603
0.746501	0.009045	0.746499	0.039074	0.746533	-0.000209	0.746485	-0.032631	0.746722	0.043025
0.747746	0.008514	0.747743	0.038628	0.747777	-0.000573	0.74773	-0.032432	0.747967	0.04245
0.74899	0.008161	0.748988	0.037616	0.749022	-0.00091	0.748974	-0.032404	0.749211	0.041986
0.750234	0.007954	0.750232	0.036337	0.750266	-0.001211	0.750218	-0.032394	0.750456	0.041537
0.751479	0.007747	0.751477	0.035027	0.75151	-0.001499	0.751463	-0.032384	0.7517	0.041092
0.752723	0.007541	0.752721	0.033718	0.752755	-0.001789	0.752707	-0.033032	0.752944	0.040643
0.753968	0.007484	0.753965	0.032788	0.753999	-0.001991	0.753951	-0.034036	0.754189	0.040487
0.755212	0.007655	0.75521	0.032516	0.755244	-0.001936	0.755196	-0.035074	0.755433	0.040506
0.756457	0.007867	0.756454	0.032376	0.756488	-0.001748	0.75644	-0.036113	0.756678	0.040545
0.757701	0.008069	0.757698	0.032234	0.757733	-0.00156	0.757685	-0.03715	0.757922	0.040585
0.758945	0.008246	0.758943	0.032093	0.758977	-0.001372	0.758929	-0.038097	0.759166	0.040624
0.76019	0.008291	0.760187	0.032264	0.760221	-0.001001	0.760173	-0.038819	0.760411	0.040549
0.761434	0.008088	0.761432	0.03264	0.761466	-0.000322	0.761418	-0.039516	0.761655	0.040427
0.762679	0.007885	0.762676	0.033046	0.76271	0.00048	0.762662	-0.040211	0.7629	0.0403
0.763923	0.007681	0.76392	0.033452	0.763955	0.001283	0.763907	-0.040465	0.764144	0.040173
0.765168	0.007551	0.765165	0.033616	0.765199	0.002079	0.765151	-0.040271	0.765388	0.039963
0.766412	0.007659	0.766409	0.033162	0.766443	0.002808	0.766395	-0.040003	0.766633	0.039683
0.767657	0.007856	0.767654	0.032582	0.767688	0.003499	0.76764	-0.039723	0.767877	0.039394
0.768901	0.008052	0.768898	0.032027	0.768932	0.004189	0.768884	-0.039438	0.769122	0.039105
0.770145	0.008252	0.770142	0.031503	0.770177	0.004878	0.770129	-0.039242	0.770366	0.038815
0.77139	0.008482	0.771387	0.030959	0.771421	0.005334	0.771373	-0.039429	0.77161	0.038403
0.772634	0.00878	0.772631	0.030406	0.772666	0.005316	0.772617	-0.039761	0.772855	0.037889
0.773879	0.009079	0.773876	0.029858	0.77391	0.005068	0.773862	-0.040091	0.774099	0.037399
0.775123	0.009378	0.77512	0.029311	0.775154	0.004806	0.775106	-0.040512	0.775343	0.036913
0.776367	0.009527	0.776364	0.02883	0.776399	0.004539	0.776351	-0.041109	0.776588	0.036365
0.777612	0.00915	0.777609	0.028975	0.777643	0.004305	0.777595	-0.041763	0.777832	0.035735
0.778856	0.008489	0.778853	0.029465	0.778888	0.00412	0.778839	-0.042417	0.779077	0.035079
0.780101	0.007829	0.780098	0.029956	0.780132	0.003935	0.780084	-0.043072	0.780321	0.034427
0.781345	0.00717	0.781342	0.030448	0.781377	0.00375	0.781328	-0.043673	0.781565	0.033775
0.78259	0.006451	0.782586	0.031017	0.782621	0.003624	0.782573	-0.043789	0.78281	0.033343
0.783834	0.00556	0.783831	0.031744	0.783865	0.003717	0.783817	-0.043708	0.784054	0.033236
0.785078	0.004672	0.785075	0.032542	0.78511	0.003998	0.785061	-0.043627	0.785299	0.033239
0.786323	0.003782	0.78632	0.03334	0.786354	0.004279	0.786306	-0.043528	0.786543	0.033242
0.787567	0.002969	0.787564	0.034138	0.787599	0.00456	0.78755	-0.043348	0.787787	0.033281
0.788812	0.002435	0.788808	0.034582	0.788843	0.004771	0.788794	-0.043136	0.789032	0.033422
0.790056	0.002108	0.790053	0.034812	0.790087	0.004866	0.790039	-0.042925	0.790276	0.033606
0.791301	0.001781	0.791297	0.035043	0.791332	0.004937	0.791283	-0.042714	0.791521	0.033791
0.792545	0.001455	0.792542	0.035273	0.792576	0.005008	0.792528	-0.042504	0.792765	0.033975
0.793789	0.001213	0.793786	0.035536	0.793821	0.005062	0.793772	-0.042484	0.794009	0.034199
0.795034	0.001253	0.79503	0.035893	0.795065	0.005026	0.795016	-0.042544	0.795254	0.034502
0.796278	0.001357	0.796275	0.036295	0.79631	0.004898	0.796261	-0.042605	0.796498	0.034833
0.797523	0.001461	0.797519	0.036698	0.797554	0.004769	0.797505	-0.042666	0.797743	0.035165
0.798767	0.00158	0.798764	0.037101	0.798798	0.00464	0.79875	-0.042784	0.798987	0.035524
0.800012	0.001768	0.800008	0.037387	0.800043	0.004549	0.799994	-0.042933	0.800231	0.035997
0.801256	0.002023	0.801252	0.037588	0.801287	0.004524	0.801238	-0.043084	0.801476	0.036521
0.8025	0.002279	0.802497	0.037782	0.802532	0.004522	0.802483	-0.043235	0.80272	0.037046
0.803745	0.002535	0.803741	0.037976	0.803776	0.004519	0.803727	-0.043387	0.803964	0.037571
0.804989	0.002771	0.804986	0.038101	0.805021	0.004504	0.804972	-0.043567	0.805209	0.038008
0.806234	0.002941	0.80623	0.03791	0.806265	0.004351	0.806216	-0.043763	0.806453	0.038196
0.807478	0.003085	0.807474	0.037552	0.807509	0.004033	0.80746	-0.043959	0.807698	0.038282
0.808723	0.003229	0.808719	0.037195	0.808754	0.003714	0.808705	-0.044156	0.808942	0.038367
0.809967	0.003345	0.809963	0.036839	0.809998	0.003395	0.809949	-0.044232	0.810186	0.038452
0.811211	0.00334	0.811208	0.036913	0.811243	0.003058	0.811193	-0.044137	0.811431	0.038453
0.812456	0.003128	0.812452	0.037357	0.812487	0.002682	0.812438	-0.043991	0.812675	0.038411
0.8137	0.0029	0.813696	0.037867	0.813731	0.002288	0.813682	-0.043845	0.81392	0.03837
0.814945	0.002672	0.814941	0.038377	0.814976	0.001894	0.814927	-0.043699	0.815164	0.038328
0.816189	0.002437	0.816185	0.038895	0.81622	0.0015	0.816171	-0.043653	0.816408	0.038286
0.817434	0.00211	0.81743	0.039511	0.817465	0.000767	0.817415	-0.043674	0.817653	0.038292
0.818678	0.001721	0.818674	0.04018	0.818709	-0.000437	0.81866	-0.043704	0.818897	0.038322
0.819922	0.001337	0.819918	0.040853	0.819954	-0.00164	0.819904	-0.043735	0.820142	0.038352
0.821167	0.000952	0.821163	0.041524	0.821198	-0.002844	0.821149	-0.043821	0.821386	0.038381
0.822411	0.000667	0.822407	0.041938	0.822442	-0.004179	0.822393	-0.044081	0.82263	0.0385
0.823656	0.0007	0.823651	0.042122	0.823687	-0.005817	0.823637	-0.044456	0.823875	0.038684
0.8249	0.000733	0.824896	0.042241	0.824931	-0.007604	0.824882	-0.044831	0.825119	0.038881
0.826145	0.000765	0.82614	0.042364	0.826176	-0.009301	0.826126	-0.045207	0.826364	0.039076
0.827389	0.000803	0.827385	0.042487	0.82742	-0.010954	0.827371	-0.045322	0.827608	0.039257
0.828633	0.000926	0.828629	0.042806	0.828664	-0.012498	0.828615	-0.045089	0.828852	0.039612
0.829878	0.001165	0.829874	0.043393	0.829909	-0.013222	0.829859	-0.044754	0.830097	0.040181
0.831122	0.001405	0.831118	0.044008	0.831153	-0.013853	0.831104	-0.044419	0.831341	0.040805
0.832367	0.001644	0.832362	0.044623	0.832398	-0.014484	0.832348	-0.04402	0.832586	0.04143
0.833611	0.001868	0.833607	0.04523	0.833642	-0.015026	0.833592	-0.043304	0.83383	0.042126
0.834856	0.002006	0.834851	0.04582	0.834887	-0.015141	0.834837	-0.042355	0.835074	0.042941
0.8361	0.002143	0.836095	0.046402	0.836131	-0.014814	0.836081	-0.041406	0.836319	0.043808
0.837344	0.002281	0.83734	0.046983	0.837375	-0.014485	0.837326	-0.040458	0.837563	0.044675
0.838589	0.002418	0.838584	0.047563	0.83862	-0.014158	0.83857	-0.03969	0.838807	0.045541
0.839833	0.002559	0.839829	0.048083	0.839864	-0.013753	0.839814	-0.039269	0.840052	0.04635
0.841078	0.002707	0.841073	0.048502	0.841109	-0.013072	0.841059	-0.039015	0.841296	0.047075
0.842322	0.002854	0.842317	0.048888	0.842353	-0.012327	0.842303	-0.038762	0.842541	0.047773
0.843567	0.003001	0.843562	0.049273	0.843597	-0.011583	0.843548	-0.038546	0.843785	0.04847
0.844811	0.003162	0.844806	0.049604	0.844842	-0.010868	0.844792	-0.038709	0.845029	0.049011
0.846055	0.003538	0.846051	0.049786	0.846086	-0.010336	0.846036	-0.039191	0.846274	0.049223
0.8473	0.003913	0.847295	0.049865	0.847331	-0.010057	0.847281	-0.039672	0.847518	0.049265
0.848544	0.00429	0.848539	0.049945	0.848575	-0.009778	0.848525	-0.040152	0.848763	0.049308
0.849789	0.004662	0.849784	0.050024	0.84982	-0.009498	0.84977	-0.040588	0.850007	0.04935
0.851033	0.00496	0.851028	0.050135	0.851064	-0.009284	0.851014	-0.040887	0.851251	0.049357
0.852278	0.005015	0.852273	0.050307	0.852308	-0.009321	0.852258	-0.04109	0.852496	0.049301
0.853522	0.005071	0.853517	0.050507	0.853553	-0.009454	0.853503	-0.041293	0.85374	0.049219
0.854766	0.005126	0.854761	0.050706	0.854797	-0.009587	0.854747	-0.041497	0.854985	0.049138
0.856011	0.005163	0.856006	0.050882	0.856042	-0.009711	0.855992	-0.041562	0.856229	0.049028
0.857255	0.004869	0.85725	0.050976	0.857286	-0.009768	0.857236	-0.041493	0.857473	0.048844
0.8585	0.004491	0.858495	0.051002	0.858531	-0.009701	0.85848	-0.041425	0.858718	0.048614
0.859744	0.004117	0.859739	0.051028	0.859775	-0.009634	0.859725	-0.041356	0.859962	0.048384
0.860988	0.003745	0.860983	0.051054	0.861019	-0.009567	0.860969	-0.041293	0.861207	0.048154
0.862233	0.003462	0.862228	0.051088	0.862264	-0.009529	0.862213	-0.041255	0.862451	0.047905
0.863477	0.003694	0.863472	0.051138	0.863508	-0.00962	0.863458	-0.041237	0.863695	0.04762
0.864722	0.003903	0.864717	0.051197	0.864753	-0.00981	0.864702	-0.041219	0.86494	0.047315
0.865966	0.004128	0.865961	0.051256	0.865997	-0.010001	0.865947	-0.041201	0.866184	0.04701
0.867211	0.004363	0.867205	0.051363	0.867242	-0.010183	0.867191	-0.041163	0.867428	0.046768
0.868455	0.004667	0.86845	0.051726	0.868486	-0.010278	0.868435	-0.041102	0.868673	0.046741
0.869699	0.00501	0.869694	0.052336	0.86973	-0.010152	0.86968	-0.041039	0.869917	0.046875
0.870944	0.005358	0.870939	0.052946	0.870975	-0.010026	0.870924	-0.040979	0.871162	0.04701
0.872188	0.005705	0.872183	0.053555	0.872219	-0.0099	0.872169	-0.040921	0.872406	0.047144
0.873433	0.006053	0.873427	0.054073	0.873464	-0.009725	0.873413	-0.040917	0.87365	0.047201
0.874677	0.005496	0.874672	0.054334	0.874708	-0.009307	0.874657	-0.041036	0.874895	0.047061
0.875922	0.004713	0.875916	0.054415	0.875952	-0.008639	0.875902	-0.041168	0.876139	0.046796
0.877166	0.003916	0.87716	0.054493	0.877197	-0.007971	0.877146	-0.0413	0.877384	0.04653
0.87841	0.003119	0.878405	0.054572	0.878441	-0.007313	0.878391	-0.041385	0.878628	0.046265
0.879655	0.002405	0.879649	0.054605	0.879686	-0.006581	0.879635	-0.041362	0.879872	0.045973
0.880899	0.001761	0.880894	0.054529	0.88093	-0.005235	0.880879	-0.041315	0.881117	0.04566
0.882144	0.001124	0.882138	0.054454	0.882174	-0.00376	0.882124	-0.041268	0.882361	0.045352
0.883388	0.000486	0.883382	0.054378	0.883419	-0.002287	0.883368	-0.041221	0.883606	0.045019
0.884633	-0.000151	0.884627	0.054272	0.884663	-0.000808	0.884613	-0.041023	0.88485	0.044724
0.885877	-0.000382	0.885871	0.054005	0.885908	0.000617	0.885857	-0.04046	0.886094	0.044627
0.887122	-0.000451	0.887116	0.053527	0.887152	0.00195	0.887101	-0.039813	0.887339	0.044768
0.888366	-0.000506	0.88836	0.05305	0.888397	0.00328	0.888346	-0.039168	0.888583	0.044909
0.88961	-0.000561	0.889605	0.052571	0.889641	0.00461	0.88959	-0.03868	0.889828	0.045049
0.890855	-0.000688	0.890849	0.051984	0.890885	0.00589	0.890834	-0.038598	0.891072	0.045091
0.892099	-0.000934	0.892093	0.051054	0.89213	0.006145	0.892079	-0.038663	0.892316	0.044863
0.893344	-0.001195	0.893338	0.050084	0.893374	0.006288	0.893323	-0.038727	0.893561	0.044575
0.894588	-0.00146	0.894582	0.049116	0.894619	0.00643	0.894568	-0.038792	0.894805	0.044286
0.895833	-0.001722	0.895827	0.048169	0.895863	0.006575	0.895812	-0.038933	0.89605	0.044001
0.897077	-0.001814	0.897071	0.047498	0.897107	0.006775	0.897056	-0.039291	0.897294	0.04374
0.898321	-0.001813	0.898315	0.047453	0.898352	0.00716	0.898301	-0.039761	0.898538	0.043516
0.899566	-0.001801	0.89956	0.047408	0.899596	0.007545	0.899545	-0.040231	0.899783	0.043292
0.90081	-0.00179	0.900804	0.047363	0.900841	0.007932	0.90079	-0.040591	0.901027	0.043067
0.902055	-0.001781	0.902048	0.047353	0.902085	0.008302	0.902034	-0.040602	0.902271	0.042875
0.903299	-0.001779	0.903293	0.047459	0.90333	0.00835	0.903278	-0.040377	0.903516	0.042782
0.904544	-0.001777	0.904537	0.04761	0.904574	0.008318	0.904523	-0.040151	0.90476	0.042725
0.905788	-0.001775	0.905782	0.047761	0.905818	0.008286	0.905767	-0.039925	0.906005	0.042668
0.907032	-0.001773	0.907026	0.047912	0.907063	0.008253	0.907012	-0.039712	0.907249	0.04259
0.908277	-0.001764	0.90827	0.047944	0.908307	0.008221	0.908256	-0.03954	0.908493	0.042272
0.909521	-0.001749	0.909515	0.047598	0.909552	0.008191	0.9095	-0.039396	0.909738	0.041482
0.910766	-0.001732	0.910759	0.047213	0.910796	0.008162	0.910745	-0.039253	0.910982	0.040694
0.91201	-0.001716	0.912004	0.046829	0.912041	0.008132	0.911989	-0.039136	0.912227	0.039907
0.913254	-0.001643	0.913248	0.046426	0.913285	0.008115	0.913234	-0.039137	0.913471	0.039137
0.914499	-0.001337	0.914492	0.045956	0.914529	0.008379	0.914478	-0.039272	0.914715	0.038439
0.915743	-0.001	0.915737	0.04545	0.915774	0.008761	0.915722	-0.039406	0.91596	0.037773
0.916988	-0.000675	0.916981	0.044947	0.917018	0.009145	0.916967	-0.039541	0.917204	0.037109
0.918232	-0.000373	0.918226	0.044442	0.918263	0.009527	0.918211	-0.039713	0.918449	0.036444
0.919477	-0.000121	0.91947	0.043973	0.919507	0.00988	0.919455	-0.040018	0.919693	0.036083
0.920721	4.6e-05	0.920714	0.043628	0.920751	0.009588	0.9207	-0.040443	0.920937	0.036477
0.921965	0.000184	0.921959	0.043332	0.921996	0.009225	0.921944	-0.040868	0.922182	0.036869
0.92321	0.000321	0.923203	0.043034	0.92324	0.008861	0.923189	-0.041288	0.923426	0.037262
0.924454	0.000417	0.924448	0.042733	0.924485	0.008503	0.924433	-0.041672	0.924671	0.037666
0.925699	0.000109	0.925692	0.042415	0.925729	0.008273	0.925677	-0.042008	0.925915	0.038107
0.926943	-0.000363	0.926936	0.042084	0.926974	0.008167	0.926922	-0.042369	0.927159	0.038577
0.928188	-0.000836	0.928181	0.041755	0.928218	0.00806	0.928166	-0.042742	0.928404	0.039046
0.929432	-0.001311	0.929425	0.041444	0.929462	0.007953	0.929411	-0.043122	0.929648	0.039515
0.930676	-0.001756	0.93067	0.041131	0.930707	0.007861	0.930655	-0.043557	0.930893	0.039813
0.931921	-0.002124	0.931914	0.040576	0.931951	0.008079	0.931899	-0.044084	0.932137	0.039671
0.933165	-0.002463	0.933158	0.039871	0.933196	0.008396	0.933144	-0.044612	0.933381	0.039486
0.93441	-0.002801	0.934403	0.039169	0.93444	0.00873	0.934388	-0.04514	0.934626	0.039312
0.935654	-0.003139	0.935647	0.038477	0.935685	0.009082	0.935632	-0.045644	0.93587	0.039155
0.936899	-0.002764	0.936892	0.038003	0.936929	0.009252	0.936877	-0.045994	0.937115	0.039151
0.938143	-0.001992	0.938136	0.037823	0.938173	0.009111	0.938121	-0.046326	0.938359	0.039361
0.939387	-0.001186	0.93938	0.037643	0.939418	0.008925	0.939366	-0.046658	0.939603	0.039572
0.940632	-0.00038	0.940625	0.037463	0.940662	0.008737	0.94061	-0.046983	0.940848	0.039783
0.941876	0.000401	0.941869	0.037288	0.941907	0.008551	0.941854	-0.047229	0.942092	0.040011
0.943121	0.001067	0.943114	0.037201	0.943151	0.008408	0.943099	-0.047282	0.943336	0.040392
0.944365	0.00169	0.944358	0.037231	0.944395	0.008302	0.944343	-0.047334	0.944581	0.040809
0.94561	0.002311	0.945602	0.03726	0.94564	0.008201	0.945588	-0.047387	0.945825	0.041226
0.946854	0.002933	0.946847	0.037298	0.946884	0.008101	0.946832	-0.047502	0.94707	0.041628
0.948098	0.003232	0.948091	0.037466	0.948129	0.008038	0.948076	-0.048048	0.948314	0.041866
0.949343	0.003306	0.949336	0.037898	0.949373	0.00807	0.949321	-0.0487	0.949558	0.041806
0.950587	0.003345	0.95058	0.038332	0.950618	0.008118	0.950565	-0.049352	0.950803	0.041746
0.951832	0.003384	0.951824	0.038764	0.951862	0.008166	0.95181	-0.049996	0.952047	0.041685
0.953076	0.003423	0.953069	0.039194	0.953106	0.008213	0.953054	-0.050534	0.953292	0.041647
0.954321	0.003232	0.954313	0.039636	0.954351	0.008209	0.954298	-0.050674	0.954536	0.041807
0.955565	0.00294	0.955558	0.04009	0.955595	0.008118	0.955543	-0.050814	0.95578	0.042088
0.956809	0.002647	0.956802	0.040544	0.95684	0.008014	0.956787	-0.050954	0.957025	0.04237
0.958054	0.002354	0.958046	0.040994	0.958084	0.00791	0.958032	-0.051059	0.958269	0.04265
0.959298	0.001929	0.959291	0.041304	0.959329	0.007764	0.959276	-0.050932	0.959514	0.042914
0.960543	0.001389	0.960535	0.040835	0.960573	0.007445	0.96052	-0.050667	0.960758	0.043133
0.961787	0.000823	0.96178	0.040364	0.961817	0.007097	0.961765	-0.0504	0.962002	0.043351
0.963032	0.000257	0.963024	0.039894	0.963062	0.006751	0.963009	-0.050135	0.963247	0.043568
0.964276	-0.000308	0.964268	0.039419	0.964306	0.006404	0.964254	-0.049951	0.964491	0.043763
0.96552	-0.000484	0.965513	0.038858	0.965551	0.006163	0.965498	-0.050264	0.965735	0.043718
0.966765	-0.000443	0.966757	0.038026	0.966795	0.006374	0.966742	-0.050579	0.96698	0.043368
0.968009	-0.000383	0.968001	0.037195	0.968039	0.006658	0.967987	-0.050891	0.968224	0.043015
0.969254	-0.000323	0.969246	0.036362	0.969284	0.006944	0.969231	-0.0512	0.969469	0.042671
0.970498	-0.000271	0.97049	0.035561	0.970528	0.007229	0.970475	-0.051466	0.970713	0.04246
0.971743	-0.000227	0.971735	0.035215	0.971773	0.007514	0.97172	-0.051697	0.971958	0.04284
0.972987	-0.000183	0.972979	0.034919	0.973017	0.007797	0.972964	-0.051929	0.973202	0.043219
0.974231	-0.000137	0.974223	0.034622	0.974262	0.008081	0.974209	-0.05216	0.974446	0.043599
0.975476	-9.2e-05	0.975468	0.034332	0.975506	0.008364	0.975453	-0.052348	0.975691	0.043984
0.97672	-5.4e-05	0.976712	0.034149	0.97675	0.00858	0.976697	-0.052272	0.976935	0.044417
0.977965	-3.1e-05	0.977957	0.034582	0.977995	0.008185	0.977942	-0.052171	0.978179	0.044945
0.979209	-1.3e-05	0.979201	0.035016	0.979239	0.007683	0.979186	-0.052077	0.979424	0.045472
0.980453	5e-06	0.980445	0.035449	0.980484	0.007182	0.980431	-0.051972	0.980668	0.045998
0.981698	7.4e-05	0.98169	0.035871	0.981728	0.006681	0.981675	-0.051756	0.981913	0.046416
0.982942	0.000242	0.982934	0.036137	0.982973	0.006753	0.982919	-0.051368	0.983157	0.045886
0.984187	0.000459	0.984179	0.036344	0.984217	0.006988	0.984164	-0.050972	0.984401	0.045355
0.985431	0.000676	0.985423	0.036567	0.985461	0.007229	0.985408	-0.050576	0.985646	0.044824
0.986676	0.000893	0.986667	0.036793	0.986706	0.007449	0.986652	-0.05018	0.98689	0.044313
0.98792	0.001123	0.987912	0.037018	0.98795	0.007682	0.987897	-0.049943	0.988135	0.043951
0.989165	0.001379	0.989156	0.037198	0.989195	0.007853	0.989141	-0.04975	0.989379	0.044025
0.990409	0.001647	0.990401	0.03737	0.990439	0.007984	0.990386	-0.049559	0.990623	0.044117
0.991653	0.001915	0.991645	0.037542	0.991683	0.008111	0.99163	-0.049368	0.991868	0.04421
0.992898	0.002162	0.992889	0.037714	0.992928	0.008238	0.992875	-0.049133	0.993112	0.044302
0.994142	0.002342	0.994134	0.038081	0.994172	0.008148	0.994119	-0.048793	0.994357	0.044937
0.995387	0.002475	0.995378	0.038609	0.995417	0.007858	0.995363	-0.04845	0.995601	0.045679
0.996631	0.002607	0.996623	0.039154	0.996661	0.007523	0.996608	-0.048106	0.996845	0.046428
0.997876	0.002741	0.997867	0.0397	0.997905	0.007188	0.997852	-0.04776	0.99809	0.047175
0.99912	0.00274	0.999111	0.040246	0.99915	0.006854	0.999096	-0.047332	0.999334	0.047927
1.00036	0.002415	1.00036	0.040662	1.00039	0.006677	1.00034	-0.046863	1.00058	0.048709
1.00161	0.001897	1.0016	0.041043	1.00164	0.006646	1.00158	-0.046392	1.00182	0.049493
1.00285	0.001378	1.00284	0.041421	1.00288	0.006649	1.00283	-0.045922	1.00307	0.050274
1.0041	0.000876	1.00409	0.041798	1.00413	0.006651	1.00407	-0.045503	1.00431	0.051054
1.00534	0.000466	1.00533	0.042103	1.00537	0.006619	1.00532	-0.045302	1.00556	0.051688
1.00659	0.00013	1.00658	0.042289	1.00662	0.006546	1.00656	-0.045111	1.0068	0.052268
1.00783	-0.000206	1.00782	0.042458	1.00786	0.006462	1.00781	-0.04492	1.00805	0.052845
1.00907	-0.000541	1.00907	0.042626	1.0091	0.006378	1.00905	-0.04473	1.00929	0.05342
1.01032	-0.000824	1.01031	0.042795	1.01035	0.006294	1.0103	-0.044472	1.01053	0.053997
1.01156	-0.000844	1.01155	0.04295	1.01159	0.006338	1.01154	-0.044166	1.01178	0.054136
1.01281	-0.000651	1.0128	0.043094	1.01284	0.006574	1.01279	-0.043858	1.01302	0.054122
1.01405	-0.000458	1.01404	0.043237	1.01408	0.006873	1.01403	-0.043549	1.01427	0.054097
1.0153	-0.000266	1.01529	0.04338	1.01533	0.007172	1.01527	-0.043288	1.01551	0.054072
1.01654	9.2e-05	1.01653	0.043517	1.01657	0.007512	1.01652	-0.043466	1.01676	0.05386
1.01779	0.000616	1.01778	0.04364	1.01782	0.007932	1.01776	-0.04367	1.018	0.053505
1.01903	0.00114	1.01902	0.04376	1.01906	0.008384	1.01901	-0.043873	1.01924	0.053139
1.02028	0.001664	1.02027	0.04388	1.02031	0.008835	1.02025	-0.044076	1.02049	0.052771
1.02152	0.002187	1.02151	0.044001	1.02155	0.009287	1.0215	-0.044476	1.02173	0.052404
1.02276	0.002693	1.02276	0.043859	1.02279	0.009699	1.02274	-0.045082	1.02298	0.052474
1.02401	0.00316	1.024	0.043281	1.02404	0.010035	1.02398	-0.045702	1.02422	0.052774
1.02525	0.003613	1.02524	0.042647	1.02528	0.010341	1.02523	-0.046318	1.02547	0.053094
1.0265	0.004092	1.02649	0.042014	1.02653	0.010648	1.02647	-0.046937	1.02671	0.053411
1.02774	0.004413	1.02773	0.041444	1.02777	0.010869	1.02772	-0.047005	1.02795	0.053938
1.02899	0.004326	1.02898	0.041134	1.02902	0.01071	1.02896	-0.047044	1.0292	0.054795
1.03023	0.004197	1.03022	0.040862	1.03026	0.010384	1.03021	-0.047083	1.03044	0.055684
1.03147	0.004068	1.03147	0.04059	1.0315	0.010057	1.03145	-0.047118	1.03169	0.056575
1.03272	0.003938	1.03271	0.040319	1.03275	0.00973	1.03269	-0.047093	1.03293	0.057462
1.03396	0.003758	1.03395	0.040108	1.03399	0.009341	1.03394	-0.046968	1.03418	0.05814
1.03521	0.003461	1.0352	0.040452	1.03524	0.008777	1.03518	-0.046816	1.03542	0.058658
1.03645	0.003163	1.03644	0.040841	1.03648	0.008144	1.03643	-0.046663	1.03667	0.059162
1.0377	0.002866	1.03769	0.04124	1.03773	0.00751	1.03767	-0.046511	1.03791	0.059666
1.03894	0.002574	1.03893	0.041611	1.03897	0.006949	1.03892	-0.046591	1.03916	0.060129
1.04019	0.002297	1.04018	0.041513	1.04022	0.006823	1.04016	-0.046768	1.0404	0.060486
1.04143	0.002027	1.04142	0.041212	1.04146	0.006964	1.04141	-0.046953	1.04164	0.060805
1.04268	0.001758	1.04266	0.040911	1.0427	0.007112	1.04265	-0.047138	1.04289	0.061145
1.04392	0.001488	1.04391	0.040608	1.04395	0.007261	1.0439	-0.047352	1.04413	0.061498
1.04516	0.001289	1.04515	0.040306	1.04519	0.007417	1.04514	-0.047643	1.04538	0.061684
1.04641	0.001255	1.0464	0.040165	1.04644	0.007636	1.04638	-0.047955	1.04662	0.061633
1.04765	0.001239	1.04764	0.040095	1.04768	0.007917	1.04763	-0.048267	1.04787	0.061518
1.0489	0.001223	1.04889	0.040025	1.04893	0.008198	1.04887	-0.048578	1.04911	0.061403
1.05014	0.001199	1.05013	0.039955	1.05017	0.008479	1.05012	-0.048764	1.05035	0.061196
1.05139	0.001149	1.05138	0.039923	1.05142	0.008812	1.05136	-0.04888	1.0516	0.060592
1.05263	0.001082	1.05262	0.039907	1.05266	0.009205	1.05261	-0.048987	1.05284	0.059854
1.05387	0.001015	1.05387	0.039891	1.0539	0.009605	1.05385	-0.049093	1.05409	0.059117
1.05512	0.000947	1.05511	0.039874	1.05515	0.010004	1.05509	-0.049186	1.05533	0.058378
1.05636	0.000887	1.05635	0.039858	1.05639	0.010404	1.05634	-0.049222	1.05658	0.057762
1.05761	0.00085	1.0576	0.039752	1.05764	0.010787	1.05758	-0.049241	1.05782	0.057374
1.05885	0.000829	1.05884	0.039581	1.05888	0.011152	1.05883	-0.04926	1.05906	0.057055
1.0601	0.000808	1.06009	0.039401	1.06013	0.011516	1.06007	-0.049279	1.06031	0.056735
1.06134	0.000868	1.06133	0.039221	1.06137	0.01188	1.06132	-0.049366	1.06155	0.056416
1.06259	0.001229	1.06258	0.039143	1.06262	0.012132	1.06256	-0.049502	1.0628	0.056072
1.06383	0.001861	1.06382	0.039125	1.06386	0.012211	1.0638	-0.049648	1.06404	0.055719
1.06507	0.002492	1.06506	0.039112	1.0651	0.012238	1.06505	-0.049793	1.06529	0.055366
1.06632	0.003124	1.06631	0.039099	1.06635	0.012265	1.06629	-0.049972	1.06653	0.055013
1.06756	0.003786	1.06755	0.039086	1.06759	0.012292	1.06754	-0.050463	1.06778	0.054692
1.06881	0.004558	1.0688	0.038973	1.06884	0.012391	1.06878	-0.051049	1.06902	0.054453
1.07005	0.00543	1.07004	0.038751	1.07008	0.012579	1.07003	-0.051634	1.07027	0.054241
1.0713	0.006301	1.07129	0.038499	1.07133	0.012776	1.07127	-0.052221	1.07151	0.054028
1.07254	0.007139	1.07253	0.038247	1.07257	0.012972	1.07252	-0.052861	1.07275	0.053816
1.07379	0.007775	1.07377	0.038007	1.07381	0.013078	1.07376	-0.053553	1.074	0.053953
1.07503	0.008119	1.07502	0.037777	1.07506	0.012991	1.075	-0.054254	1.07524	0.054308
1.07627	0.008458	1.07626	0.037552	1.0763	0.012805	1.07625	-0.054959	1.07649	0.054699
1.07752	0.008782	1.07751	0.037326	1.07755	0.012618	1.07749	-0.055662	1.07773	0.055088
1.07876	0.009081	1.07875	0.037099	1.07879	0.012432	1.07874	-0.056031	1.07898	0.055452
1.08001	0.009332	1.08	0.036881	1.08004	0.012207	1.07998	-0.056297	1.08022	0.055708
1.08125	0.009453	1.08124	0.036673	1.08128	0.011925	1.08123	-0.056562	1.08146	0.055926
1.0825	0.009575	1.08249	0.036468	1.08253	0.011625	1.08247	-0.056828	1.08271	0.056144
1.08374	0.009697	1.08373	0.036263	1.08377	0.011325	1.08371	-0.056935	1.08395	0.056362
1.08499	0.009824	1.08498	0.036268	1.08502	0.011053	1.08496	-0.056849	1.0852	0.056232
1.08623	0.009973	1.08622	0.036681	1.08626	0.010853	1.0862	-0.05671	1.08644	0.055821
1.08747	0.010123	1.08746	0.03723	1.0875	0.010698	1.08745	-0.056564	1.08769	0.055353
1.08872	0.010272	1.08871	0.037768	1.08875	0.010544	1.08869	-0.056414	1.08893	0.054885
1.08996	0.010423	1.08995	0.03827	1.08999	0.010388	1.08994	-0.056162	1.09017	0.054372
1.09121	0.0106	1.0912	0.038748	1.09124	0.010175	1.09118	-0.055814	1.09142	0.053444
1.09245	0.010839	1.09244	0.039147	1.09248	0.009879	1.09243	-0.055446	1.09266	0.05237
1.0937	0.011078	1.09369	0.039478	1.09373	0.009554	1.09367	-0.055079	1.09391	0.051339
1.09494	0.011318	1.09493	0.039808	1.09497	0.009216	1.09492	-0.054756	1.09515	0.050356
1.09618	0.011579	1.09617	0.040102	1.09621	0.008889	1.09616	-0.054531	1.0964	0.049457
1.09743	0.011986	1.09742	0.040042	1.09746	0.00869	1.0974	-0.054354	1.09764	0.048695
1.09867	0.012394	1.09866	0.039673	1.0987	0.008643	1.09865	-0.054178	1.09889	0.048001
1.09992	0.012802	1.09991	0.039304	1.09995	0.008596	1.09989	-0.054002	1.10013	0.047308
1.10116	0.013211	1.10115	0.038935	1.10119	0.008548	1.10114	-0.054009	1.10137	0.046616
1.10241	0.013665	1.1024	0.038566	1.10244	0.008503	1.10238	-0.054232	1.10262	0.046202
1.10365	0.014294	1.10364	0.038268	1.10368	0.008463	1.10363	-0.054514	1.10386	0.046029
1.1049	0.014922	1.10488	0.038041	1.10493	0.008426	1.10487	-0.054796	1.10511	0.045856
1.10614	0.015553	1.10613	0.037815	1.10617	0.00839	1.10611	-0.055056	1.10635	0.045684
1.10739	0.016154	1.10737	0.037588	1.10741	0.00835	1.10736	-0.055249	1.1076	0.045637
1.10863	0.016551	1.10862	0.037245	1.10866	0.008265	1.1086	-0.055404	1.10884	0.045825
1.10987	0.016926	1.10986	0.036786	1.1099	0.008097	1.10985	-0.055559	1.11008	0.046124
1.11112	0.017301	1.11111	0.036328	1.11115	0.007928	1.11109	-0.055714	1.11133	0.046423
1.11236	0.017677	1.11235	0.03587	1.11239	0.007759	1.11234	-0.0557	1.11257	0.046721
1.11361	0.017975	1.1136	0.035411	1.11364	0.007615	1.11358	-0.055446	1.11382	0.047055
1.11485	0.017722	1.11484	0.034851	1.11488	0.007565	1.11482	-0.055107	1.11506	0.047421
1.1161	0.017469	1.11608	0.03418	1.11613	0.007602	1.11607	-0.054768	1.11631	0.047792
1.11734	0.017217	1.11733	0.033496	1.11737	0.007639	1.11731	-0.054439	1.11755	0.048164
1.11858	0.016962	1.11857	0.032813	1.11861	0.007676	1.11856	-0.054159	1.1188	0.048445
1.11983	0.016682	1.11982	0.032198	1.11986	0.007723	1.1198	-0.053907	1.12004	0.048514
1.12107	0.016383	1.12106	0.031665	1.1211	0.007796	1.12105	-0.053656	1.12128	0.048465
1.12232	0.016084	1.12231	0.031147	1.12235	0.007868	1.12229	-0.053406	1.12253	0.048417
1.12356	0.015784	1.12355	0.03063	1.12359	0.007941	1.12354	-0.053133	1.12377	0.048369
1.12481	0.015513	1.12479	0.030112	1.12484	0.007993	1.12478	-0.052824	1.12502	0.048291
1.12605	0.015437	1.12604	0.029869	1.12608	0.007947	1.12602	-0.052498	1.12626	0.048174
1.1273	0.015383	1.12728	0.030017	1.12732	0.007785	1.12727	-0.052173	1.12751	0.048046
1.12854	0.015328	1.12853	0.030282	1.12857	0.007623	1.12851	-0.051823	1.12875	0.047918
1.12979	0.015264	1.12977	0.030547	1.12981	0.007461	1.12976	-0.051225	1.13	0.047767
1.13103	0.015117	1.13102	0.030884	1.13106	0.007254	1.131	-0.050459	1.13124	0.047544
1.13227	0.014854	1.13226	0.031339	1.1323	0.006934	1.13225	-0.049695	1.13248	0.047275
1.13352	0.014564	1.13351	0.031843	1.13355	0.006601	1.13349	-0.048932	1.13373	0.047006
1.13476	0.014271	1.13475	0.032345	1.13479	0.006269	1.13474	-0.04825	1.13497	0.046737
1.13601	0.013978	1.136	0.032848	1.13604	0.005938	1.13598	-0.047757	1.13622	0.046354
1.13725	0.01393	1.13724	0.033215	1.13728	0.005602	1.13722	-0.047369	1.13746	0.045792
1.1385	0.013957	1.13848	0.033308	1.13853	0.00526	1.13847	-0.047003	1.13871	0.045161
1.13974	0.013989	1.13973	0.033267	1.13977	0.004918	1.13971	-0.046635	1.13995	0.04453
1.14098	0.01402	1.14097	0.033226	1.14101	0.004577	1.14096	-0.046413	1.14119	0.043919
1.14223	0.014114	1.14222	0.033181	1.14226	0.004258	1.1422	-0.046454	1.14244	0.043397
1.14347	0.014356	1.14346	0.033129	1.1435	0.004006	1.14345	-0.046494	1.14368	0.042937
1.14472	0.014608	1.14471	0.033072	1.14475	0.00378	1.14469	-0.046535	1.14493	0.042477
1.14596	0.014861	1.14595	0.03301	1.14599	0.003561	1.14593	-0.04658	1.14617	0.042019
1.14721	0.015114	1.14719	0.032948	1.14724	0.003356	1.14718	-0.04665	1.14742	0.041501
1.14845	0.015243	1.14844	0.032929	1.14848	0.003132	1.14842	-0.046749	1.14866	0.040853
1.1497	0.015239	1.14968	0.033063	1.14973	0.002871	1.14967	-0.046847	1.14991	0.040082
1.15094	0.015226	1.15093	0.033331	1.15097	0.00261	1.15091	-0.046945	1.15115	0.039275
1.15218	0.015212	1.15217	0.0336	1.15221	0.002348	1.15216	-0.047111	1.15239	0.038491
1.15343	0.015182	1.15342	0.03389	1.15346	0.002101	1.1534	-0.047402	1.15364	0.037938
1.15467	0.015083	1.15466	0.034273	1.1547	0.001968	1.15464	-0.047718	1.15488	0.037742
1.15592	0.01498	1.1559	0.03476	1.15595	0.001908	1.15589	-0.048034	1.15613	0.037546
1.15716	0.014876	1.15715	0.035248	1.15719	0.001847	1.15713	-0.048347	1.15737	0.03735
1.15841	0.014773	1.15839	0.035736	1.15844	0.001786	1.15838	-0.048615	1.15862	0.037196
1.15965	0.014635	1.15964	0.03623	1.15968	0.001725	1.15962	-0.048826	1.15986	0.037288
1.1609	0.014415	1.16088	0.036755	1.16092	0.001661	1.16087	-0.049036	1.16111	0.037691
1.16214	0.01419	1.16213	0.037316	1.16217	0.001597	1.16211	-0.049247	1.16235	0.038094
1.16338	0.013964	1.16337	0.037877	1.16341	0.001532	1.16336	-0.049332	1.16359	0.038496
1.16463	0.013717	1.16462	0.038438	1.16466	0.001467	1.1646	-0.049168	1.16484	0.038717
1.16587	0.013286	1.16586	0.038953	1.1659	0.001397	1.16585	-0.048921	1.16608	0.0386
1.16712	0.012839	1.16711	0.03937	1.16715	0.001322	1.16709	-0.048673	1.16733	0.038482
1.16836	0.012392	1.16835	0.039788	1.16839	0.001247	1.16833	-0.048425	1.16857	0.038365
1.16961	0.011946	1.16959	0.040206	1.16963	0.001172	1.16958	-0.048274	1.16982	0.038235
1.17085	0.011611	1.17084	0.040614	1.17088	0.001119	1.17082	-0.048288	1.17106	0.037964
1.1721	0.011724	1.17208	0.040924	1.17212	0.001267	1.17207	-0.048319	1.1723	0.037475
1.17334	0.01187	1.17333	0.041062	1.17337	0.001497	1.17331	-0.04835	1.17355	0.036987
1.17458	0.012017	1.17457	0.041199	1.17461	0.001728	1.17456	-0.048496	1.17479	0.036498
1.17583	0.012163	1.17582	0.041337	1.17586	0.00195	1.1758	-0.0489	1.17604	0.035986
1.17707	0.012895	1.17706	0.041538	1.1771	0.002086	1.17704	-0.049424	1.17728	0.035429
1.17832	0.013669	1.1783	0.041884	1.17835	0.002111	1.17829	-0.049947	1.17853	0.034869
1.17956	0.014446	1.17955	0.042247	1.17959	0.002136	1.17953	-0.050472	1.17977	0.034309
1.18081	0.015219	1.18079	0.04261	1.18084	0.002161	1.18078	-0.050844	1.18101	0.033747
1.18205	0.015993	1.18204	0.042971	1.18208	0.0022	1.18202	-0.050871	1.18226	0.033314
1.18329	0.016715	1.18328	0.043271	1.18332	0.002362	1.18327	-0.050736	1.1835	0.033119
1.18454	0.017368	1.18453	0.043429	1.18457	0.002602	1.18451	-0.050601	1.18475	0.032924
1.18578	0.018035	1.18577	0.043587	1.18581	0.002842	1.18575	-0.050481	1.18599	0.032729
1.18703	0.018742	1.18701	0.043745	1.18706	0.003089	1.187	-0.050398	1.18724	0.032554
1.18827	0.019295	1.18826	0.043733	1.1883	0.003415	1.18824	-0.050338	1.18848	0.032423
1.18952	0.019777	1.1895	0.043272	1.18955	0.00389	1.18949	-0.050278	1.18973	0.032308
1.19076	0.020251	1.19075	0.042647	1.19079	0.004364	1.19073	-0.050219	1.19097	0.032193
1.19201	0.020727	1.19199	0.042021	1.19203	0.004838	1.19198	-0.050241	1.19222	0.032078
1.19325	0.021202	1.19324	0.041397	1.19328	0.005287	1.19322	-0.050502	1.19346	0.031937
1.1945	0.021591	1.19448	0.040753	1.19452	0.005482	1.19447	-0.051003	1.1947	0.031743
1.19574	0.021943	1.19573	0.040084	1.19577	0.005449	1.19571	-0.051505	1.19595	0.031544
1.19698	0.022292	1.19697	0.039452	1.19701	0.005416	1.19695	-0.051976	1.19719	0.031345
1.19823	0.022642	1.19822	0.038797	1.19826	0.005384	1.1982	-0.052285	1.19844	0.031221
1.19947	0.022796	1.19946	0.038132	1.1995	0.005355	1.19944	-0.052418	1.19968	0.031288
1.20072	0.022837	1.2007	0.037739	1.20075	0.005334	1.20069	-0.052551	1.20093	0.031442
1.20196	0.022862	1.20195	0.037586	1.20199	0.005311	1.20193	-0.052684	1.20217	0.031588
1.20321	0.022887	1.20319	0.037433	1.20324	0.005288	1.20318	-0.052787	1.20341	0.031745
1.20445	0.022912	1.20444	0.03728	1.20448	0.005265	1.20442	-0.052725	1.20466	0.031906
1.20569	0.022915	1.20568	0.037157	1.20572	0.005257	1.20566	-0.05248	1.2059	0.032059
1.20694	0.022896	1.20693	0.03727	1.20697	0.005274	1.20691	-0.052235	1.20715	0.032209
1.20818	0.022872	1.20817	0.037477	1.20821	0.005293	1.20815	-0.05199	1.20839	0.03236
1.20943	0.022848	1.20941	0.037685	1.20946	0.005313	1.2094	-0.051725	1.20964	0.032538
1.21067	0.022924	1.21066	0.037878	1.2107	0.005332	1.21064	-0.051422	1.21088	0.03289
1.21192	0.023132	1.2119	0.037931	1.21195	0.005381	1.21189	-0.05112	1.21212	0.033388
1.21316	0.023374	1.21315	0.037808	1.21319	0.005433	1.21313	-0.050817	1.21337	0.033886
1.21441	0.023617	1.21439	0.037686	1.21443	0.005485	1.21438	-0.050524	1.21461	0.034386
1.21565	0.023859	1.21564	0.037564	1.21568	0.005536	1.21562	-0.050289	1.21586	0.034917
1.2169	0.023995	1.21688	0.03745	1.21692	0.005613	1.21687	-0.050139	1.2171	0.035644
1.21814	0.023938	1.21812	0.037403	1.21817	0.00579	1.21811	-0.04999	1.21835	0.036496
1.21938	0.023829	1.21937	0.037396	1.21941	0.005976	1.21935	-0.049842	1.21959	0.037344
1.22063	0.023719	1.22061	0.037389	1.22066	0.006162	1.2206	-0.049722	1.22084	0.038177
1.22187	0.023636	1.22186	0.03738	1.2219	0.006348	1.22184	-0.049678	1.22208	0.03883
1.22312	0.023627	1.2231	0.037346	1.22314	0.006536	1.22309	-0.049635	1.22332	0.03908
1.22436	0.023639	1.22435	0.037266	1.22439	0.006726	1.22433	-0.049591	1.22457	0.03933
1.22561	0.023651	1.22559	0.037186	1.22563	0.006916	1.22558	-0.04955	1.22581	0.039581
1.22685	0.023663	1.22684	0.037106	1.22688	0.007105	1.22682	-0.049523	1.22706	0.039826
1.22809	0.023697	1.22808	0.037022	1.22812	0.007295	1.22806	-0.049525	1.2283	0.040038
1.22934	0.023826	1.22933	0.03689	1.22937	0.007257	1.22931	-0.049527	1.22955	0.04021
1.23058	0.023984	1.23057	0.036676	1.23061	0.007173	1.23055	-0.04953	1.23079	0.040383
1.23183	0.024141	1.23181	0.036461	1.23186	0.007088	1.2318	-0.049483	1.23203	0.040561
1.23307	0.02421	1.23306	0.036249	1.2331	0.007003	1.23304	-0.049229	1.23328	0.040822
1.23432	0.023895	1.2343	0.036093	1.23435	0.006718	1.23429	-0.048952	1.23452	0.041366
1.23556	0.023461	1.23555	0.036158	1.23559	0.006335	1.23553	-0.048675	1.23577	0.041909
1.23681	0.023033	1.23679	0.036223	1.23683	0.005944	1.23677	-0.048399	1.23701	0.042452
1.23805	0.022638	1.23804	0.036287	1.23808	0.005553	1.23802	-0.048182	1.23826	0.042999
1.23929	0.022233	1.23928	0.036352	1.23932	0.005162	1.23926	-0.048208	1.2395	0.043572
1.24054	0.021783	1.24052	0.036406	1.24057	0.004925	1.24051	-0.048234	1.24075	0.044203
1.24178	0.021311	1.24177	0.036369	1.24181	0.004766	1.24175	-0.04826	1.24199	0.044832
1.24303	0.02084	1.24301	0.036333	1.24306	0.004613	1.243	-0.048365	1.24324	0.045464
1.24427	0.020368	1.24426	0.036297	1.2443	0.00446	1.24424	-0.048819	1.24448	0.046037
1.24552	0.019927	1.2455	0.036284	1.24554	0.004187	1.24549	-0.049432	1.24572	0.046302
1.24676	0.019511	1.24675	0.036452	1.24679	0.003826	1.24673	-0.050087	1.24697	0.046566
1.24801	0.019095	1.24799	0.03662	1.24803	0.003457	1.24798	-0.050768	1.24821	0.04683
1.24925	0.018679	1.24924	0.036784	1.24928	0.003089	1.24922	-0.051455	1.24946	0.04709
1.25049	0.018263	1.25048	0.036932	1.25052	0.002722	1.25046	-0.052238	1.2507	0.047284
1.25174	0.017911	1.25172	0.037094	1.25177	0.002378	1.25171	-0.053029	1.25195	0.047251
1.25298	0.017619	1.25297	0.037527	1.25301	0.002083	1.25295	-0.053822	1.25319	0.047218
1.25423	0.017334	1.25421	0.03801	1.25426	0.001793	1.2542	-0.05461	1.25443	0.047188
1.25547	0.017048	1.25546	0.038495	1.2555	0.001482	1.25544	-0.055118	1.25568	0.047158
1.25672	0.016825	1.2567	0.038979	1.25675	0.001353	1.25669	-0.055349	1.25692	0.0472
1.25796	0.016658	1.25795	0.039525	1.25799	0.001477	1.25793	-0.055579	1.25817	0.047251
1.2592	0.016497	1.25919	0.040084	1.25923	0.001667	1.25917	-0.055809	1.25941	0.047302
1.26045	0.016336	1.26043	0.040641	1.26048	0.001856	1.26042	-0.056041	1.26066	0.047353
1.26169	0.016175	1.26168	0.041198	1.26172	0.002045	1.26166	-0.056376	1.2619	0.047404
1.26294	0.015976	1.26292	0.041755	1.26297	0.002418	1.26291	-0.056737	1.26314	0.047323
1.26418	0.015732	1.26417	0.042163	1.26421	0.003132	1.26415	-0.057097	1.26439	0.047239
1.26543	0.015474	1.26541	0.042497	1.26546	0.003944	1.2654	-0.05746	1.26563	0.047154
1.26667	0.015217	1.26666	0.042826	1.2667	0.004756	1.26664	-0.057975	1.26688	0.047069
1.26792	0.014976	1.2679	0.043156	1.26794	0.005555	1.26788	-0.05871	1.26812	0.046994
1.26916	0.014759	1.26914	0.043249	1.26919	0.006334	1.26913	-0.05945	1.26937	0.04692
1.27041	0.01455	1.27039	0.043225	1.27043	0.007105	1.27037	-0.060187	1.27061	0.046847
1.27165	0.014341	1.27163	0.043193	1.27168	0.007876	1.27162	-0.060922	1.27186	0.046774
1.27289	0.014132	1.27288	0.043162	1.27292	0.008642	1.27286	-0.061449	1.2731	0.0467
1.27414	0.013887	1.27412	0.04313	1.27417	0.009264	1.27411	-0.061888	1.27435	0.046556
1.27538	0.013576	1.27537	0.043039	1.27541	0.009481	1.27535	-0.062327	1.27559	0.046392
1.27663	0.013235	1.27661	0.042904	1.27666	0.009572	1.27659	-0.062763	1.27683	0.046228
1.27787	0.012895	1.27786	0.042766	1.2779	0.009664	1.27784	-0.063154	1.27808	0.046063
1.27912	0.012633	1.2791	0.042629	1.27914	0.009736	1.27908	-0.063441	1.27932	0.045695
1.28036	0.012552	1.28035	0.042427	1.28039	0.009722	1.28033	-0.063725	1.28057	0.045182
1.28161	0.012563	1.28159	0.042176	1.28163	0.00968	1.28157	-0.06401	1.28181	0.044668
1.28285	0.012574	1.28283	0.041923	1.28288	0.009637	1.28282	-0.064293	1.28306	0.044151
1.28409	0.012585	1.28408	0.04167	1.28412	0.009595	1.28406	-0.064258	1.2843	0.043635
1.28534	0.012507	1.28532	0.041416	1.28537	0.009558	1.28531	-0.064013	1.28554	0.043105
1.28658	0.012222	1.28657	0.041239	1.28661	0.009575	1.28655	-0.063768	1.28679	0.042563
1.28783	0.011831	1.28781	0.041181	1.28785	0.009611	1.2878	-0.063523	1.28803	0.042022
1.28907	0.01144	1.28906	0.04113	1.2891	0.009646	1.28904	-0.063268	1.28928	0.041483
1.29032	0.011044	1.2903	0.04108	1.29034	0.009681	1.29028	-0.062977	1.29052	0.040973
1.29156	0.010604	1.29154	0.041068	1.29159	0.009898	1.29153	-0.062687	1.29177	0.040508
1.2928	0.010105	1.29279	0.041147	1.29283	0.0102	1.29277	-0.062395	1.29301	0.040045
1.29405	0.009571	1.29403	0.041231	1.29408	0.010512	1.29402	-0.062104	1.29425	0.039582
1.29529	0.009035	1.29528	0.041316	1.29532	0.010822	1.29526	-0.061704	1.2955	0.039121
1.29654	0.008565	1.29652	0.0414	1.29657	0.011132	1.29651	-0.061198	1.29674	0.038463
1.29778	0.008363	1.29777	0.041475	1.29781	0.011464	1.29775	-0.060708	1.29799	0.037671
1.29903	0.008423	1.29901	0.041527	1.29906	0.011808	1.29899	-0.060258	1.29923	0.036875
1.30027	0.008482	1.30025	0.041577	1.3003	0.012149	1.30024	-0.059768	1.30048	0.03608
1.30152	0.008541	1.3015	0.041627	1.30154	0.01249	1.30148	-0.059014	1.30172	0.035267
1.30276	0.008614	1.30274	0.041675	1.30279	0.01271	1.30273	-0.058201	1.30297	0.034385
1.30401	0.00871	1.30399	0.041799	1.30403	0.012833	1.30397	-0.05739	1.30421	0.033503
1.30525	0.008806	1.30523	0.041945	1.30528	0.012937	1.30522	-0.056583	1.30546	0.032622
1.30649	0.008902	1.30648	0.042097	1.30652	0.013033	1.30646	-0.05593	1.3067	0.031742
1.30774	0.008997	1.30772	0.042248	1.30777	0.01313	1.3077	-0.055673	1.30794	0.031208
1.30898	0.009138	1.30897	0.042396	1.30901	0.013396	1.30895	-0.055495	1.30919	0.031061
1.31023	0.009359	1.31021	0.042534	1.31025	0.013813	1.31019	-0.055318	1.31043	0.030961
1.31147	0.009589	1.31146	0.042669	1.3115	0.014244	1.31144	-0.055139	1.31168	0.030859
1.31272	0.009819	1.3127	0.042804	1.31274	0.014675	1.31268	-0.054881	1.31292	0.03078
1.31396	0.010004	1.31394	0.042938	1.31399	0.015093	1.31393	-0.054599	1.31417	0.030918
1.3152	0.010111	1.31519	0.042861	1.31523	0.015487	1.31517	-0.054315	1.31541	0.031114
1.31645	0.01021	1.31643	0.042688	1.31648	0.015868	1.31642	-0.054029	1.31665	0.031308
1.31769	0.010309	1.31768	0.042506	1.31772	0.01625	1.31766	-0.05373	1.3179	0.031504
1.31894	0.010408	1.31892	0.042324	1.31897	0.016631	1.3189	-0.053371	1.31914	0.031688
1.32018	0.010465	1.32017	0.042154	1.32021	0.017028	1.32015	-0.052999	1.32039	0.031774
1.32143	0.010441	1.32141	0.04209	1.32146	0.017444	1.32139	-0.052626	1.32163	0.031832
1.32267	0.0104	1.32265	0.042062	1.3227	0.017865	1.32264	-0.052255	1.32288	0.031891
1.32391	0.010359	1.3239	0.042034	1.32394	0.018285	1.32388	-0.051797	1.32412	0.031949
1.32516	0.010343	1.32514	0.042006	1.32519	0.018569	1.32513	-0.051301	1.32536	0.032114
1.3264	0.01038	1.32639	0.042096	1.32643	0.018533	1.32637	-0.0508	1.32661	0.032308
1.32765	0.010436	1.32763	0.042278	1.32768	0.018332	1.32761	-0.050298	1.32785	0.032502
1.32889	0.010491	1.32888	0.042478	1.32892	0.018131	1.32886	-0.049804	1.3291	0.032696
1.33014	0.010547	1.33012	0.042678	1.33017	0.017929	1.3301	-0.049394	1.33034	0.032891
1.33138	0.010495	1.33136	0.042878	1.33141	0.017639	1.33135	-0.049004	1.33159	0.033233
1.33263	0.010217	1.33261	0.043132	1.33265	0.01719	1.33259	-0.048612	1.33283	0.033618
1.33387	0.009862	1.33385	0.043411	1.3339	0.016669	1.33384	-0.04822	1.33408	0.034001
1.33512	0.009507	1.3351	0.043693	1.33514	0.016148	1.33508	-0.048	1.33532	0.034385
1.33636	0.009178	1.33634	0.043976	1.33639	0.015739	1.33633	-0.047892	1.33657	0.034827
1.3376	0.008913	1.33759	0.044304	1.33763	0.015685	1.33757	-0.0478	1.33781	0.035297
1.33885	0.00869	1.33883	0.044681	1.33888	0.015843	1.33882	-0.047708	1.33905	0.035774
1.34009	0.008467	1.34008	0.045069	1.34012	0.016	1.34006	-0.047616	1.3403	0.03625
1.34134	0.008244	1.34132	0.045457	1.34136	0.016157	1.3413	-0.047626	1.34154	0.036726
1.34258	0.008046	1.34257	0.045846	1.34261	0.016347	1.34255	-0.047668	1.34279	0.036857
1.34383	0.00791	1.34381	0.045957	1.34385	0.016639	1.34379	-0.047714	1.34403	0.036851
1.34507	0.007807	1.34505	0.045854	1.3451	0.016992	1.34504	-0.047759	1.34527	0.036834
1.34631	0.007702	1.3463	0.04571	1.34634	0.017344	1.34628	-0.048065	1.34652	0.036818
1.34756	0.007619	1.34754	0.045564	1.34759	0.017692	1.34753	-0.048602	1.34776	0.036815
1.3488	0.007713	1.34879	0.04536	1.34883	0.017999	1.34877	-0.049177	1.34901	0.036821
1.35005	0.008004	1.35003	0.045043	1.35008	0.018275	1.35001	-0.049756	1.35025	0.03683
1.35129	0.008293	1.35128	0.044695	1.35132	0.01855	1.35126	-0.050298	1.3515	0.036838
1.35254	0.008582	1.35252	0.044348	1.35257	0.018825	1.3525	-0.050969	1.35274	0.036846
1.35378	0.00885	1.35376	0.043999	1.35381	0.019062	1.35375	-0.051767	1.35399	0.036945
1.35503	0.009009	1.35501	0.04374	1.35505	0.01911	1.35499	-0.052614	1.35523	0.037129
1.35627	0.009077	1.35625	0.043581	1.3563	0.019032	1.35624	-0.05346	1.35648	0.037331
1.35752	0.009145	1.3575	0.043446	1.35754	0.018954	1.35748	-0.054377	1.35772	0.037532
1.35876	0.00918	1.35874	0.043304	1.35879	0.018877	1.35872	-0.055403	1.35896	0.03789
1.36	0.008992	1.35999	0.043162	1.36003	0.01879	1.35997	-0.056469	1.36021	0.038391
1.36125	0.008463	1.36123	0.043039	1.36128	0.018689	1.36121	-0.057533	1.36145	0.038879
1.36249	0.007936	1.36248	0.042927	1.36252	0.01858	1.36246	-0.058596	1.3627	0.039377
1.36374	0.007408	1.36372	0.042814	1.36376	0.01847	1.3637	-0.059342	1.36394	0.039901
1.36498	0.006917	1.36496	0.042701	1.36501	0.018361	1.36495	-0.05977	1.36519	0.040331
1.36623	0.006644	1.36621	0.042542	1.36625	0.018269	1.36619	-0.060121	1.36643	0.040587
1.36747	0.006617	1.36745	0.042279	1.3675	0.018203	1.36744	-0.060472	1.36767	0.040771
1.36871	0.006589	1.3687	0.04196	1.36874	0.018136	1.36868	-0.060703	1.36892	0.040956
1.36996	0.006562	1.36994	0.041642	1.36999	0.01807	1.36993	-0.060583	1.37016	0.040954
1.3712	0.006512	1.37119	0.041325	1.37123	0.017896	1.37117	-0.060302	1.37141	0.040546
1.37245	0.006362	1.37243	0.041018	1.37248	0.017523	1.37241	-0.060021	1.37265	0.03995
1.37369	0.006201	1.37367	0.040717	1.37372	0.017129	1.37366	-0.059741	1.3739	0.039354
1.37494	0.00604	1.37492	0.040415	1.37496	0.016735	1.3749	-0.059649	1.37514	0.038758
1.37618	0.005887	1.37616	0.040114	1.37621	0.016341	1.37615	-0.059793	1.37638	0.038233
1.37743	0.005787	1.37741	0.039786	1.37745	0.015933	1.37739	-0.060008	1.37763	0.037919
1.37867	0.005769	1.37865	0.03933	1.3787	0.01549	1.37864	-0.060224	1.37887	0.037714
1.37992	0.00575	1.3799	0.038788	1.37994	0.015041	1.37988	-0.060451	1.38012	0.03751
1.38116	0.005732	1.38114	0.038247	1.38119	0.014591	1.38112	-0.060726	1.38136	0.037313
1.3824	0.005734	1.38238	0.037697	1.38243	0.014133	1.38237	-0.061028	1.38261	0.037196
1.38365	0.005833	1.38363	0.037064	1.38367	0.013651	1.38361	-0.06133	1.38385	0.037129
1.38489	0.005954	1.38487	0.036369	1.38492	0.013162	1.38486	-0.061633	1.3851	0.037062
1.38614	0.006076	1.38612	0.035674	1.38616	0.012675	1.3861	-0.061857	1.38634	0.036994
1.38738	0.0062	1.38736	0.034979	1.38741	0.012186	1.38735	-0.061953	1.38758	0.036929
1.38863	0.006366	1.38861	0.034296	1.38865	0.01167	1.38859	-0.062002	1.38883	0.036871
1.38987	0.006657	1.38985	0.03373	1.3899	0.011097	1.38983	-0.062051	1.39007	0.036817
1.39112	0.006945	1.3911	0.033249	1.39114	0.010504	1.39108	-0.062093	1.39132	0.036763
1.39236	0.007236	1.39234	0.032769	1.39239	0.009911	1.39232	-0.062069	1.39256	0.036709
1.3936	0.007579	1.39359	0.032289	1.39363	0.009377	1.39357	-0.062008	1.39381	0.036541
1.39485	0.008179	1.39483	0.031768	1.39488	0.009004	1.39481	-0.061946	1.39505	0.036297
1.39609	0.008877	1.39607	0.031208	1.39612	0.008731	1.39606	-0.061885	1.3963	0.036053
1.39734	0.009557	1.39732	0.030645	1.39736	0.008458	1.3973	-0.061859	1.39754	0.035809
1.39858	0.01018	1.39856	0.030083	1.39861	0.008184	1.39855	-0.061906	1.39878	0.035565
1.39983	0.010848	1.39981	0.029521	1.39985	0.007961	1.39979	-0.061985	1.40003	0.035064
1.40107	0.010915	1.40105	0.02899	1.4011	0.007859	1.40104	-0.062065	1.40127	0.034396
1.40231	0.010983	1.4023	0.028487	1.40234	0.007816	1.40228	-0.062144	1.40252	0.033727
1.40356	0.01105	1.40354	0.027985	1.40359	0.007772	1.40352	-0.062147	1.40376	0.033056
1.4048	0.011117	1.40478	0.027482	1.40483	0.007707	1.40477	-0.062098	1.40501	0.032654
1.40605	0.011119	1.40603	0.027186	1.40607	0.007555	1.40601	-0.062045	1.40625	0.032458
1.40729	0.011076	1.40727	0.027145	1.40732	0.007316	1.40726	-0.061989	1.40749	0.032281
1.40854	0.011033	1.40852	0.027174	1.40856	0.007078	1.4085	-0.061868	1.40874	0.032104
1.40978	0.01099	1.40976	0.027202	1.40981	0.006838	1.40975	-0.061411	1.40998	0.031927
1.41102	0.010947	1.41101	0.027229	1.41105	0.006589	1.41099	-0.060632	1.41123	0.031786
1.41227	0.010791	1.41225	0.02708	1.4123	0.006319	1.41223	-0.059852	1.41247	0.031673
1.41351	0.010622	1.41349	0.026603	1.41354	0.006046	1.41348	-0.059071	1.41372	0.031564
1.41476	0.010453	1.41474	0.026092	1.41479	0.005776	1.41472	-0.058196	1.41496	0.031463
1.416	0.010285	1.41598	0.025583	1.41603	0.005496	1.41597	-0.057174	1.41621	0.03131
1.41725	0.010227	1.41723	0.025029	1.41728	0.005323	1.41721	-0.056121	1.41745	0.031054
1.41849	0.01028	1.41847	0.02437	1.41852	0.005382	1.41846	-0.055068	1.41869	0.030749
1.41974	0.010333	1.41972	0.023659	1.41976	0.005441	1.4197	-0.054019	1.41994	0.030445
1.42098	0.010386	1.42096	0.022948	1.42101	0.0055	1.42094	-0.053022	1.42118	0.030141
1.42223	0.01044	1.42221	0.022238	1.42225	0.005578	1.42219	-0.052078	1.42243	0.029985
1.42347	0.010735	1.42345	0.02149	1.4235	0.005767	1.42343	-0.051135	1.42367	0.030069
1.42471	0.011095	1.4247	0.020674	1.42474	0.00608	1.42468	-0.050194	1.42492	0.030206
1.42596	0.011452	1.42594	0.019843	1.42599	0.006394	1.42592	-0.049465	1.42616	0.030342
1.4272	0.011808	1.42718	0.019011	1.42723	0.006708	1.42717	-0.049112	1.42741	0.03055
1.42845	0.011965	1.42843	0.018207	1.42847	0.00701	1.42841	-0.048883	1.42865	0.030934
1.42969	0.011822	1.42967	0.017503	1.42972	0.007281	1.42966	-0.048653	1.42989	0.03142
1.43094	0.011679	1.43092	0.016877	1.43096	0.007551	1.4309	-0.048422	1.43114	0.031907
1.43218	0.011536	1.43216	0.01625	1.43221	0.007823	1.43214	-0.048235	1.43238	0.032394
1.43342	0.01139	1.43341	0.015623	1.43345	0.008103	1.43339	-0.048103	1.43363	0.032705
1.43467	0.011089	1.43465	0.015125	1.4347	0.008448	1.43463	-0.047972	1.43487	0.032695
1.43591	0.010721	1.43589	0.014905	1.43594	0.008893	1.43588	-0.047842	1.43612	0.032577
1.43716	0.010351	1.43714	0.014781	1.43719	0.009338	1.43712	-0.047583	1.43736	0.03246
1.4384	0.009982	1.43838	0.014656	1.43843	0.009783	1.43837	-0.047068	1.4386	0.032294
1.43965	0.009569	1.43963	0.014549	1.43967	0.010236	1.43961	-0.046441	1.43985	0.031946
1.44089	0.009058	1.44087	0.014542	1.44092	0.010727	1.44085	-0.045814	1.44109	0.031438
1.44214	0.008545	1.44212	0.014657	1.44216	0.011225	1.4421	-0.045185	1.44234	0.030929
1.44338	0.008035	1.44336	0.014772	1.44341	0.011721	1.44334	-0.044682	1.44358	0.030419
1.44463	0.007525	1.4446	0.014887	1.44465	0.012198	1.44459	-0.044361	1.44483	0.030016
1.44587	0.007204	1.44585	0.015053	1.4459	0.01247	1.44583	-0.044059	1.44607	0.029832
1.44711	0.007007	1.44709	0.015363	1.44714	0.012288	1.44708	-0.043756	1.44731	0.02975
1.44836	0.006811	1.44834	0.015763	1.44839	0.012106	1.44832	-0.043508	1.44856	0.029666
1.4496	0.006614	1.44958	0.016162	1.44963	0.011923	1.44957	-0.043387	1.4498	0.029582
1.45085	0.006409	1.45083	0.016553	1.45087	0.011753	1.45081	-0.043338	1.45105	0.029492
1.45209	0.00609	1.45207	0.016861	1.45212	0.011648	1.45206	-0.043289	1.45229	0.029396
1.45334	0.005736	1.45332	0.017046	1.45336	0.01157	1.4533	-0.04324	1.45354	0.029299
1.45458	0.005373	1.45456	0.017231	1.45461	0.011491	1.45454	-0.043133	1.45478	0.029203
1.45582	0.005008	1.45581	0.017415	1.45585	0.011412	1.45579	-0.042936	1.45603	0.029125
1.45707	0.004491	1.45705	0.017579	1.4571	0.01147	1.45703	-0.042722	1.45727	0.029101
1.45831	0.003787	1.45829	0.017677	1.45834	0.012214	1.45828	-0.04252	1.45852	0.029118
1.45956	0.003051	1.45954	0.017721	1.45958	0.012958	1.45952	-0.042308	1.45976	0.029135
1.4608	0.002322	1.46078	0.017765	1.46083	0.0137	1.46077	-0.042018	1.461	0.029152
1.46205	0.001587	1.46203	0.017809	1.46207	0.014419	1.46201	-0.041662	1.46225	0.029344
1.46329	0.001373	1.46327	0.017833	1.46332	0.01501	1.46325	-0.041305	1.46349	0.029786
1.46454	0.001271	1.46452	0.017819	1.46456	0.015522	1.4645	-0.040948	1.46474	0.030229
1.46578	0.001169	1.46576	0.017804	1.46581	0.016023	1.46574	-0.040589	1.46598	0.030673
1.46703	0.001067	1.467	0.017788	1.46705	0.016484	1.46699	-0.040224	1.46723	0.031069
1.46827	0.000903	1.46825	0.017795	1.4683	0.016966	1.46823	-0.039857	1.46847	0.031334
1.46951	0.000631	1.46949	0.017957	1.46954	0.017136	1.46948	-0.03949	1.46971	0.031477
1.47076	0.000337	1.47074	0.018358	1.47079	0.017261	1.47072	-0.039161	1.47096	0.031631
1.472	4.6e-05	1.47198	0.01876	1.47203	0.017386	1.47196	-0.039083	1.4722	0.031785
1.47325	-0.000248	1.47323	0.01916	1.47327	0.01751	1.47321	-0.03944	1.47345	0.031926
1.47449	-0.000447	1.47447	0.019649	1.47452	0.017662	1.47445	-0.039798	1.47469	0.032019
1.47574	-0.000616	1.47572	0.020545	1.47576	0.017841	1.4757	-0.040154	1.47594	0.032107
1.47698	-0.000783	1.47696	0.021487	1.47701	0.01802	1.47694	-0.040581	1.47718	0.032196
1.47822	-0.000951	1.4782	0.022425	1.47825	0.018201	1.47819	-0.041293	1.47843	0.032307
1.47947	-0.001065	1.47945	0.023343	1.4795	0.018381	1.47943	-0.042217	1.47967	0.032591
1.48071	-0.001046	1.48069	0.024063	1.48074	0.018226	1.48068	-0.043142	1.48091	0.033188
1.48196	-0.001001	1.48194	0.024367	1.48199	0.017919	1.48192	-0.044062	1.48216	0.033784
1.4832	-0.000956	1.48318	0.02467	1.48323	0.017608	1.48316	-0.044951	1.4834	0.034378
1.48445	-0.00091	1.48443	0.024973	1.48447	0.017296	1.48441	-0.045765	1.48465	0.034893
1.48569	-0.001065	1.48567	0.025294	1.48572	0.016887	1.48565	-0.046579	1.48589	0.035117
1.48693	-0.001314	1.48691	0.025699	1.48696	0.016324	1.4869	-0.047395	1.48714	0.035272
1.48818	-0.001572	1.48816	0.026123	1.48821	0.01576	1.48814	-0.04818	1.48838	0.035428
1.48942	-0.001831	1.4894	0.026547	1.48945	0.015193	1.48939	-0.048838	1.48962	0.035574
1.49067	-0.002064	1.49065	0.026973	1.4907	0.014628	1.49063	-0.04936	1.49087	0.035611
1.49191	-0.002055	1.49189	0.027422	1.49194	0.014196	1.49188	-0.04988	1.49211	0.035379
1.49316	-0.001993	1.49314	0.027947	1.49318	0.013854	1.49312	-0.050402	1.49336	0.035147
1.4944	-0.001931	1.49438	0.028472	1.49443	0.013515	1.49436	-0.050898	1.4946	0.034914
1.49565	-0.001869	1.49563	0.028997	1.49567	0.013175	1.49561	-0.051321	1.49585	0.034778
1.49689	-0.001677	1.49687	0.029459	1.49692	0.012785	1.49685	-0.051745	1.49709	0.035008
1.49813	-0.001401	1.49811	0.029605	1.49816	0.012274	1.4981	-0.052167	1.49834	0.035377
1.49938	-0.001114	1.49936	0.029628	1.49941	0.011761	1.49934	-0.052546	1.49958	0.035748
1.50062	-0.000825	1.5006	0.02965	1.50065	0.011248	1.50059	-0.052698	1.50082	0.036119
1.50187	-0.000539	1.50185	0.029673	1.50189	0.010733	1.50183	-0.052557	1.50207	0.036571
1.50311	-7.3e-05	1.50309	0.029748	1.50314	0.010292	1.50307	-0.052417	1.50331	0.037315
1.50436	0.000399	1.50434	0.030064	1.50438	0.009925	1.50432	-0.052276	1.50456	0.038061
1.5056	0.000859	1.50558	0.03038	1.50563	0.009561	1.50556	-0.05206	1.5058	0.038804
1.50685	0.001345	1.50683	0.030695	1.50687	0.009196	1.50681	-0.051618	1.50705	0.039493
1.50809	0.001726	1.50807	0.030986	1.50812	0.008965	1.50805	-0.051153	1.50829	0.039945
1.50934	0.00196	1.50931	0.031134	1.50936	0.009269	1.5093	-0.050688	1.50954	0.040264
1.51058	0.002149	1.51056	0.031166	1.51061	0.009586	1.51054	-0.050252	1.51078	0.040582
1.51182	0.002337	1.5118	0.031198	1.51185	0.009905	1.51178	-0.049956	1.51202	0.0409
1.51307	0.002526	1.51305	0.031229	1.5131	0.010222	1.51303	-0.049923	1.51327	0.041069
1.51431	0.002512	1.51429	0.031204	1.51434	0.010527	1.51427	-0.049886	1.51451	0.040683
1.51556	0.002334	1.51554	0.030911	1.51558	0.010779	1.51552	-0.049849	1.51576	0.040235
1.5168	0.002127	1.51678	0.030573	1.51683	0.01103	1.51676	-0.049821	1.517	0.039788
1.51805	0.00192	1.51802	0.030243	1.51807	0.011282	1.51801	-0.04992	1.51825	0.039332
1.51929	0.001832	1.51927	0.029882	1.51932	0.011528	1.51925	-0.050051	1.51949	0.038825
1.52053	0.001928	1.52051	0.029571	1.52056	0.011054	1.5205	-0.050181	1.52073	0.038281
1.52178	0.00209	1.52176	0.029348	1.52181	0.01051	1.52174	-0.050311	1.52198	0.037778
1.52302	0.002253	1.523	0.029124	1.52305	0.009945	1.52299	-0.050434	1.52322	0.03725
1.52427	0.002415	1.52425	0.0289	1.52429	0.009374	1.52423	-0.050516	1.52447	0.036689
1.52551	0.002711	1.52549	0.028678	1.52554	0.008803	1.52547	-0.050599	1.52571	0.036172
1.52676	0.00314	1.52673	0.028529	1.52678	0.008385	1.52672	-0.050681	1.52696	0.035673
1.528	0.0036	1.52798	0.028412	1.52803	0.008006	1.52796	-0.050764	1.5282	0.035178
1.52925	0.00406	1.52922	0.028296	1.52927	0.007627	1.52921	-0.050853	1.52944	0.034681
1.53049	0.004569	1.53047	0.02818	1.53052	0.007248	1.53045	-0.050944	1.53069	0.034276
1.53174	0.005178	1.53171	0.027941	1.53176	0.007149	1.5317	-0.051036	1.53193	0.034065
1.53298	0.005831	1.53296	0.027412	1.53301	0.007151	1.53294	-0.051128	1.53318	0.033855
1.53422	0.006479	1.5342	0.026881	1.53425	0.007161	1.53418	-0.051204	1.53442	0.033644
1.53547	0.007126	1.53545	0.026347	1.5355	0.007171	1.53543	-0.051053	1.53567	0.033444
1.53671	0.007863	1.53669	0.025818	1.53674	0.007181	1.53667	-0.050846	1.53691	0.033611
1.53796	0.008708	1.53794	0.025414	1.53798	0.007098	1.53792	-0.050639	1.53816	0.034022
1.5392	0.009586	1.53918	0.0251	1.53923	0.006979	1.53916	-0.050413	1.5394	0.034434
1.54045	0.010467	1.54042	0.024787	1.54047	0.006858	1.54041	-0.049904	1.54065	0.034842
1.54169	0.011307	1.54167	0.024476	1.54172	0.006737	1.54165	-0.049123	1.54189	0.035141
1.54293	0.012029	1.54291	0.024289	1.54296	0.006889	1.54289	-0.048359	1.54313	0.035044
1.54418	0.012697	1.54416	0.024607	1.54421	0.007228	1.54414	-0.047583	1.54438	0.034946
1.54542	0.013364	1.5454	0.024931	1.54545	0.007597	1.54538	-0.046817	1.54562	0.034849
1.54667	0.01403	1.54665	0.025253	1.54669	0.007967	1.54663	-0.046161	1.54687	0.034751
1.54791	0.014665	1.54789	0.025581	1.54794	0.008337	1.54787	-0.045581	1.54811	0.034598
1.54916	0.015245	1.54913	0.025826	1.54918	0.008694	1.54912	-0.045	1.54936	0.03439
1.5504	0.015806	1.55038	0.025989	1.55043	0.009047	1.55036	-0.044426	1.5506	0.034183
1.55165	0.016367	1.55162	0.026151	1.55167	0.009399	1.55161	-0.043972	1.55184	0.033978
1.55289	0.016908	1.55287	0.026314	1.55292	0.00975	1.55285	-0.043682	1.55309	0.033819
1.55413	0.017256	1.55411	0.026466	1.55416	0.009994	1.5541	-0.043394	1.55433	0.033999
1.55538	0.017495	1.55536	0.026529	1.5554	0.010138	1.55534	-0.043104	1.55558	0.034181
1.55662	0.017733	1.5566	0.026591	1.55665	0.010264	1.55658	-0.042812	1.55682	0.034362
1.55787	0.017955	1.55784	0.026653	1.55789	0.010388	1.55783	-0.042463	1.55807	0.034547
1.55911	0.018137	1.55909	0.026715	1.55914	0.010514	1.55907	-0.042064	1.55931	0.034877
1.56036	0.018147	1.56033	0.026888	1.56038	0.010724	1.56032	-0.041665	1.56055	0.03541
1.5616	0.017978	1.56158	0.027228	1.56163	0.010993	1.56156	-0.041277	1.5618	0.035947
1.56285	0.017808	1.56282	0.027572	1.56287	0.011271	1.5628	-0.041072	1.56304	0.036483
1.56409	0.017639	1.56407	0.027915	1.56412	0.01155	1.56405	-0.041234	1.56429	0.037011
1.56533	0.017375	1.56531	0.028259	1.56536	0.011769	1.56529	-0.041381	1.56553	0.037175
1.56658	0.016992	1.56656	0.028313	1.56661	0.011914	1.56654	-0.041535	1.56678	0.037338
1.56782	0.016608	1.5678	0.028363	1.56785	0.012043	1.56778	-0.041698	1.56802	0.037501
1.56907	0.016223	1.56905	0.028413	1.56909	0.012172	1.56903	-0.041905	1.56927	0.037661
1.57031	0.015851	1.57029	0.028458	1.57034	0.012302	1.57027	-0.042221	1.57051	0.037671
1.57156	0.015602	1.57153	0.028492	1.57158	0.012521	1.57152	-0.042551	1.57176	0.03735
1.5728	0.015492	1.57278	0.028495	1.57283	0.012808	1.57276	-0.04288	1.573	0.037029
1.57404	0.015383	1.57402	0.028492	1.57407	0.013096	1.57401	-0.043135	1.57424	0.036717
1.57529	0.015273	1.57527	0.028489	1.57532	0.0134	1.57525	-0.043075	1.57549	0.036433
1.57653	0.015301	1.57651	0.028486	1.57656	0.013724	1.57649	-0.042977	1.57673	0.036708
1.57778	0.015542	1.57776	0.028738	1.5778	0.014089	1.57774	-0.042878	1.57798	0.037139
1.57902	0.015827	1.579	0.029116	1.57905	0.014472	1.57898	-0.042779	1.57922	0.037583
1.58027	0.016113	1.58024	0.02951	1.58029	0.014857	1.58023	-0.04266	1.58047	0.038027
1.58151	0.016398	1.58149	0.029902	1.58154	0.015242	1.58147	-0.042461	1.58171	0.038532
1.58276	0.016693	1.58273	0.030219	1.58278	0.015481	1.58272	-0.042251	1.58295	0.039284
1.584	0.017001	1.58398	0.030217	1.58403	0.01548	1.58396	-0.042041	1.5842	0.040079
1.58525	0.017309	1.58522	0.030141	1.58527	0.015386	1.5852	-0.041836	1.58544	0.040874
1.58649	0.017615	1.58647	0.030066	1.58652	0.015291	1.58645	-0.04167	1.58669	0.041667
1.58773	0.017833	1.58771	0.029991	1.58776	0.015196	1.58769	-0.041508	1.58793	0.042424
1.58898	0.017893	1.58895	0.029856	1.58901	0.014987	1.58894	-0.041346	1.58918	0.04316
1.59022	0.017902	1.5902	0.02968	1.59025	0.0147	1.59018	-0.041185	1.59042	0.043893
1.59147	0.017912	1.59144	0.029498	1.59149	0.014412	1.59143	-0.041024	1.59167	0.044623
1.59271	0.017921	1.59269	0.029315	1.59274	0.014125	1.59267	-0.040641	1.59291	0.045328
1.59396	0.017969	1.59393	0.029211	1.59398	0.013859	1.59391	-0.040227	1.59415	0.045759
1.5952	0.018075	1.59518	0.029832	1.59523	0.013653	1.59516	-0.039817	1.5954	0.046141
1.59644	0.018193	1.59642	0.030628	1.59647	0.013478	1.5964	-0.039404	1.59664	0.046523
1.59769	0.018312	1.59767	0.031423	1.59771	0.013303	1.59765	-0.039201	1.59789	0.046905
1.59893	0.018372	1.59891	0.032219	1.59896	0.013127	1.59889	-0.039078	1.59913	0.046974
1.60018	0.018314	1.60015	0.032914	1.6002	0.013023	1.60014	-0.038964	1.60038	0.046774
1.60142	0.018205	1.6014	0.033507	1.60145	0.012974	1.60138	-0.038849	1.60162	0.046535
1.60267	0.018095	1.60264	0.034081	1.60269	0.01293	1.60263	-0.038735	1.60286	0.046296
1.60391	0.017987	1.60389	0.034656	1.60394	0.012886	1.60387	-0.038978	1.60411	0.046057
1.60516	0.017773	1.60513	0.035231	1.60518	0.012839	1.60512	-0.039366	1.60535	0.045558
1.6064	0.017356	1.60638	0.035144	1.60643	0.012781	1.60636	-0.039767	1.6066	0.044979
1.60764	0.01685	1.60762	0.034904	1.60767	0.012717	1.6076	-0.040169	1.60784	0.044399
1.60889	0.016345	1.60887	0.034665	1.60892	0.012653	1.60885	-0.040469	1.60909	0.043816
1.61013	0.015866	1.61011	0.034426	1.61016	0.012588	1.61009	-0.040688	1.61033	0.043278
1.61138	0.01546	1.61135	0.034252	1.6114	0.012532	1.61134	-0.040897	1.61157	0.042796
1.61262	0.015095	1.6126	0.03416	1.61265	0.012484	1.61258	-0.041105	1.61282	0.042322
1.61387	0.0147	1.61384	0.034083	1.61389	0.012438	1.61383	-0.041314	1.61406	0.041849
1.61511	0.0143	1.61509	0.034006	1.61514	0.012391	1.61507	-0.041531	1.61531	0.041377
1.61636	0.01392	1.61633	0.033929	1.61638	0.012338	1.61631	-0.041756	1.61655	0.040992
1.6176	0.013619	1.61758	0.03364	1.61763	0.012218	1.61756	-0.041975	1.6178	0.040661
1.61885	0.013377	1.61882	0.033277	1.61887	0.012057	1.6188	-0.042177	1.61904	0.040336
1.62009	0.013135	1.62007	0.032909	1.62011	0.011897	1.62005	-0.042429	1.62029	0.040013
1.62133	0.012914	1.62131	0.032542	1.62136	0.011736	1.62129	-0.042744	1.62153	0.03957
1.62258	0.012837	1.62255	0.032093	1.6226	0.01151	1.62254	-0.04308	1.62278	0.038926
1.62382	0.013004	1.6238	0.031542	1.62385	0.011213	1.62378	-0.043416	1.62402	0.038247
1.62507	0.01317	1.62504	0.030931	1.62509	0.010899	1.62502	-0.043752	1.62526	0.037567
1.62631	0.013337	1.62629	0.030288	1.62634	0.010602	1.62627	-0.043949	1.62651	0.03689
1.62756	0.013533	1.62753	0.029639	1.62758	0.010315	1.62751	-0.043941	1.62775	0.036229
1.6288	0.013859	1.62878	0.029252	1.62883	0.009992	1.62876	-0.043868	1.629	0.035585
1.63004	0.014312	1.63002	0.029134	1.63007	0.009627	1.63	-0.043795	1.63024	0.0349
1.63129	0.014766	1.63126	0.029082	1.63132	0.009261	1.63125	-0.043689	1.63149	0.034187
1.63253	0.015212	1.63251	0.029031	1.63256	0.008896	1.63249	-0.043488	1.63273	0.033568
1.63378	0.015576	1.63375	0.02899	1.6338	0.008482	1.63374	-0.04325	1.63397	0.033221
1.63502	0.015754	1.635	0.028978	1.63505	0.007971	1.63498	-0.043012	1.63522	0.032992
1.63627	0.015933	1.63624	0.028979	1.63629	0.007416	1.63622	-0.042773	1.63646	0.032762
1.63751	0.016112	1.63749	0.028981	1.63754	0.006861	1.63747	-0.042602	1.63771	0.032534
1.63876	0.016288	1.63873	0.028983	1.63878	0.006307	1.63871	-0.042565	1.63895	0.032323
1.64	0.016443	1.63998	0.029022	1.64003	0.005617	1.63996	-0.042576	1.6402	0.032139
1.64124	0.016564	1.64122	0.02911	1.64127	0.004704	1.6412	-0.042588	1.64144	0.031965
1.64249	0.016685	1.64246	0.029212	1.64251	0.003743	1.64245	-0.042614	1.64268	0.031791
1.64373	0.016806	1.64371	0.029314	1.64376	0.002783	1.64369	-0.042708	1.64393	0.031572
1.64498	0.01692	1.64495	0.029475	1.645	0.001925	1.64494	-0.04283	1.64517	0.031146
1.64622	0.017018	1.6462	0.029904	1.64625	0.001305	1.64618	-0.042952	1.64642	0.030622
1.64747	0.017117	1.64744	0.030473	1.64749	0.000824	1.64742	-0.043074	1.64766	0.030097
1.64871	0.017215	1.64869	0.031045	1.64874	0.000343	1.64867	-0.04321	1.64891	0.029575
1.64996	0.017307	1.64993	0.031616	1.64998	-0.000138	1.64991	-0.043384	1.65015	0.029109
1.6512	0.017325	1.65118	0.03215	1.65123	-0.000513	1.65116	-0.043574	1.6514	0.028808
1.65244	0.017182	1.65242	0.032628	1.65247	-0.000633	1.6524	-0.043763	1.65264	0.02858
1.65369	0.017039	1.65366	0.033085	1.65371	-0.000605	1.65365	-0.043953	1.65389	0.028352
1.65493	0.016895	1.65491	0.033542	1.65496	-0.000577	1.65489	-0.044313	1.65513	0.028147
1.65618	0.016729	1.65615	0.033938	1.6562	-0.000563	1.65613	-0.044755	1.65637	0.028158
1.65742	0.016493	1.6574	0.033749	1.65745	-0.000601	1.65738	-0.045195	1.65762	0.028281
1.65867	0.016241	1.65864	0.033228	1.65869	-0.000684	1.65862	-0.045636	1.65886	0.028404
1.65991	0.015989	1.65989	0.032708	1.65994	-0.000768	1.65987	-0.046085	1.66011	0.028526
1.66115	0.015737	1.66113	0.032189	1.66118	-0.000851	1.66111	-0.046566	1.66135	0.028611
1.6624	0.015513	1.66237	0.031658	1.66243	-0.000934	1.66236	-0.047062	1.6626	0.028518
1.66364	0.015375	1.66362	0.031096	1.66367	-0.001015	1.6636	-0.047557	1.66384	0.028339
1.66489	0.015253	1.66486	0.030522	1.66491	-0.001095	1.66484	-0.048053	1.66508	0.028161
1.66613	0.015133	1.66611	0.029948	1.66616	-0.001175	1.66609	-0.04827	1.66633	0.027983
1.66738	0.01502	1.66735	0.029374	1.6674	-0.001253	1.66733	-0.048284	1.66757	0.028005
1.66862	0.01514	1.6686	0.029306	1.66865	-0.001322	1.66858	-0.048265	1.66882	0.028158
1.66987	0.015405	1.66984	0.029547	1.66989	-0.001382	1.66982	-0.048245	1.67006	0.028324
1.67111	0.01567	1.67108	0.029788	1.67114	-0.001441	1.67107	-0.048226	1.67131	0.02849
1.67236	0.015936	1.67233	0.030028	1.67238	-0.001501	1.67231	-0.048126	1.67255	0.028671
1.6736	0.016161	1.67357	0.030281	1.67362	-0.001526	1.67356	-0.047967	1.67379	0.028995
1.67484	0.015877	1.67482	0.030591	1.67487	-0.001425	1.6748	-0.0478	1.67504	0.029393
1.67609	0.015465	1.67606	0.030916	1.67611	-0.001213	1.67605	-0.047632	1.67628	0.029791
1.67733	0.015053	1.67731	0.031224	1.67736	-0.001	1.67729	-0.047458	1.67753	0.030189
1.67858	0.014636	1.67855	0.03154	1.6786	-0.000785	1.67853	-0.047277	1.67877	0.030521
1.67982	0.014143	1.6798	0.031991	1.67985	-0.000538	1.67978	-0.047092	1.68002	0.030785
1.68107	0.013571	1.68104	0.0326	1.68109	-0.000242	1.68102	-0.046907	1.68126	0.031018
1.68231	0.013002	1.68229	0.033228	1.68234	7.5e-05	1.68227	-0.046722	1.68251	0.031246
1.68355	0.012433	1.68353	0.033857	1.68358	0.000402	1.68351	-0.046562	1.68375	0.031485
1.6848	0.011869	1.68477	0.034485	1.68483	0.000709	1.68476	-0.04643	1.68499	0.031567
1.68604	0.011381	1.68602	0.034957	1.68607	0.000874	1.686	-0.046301	1.68624	0.03144
1.68729	0.010945	1.68726	0.035229	1.68731	0.000781	1.68724	-0.046172	1.68748	0.031291
1.68853	0.010509	1.68851	0.035502	1.68856	0.000688	1.68849	-0.046144	1.68873	0.031143
1.68978	0.010064	1.68975	0.035775	1.6898	0.000596	1.68973	-0.04632	1.68997	0.031004
1.69102	0.009502	1.691	0.035864	1.69105	0.000514	1.69098	-0.046599	1.69122	0.030883
1.69227	0.008777	1.69224	0.03564	1.69229	0.000473	1.69222	-0.046877	1.69246	0.030769
1.69351	0.008052	1.69348	0.035315	1.69354	0.000432	1.69347	-0.047156	1.69371	0.030655
1.69476	0.007326	1.69473	0.03499	1.69478	0.000391	1.69471	-0.047481	1.69495	0.030541
1.696	0.006637	1.69597	0.034665	1.69602	0.00035	1.69596	-0.047865	1.69619	0.030526
1.69724	0.006301	1.69722	0.034348	1.69727	0.000277	1.6972	-0.04826	1.69744	0.03069
1.69849	0.006303	1.69846	0.034042	1.69851	9.8e-05	1.69844	-0.048656	1.69868	0.030929
1.69973	0.006306	1.69971	0.033736	1.69976	-8.1e-05	1.69969	-0.049002	1.69993	0.031168
1.70098	0.006309	1.70095	0.03343	1.701	-0.00026	1.70093	-0.049225	1.70117	0.031394
1.70222	0.006326	1.70219	0.033098	1.70225	-0.000366	1.70218	-0.049372	1.70242	0.031592
1.70347	0.006387	1.70344	0.032715	1.70349	-0.000203	1.70342	-0.049518	1.70366	0.031776
1.70471	0.006448	1.70468	0.032308	1.70474	2.4e-05	1.70467	-0.049664	1.7049	0.031959
1.70596	0.006509	1.70593	0.031902	1.70598	0.000251	1.70591	-0.049669	1.70615	0.032142
1.7072	0.006568	1.70717	0.031497	1.70722	0.000477	1.70715	-0.049438	1.70739	0.032296
1.70844	0.006604	1.70842	0.031218	1.70847	0.000787	1.7084	-0.049114	1.70864	0.03237
1.70969	0.00661	1.70966	0.031158	1.70971	0.001388	1.70964	-0.048791	1.70988	0.032391
1.71093	0.006616	1.71091	0.031171	1.71096	0.002024	1.71089	-0.048456	1.71113	0.032413
1.71218	0.006624	1.71215	0.031183	1.7122	0.002656	1.71213	-0.048089	1.71237	0.032393
1.71342	0.006669	1.7134	0.03122	1.71345	0.003234	1.71338	-0.047699	1.71362	0.03223
1.71467	0.006917	1.71464	0.031313	1.71469	0.003556	1.71462	-0.047308	1.71486	0.031955
1.71591	0.007165	1.71588	0.03144	1.71593	0.003681	1.71586	-0.046916	1.7161	0.03168
1.71715	0.007409	1.71713	0.031566	1.71718	0.003806	1.71711	-0.046566	1.71735	0.031406
1.7184	0.007631	1.71837	0.031693	1.71842	0.003931	1.71835	-0.046295	1.71859	0.031146
1.71964	0.007765	1.71962	0.031854	1.71967	0.003936	1.7196	-0.046064	1.71984	0.03094
1.72089	0.007674	1.72086	0.032085	1.72091	0.003501	1.72084	-0.045832	1.72108	0.030776
1.72213	0.007556	1.72211	0.032347	1.72216	0.00296	1.72209	-0.045595	1.72233	0.030612
1.72338	0.007438	1.72335	0.032609	1.7234	0.002421	1.72333	-0.045332	1.72357	0.030476
1.72462	0.00732	1.72459	0.032878	1.72465	0.001882	1.72458	-0.045061	1.72481	0.030484
1.72586	0.007105	1.72584	0.033173	1.72589	0.00134	1.72582	-0.0448	1.72606	0.030621
1.72711	0.006868	1.72708	0.033487	1.72714	0.000796	1.72707	-0.044526	1.7273	0.030758
1.72835	0.00663	1.72833	0.033802	1.72838	0.000252	1.72831	-0.044266	1.72855	0.030895
1.7296	0.006391	1.72957	0.034104	1.72962	-0.000291	1.72955	-0.044099	1.72979	0.031004
1.73084	0.006159	1.73082	0.034409	1.73087	-0.000786	1.7308	-0.044015	1.73104	0.030967
1.73209	0.005956	1.73206	0.034776	1.73211	-0.001102	1.73204	-0.043931	1.73228	0.030799
1.73333	0.005755	1.73331	0.035208	1.73336	-0.001337	1.73329	-0.043847	1.73353	0.030633
1.73458	0.005555	1.73455	0.035642	1.7346	-0.001558	1.73453	-0.043809	1.73477	0.030466
1.73582	0.005353	1.73579	0.03607	1.73585	-0.001807	1.73578	-0.043873	1.73601	0.03023
1.73707	0.005633	1.73704	0.036465	1.73709	-0.002145	1.73702	-0.043938	1.73726	0.02984
1.73831	0.006095	1.73828	0.036802	1.73833	-0.002665	1.73826	-0.044002	1.7385	0.029439
1.73955	0.00657	1.73953	0.037138	1.73958	-0.003186	1.73951	-0.044031	1.73975	0.029038
1.7408	0.007047	1.74077	0.037474	1.74082	-0.003707	1.74075	-0.043897	1.74099	0.028636
1.74204	0.007474	1.74202	0.03779	1.74207	-0.004217	1.742	-0.043575	1.74224	0.028315
1.74329	0.007455	1.74326	0.03796	1.74331	-0.004505	1.74324	-0.043256	1.74348	0.0282
1.74453	0.00738	1.7445	0.037864	1.74456	-0.004649	1.74449	-0.042937	1.74473	0.028084
1.74578	0.007305	1.74575	0.037768	1.7458	-0.004793	1.74573	-0.042601	1.74597	0.027969
1.74702	0.00723	1.74699	0.037672	1.74705	-0.004934	1.74697	-0.04223	1.74721	0.02795
1.74826	0.007083	1.74824	0.037659	1.74829	-0.004979	1.74822	-0.041854	1.74846	0.028202
1.74951	0.006881	1.74948	0.037917	1.74954	-0.004703	1.74946	-0.041478	1.7497	0.028483
1.75075	0.006672	1.75073	0.038176	1.75078	-0.004429	1.75071	-0.041118	1.75095	0.028765
1.752	0.006463	1.75197	0.038436	1.75202	-0.004153	1.75195	-0.04085	1.75219	0.029046
1.75324	0.006256	1.75322	0.038702	1.75327	-0.003884	1.7532	-0.040718	1.75344	0.029345
1.75449	0.006515	1.75446	0.039066	1.75451	-0.003761	1.75444	-0.040586	1.75468	0.029701
1.75573	0.006836	1.7557	0.039665	1.75576	-0.003777	1.75569	-0.040454	1.75592	0.030068
1.75698	0.007156	1.75695	0.040265	1.757	-0.003793	1.75693	-0.040292	1.75717	0.030436
1.75822	0.007477	1.75819	0.040864	1.75825	-0.003809	1.75818	-0.04006	1.75841	0.030744
1.75947	0.007474	1.75944	0.041459	1.75949	-0.003819	1.75942	-0.039811	1.75966	0.030862
1.76071	0.007111	1.76068	0.042038	1.76073	-0.003697	1.76066	-0.039562	1.7609	0.030876
1.76195	0.006704	1.76193	0.042616	1.76198	-0.003575	1.76191	-0.039312	1.76215	0.030891
1.7632	0.006298	1.76317	0.043198	1.76322	-0.003452	1.76315	-0.038998	1.76339	0.030905
1.76444	0.005893	1.76442	0.043779	1.76447	-0.003325	1.7644	-0.038531	1.76464	0.030781
1.76569	0.005588	1.76566	0.044396	1.76571	-0.00308	1.76564	-0.038047	1.76588	0.030223
1.76693	0.005321	1.7669	0.045131	1.76696	-0.002581	1.76689	-0.037564	1.76712	0.029504
1.76818	0.005056	1.76815	0.045866	1.7682	-0.002081	1.76813	-0.037167	1.76837	0.028786
1.76942	0.004792	1.76939	0.046604	1.76944	-0.001582	1.76937	-0.037024	1.76961	0.028085
1.77066	0.004552	1.77064	0.047274	1.77069	-0.001099	1.77062	-0.037011	1.77086	0.027458
1.77191	0.00436	1.77188	0.047688	1.77193	-0.000969	1.77186	-0.036997	1.7721	0.026902
1.77315	0.00416	1.77313	0.048006	1.77318	-0.000878	1.77311	-0.036983	1.77335	0.026347
1.7744	0.003953	1.77437	0.048325	1.77442	-0.000786	1.77435	-0.036997	1.77459	0.025792
1.77564	0.003742	1.77561	0.048641	1.77567	-0.0007	1.7756	-0.037081	1.77584	0.025372
1.77689	0.00325	1.77686	0.048895	1.77691	-0.000731	1.77684	-0.03718	1.77708	0.025417
1.77813	0.00252	1.7781	0.04891	1.77816	-0.001162	1.77808	-0.037273	1.77832	0.025712
1.77938	0.001735	1.77935	0.048835	1.7794	-0.001593	1.77933	-0.03735	1.77957	0.026005
1.78062	0.000954	1.78059	0.04876	1.78065	-0.002025	1.78057	-0.037358	1.78081	0.02629
1.78187	0.000248	1.78184	0.048665	1.78189	-0.002432	1.78182	-0.037298	1.78206	0.02653
1.78311	-0.000246	1.78308	0.048504	1.78313	-0.002325	1.78306	-0.037237	1.7833	0.026713
1.78435	-0.000665	1.78432	0.048316	1.78438	-0.002092	1.78431	-0.037176	1.78455	0.026896
1.7856	-0.001083	1.78557	0.048112	1.78562	-0.00186	1.78555	-0.037144	1.78579	0.027079
1.78684	-0.001499	1.78681	0.047902	1.78687	-0.001644	1.7868	-0.037319	1.78703	0.027276
1.78809	-0.001596	1.78806	0.047685	1.78811	-0.001427	1.78804	-0.037578	1.78828	0.027515
1.78933	-0.00134	1.7893	0.047373	1.78936	-0.001151	1.78928	-0.037837	1.78952	0.027788
1.79058	-0.00099	1.79055	0.046998	1.7906	-0.000864	1.79053	-0.038085	1.79077	0.028086
1.79182	-0.00064	1.79179	0.046623	1.79184	-0.000578	1.79177	-0.038247	1.79201	0.028393
1.79306	-0.000295	1.79304	0.046243	1.79309	-0.000292	1.79302	-0.038304	1.79326	0.028778
1.79431	2.6e-05	1.79428	0.045807	1.79433	-0.000183	1.79426	-0.03836	1.7945	0.029385
1.79555	0.000339	1.79553	0.045316	1.79558	-0.000179	1.79551	-0.038417	1.79574	0.029994
1.7968	0.00065	1.79677	0.044822	1.79682	-0.000187	1.79675	-0.038487	1.79699	0.030602
1.79804	0.000963	1.79801	0.044331	1.79807	-0.000195	1.798	-0.038663	1.79823	0.031201
1.79929	0.001164	1.79926	0.043843	1.79931	-0.000204	1.79924	-0.038902	1.79948	0.031695
1.80053	0.001204	1.8005	0.043441	1.80056	-0.000129	1.80048	-0.039141	1.80072	0.032055
1.80178	0.001196	1.80175	0.043122	1.8018	-4.1e-05	1.80173	-0.039394	1.80197	0.032415
1.80302	0.001187	1.80299	0.042801	1.80305	4.7e-05	1.80297	-0.039782	1.80321	0.032774
1.80426	0.001217	1.80424	0.042486	1.80429	0.000135	1.80422	-0.040406	1.80446	0.033109
1.80551	0.00161	1.80548	0.04227	1.80553	3.1e-05	1.80546	-0.041029	1.8057	0.033184
1.80675	0.002153	1.80672	0.042383	1.80678	-0.000234	1.80671	-0.041652	1.80695	0.03326
1.808	0.002696	1.80797	0.042495	1.80802	-0.000522	1.80795	-0.04226	1.80819	0.033334
1.80924	0.003238	1.80921	0.042608	1.80927	-0.00081	1.8092	-0.042734	1.80943	0.033411
1.81049	0.003776	1.81046	0.042729	1.81051	-0.001097	1.81044	-0.043091	1.81068	0.033502
1.81173	0.004309	1.8117	0.043007	1.81176	-0.001076	1.81168	-0.043449	1.81192	0.03362
1.81298	0.004839	1.81295	0.043507	1.813	-0.000965	1.81293	-0.043802	1.81317	0.033739
1.81422	0.005368	1.81419	0.04401	1.81425	-0.000848	1.81417	-0.044087	1.81441	0.033858
1.81546	0.005897	1.81543	0.044505	1.81549	-0.000732	1.81542	-0.044202	1.81566	0.03397
1.81671	0.006056	1.81668	0.044953	1.81673	-0.00049	1.81666	-0.044317	1.8169	0.034018
1.81795	0.006056	1.81792	0.045112	1.81798	-0.000105	1.81791	-0.044432	1.81814	0.034051
1.8192	0.006056	1.81917	0.04527	1.81922	0.000306	1.81915	-0.044545	1.81939	0.034084
1.82044	0.006056	1.82041	0.045429	1.82047	0.000712	1.82039	-0.044643	1.82063	0.034122
1.82169	0.006066	1.82166	0.045578	1.82171	0.001121	1.82164	-0.044721	1.82188	0.034261
1.82293	0.006103	1.8229	0.045548	1.82296	0.001456	1.82288	-0.044799	1.82312	0.034885
1.82418	0.006149	1.82415	0.044949	1.8242	0.001762	1.82413	-0.044877	1.82437	0.035512
1.82542	0.006193	1.82539	0.044351	1.82544	0.002062	1.82537	-0.044981	1.82561	0.036139
1.82666	0.006238	1.82664	0.043751	1.82669	0.002364	1.82662	-0.045273	1.82685	0.036809
1.82791	0.006227	1.82788	0.04314	1.82793	0.00257	1.82786	-0.045586	1.8281	0.037969
1.82915	0.006148	1.82912	0.042385	1.82918	0.002534	1.8291	-0.045898	1.82934	0.039324
1.8304	0.006055	1.83037	0.041628	1.83042	0.002459	1.83035	-0.046213	1.83059	0.040684
1.83164	0.005962	1.83161	0.040871	1.83167	0.002384	1.83159	-0.04656	1.83183	0.042043
1.83289	0.005876	1.83286	0.040116	1.83291	0.002309	1.83284	-0.047048	1.83308	0.043356
1.83413	0.005827	1.8341	0.039387	1.83415	0.001939	1.83408	-0.047585	1.83432	0.044164
1.83537	0.005805	1.83535	0.039099	1.8354	0.001391	1.83533	-0.048129	1.83557	0.044971
1.83662	0.005783	1.83659	0.038823	1.83664	0.00082	1.83657	-0.048676	1.83681	0.045778
1.83786	0.005761	1.83784	0.038567	1.83789	0.000248	1.83782	-0.049134	1.83805	0.04654
1.83911	0.005945	1.83908	0.038286	1.83913	-0.000231	1.83906	-0.049567	1.8393	0.046809
1.84035	0.006413	1.84032	0.038236	1.84038	-0.000338	1.8403	-0.049997	1.84054	0.046766
1.8416	0.006965	1.84157	0.038324	1.84162	-0.000383	1.84155	-0.050426	1.84179	0.046727
1.84284	0.007517	1.84281	0.038428	1.84287	-0.000431	1.84279	-0.050858	1.84303	0.046688
1.84409	0.00805	1.84406	0.038532	1.84411	-0.000479	1.84404	-0.051049	1.84428	0.046645
1.84533	0.008416	1.8453	0.038636	1.84536	-0.000386	1.84528	-0.051224	1.84552	0.046404
1.84658	0.008639	1.84655	0.038763	1.8466	-1.4e-05	1.84653	-0.051397	1.84676	0.046119
1.84782	0.00886	1.84779	0.038897	1.84784	0.000462	1.84777	-0.051572	1.84801	0.045831
1.84906	0.009083	1.84903	0.039032	1.84909	0.000939	1.84902	-0.051537	1.84925	0.045544
1.85031	0.009069	1.85028	0.039167	1.85033	0.001412	1.85026	-0.051398	1.8505	0.045203
1.85155	0.008672	1.85152	0.039386	1.85158	0.001851	1.8515	-0.051252	1.85174	0.044803
1.8528	0.008127	1.85277	0.039676	1.85282	0.002275	1.85275	-0.051107	1.85299	0.044394
1.85404	0.007585	1.85401	0.039976	1.85407	0.002699	1.85399	-0.050962	1.85423	0.043989
1.85529	0.007042	1.85526	0.040273	1.85531	0.003123	1.85524	-0.051017	1.85548	0.043581
1.85653	0.00672	1.8565	0.040573	1.85655	0.003636	1.85648	-0.051174	1.85672	0.043324
1.85777	0.006674	1.85774	0.040707	1.8578	0.004399	1.85773	-0.051336	1.85797	0.04312
1.85902	0.006684	1.85899	0.040747	1.85904	0.005264	1.85897	-0.051499	1.85921	0.042921
1.86026	0.006694	1.86023	0.040777	1.86029	0.006131	1.86021	-0.05156	1.86045	0.042724
1.86151	0.006784	1.86148	0.040806	1.86153	0.006999	1.86146	-0.051545	1.8617	0.042613
1.86275	0.007034	1.86272	0.04076	1.86278	0.007802	1.8627	-0.051525	1.86294	0.042646
1.864	0.007364	1.86397	0.040629	1.86402	0.008571	1.86395	-0.051506	1.86419	0.042695
1.86524	0.007694	1.86521	0.040485	1.86527	0.009339	1.86519	-0.051486	1.86543	0.042744
1.86649	0.008025	1.86646	0.040342	1.86651	0.010109	1.86644	-0.051449	1.86668	0.042793
1.86773	0.008318	1.8677	0.0402	1.86776	0.010819	1.86768	-0.051399	1.86792	0.04299
1.86898	0.008558	1.86895	0.040113	1.869	0.011257	1.86892	-0.051349	1.86916	0.043306
1.87022	0.008783	1.87019	0.040074	1.87024	0.011575	1.87017	-0.051298	1.87041	0.043634
1.87146	0.009008	1.87143	0.04004	1.87149	0.011893	1.87141	-0.051371	1.87165	0.043959
1.87271	0.009235	1.87268	0.040006	1.87273	0.01221	1.87266	-0.051576	1.8729	0.044276
1.87395	0.00947	1.87392	0.039838	1.87398	0.012285	1.8739	-0.051791	1.87414	0.044563
1.8752	0.00971	1.87517	0.039448	1.87522	0.012211	1.87515	-0.052006	1.87539	0.044846
1.87644	0.009948	1.87641	0.039027	1.87647	0.012124	1.87639	-0.05222	1.87663	0.045129
1.87769	0.010173	1.87766	0.038606	1.87771	0.012037	1.87764	-0.052377	1.87787	0.045414
1.87893	0.010433	1.8789	0.038188	1.87895	0.01196	1.87888	-0.052471	1.87912	0.045684
1.88017	0.010795	1.88014	0.037579	1.8802	0.011972	1.88013	-0.052561	1.88036	0.045824
1.88142	0.011225	1.88139	0.036747	1.88144	0.012027	1.88137	-0.052651	1.88161	0.045948
1.88266	0.011656	1.88263	0.035891	1.88269	0.012082	1.88261	-0.052755	1.88285	0.046073
1.88391	0.01208	1.88388	0.035031	1.88393	0.012136	1.88386	-0.05288	1.8841	0.046144
1.88515	0.012485	1.88512	0.034305	1.88518	0.012248	1.8851	-0.052996	1.88534	0.045733
1.8864	0.012867	1.88637	0.034124	1.88642	0.012402	1.88635	-0.053113	1.88659	0.045262
1.88764	0.013248	1.88761	0.034024	1.88766	0.012564	1.88759	-0.053238	1.88783	0.044793
1.88888	0.01363	1.88885	0.033923	1.88891	0.012726	1.88884	-0.053354	1.88908	0.044323
1.89013	0.014011	1.8901	0.03383	1.89015	0.012887	1.89008	-0.053449	1.89032	0.043857
1.89137	0.014391	1.89134	0.03388	1.8914	0.013124	1.89132	-0.053539	1.89156	0.043389
1.89262	0.014769	1.89259	0.034292	1.89264	0.013399	1.89257	-0.05363	1.89281	0.04292
1.89386	0.015148	1.89383	0.034849	1.89389	0.013661	1.89381	-0.053685	1.89405	0.042457
1.89511	0.015522	1.89508	0.035407	1.89513	0.013927	1.89506	-0.053589	1.8953	0.042036
1.89635	0.015869	1.89632	0.035966	1.89638	0.014377	1.8963	-0.053447	1.89654	0.041998
1.8976	0.016176	1.89756	0.036204	1.89762	0.015082	1.89755	-0.053305	1.89779	0.042081
1.89884	0.016483	1.89881	0.036296	1.89887	0.015863	1.89879	-0.053163	1.89903	0.042166
1.90009	0.016791	1.90005	0.036387	1.90011	0.016643	1.90003	-0.053087	1.90027	0.042251
1.90133	0.017067	1.9013	0.036478	1.90135	0.017424	1.90128	-0.053298	1.90152	0.042335
1.90257	0.017198	1.90254	0.03649	1.9026	0.018187	1.90252	-0.053595	1.90276	0.042415
1.90382	0.017166	1.90379	0.036149	1.90384	0.018927	1.90377	-0.053892	1.90401	0.04249
1.90506	0.017133	1.90503	0.035662	1.90509	0.019659	1.90501	-0.05419	1.90525	0.042565
1.90631	0.01711	1.90628	0.035176	1.90633	0.020391	1.90626	-0.05468	1.9065	0.042639
1.90755	0.017202	1.90752	0.03469	1.90758	0.021023	1.9075	-0.055236	1.90774	0.042871
1.9088	0.017499	1.90877	0.034184	1.90882	0.021395	1.90875	-0.055791	1.90898	0.043183
1.91004	0.017795	1.91001	0.033668	1.91006	0.021603	1.90999	-0.056346	1.91023	0.043502
1.91128	0.018091	1.91125	0.033151	1.91131	0.02181	1.91124	-0.056899	1.91147	0.043822
1.91253	0.018402	1.9125	0.032633	1.91255	0.022017	1.91248	-0.05745	1.91272	0.044141
1.91377	0.018876	1.91374	0.032117	1.9138	0.022074	1.91372	-0.058	1.91396	0.044462
1.91502	0.019631	1.91499	0.031716	1.91504	0.021863	1.91497	-0.05855	1.91521	0.044784
1.91626	0.020388	1.91623	0.031369	1.91629	0.021543	1.91621	-0.059099	1.91645	0.045106
1.91751	0.021146	1.91748	0.031021	1.91753	0.021223	1.91746	-0.059487	1.9177	0.045428
1.91875	0.021768	1.91872	0.030675	1.91878	0.020838	1.9187	-0.059752	1.91894	0.045633
1.92	0.022047	1.91996	0.030457	1.92002	0.020237	1.91995	-0.059992	1.92018	0.045758
1.92124	0.022251	1.92121	0.030354	1.92127	0.019477	1.92119	-0.060234	1.92143	0.045872
1.92248	0.022455	1.92245	0.030277	1.92251	0.018712	1.92243	-0.060475	1.92267	0.045986
1.92373	0.022657	1.9237	0.030199	1.92375	0.017948	1.92368	-0.060821	1.92392	0.0461
1.92497	0.022555	1.92494	0.030122	1.925	0.01728	1.92492	-0.061213	1.92516	0.046274
1.92622	0.021738	1.92619	0.030217	1.92624	0.016814	1.92617	-0.061607	1.92641	0.04656
1.92746	0.020843	1.92743	0.030467	1.92749	0.016455	1.92741	-0.062002	1.92765	0.04688
1.92871	0.019951	1.92868	0.03075	1.92873	0.016096	1.92866	-0.062411	1.9289	0.0472
1.92995	0.019087	1.92992	0.031034	1.92997	0.015779	1.9299	-0.062835	1.93014	0.0474
1.9312	0.018317	1.93116	0.031273	1.93122	0.015682	1.93114	-0.063261	1.93138	0.047473
1.93244	0.017612	1.93241	0.031461	1.93246	0.015775	1.93239	-0.063687	1.93263	0.047515
1.93369	0.016845	1.93365	0.031636	1.93371	0.015868	1.93363	-0.064112	1.93387	0.047556
1.93493	0.016059	1.9349	0.031811	1.93495	0.015961	1.93488	-0.064064	1.93512	0.047598
1.93617	0.015341	1.93614	0.031985	1.9362	0.016175	1.93612	-0.063737	1.93636	0.047507
1.93742	0.015112	1.93739	0.03211	1.93744	0.016704	1.93737	-0.063375	1.93761	0.047055
1.93866	0.015	1.93863	0.032178	1.93869	0.017432	1.93861	-0.063042	1.93885	0.046481
1.93991	0.014888	1.93988	0.03223	1.93993	0.018161	1.93986	-0.062734	1.94009	0.045908
1.94115	0.014761	1.94112	0.032283	1.94118	0.018883	1.9411	-0.062469	1.94134	0.045346
1.9424	0.014526	1.94236	0.032483	1.94242	0.019536	1.94234	-0.062226	1.94258	0.044891
1.94364	0.014224	1.94361	0.032864	1.94366	0.020123	1.94359	-0.061984	1.94383	0.044476
1.94488	0.013921	1.94485	0.033317	1.94491	0.020711	1.94483	-0.061741	1.94507	0.044063
1.94613	0.01362	1.9461	0.033794	1.94615	0.021281	1.94608	-0.061829	1.94632	0.04365
1.94737	0.013335	1.94734	0.034285	1.9474	0.021751	1.94732	-0.062314	1.94756	0.043278
1.94862	0.013171	1.94859	0.034727	1.94864	0.02199	1.94857	-0.062911	1.94881	0.043203
1.94986	0.013057	1.94983	0.035067	1.94989	0.021953	1.94981	-0.06351	1.95005	0.043261
1.95111	0.012943	1.95107	0.035358	1.95113	0.021916	1.95105	-0.064114	1.95129	0.043322
1.95235	0.012828	1.95232	0.035647	1.95237	0.021878	1.9523	-0.064737	1.95254	0.043384
1.9536	0.012715	1.95356	0.03584	1.95362	0.021808	1.95354	-0.065374	1.95378	0.043445
1.95484	0.012605	1.95481	0.035706	1.95486	0.021654	1.95479	-0.066009	1.95503	0.043506
1.95608	0.012494	1.95605	0.035337	1.95611	0.021492	1.95603	-0.066643	1.95627	0.043566
1.95733	0.012383	1.9573	0.034969	1.95735	0.02133	1.95728	-0.067222	1.95752	0.043626
1.95857	0.012248	1.95854	0.034601	1.9586	0.021166	1.95852	-0.067672	1.95876	0.043686
1.95982	0.011929	1.95979	0.034262	1.95984	0.020991	1.95977	-0.068055	1.96	0.043749
1.96106	0.01145	1.96103	0.03402	1.96109	0.020802	1.96101	-0.068437	1.96125	0.043813
1.96231	0.010969	1.96227	0.033849	1.96233	0.020612	1.96226	-0.068772	1.96249	0.043877
1.96355	0.010501	1.96352	0.033678	1.96358	0.020421	1.9635	-0.068871	1.96374	0.043942
1.9648	0.010153	1.96476	0.033564	1.96482	0.020241	1.96474	-0.068814	1.96498	0.04401
1.96604	0.010013	1.96601	0.033734	1.96606	0.02009	1.96599	-0.068758	1.96623	0.044083
1.96728	0.009873	1.96725	0.034142	1.96731	0.01995	1.96723	-0.068701	1.96747	0.044157
1.96853	0.009733	1.9685	0.034549	1.96855	0.019809	1.96848	-0.068573	1.96872	0.044232
1.96977	0.009596	1.96974	0.034955	1.9698	0.019668	1.96972	-0.06822	1.96996	0.044306
1.97102	0.009487	1.97098	0.03535	1.97104	0.019525	1.97097	-0.067733	1.97121	0.044198
1.97226	0.009411	1.97223	0.035689	1.97229	0.019375	1.97221	-0.067247	1.97245	0.04388
1.97351	0.009335	1.97347	0.03598	1.97353	0.019226	1.97345	-0.066761	1.97369	0.043522
1.97475	0.009254	1.97472	0.036272	1.97477	0.019076	1.9747	-0.066277	1.97494	0.043163
1.97599	0.009079	1.97596	0.036565	1.97602	0.01902	1.97594	-0.065795	1.97618	0.042803
1.97724	0.008542	1.97721	0.036773	1.97726	0.019251	1.97719	-0.065315	1.97743	0.042442
1.97848	0.008003	1.97845	0.036895	1.97851	0.019631	1.97843	-0.064834	1.97867	0.042081
1.97973	0.007466	1.9797	0.037016	1.97975	0.020009	1.97968	-0.06434	1.97992	0.041719
1.98097	0.006923	1.98094	0.037138	1.981	0.020388	1.98092	-0.063789	1.98116	0.041357
1.98222	0.006354	1.98219	0.037256	1.98224	0.02081	1.98216	-0.063199	1.9824	0.04111
1.98346	0.005738	1.98343	0.037347	1.98349	0.021347	1.98341	-0.062608	1.98365	0.041016
1.98471	0.005154	1.98467	0.037413	1.98473	0.021928	1.98465	-0.062018	1.98489	0.040967
1.98595	0.004598	1.98592	0.037478	1.98597	0.022507	1.9859	-0.061349	1.98614	0.040917
1.9872	0.003981	1.98716	0.037542	1.98722	0.023027	1.98714	-0.06061	1.98738	0.040825
1.98844	0.004287	1.98841	0.037483	1.98846	0.023346	1.98839	-0.059866	1.98863	0.040627
1.98968	0.004756	1.98965	0.037242	1.98971	0.023522	1.98963	-0.059119	1.98987	0.040372
1.99093	0.005229	1.9909	0.036946	1.99095	0.023698	1.99088	-0.058396	1.99111	0.040116
1.99217	0.005701	1.99214	0.03665	1.9922	0.023875	1.99212	-0.057732	1.99236	0.03986
1.99342	0.00622	1.99338	0.036354	1.99344	0.023988	1.99336	-0.057079	1.9936	0.039418
1.99466	0.006938	1.99463	0.03626	1.99469	0.023915	1.99461	-0.05638	1.99485	0.038682
1.99591	0.007667	1.99587	0.036375	1.99593	0.023745	1.99585	-0.05568	1.99609	0.037834
1.99715	0.008396	1.99712	0.036484	1.99717	0.023575	1.9971	-0.055217	1.99734	0.036987
1.99839	0.009125	1.99836	0.036591	1.99842	0.023329	1.99834	-0.055209	1.99858	0.036236
1.99964	0.009349	1.99961	0.036729	1.99966	0.022817	1.99959	-0.055301	1.99983	0.0358
2.00088	0.009411	2.00085	0.036934	2.00091	0.022087	2.00083	-0.055393	2.00107	0.035575
2.00213	0.009466	2.0021	0.037173	2.00215	0.02133	2.00208	-0.055485	2.00231	0.035362
2.00337	0.00952	2.00334	0.037412	2.0034	0.020526	2.00332	-0.055525	2.00356	0.035144
2.00462	0.009546	2.00458	0.037651	2.00464	0.019722	2.00456	-0.055472	2.0048	0.034916
2.00586	0.009325	2.00583	0.037737	2.00589	0.018972	2.00581	-0.05541	2.00605	0.034698
2.00711	0.009086	2.00707	0.037441	2.00713	0.018263	2.00705	-0.055348	2.00729	0.034487
2.00835	0.008847	2.00832	0.03706	2.00837	0.01755	2.0083	-0.055065	2.00854	0.034275
2.0096	0.008609	2.00956	0.036679	2.00962	0.016862	2.00954	-0.054322	2.00978	0.034046
2.01084	0.008248	2.01081	0.03633	2.01086	0.016386	2.01079	-0.05342	2.01103	0.033637
2.01208	0.007824	2.01205	0.03608	2.01211	0.0163	2.01203	-0.052516	2.01227	0.03295
2.01333	0.007401	2.01329	0.035899	2.01335	0.016213	2.01328	-0.051614	2.01351	0.032264
2.01457	0.006972	2.01454	0.035719	2.0146	0.016126	2.01452	-0.050608	2.01476	0.031576
2.01582	0.006546	2.01578	0.035538	2.01584	0.016032	2.01576	-0.049398	2.016	0.030956
2.01706	0.0064	2.01703	0.035357	2.01708	0.015883	2.01701	-0.048143	2.01725	0.030626
2.01831	0.006273	2.01827	0.035173	2.01833	0.015663	2.01825	-0.046892	2.01849	0.030599
2.01955	0.006145	2.01952	0.034989	2.01957	0.015442	2.0195	-0.04568	2.01974	0.030571
2.0208	0.006018	2.02076	0.034804	2.02082	0.015223	2.02074	-0.044585	2.02098	0.030544
2.02204	0.006063	2.02201	0.034601	2.02206	0.015009	2.02199	-0.043583	2.02223	0.030515
2.02328	0.006294	2.02325	0.034315	2.02331	0.014817	2.02323	-0.042583	2.02347	0.030484
2.02453	0.006536	2.02449	0.033933	2.02455	0.014625	2.02447	-0.041584	2.02471	0.030452
2.02577	0.006778	2.02574	0.033551	2.0258	0.014433	2.02572	-0.040629	2.02596	0.03042
2.02702	0.00702	2.02698	0.033171	2.02704	0.014239	2.02696	-0.039792	2.0272	0.030326
2.02826	0.00668	2.02823	0.032787	2.02828	0.014029	2.02821	-0.039011	2.02845	0.029858
2.02951	0.006156	2.02947	0.032385	2.02953	0.013792	2.02945	-0.038229	2.02969	0.02891
2.03075	0.005624	2.03072	0.031972	2.03077	0.013555	2.0307	-0.037495	2.03094	0.027961
2.032	0.005092	2.03196	0.031559	2.03202	0.013317	2.03194	-0.036953	2.03218	0.027018
2.03324	0.004535	2.03321	0.031154	2.03326	0.013081	2.03319	-0.036601	2.03342	0.026183
2.03448	0.003938	2.03445	0.030791	2.03451	0.012853	2.03443	-0.036249	2.03467	0.025609
2.03573	0.003341	2.03569	0.030493	2.03575	0.012624	2.03567	-0.035896	2.03591	0.025092
2.03697	0.002745	2.03694	0.030195	2.037	0.012396	2.03692	-0.035536	2.03716	0.024576
2.03822	0.002202	2.03818	0.029898	2.03824	0.012168	2.03816	-0.03515	2.0384	0.024058
2.03946	0.002127	2.03943	0.029646	2.03948	0.011944	2.03941	-0.034745	2.03965	0.023783
2.04071	0.00235	2.04067	0.029576	2.04073	0.011737	2.04065	-0.034341	2.04089	0.023991
2.04195	0.002635	2.04191	0.029673	2.04197	0.011531	2.0419	-0.033943	2.04214	0.024201
2.04319	0.002922	2.04316	0.029771	2.04322	0.011323	2.04314	-0.033593	2.04338	0.02441
2.04444	0.003228	2.0444	0.02987	2.04446	0.011101	2.04438	-0.033308	2.04462	0.024547
2.04568	0.003585	2.04565	0.029988	2.04571	0.010745	2.04563	-0.033039	2.04587	0.024507
2.04693	0.003957	2.04689	0.030141	2.04695	0.010336	2.04687	-0.032761	2.04711	0.024404
2.04817	0.004329	2.04814	0.030295	2.0482	0.009928	2.04812	-0.03247	2.04836	0.0243
2.04942	0.0047	2.04938	0.030445	2.04944	0.009519	2.04936	-0.032207	2.0496	0.024197
2.05066	0.004992	2.05063	0.030597	2.05068	0.009108	2.05061	-0.03199	2.05085	0.024084
2.05191	0.005205	2.05187	0.030789	2.05193	0.008684	2.05185	-0.031772	2.05209	0.02395
2.05315	0.005402	2.05312	0.031089	2.05317	0.00827	2.05309	-0.031555	2.05333	0.023814
2.05439	0.005599	2.05436	0.031392	2.05442	0.007894	2.05434	-0.03133	2.05458	0.023683
2.05564	0.005756	2.0556	0.031694	2.05566	0.007485	2.05558	-0.03107	2.05582	0.023628
2.05688	0.005747	2.05685	0.031949	2.05691	0.007254	2.05683	-0.03081	2.05707	0.023869
2.05813	0.005687	2.05809	0.031838	2.05815	0.007166	2.05807	-0.030549	2.05831	0.024324
2.05937	0.005628	2.05934	0.031726	2.05939	0.007087	2.05932	-0.030292	2.05956	0.024781
2.06062	0.005568	2.06058	0.031615	2.06064	0.007008	2.06056	-0.030064	2.0608	0.025236
2.06186	0.005509	2.06183	0.031503	2.06188	0.00693	2.06181	-0.029899	2.06204	0.025624
2.06311	0.005451	2.06307	0.031377	2.06313	0.007481	2.06305	-0.029733	2.06329	0.025593
2.06435	0.005393	2.06432	0.031215	2.06437	0.008147	2.06429	-0.029568	2.06453	0.025461
2.06559	0.005336	2.06556	0.031054	2.06562	0.008821	2.06554	-0.029426	2.06578	0.02533
2.06684	0.0053	2.0668	0.030891	2.06686	0.009493	2.06678	-0.029402	2.06702	0.025197
2.06808	0.00547	2.06805	0.03078	2.06811	0.010122	2.06803	-0.02939	2.06827	0.025053
2.06933	0.005705	2.06929	0.031126	2.06935	0.010702	2.06927	-0.029378	2.06951	0.024901
2.07057	0.00594	2.07054	0.031584	2.07059	0.01128	2.07052	-0.029366	2.07076	0.024748
2.07182	0.006175	2.07178	0.032043	2.07184	0.011858	2.07176	-0.029446	2.072	0.024595
2.07306	0.006388	2.07302	0.032501	2.07308	0.012437	2.07301	-0.02996	2.07325	0.024436
2.0743	0.006565	2.07427	0.032946	2.07433	0.012465	2.07425	-0.030521	2.07449	0.024235
2.07555	0.006732	2.07551	0.033344	2.07557	0.012315	2.07549	-0.031082	2.07573	0.024017
2.07679	0.006899	2.07676	0.033745	2.07682	0.012154	2.07674	-0.031693	2.07698	0.023799
2.07804	0.007066	2.078	0.034144	2.07806	0.011994	2.07798	-0.032545	2.07822	0.023553
2.07928	0.007008	2.07925	0.034543	2.07931	0.011883	2.07923	-0.033454	2.07947	0.02307
2.08053	0.006876	2.08049	0.034945	2.08055	0.011851	2.08047	-0.034362	2.08071	0.022193
2.08177	0.006745	2.08174	0.035349	2.0818	0.011824	2.08172	-0.035277	2.08195	0.021318
2.08302	0.006613	2.08298	0.035753	2.08304	0.011797	2.08296	-0.036092	2.0832	0.020435
2.08426	0.006568	2.08422	0.036155	2.08428	0.011771	2.0842	-0.036447	2.08444	0.019597
2.0855	0.006752	2.08547	0.036601	2.08553	0.012142	2.08545	-0.036693	2.08569	0.01903
2.08675	0.007003	2.08671	0.0374	2.08677	0.012815	2.08669	-0.036938	2.08693	0.018698
2.08799	0.007253	2.08796	0.038203	2.08802	0.013511	2.08794	-0.03716	2.08818	0.018369
2.08924	0.007503	2.0892	0.039005	2.08926	0.014207	2.08918	-0.037259	2.08942	0.018065
2.09048	0.008206	2.09045	0.039807	2.0905	0.014918	2.09043	-0.037285	2.09067	0.018022
2.09173	0.009098	2.09169	0.040624	2.09175	0.015658	2.09167	-0.037312	2.09191	0.01861
2.09297	0.010056	2.09294	0.041452	2.09299	0.016397	2.09292	-0.037339	2.09315	0.019197
2.09422	0.011065	2.09418	0.042283	2.09424	0.017139	2.09416	-0.037361	2.0944	0.019784
2.09546	0.012012	2.09542	0.043115	2.09548	0.01788	2.0954	-0.037356	2.09564	0.020363
2.09671	0.012585	2.09667	0.043918	2.09673	0.018441	2.09665	-0.037342	2.09689	0.020868
2.09795	0.012918	2.09791	0.0445	2.09797	0.018802	2.09789	-0.037328	2.09813	0.02128
2.09919	0.013251	2.09916	0.045054	2.09922	0.019146	2.09914	-0.037316	2.09938	0.021694
2.10044	0.013583	2.1004	0.04561	2.10046	0.019491	2.10038	-0.037323	2.10062	0.022108
2.10168	0.013566	2.10165	0.046152	2.1017	0.019833	2.10163	-0.037362	2.10187	0.022421
2.10293	0.01313	2.10289	0.046521	2.10295	0.020158	2.10287	-0.0374	2.10311	0.022108
2.10417	0.01258	2.10413	0.046665	2.10419	0.020481	2.10412	-0.037439	2.10435	0.021797
2.10542	0.012028	2.10538	0.046815	2.10544	0.020803	2.10536	-0.037478	2.1056	0.021485
2.10666	0.011477	2.10662	0.046975	2.10668	0.021111	2.1066	-0.037588	2.10684	0.021182
2.10791	0.010966	2.10787	0.047135	2.10793	0.021312	2.10785	-0.037771	2.10809	0.020971
2.10915	0.01049	2.10911	0.047116	2.10917	0.021382	2.10909	-0.037954	2.10933	0.020914
2.11039	0.010017	2.11036	0.047004	2.11042	0.021413	2.11034	-0.038135	2.11058	0.020852
2.11164	0.009545	2.1116	0.046886	2.11166	0.021444	2.11158	-0.038295	2.11182	0.020788
2.11288	0.009131	2.11285	0.046768	2.11291	0.021475	2.11283	-0.038399	2.11307	0.020723
2.11413	0.008801	2.11409	0.046609	2.11415	0.021518	2.11407	-0.038503	2.11431	0.020687
2.11537	0.008504	2.11533	0.046351	2.11539	0.021565	2.11531	-0.038607	2.11555	0.020656
2.11662	0.008206	2.11658	0.046085	2.11664	0.021612	2.11656	-0.038712	2.1168	0.020625
2.11786	0.007908	2.11782	0.04582	2.11788	0.021659	2.1178	-0.038879	2.11804	0.020594
2.1191	0.007739	2.11907	0.045554	2.11913	0.021683	2.11905	-0.039141	2.11929	0.020538
2.12035	0.007702	2.12031	0.045299	2.12037	0.021603	2.12029	-0.039403	2.12053	0.020256
2.12159	0.00769	2.12156	0.045052	2.12162	0.021488	2.12154	-0.039665	2.12178	0.019964
2.12284	0.007678	2.1228	0.044804	2.12286	0.021373	2.12278	-0.039909	2.12302	0.019672
2.12408	0.007666	2.12405	0.044558	2.12411	0.021258	2.12403	-0.040076	2.12426	0.01938
2.12533	0.007652	2.12529	0.044321	2.12535	0.020654	2.12527	-0.040244	2.12551	0.019538
2.12657	0.007638	2.12653	0.044121	2.12659	0.019808	2.12651	-0.040411	2.12675	0.019828
2.12782	0.007625	2.12778	0.043925	2.12784	0.018941	2.12776	-0.040579	2.128	0.020123
2.12906	0.007611	2.12902	0.04373	2.12908	0.018075	2.129	-0.040854	2.12924	0.020418
2.1303	0.007598	2.13027	0.043533	2.13033	0.01721	2.13025	-0.041385	2.13049	0.020712
2.13155	0.007587	2.13151	0.04331	2.13157	0.016576	2.13149	-0.041923	2.13173	0.021492
2.13279	0.007575	2.13276	0.043056	2.13282	0.01613	2.13274	-0.04246	2.13298	0.022297
2.13404	0.007564	2.134	0.042801	2.13406	0.015722	2.13398	-0.042999	2.13422	0.023102
2.13528	0.007568	2.13524	0.042546	2.1353	0.015315	2.13523	-0.043028	2.13546	0.023906
2.13653	0.007607	2.13649	0.042295	2.13655	0.015336	2.13647	-0.042993	2.13671	0.024757
2.13777	0.007664	2.13773	0.042094	2.13779	0.015626	2.13771	-0.042958	2.13795	0.025623
2.13902	0.00772	2.13898	0.041896	2.13904	0.015957	2.13896	-0.042923	2.1392	0.026502
2.14026	0.007777	2.14022	0.041699	2.14028	0.016287	2.1402	-0.042734	2.14044	0.027374
2.1415	0.00775	2.14147	0.041501	2.14153	0.016618	2.14145	-0.041923	2.14169	0.028244
2.14275	0.007602	2.14271	0.041431	2.14277	0.016798	2.14269	-0.041104	2.14293	0.028728
2.14399	0.007417	2.14396	0.041562	2.14402	0.016818	2.14394	-0.040288	2.14418	0.02903
2.14524	0.007241	2.1452	0.04171	2.14526	0.0168	2.14518	-0.039469	2.14542	0.029328
2.14648	0.007019	2.14644	0.041858	2.1465	0.016782	2.14642	-0.039173	2.14666	0.029624
2.14773	0.006613	2.14769	0.042006	2.14775	0.01645	2.14767	-0.039016	2.14791	0.029657
2.14897	0.006041	2.14893	0.041789	2.14899	0.015788	2.14891	-0.038863	2.14915	0.029416
2.15022	0.005468	2.15018	0.04154	2.15024	0.015045	2.15016	-0.038709	2.1504	0.029164
2.15146	0.004896	2.15142	0.04129	2.15148	0.014305	2.1514	-0.038607	2.15164	0.028912
2.1527	0.004352	2.15267	0.041041	2.15273	0.013562	2.15265	-0.03887	2.15289	0.02866
2.15395	0.003928	2.15391	0.040768	2.15397	0.012832	2.15389	-0.039185	2.15413	0.028405
2.15519	0.00362	2.15516	0.040438	2.15522	0.012117	2.15514	-0.039508	2.15537	0.028145
2.15644	0.00331	2.1564	0.04011	2.15646	0.011405	2.15638	-0.039834	2.15662	0.027886
2.15768	0.003054	2.15764	0.039809	2.1577	0.010696	2.15762	-0.040183	2.15786	0.027627
2.15893	0.003095	2.15889	0.039491	2.15895	0.01013	2.15887	-0.040546	2.15911	0.027435
2.16017	0.003478	2.16013	0.03934	2.16019	0.009782	2.16011	-0.040913	2.16035	0.027347
2.16141	0.003861	2.16138	0.039272	2.16144	0.009494	2.16136	-0.041277	2.1616	0.027267
2.16266	0.004244	2.16262	0.039212	2.16268	0.009192	2.1626	-0.041642	2.16284	0.027191
2.1639	0.004627	2.16387	0.039152	2.16393	0.008879	2.16385	-0.041915	2.16409	0.027109
2.16515	0.005005	2.16511	0.03904	2.16517	0.008545	2.16509	-0.042162	2.16533	0.027083
2.16639	0.005379	2.16635	0.038705	2.16642	0.008142	2.16634	-0.04241	2.16657	0.027161
2.16764	0.005752	2.1676	0.038294	2.16766	0.007696	2.16758	-0.042658	2.16782	0.027264
2.16888	0.006126	2.16884	0.037883	2.1689	0.007251	2.16882	-0.042849	2.16906	0.027367
2.17013	0.006473	2.17009	0.037471	2.17015	0.00687	2.17007	-0.042968	2.17031	0.027412
2.17137	0.006772	2.17133	0.037202	2.17139	0.006638	2.17131	-0.043073	2.17155	0.027307
2.17261	0.007067	2.17258	0.037047	2.17264	0.006485	2.17256	-0.043177	2.1728	0.027162
2.17386	0.007363	2.17382	0.036914	2.17388	0.006333	2.1738	-0.043281	2.17404	0.027017
2.1751	0.007668	2.17507	0.036781	2.17513	0.00618	2.17504	-0.043542	2.17529	0.026872
2.17635	0.008084	2.17631	0.036661	2.17637	0.006055	2.17629	-0.043911	2.17653	0.026714
2.17759	0.00864	2.17755	0.036661	2.17761	0.006198	2.17753	-0.0443	2.17777	0.02652
2.17884	0.009197	2.1788	0.036705	2.17886	0.006545	2.17878	-0.044688	2.17902	0.026316
2.18008	0.009755	2.18004	0.03675	2.1801	0.006893	2.18002	-0.045025	2.18026	0.026112
2.18133	0.010222	2.18129	0.036794	2.18135	0.007257	2.18127	-0.045273	2.18151	0.025928
2.18257	0.010527	2.18253	0.03683	2.18259	0.007706	2.18251	-0.045504	2.18275	0.025932
2.18382	0.010798	2.18378	0.036857	2.18384	0.008216	2.18376	-0.045733	2.184	0.025989
2.18506	0.011068	2.18502	0.036882	2.18508	0.008725	2.185	-0.045962	2.18524	0.026046
2.1863	0.011338	2.18627	0.036907	2.18633	0.009236	2.18624	-0.046027	2.18648	0.026103
2.18755	0.011584	2.18751	0.036932	2.18757	0.009746	2.18749	-0.045939	2.18773	0.026188
2.18879	0.011787	2.18875	0.037055	2.18881	0.010112	2.18873	-0.045823	2.18897	0.026531
2.19004	0.011985	2.19	0.037216	2.19006	0.010357	2.18998	-0.045707	2.19022	0.026946
2.19128	0.012184	2.19124	0.037376	2.1913	0.010602	2.19122	-0.045504	2.19146	0.027361
2.19253	0.012382	2.19249	0.037536	2.19255	0.010849	2.19247	-0.045071	2.19271	0.027777
2.19377	0.012579	2.19373	0.037718	2.19379	0.01092	2.19371	-0.044586	2.19395	0.027799
2.19501	0.012775	2.19498	0.03793	2.19504	0.010771	2.19496	-0.044101	2.1952	0.027705
2.19626	0.01297	2.19622	0.03815	2.19628	0.010557	2.1962	-0.043615	2.19644	0.027611
2.1975	0.013159	2.19746	0.03837	2.19753	0.010345	2.19744	-0.043016	2.19768	0.027516
2.19875	0.013175	2.19871	0.03859	2.19877	0.010132	2.19869	-0.042278	2.19893	0.027422
2.19999	0.012724	2.19995	0.038617	2.20001	0.009909	2.19993	-0.041508	2.20017	0.027127
2.20124	0.012036	2.2012	0.038551	2.20126	0.009675	2.20118	-0.04074	2.20142	0.026773
2.20248	0.01135	2.20244	0.038476	2.2025	0.009441	2.20242	-0.040095	2.20266	0.026419
2.20373	0.010693	2.20369	0.038402	2.20375	0.009207	2.20367	-0.039982	2.20391	0.026065
2.20497	0.010174	2.20493	0.038227	2.20499	0.009086	2.20491	-0.039996	2.20515	0.026021
2.20621	0.009735	2.20618	0.037863	2.20624	0.009137	2.20615	-0.04001	2.2064	0.026201
2.20746	0.009296	2.20742	0.037443	2.20748	0.009251	2.2074	-0.040025	2.20764	0.026421
2.2087	0.008856	2.20866	0.037023	2.20872	0.009366	2.20864	-0.040144	2.20888	0.02664
2.20995	0.008436	2.20991	0.036619	2.20997	0.00948	2.20989	-0.040481	2.21013	0.026859
2.21119	0.008115	2.21115	0.036398	2.21121	0.009674	2.21113	-0.040917	2.21137	0.027324
2.21244	0.007846	2.2124	0.036316	2.21246	0.009952	2.21238	-0.041354	2.21262	0.027888
2.21368	0.007578	2.21364	0.036277	2.2137	0.01023	2.21362	-0.041762	2.21386	0.028461
2.21493	0.007296	2.21489	0.036239	2.21495	0.010502	2.21487	-0.041887	2.21511	0.028993
2.21617	0.006912	2.21613	0.036214	2.21619	0.010785	2.21611	-0.041844	2.21635	0.029521
2.21741	0.00638	2.21738	0.036234	2.21744	0.011062	2.21735	-0.041802	2.21759	0.030081
2.21866	0.005849	2.21862	0.036282	2.21868	0.011329	2.2186	-0.04176	2.21884	0.03066
2.2199	0.00532	2.21986	0.03633	2.21992	0.011595	2.21984	-0.04172	2.22008	0.03124
2.22115	0.004836	2.22111	0.036377	2.22117	0.011862	2.22109	-0.041695	2.22133	0.03182
2.22239	0.004593	2.22235	0.036318	2.22241	0.012244	2.22233	-0.041677	2.22257	0.032148
2.22364	0.004544	2.2236	0.036098	2.22366	0.01291	2.22358	-0.041659	2.22382	0.032237
2.22488	0.004495	2.22484	0.03582	2.2249	0.013715	2.22482	-0.041641	2.22506	0.032283
2.22613	0.004445	2.22609	0.035542	2.22615	0.014523	2.22607	-0.041695	2.2263	0.032328
2.22737	0.004399	2.22733	0.035302	2.22739	0.015346	2.22731	-0.041795	2.22755	0.032329
2.22861	0.004359	2.22858	0.035247	2.22864	0.016227	2.22855	-0.041896	2.22879	0.032232
2.22986	0.00432	2.22982	0.03532	2.22988	0.017163	2.2298	-0.041996	2.23004	0.03209
2.2311	0.00428	2.23106	0.035393	2.23113	0.018101	2.23104	-0.042071	2.23128	0.031948
2.23235	0.004203	2.23231	0.035465	2.23237	0.019039	2.23229	-0.041909	2.23253	0.031805
2.23359	0.003925	2.23355	0.035608	2.23361	0.019883	2.23353	-0.041604	2.23377	0.031592
2.23484	0.003427	2.2348	0.035879	2.23486	0.020454	2.23478	-0.041297	2.23502	0.031299
2.23608	0.00293	2.23604	0.036208	2.2361	0.020848	2.23602	-0.040992	2.23626	0.030986
2.23732	0.002425	2.23729	0.036538	2.23735	0.021241	2.23726	-0.040567	2.2375	0.030673
2.23857	0.001854	2.23853	0.036858	2.23859	0.021618	2.23851	-0.040011	2.23875	0.03037
2.23981	0.001094	2.23977	0.037083	2.23984	0.021804	2.23975	-0.039422	2.23999	0.030098
2.24106	0.000335	2.24102	0.037236	2.24108	0.021698	2.241	-0.038835	2.24124	0.029844
2.2423	-0.000427	2.24226	0.037389	2.24233	0.021592	2.24224	-0.038247	2.24248	0.029589
2.24355	-0.001158	2.24351	0.037541	2.24357	0.021486	2.24349	-0.038082	2.24373	0.029335
2.24479	-0.00172	2.24475	0.037596	2.24481	0.021404	2.24473	-0.038225	2.24497	0.029262
2.24604	-0.002028	2.246	0.037421	2.24606	0.02142	2.24598	-0.038396	2.24621	0.029435
2.24728	-0.002336	2.24724	0.037122	2.2473	0.021537	2.24722	-0.038568	2.24746	0.029694
2.24852	-0.002643	2.24849	0.036824	2.24855	0.021655	2.24846	-0.038868	2.2487	0.029953
2.24977	-0.002937	2.24973	0.036525	2.24979	0.021772	2.24971	-0.039332	2.24995	0.030191
2.25101	-0.00317	2.25097	0.036153	2.25103	0.021982	2.25095	-0.039849	2.25119	0.030224
2.25226	-0.00338	2.25222	0.035719	2.25228	0.022362	2.2522	-0.040367	2.25244	0.030124
2.2535	-0.003607	2.25346	0.035285	2.25352	0.022744	2.25344	-0.040884	2.25368	0.030025
2.25475	-0.003842	2.25471	0.034852	2.25477	0.023127	2.25469	-0.041274	2.25493	0.029925
2.25599	-0.004085	2.25595	0.034449	2.25601	0.023497	2.25593	-0.041554	2.25617	0.029725
2.25724	-0.004352	2.2572	0.034202	2.25726	0.023802	2.25718	-0.041811	2.25741	0.029353
2.25848	-0.004622	2.25844	0.034062	2.2585	0.024024	2.25842	-0.042051	2.25866	0.02891
2.25972	-0.00489	2.25969	0.033923	2.25975	0.024247	2.25966	-0.042355	2.2599	0.028468
2.26097	-0.005146	2.26093	0.033783	2.26099	0.024471	2.26091	-0.042806	2.26115	0.028025
2.26221	-0.004791	2.26217	0.033788	2.26223	0.024701	2.26215	-0.04335	2.26239	0.027734
2.26346	-0.004176	2.26342	0.033921	2.26348	0.024944	2.2634	-0.043894	2.26364	0.027551
2.2647	-0.00356	2.26466	0.034063	2.26472	0.025189	2.26464	-0.044435	2.26488	0.027368
2.26595	-0.002946	2.26591	0.034211	2.26597	0.02543	2.26589	-0.044997	2.26613	0.027185
2.26719	-0.002321	2.26715	0.034366	2.26721	0.025644	2.26713	-0.045589	2.26737	0.027089
2.26844	-0.001612	2.2684	0.034561	2.26846	0.025727	2.26837	-0.046191	2.26861	0.027166
2.26968	-0.000906	2.26964	0.034834	2.2697	0.025438	2.26962	-0.046794	2.26986	0.027336
2.27093	-0.000197	2.27088	0.035114	2.27095	0.025144	2.27086	-0.047326	2.2711	0.027516
2.27217	0.000508	2.27213	0.035394	2.27219	0.02485	2.27211	-0.047654	2.27235	0.0277
2.27341	0.001112	2.27337	0.035581	2.27344	0.024532	2.27335	-0.047837	2.27359	0.027757
2.27466	0.00165	2.27462	0.035555	2.27468	0.024084	2.2746	-0.04802	2.27484	0.027609
2.2759	0.002184	2.27586	0.035454	2.27592	0.023607	2.27584	-0.048203	2.27608	0.02744
2.27715	0.002721	2.27711	0.035355	2.27717	0.02313	2.27709	-0.048356	2.27732	0.027272
2.27839	0.003253	2.27835	0.035254	2.27841	0.022654	2.27833	-0.048449	2.27857	0.027092
2.27964	0.003571	2.2796	0.035122	2.27966	0.022211	2.27957	-0.048516	2.27981	0.02685
2.28088	0.003867	2.28084	0.03492	2.2809	0.021938	2.28082	-0.048583	2.28106	0.026539
2.28213	0.004157	2.28208	0.034703	2.28215	0.021682	2.28206	-0.048648	2.2823	0.026228
2.28337	0.004452	2.28333	0.034486	2.28339	0.021428	2.28331	-0.048701	2.28355	0.025917
2.28461	0.004505	2.28457	0.034337	2.28464	0.021117	2.28455	-0.048743	2.28479	0.025775
2.28586	0.004318	2.28582	0.034362	2.28588	0.0205	2.2858	-0.048786	2.28604	0.025934
2.2871	0.004132	2.28706	0.034471	2.28712	0.019704	2.28704	-0.048828	2.28728	0.026157
2.28835	0.003945	2.28831	0.03458	2.28837	0.018909	2.28829	-0.048851	2.28852	0.026381
2.28959	0.003759	2.28955	0.034689	2.28961	0.018112	2.28953	-0.048828	2.28977	0.026614
2.29083	0.003734	2.2908	0.03478	2.29086	0.017335	2.29077	-0.048778	2.29101	0.026951
2.29208	0.003777	2.29204	0.034828	2.2921	0.01666	2.29202	-0.048729	2.29226	0.027424
2.29332	0.003821	2.29328	0.034862	2.29335	0.016008	2.29326	-0.048697	2.2935	0.027897
2.29457	0.003865	2.29453	0.034896	2.29459	0.015357	2.29451	-0.048843	2.29475	0.02837
2.29581	0.004094	2.29577	0.034885	2.29583	0.014749	2.29575	-0.049199	2.29599	0.02889
2.29706	0.004596	2.29702	0.034746	2.29708	0.014416	2.297	-0.049553	2.29724	0.029503
2.2983	0.005098	2.29826	0.034523	2.29832	0.014309	2.29824	-0.049909	2.29848	0.030147
2.29955	0.0056	2.2995	0.0343	2.29957	0.014201	2.29948	-0.050233	2.29972	0.030791
2.30079	0.006101	2.30075	0.034077	2.30081	0.014094	2.30073	-0.050471	2.30097	0.031435
2.30204	0.0064	2.30199	0.033928	2.30206	0.014	2.30197	-0.050647	2.30221	0.032053
2.30328	0.006566	2.30324	0.033964	2.3033	0.013992	2.30322	-0.050823	2.30346	0.032627
2.30452	0.006724	2.30448	0.034092	2.30455	0.014084	2.30446	-0.050998	2.3047	0.03319
2.30577	0.006873	2.30573	0.034219	2.30579	0.014176	2.30571	-0.050884	2.30595	0.033756
2.30701	0.006923	2.30697	0.034409	2.30703	0.014256	2.30695	-0.050343	2.30719	0.0342
2.30826	0.006695	2.30822	0.034813	2.30828	0.014255	2.30819	-0.049759	2.30843	0.034376
2.3095	0.006409	2.30946	0.035393	2.30952	0.014123	2.30944	-0.049175	2.30968	0.034428
2.31075	0.006122	2.31071	0.035969	2.31077	0.013991	2.31068	-0.048657	2.31092	0.03448
2.31199	0.005836	2.31195	0.03655	2.31201	0.01386	2.31193	-0.048344	2.31217	0.034532
2.31324	0.005639	2.31319	0.037037	2.31326	0.013711	2.31317	-0.048217	2.31341	0.034533
2.31448	0.005595	2.31444	0.037263	2.3145	0.013432	2.31442	-0.048079	2.31466	0.034422
2.31572	0.005581	2.31568	0.03732	2.31575	0.012948	2.31566	-0.04794	2.3159	0.034259
2.31697	0.005567	2.31693	0.037375	2.31699	0.012464	2.31691	-0.047852	2.31715	0.034097
2.31821	0.005558	2.31817	0.037414	2.31823	0.011985	2.31815	-0.047931	2.31839	0.034002
2.31946	0.005571	2.31942	0.037373	2.31948	0.011559	2.3194	-0.04805	2.31963	0.034079
2.3207	0.00559	2.32066	0.037136	2.32072	0.011258	2.32064	-0.048169	2.32088	0.034257
2.32195	0.005608	2.32191	0.036899	2.32197	0.010963	2.32188	-0.04829	2.32212	0.034425
2.32319	0.005627	2.32315	0.036662	2.32321	0.010639	2.32313	-0.048428	2.32337	0.03459
2.32443	0.005578	2.32439	0.036459	2.32446	0.010312	2.32437	-0.048596	2.32461	0.034746
2.32568	0.005244	2.32564	0.036479	2.3257	0.009963	2.32562	-0.048763	2.32586	0.034805
2.32692	0.004849	2.32688	0.036755	2.32694	0.009514	2.32686	-0.04893	2.3271	0.034783
2.32817	0.004455	2.32813	0.037031	2.32819	0.009061	2.3281	-0.049087	2.32835	0.034762
2.32941	0.004054	2.32937	0.037307	2.32943	0.008609	2.32935	-0.049207	2.32959	0.034709
2.33066	0.00358	2.33061	0.037564	2.33068	0.008211	2.33059	-0.049313	2.33083	0.034493
2.3319	0.003093	2.33186	0.037724	2.33192	0.008287	2.33184	-0.049419	2.33208	0.034104
2.33315	0.002606	2.3331	0.037875	2.33317	0.008373	2.33308	-0.049525	2.33332	0.033715
2.33439	0.002119	2.33435	0.038024	2.33441	0.00846	2.33433	-0.049649	2.33457	0.033327
2.33563	0.001658	2.33559	0.038186	2.33566	0.008546	2.33557	-0.049826	2.33581	0.032952
2.33688	0.001454	2.33684	0.038433	2.3369	0.008633	2.33682	-0.050003	2.33706	0.032645
2.33812	0.001305	2.33808	0.038813	2.33814	0.008928	2.33806	-0.05018	2.3383	0.03241
2.33937	0.001157	2.33933	0.039194	2.33939	0.00925	2.3393	-0.050373	2.33955	0.032175
2.34061	0.001009	2.34057	0.039575	2.34063	0.009574	2.34055	-0.050631	2.34079	0.031947
2.34186	0.001037	2.34181	0.039972	2.34188	0.009897	2.34179	-0.050923	2.34203	0.031764
2.3431	0.001125	2.34306	0.040449	2.34312	0.010027	2.34304	-0.051215	2.34328	0.031672
[truncated: 22,208 more rows]

## Sheet: s7b
ml O432-17(-)	mAU O432-17(-)	ml O432-17(-)_0HIS	mAU O432-17(-)_0HIS	ml O432-17(-)_3HIS_I57V	mAU O432-17(-)_3HIS_I57V	ml O432-17(-)_3HIS_L75A	mAU O432-17(-)_3HIS_L75A	ml O432-17(-)_I57V_L75A	mAU O432-17(-)_I57V_L75A
-0.143116	0.002804	-0.142908	-0.001406	-0.143016	-0.000928	0	0	-0.143124	0
-0.141872	0.05464	-0.141664	-0.085822	-0.141772	0.014637	0	0	-0.136902	0.163149
-0.140627	0.057886	-0.14042	-0.089062	-0.140527	0.016697	0	0	-0.13068	0.306433
-0.139383	0.059588	-0.139176	-0.090305	-0.139283	0.01793	0	0	-0.124458	0.429362
-0.138139	0.060913	-0.137931	-0.091347	-0.138039	0.018969	0.00069695	0	-0.118236	0.551932
-0.136895	0.062066	-0.136687	-0.092271	-0.136795	0.019889	0.00309478	0.031237	-0.112014	0.676904
-0.13565	0.063206	-0.135443	-0.093103	-0.13555	0.020722	0.00721875	0.0771738	-0.105792	0.801402
-0.134406	0.064162	-0.134199	-0.093814	-0.134306	0.021521	0.0130023	0.123067	-0.09957	0.925397
-0.133162	0.064993	-0.132954	-0.094274	-0.133062	0.022344	0.0192226	0.169037	-0.093348	1.04876
-0.131917	0.065603	-0.13171	-0.094597	-0.131817	0.023269	0.0256742	0.217021	-0.087126	1.17119
-0.130673	0.066253	-0.130466	-0.094912	-0.130573	0.024219	0.0318997	0.264548	-0.080904	1.23854
-0.129429	0.066901	-0.129221	-0.094499	-0.129329	0.024881	0.0381455	0.310247	-0.074683	1.23937
-0.128185	0.067156	-0.127977	-0.093175	-0.128084	0.025157	0.0443875	0.353936	-0.068461	1.24057
-0.12694	0.06741	-0.126733	-0.091588	-0.12684	0.025432	0.0506298	0.394347	-0.062239	1.25259
-0.125696	0.067664	-0.125489	-0.09	-0.125596	0.025707	0.056876	0.434505	-0.056017	1.27281
-0.124452	0.067903	-0.124244	-0.088417	-0.124352	0.025888	0.0631097	0.443227	-0.049795	1.2872
-0.123207	0.068113	-0.123	-0.086844	-0.123107	0.025849	0.0693496	0.513217	-0.043573	1.29617
-0.121963	0.068315	-0.121756	-0.085294	-0.121863	0.025688	0.0755932	0.609942	-0.037351	1.30212
-0.120719	0.068518	-0.120512	-0.083759	-0.120619	0.025527	0.0819026	0.792513	-0.031129	1.3065
-0.119475	0.06872	-0.119267	-0.082232	-0.119374	0.025365	0.0881304	0.974194	-0.024907	1.3111
-0.11823	0.068923	-0.118023	-0.080704	-0.11813	0.025204	0.0943569	1.05687	-0.018685	1.31616
-0.116986	0.069125	-0.116779	-0.079176	-0.116886	0.025042	0.100577	1.13709	-0.012463	1.32009
-0.115742	0.069328	-0.115535	-0.077649	-0.115642	0.02488	0.106802	1.20576	-0.006241	1.32069
-0.114497	0.069531	-0.11429	-0.076117	-0.114397	0.024719	0.113024	1.27086	-1.9e-05	1.2988
-0.113253	0.069675	-0.113046	-0.074589	-0.113153	0.024496	0.119246	1.32598	0.006202	1.27086
-0.112009	0.069674	-0.111802	-0.073096	-0.111909	0.0241	0.125465	1.36968	0.012424	1.2725
-0.110765	0.069622	-0.110557	-0.071913	-0.110664	0.023586	0.131866	1.32899	0.018646	1.2795
-0.10952	0.06957	-0.109313	-0.070969	-0.10942	0.023072	0.138145	1.2542	0.024868	1.28621
-0.108276	0.069518	-0.108069	-0.070025	-0.108176	0.022557	0.145296	-0.0353132	0.03109	1.28899
-0.107032	0.069466	-0.106825	-0.069085	-0.106931	0.022043	0.145296	-0.0359409	0.037312	1.29185
-0.105788	0.069413	-0.10558	-0.068144	-0.105687	0.021529	0.145385	-0.0350222	0.043534	1.2964
-0.104543	0.069361	-0.104336	-0.067201	-0.104443	0.02103	0.146775	-0.0365106	0.049756	1.30221
-0.103299	0.069309	-0.103092	-0.06626	-0.103199	0.020556	0.149883	-0.0368113	0.055978	1.30695
-0.102055	0.069167	-0.101848	-0.06532	-0.101954	0.020096	0.154714	-0.0392023	0.0622	1.30778
-0.10081	0.068745	-0.100603	-0.064379	-0.10071	0.019692	0.161096	-0.0387502	0.068422	1.30586
-0.099566	0.068174	-0.099359	-0.06363	-0.099466	0.01945	0.167377	-0.0368247	0.074644	1.30094
-0.098322	0.067604	-0.098115	-0.063064	-0.098221	0.019211	0.173622	-0.0378584	0.080866	1.30127
-0.097078	0.067032	-0.09687	-0.062515	-0.096977	0.018971	0.179868	-0.0408609	0.087087	1.31443
-0.095833	0.066459	-0.095626	-0.061967	-0.095733	0.01873	0.18611	-0.0452924	0.093309	1.35256
-0.094589	0.065888	-0.094382	-0.061448	-0.094489	0.01849	0.192398	-0.04207	0.099531	1.41068
-0.093345	0.065318	-0.093138	-0.060946	-0.093244	0.018252	0.198678	-0.0373499	0.105753	1.45067
-0.0921	0.064747	-0.091893	-0.060423	-0.092	0.018013	0.204944	-0.0387391	0.111975	1.47036
-0.090856	0.064262	-0.090649	-0.059877	-0.090756	0.017768	0.211253	-0.0430836	0.118197	1.4834
-0.089612	0.064104	-0.089405	-0.05933	-0.089511	0.017458	0.217492	-0.0522947	0.124419	1.49472
-0.088368	0.064191	-0.088161	-0.058647	-0.088267	0.016988	0.223743	-0.0367237	0.130641	1.5092
-0.087123	0.064277	-0.086916	-0.057689	-0.087023	0.016518	0.229986	0.0525072	0.136863	1.52319
-0.085879	0.064347	-0.085672	-0.056672	-0.085778	0.016049	0.236226	0.193623	0.143085	1.52684
-0.084635	0.064307	-0.084428	-0.055657	-0.084534	0.015543	0.242468	0.398974	0.149307	1.51763
-0.08339	0.064058	-0.083184	-0.054911	-0.08329	0.014894	0.248704	0.538052	0.155529	1.48719
-0.082146	0.063804	-0.081939	-0.054819	-0.082046	0.01421	0.25495	0.627953	0.161751	1.43208
-0.080902	0.063549	-0.080695	-0.055049	-0.080801	0.013525	0.261191	0.703356	0.167972	1.39176
-0.079658	0.067037	-0.079451	-0.055279	-0.079557	0.012838	0.267497	0.781282	0.174194	1.37221
-0.078413	0.093992	-0.078206	-0.055509	-0.078313	0.014305	0.273728	0.862452	0.180416	1.36045
-0.077169	0.148278	-0.076962	-0.045687	-0.077068	0.02486	0.279954	0.946718	0.186638	1.35424
-0.075925	0.202317	-0.075718	-0.009788	-0.075824	0.037553	0.286177	0.992808	0.19286	1.34781
-0.07468	0.256187	-0.074474	0.039114	-0.07458	0.050264	0.292403	0.964525	0.199082	1.34378
-0.073436	0.310339	-0.073229	0.087972	-0.073335	0.062988	0.298624	0.880814	0.205304	1.34264
-0.072192	0.364353	-0.071985	0.136928	-0.072091	0.075642	0.304848	0.734962	0.211526	1.34105
-0.070948	0.418609	-0.070741	0.18563	-0.070847	0.08834	0.311065	0.657075	0.217748	1.33866
-0.069703	0.472648	-0.069497	0.234153	-0.069603	0.100981	0.317355	0.619155	0.22397	1.33682
-0.068459	0.52631	-0.068252	0.282774	-0.068358	0.113635	0.323742	0.59216	0.230192	1.33725
-0.067215	0.574214	-0.067008	0.331353	-0.067114	0.126417	0.329971	0.569658	0.236414	1.33676
-0.065971	0.612998	-0.065764	0.37821	-0.06587	0.139972	0.336198	0.545228	0.242636	1.3337
-0.064726	0.651577	-0.064519	0.419003	-0.064625	0.154058	0.342414	0.520242	0.248857	1.32982
-0.063482	0.690101	-0.063275	0.455621	-0.063381	0.168163	0.348638	0.508655	0.255079	1.32622
-0.062238	0.728713	-0.062031	0.492639	-0.062137	0.182268	0.354858	0.502275	0.261301	1.32187
-0.060993	0.767505	-0.060787	0.529539	-0.060893	0.196652	0.361078	0.501739	0.267523	1.31769
-0.059749	0.806069	-0.059542	0.566395	-0.059648	0.211205	0.367308	0.499796	0.273745	1.31614
-0.058505	0.844687	-0.058298	0.603473	-0.058404	0.225675	0.373748	0.499414	0.279967	1.3173
-0.057261	0.883196	-0.057054	0.640506	-0.05716	0.240193	0.379968	0.502206	0.286189	1.32111
-0.056016	0.91713	-0.05581	0.677459	-0.055915	0.254113	0.386197	0.503745	0.292411	1.32733
-0.054772	0.939279	-0.054565	0.712716	-0.054671	0.263964	0.392419	0.503204	0.298633	1.33396
-0.053528	0.961513	-0.053321	0.740923	-0.053427	0.270325	0.398644	0.503273	0.304855	1.34247
-0.052283	0.983674	-0.052077	0.762296	-0.052182	0.276689	0.40485	0.505562	0.311077	1.35136
-0.051039	1.00583	-0.050833	0.7837	-0.050938	0.283029	0.411073	0.506113	0.317299	1.35963
-0.049795	1.02817	-0.049588	0.805136	-0.049694	0.289263	0.417298	0.504525	0.323521	1.36995
-0.048551	1.05066	-0.048344	0.82671	-0.04845	0.295951	0.423537	0.505302	0.329742	1.38121
-0.047306	1.07315	-0.0471	0.848644	-0.047205	0.302629	0.429974	0.506884	0.335964	1.38959
-0.046062	1.09557	-0.045855	0.870604	-0.045961	0.309343	0.436204	0.506098	0.342186	1.39546
-0.044818	1.1171	-0.044611	0.892546	-0.044717	0.316034	0.44242	0.505502	0.348408	1.40045
-0.043573	1.13461	-0.043367	0.914339	-0.043472	0.322539	0.448641	0.508334	0.35463	1.40211
-0.042329	1.15224	-0.042123	0.935077	-0.042228	0.328747	0.454867	0.51394	0.360852	1.40106
-0.041085	1.1697	-0.040878	0.954233	-0.040984	0.334977	0.461092	0.519264	0.367074	1.39821
-0.039841	1.18727	-0.039634	0.973038	-0.03974	0.341181	0.467313	0.523473	0.373296	1.39423
-0.038596	1.20515	-0.03839	0.992508	-0.038495	0.347339	0.473528	0.529118	0.379518	1.38928
-0.037352	1.22313	-0.037146	1.01204	-0.037251	0.353269	0.479978	0.535933	0.38574	1.38065
-0.036108	1.24123	-0.035901	1.03192	-0.036007	0.359229	0.486199	0.540522	0.391962	1.37063
-0.034863	1.25928	-0.034657	1.05181	-0.034762	0.365162	0.492422	0.54437	0.398184	1.36294
-0.033619	1.27712	-0.033413	1.07167	-0.033518	0.371085	0.49865	0.548935	0.404406	1.35558
-0.032375	1.29086	-0.032168	1.0915	-0.032274	0.376508	0.504874	0.551796	0.410627	1.34691
-0.031131	1.30357	-0.030924	1.10998	-0.031029	0.38089	0.511095	0.552418	0.416849	1.33761
-0.029886	1.31666	-0.02968	1.12401	-0.029785	0.385276	0.517319	0.550648	0.423071	1.33089
-0.028642	1.32989	-0.028436	1.13806	-0.028541	0.389666	0.523537	0.549115	0.429293	1.32765
-0.027398	1.34284	-0.027191	1.15216	-0.027297	0.394103	0.529763	0.54884	0.435515	1.32561
-0.026154	1.35545	-0.025947	1.16615	-0.026052	0.398723	0.536213	0.548676	0.441737	1.32278
-0.024909	1.36806	-0.024703	1.17983	-0.024808	0.403341	0.542444	0.546628	0.447959	1.32243
-0.023665	1.38067	-0.023459	1.19344	-0.023564	0.407966	0.548662	0.544304	0.454181	1.32355
-0.022421	1.39334	-0.022214	1.20701	-0.022319	0.412579	0.554886	0.544232	0.460403	1.32441
-0.021176	1.40353	-0.02097	1.22056	-0.021075	0.416959	0.561112	0.546296	0.466625	1.32588
-0.019932	1.4121	-0.019726	1.23365	-0.019831	0.420062	0.567334	0.54837	0.472847	1.32835
-0.018688	1.42059	-0.018482	1.24363	-0.018586	0.423107	0.573551	0.551476	0.479069	1.33188
-0.017444	1.42909	-0.017237	1.25365	-0.017342	0.426174	0.579776	0.55404	0.485291	1.33396
-0.016199	1.41634	-0.015993	1.26369	-0.016098	0.42856	0.586223	0.555225	0.491513	1.33262
-0.014955	1.37125	-0.014749	1.26934	-0.014854	0.420705	0.592445	0.556933	0.497734	1.32988
-0.013711	1.32526	-0.013504	1.24674	-0.013609	0.410291	0.598664	0.5585	0.503956	1.3301
-0.012466	1.27926	-0.01226	1.20763	-0.012365	0.399954	0.604889	0.561028	0.510178	1.33145
-0.011222	1.23327	-0.011016	1.16817	-0.011121	0.389568	0.611115	0.56424	0.5164	1.33046
-0.009978	1.18608	-0.009772	1.12903	-0.009876	0.379105	0.617336	0.565894	0.522622	1.32875
-0.008734	1.13772	-0.008527	1.08925	-0.008632	0.367927	0.623559	0.564973	0.528844	1.32656
-0.007489	1.08905	-0.007283	1.04793	-0.007388	0.356688	0.629781	0.563289	0.535066	1.32354
-0.006245	1.04043	-0.006039	1.0055	-0.006144	0.345439	0.636004	0.561788	0.541288	1.32046
-0.005001	0.996545	-0.004795	0.963318	-0.004899	0.334157	0.642455	0.561602	0.54751	1.31837
-0.003756	0.963405	-0.00355	0.921836	-0.003655	0.322029	0.648687	0.561238	0.553732	1.31559
-0.002512	0.930378	-0.002306	0.886284	-0.002411	0.309395	0.654909	0.559856	0.559954	1.3144
-0.001268	0.897415	-0.001062	0.855707	-0.001166	0.29671	0.661132	0.559238	0.566176	1.3118
-2.4e-05	0.864116	0.000183	0.773403	7.8e-05	0.280354	0.667356	0.557907	0.572398	1.30761
0.001221	0.529579	0.001427	0.390017	0.001322	0.208549	0.673571	0.555862	0.578619	1.30563
0.002465	0.263403	0.002671	0.123002	0.002567	0.155118	0.679799	0.554373	0.584841	1.30462
0.003709	0.264668	0.003915	0.121004	0.003811	0.154893	0.686018	0.553351	0.591063	1.3041
0.004954	0.266103	0.00516	0.120277	0.005055	0.154729	0.692456	0.553059	0.597285	1.30288
0.006198	0.268153	0.006404	0.11979	0.006299	0.154312	0.698689	0.552567	0.603507	1.30089
0.007442	0.269932	0.007648	0.119328	0.007544	0.153789	0.704909	0.548939	0.609729	1.30012
0.008686	0.271495	0.008892	0.1189	0.008788	0.153328	0.711131	0.543944	0.615951	1.30084
0.009931	0.272331	0.010137	0.118507	0.010032	0.152952	0.717356	0.539999	0.622173	1.30031
0.011175	0.27306	0.011381	0.118215	0.011277	0.152666	0.723582	0.535386	0.628395	1.30055
0.012419	0.273742	0.012625	0.118154	0.012521	0.152404	0.7298	0.53144	0.634617	1.30127
0.013663	0.274197	0.013869	0.118147	0.013765	0.152156	0.736026	0.528411	0.640839	1.29941
0.014908	0.274453	0.015114	0.11814	0.01501	0.152099	0.742245	0.525654	0.647061	1.29554
0.016152	0.274674	0.016358	0.118133	0.016254	0.152189	0.748698	0.52272	0.653283	1.29224
0.017396	0.274896	0.017602	0.118053	0.017498	0.152307	0.75493	0.519519	0.659504	1.29087
0.018641	0.275117	0.018847	0.117952	0.018742	0.152426	0.761149	0.516561	0.665726	1.29003
0.019885	0.275361	0.020091	0.117849	0.019987	0.152544	0.767374	0.516851	0.671948	1.28783
0.021129	0.27563	0.021335	0.117745	0.021231	0.152761	0.773592	0.519931	0.67817	1.28603
0.022373	0.275902	0.022579	0.117599	0.022475	0.153073	0.779819	0.522663	0.684392	1.2862
0.023618	0.276175	0.023824	0.117269	0.02372	0.153408	0.78604	0.523127	0.690614	1.28786
0.024862	0.276435	0.025068	0.116898	0.024964	0.153743	0.792257	0.522346	0.696836	1.28837
0.026106	0.276679	0.026312	0.116525	0.026208	0.15399	0.798659	0.522464	0.703058	1.28907
0.027351	0.276915	0.027556	0.116153	0.027452	0.15415	0.804931	0.522423	0.70928	1.29207
0.028595	0.277152	0.028801	0.116324	0.028697	0.154289	0.811152	0.523074	0.715502	1.29518
0.029839	0.27739	0.030045	0.11677	0.029941	0.154428	0.817376	0.523829	0.721724	1.29594
0.031083	0.277656	0.031289	0.117256	0.031185	0.154568	0.823598	0.524022	0.727946	1.29498
0.032328	0.277955	0.032533	0.117745	0.03243	0.154609	0.829833	0.522613	0.734168	1.29358
0.033572	0.278264	0.033778	0.118232	0.033674	0.154446	0.836056	0.519262	0.740389	1.29096
0.034816	0.278572	0.035022	0.118867	0.034918	0.154184	0.84228	0.515783	0.746611	1.28899
0.036061	0.278659	0.036266	0.119539	0.036163	0.15392	0.8485	0.514472	0.752833	1.28581
0.037305	0.278381	0.037511	0.120188	0.037407	0.153593	0.854953	0.514597	0.759055	1.28319
0.038549	0.277963	0.038755	0.120824	0.038651	0.153125	0.861182	0.513875	0.765277	1.28063
0.039793	0.277544	0.039999	0.121189	0.039895	0.152581	0.867405	0.511263	0.771499	1.27467
0.041038	0.277125	0.041243	0.121339	0.04114	0.152037	0.873629	0.507802	0.777721	1.26862
0.042282	0.276818	0.042488	0.121437	0.042384	0.151494	0.879848	0.503438	0.783943	1.26576
0.043526	0.276656	0.043732	0.121536	0.043628	0.150967	0.88607	0.500677	0.790165	1.26535
0.04477	0.276538	0.044976	0.121635	0.044873	0.150491	0.892294	0.501349	0.796387	1.26609
0.046015	0.276422	0.04622	0.121358	0.046117	0.150048	0.898519	0.503012	0.802609	1.26799
0.047259	0.276338	0.047465	0.120709	0.047361	0.149606	0.904845	0.50419	0.808831	1.26939
0.048503	0.27652	0.048709	0.120016	0.048605	0.149229	0.911188	0.504678	0.815053	1.2694
0.049748	0.276883	0.049953	0.119374	0.04985	0.149064	0.917409	0.503924	0.821274	1.26858
0.050992	0.27725	0.051198	0.118934	0.051094	0.149043	0.923632	0.502566	0.827496	1.26699
0.052236	0.277619	0.052442	0.118678	0.052338	0.149022	0.929854	0.502858	0.833718	1.26851
0.05348	0.277873	0.053686	0.118464	0.053583	0.149	0.936076	0.505664	0.83994	1.27033
0.054725	0.277861	0.05493	0.118248	0.054827	0.149018	0.942302	0.509072	0.846162	1.27016
0.055969	0.277693	0.056175	0.118033	0.056071	0.149228	0.948521	0.508906	0.852384	1.26882
0.057213	0.277524	0.057419	0.117876	0.057316	0.149595	0.954742	0.507071	0.858606	1.26854
0.058458	0.277355	0.058663	0.117754	0.05856	0.14996	0.961202	0.50658	0.864828	1.26905
0.059702	0.276999	0.059907	0.117637	0.059804	0.150326	0.967424	0.506666	0.87105	1.26797
0.060946	0.27637	0.061152	0.11752	0.061048	0.1507	0.973646	0.507663	0.877272	1.2672
0.06219	0.275741	0.062396	0.117316	0.062293	0.15108	0.979869	0.504626	0.883494	1.26783
0.063435	0.275113	0.06364	0.116952	0.063537	0.151461	0.986091	0.500006	0.889716	1.26967
0.064679	0.274481	0.064884	0.11654	0.064781	0.151843	0.992313	0.499007	0.895938	1.26917
0.065923	0.27383	0.066129	0.116127	0.066026	0.152227	0.998537	0.496259	0.90216	1.26776
0.067168	0.273164	0.067373	0.115712	0.06727	0.152619	1.00476	0.492364	0.908381	1.26685
0.068412	0.272497	0.068617	0.115513	0.068514	0.153026	1.01102	0.49067	0.914603	1.2674
0.069656	0.271829	0.069862	0.11549	0.069759	0.153433	1.01743	0.488323	0.920825	1.26777
0.0709	0.271332	0.071106	0.115504	0.071003	0.153841	1.02365	0.485328	0.927047	1.26671
0.072145	0.271135	0.07235	0.115518	0.072247	0.15422	1.02987	0.482682	0.933269	1.26655
0.073389	0.27097	0.073594	0.115467	0.073491	0.154543	1.0361	0.47861	0.939491	1.26776
0.074633	0.270805	0.074839	0.11524	0.074736	0.154862	1.04232	0.477895	0.945713	1.26835
0.075878	0.274222	0.076083	0.114948	0.07598	0.15518	1.04854	0.480691	0.951935	1.26853
0.077122	0.29785	0.077327	0.114656	0.077224	0.155498	1.05477	0.480721	0.958157	1.271
0.078366	0.346601	0.078571	0.114366	0.078469	0.16441	1.06098	0.477894	0.964379	1.2746
0.07961	0.395643	0.079816	0.134446	0.079713	0.188546	1.06744	0.476052	0.970601	1.27694
0.080855	0.444254	0.08106	0.184205	0.080957	0.212605	1.07366	0.471418	0.976823	1.27573
0.082099	0.492869	0.082304	0.243267	0.082201	0.236238	1.07989	0.467015	0.983044	1.27433
0.083343	0.541659	0.083549	0.302284	0.083446	0.259495	1.08611	0.463072	0.989266	1.27512
0.084587	0.590572	0.084793	0.361509	0.08469	0.283453	1.09234	0.458162	0.995488	1.27489
0.085832	0.639097	0.086037	0.420728	0.085934	0.307421	1.09856	0.453758	1.00171	1.27256
0.087076	0.68761	0.087281	0.480085	0.087179	0.331347	1.10478	0.450922	1.00793	1.27014
0.08832	0.734378	0.088526	0.539448	0.088423	0.355239	1.111	0.447247	1.01415	1.26815
0.089565	0.777504	0.08977	0.598964	0.089667	0.377684	1.11723	0.442252	1.02038	1.26673
0.090809	0.820569	0.091014	0.653566	0.090912	0.395943	1.12367	0.439316	1.0266	1.2647
0.092053	0.863747	0.092258	0.694059	0.092156	0.413767	1.12989	0.437178	1.03282	1.26321
0.093297	0.906751	0.093503	0.729301	0.0934	0.431596	1.13611	0.437889	1.03904	1.26525
0.094542	0.949844	0.094747	0.765168	0.094644	0.449419	1.14234	0.437342	1.04526	1.26839
0.095786	0.992827	0.095991	0.801153	0.095889	0.467465	1.14855	0.436284	1.05149	1.26935
0.09703	1.03587	0.097236	0.837019	0.097133	0.485742	1.15477	0.437007	1.05771	1.27079
0.098275	1.07902	0.09848	0.872835	0.098377	0.504028	1.16099	0.437806	1.06393	1.27269
0.099519	1.11662	0.099724	0.908647	0.099622	0.522298	1.16722	0.437226	1.07015	1.27364
0.100763	1.13606	0.100968	0.944563	0.100866	0.538837	1.17367	0.435549	1.07637	1.2749
0.102007	1.15505	0.102213	0.97851	0.10211	0.549431	1.1799	0.434036	1.08259	1.27607
0.103252	1.17484	0.103457	1.00294	0.103354	0.557798	1.18612	0.433103	1.08882	1.27911
0.104496	1.19463	0.104701	1.02173	0.104599	0.566148	1.19235	0.432073	1.09504	1.283
0.10574	1.21425	0.105945	1.04052	0.105843	0.574502	1.19857	0.433865	1.10126	1.2851
0.106985	1.23378	0.10719	1.05928	0.107087	0.582785	1.20479	0.437033	1.10748	1.28486
0.108229	1.25327	0.108434	1.07842	0.108332	0.591064	1.21101	0.438097	1.1137	1.28404
0.109473	1.27275	0.109678	1.0979	0.109576	0.5993	1.21723	0.437074	1.11993	1.28378
0.110717	1.29163	0.110922	1.1174	0.11082	0.607562	1.22345	0.434729	1.12615	1.28477
0.111962	1.30671	0.112167	1.1369	0.112065	0.615583	1.2299	0.432847	1.13237	1.2864
0.113206	1.32087	0.113411	1.15619	0.113309	0.622593	1.23612	0.430972	1.13859	1.2874
0.11445	1.33505	0.114655	1.17321	0.114553	0.62883	1.24234	0.429956	1.14481	1.28724
0.115694	1.34926	0.1159	1.1887	0.115797	0.635012	1.24857	0.428981	1.15104	1.28474
0.116939	1.36375	0.117144	1.20416	0.117042	0.641203	1.25479	0.428726	1.15726	1.28276
0.118183	1.37847	0.118388	1.21961	0.118286	0.647257	1.26101	0.425898	1.16348	1.28213
0.119427	1.39316	0.119632	1.23507	0.11953	0.653066	1.26724	0.422085	1.1697	1.28059
0.120672	1.40793	0.120877	1.25044	0.120775	0.658881	1.27346	0.419983	1.17592	1.27911
0.121916	1.42223	0.122121	1.26578	0.122019	0.664686	1.27991	0.418929	1.18215	1.2781
0.12316	1.43379	0.123365	1.28116	0.123263	0.670412	1.28614	0.419552	1.18837	1.27629
0.124404	1.44436	0.124609	1.29652	0.124508	0.675478	1.29236	0.420161	1.19459	1.27354
0.125649	1.45489	0.125854	1.30967	0.125752	0.679876	1.29859	0.420757	1.20081	1.27157
0.126893	1.46533	0.127098	1.32091	0.126996	0.684271	1.30481	0.420286	1.20703	1.27109
0.128137	1.47586	0.128342	1.33192	0.12824	0.688675	1.31103	0.420133	1.21326	1.27134
0.129382	1.48645	0.129586	1.34295	0.129485	0.693054	1.31725	0.41958	1.21948	1.27054
0.130626	1.49701	0.130831	1.35382	0.130729	0.697416	1.32347	0.417717	1.2257	1.26912
0.13187	1.50755	0.132075	1.36448	0.131973	0.701794	1.32969	0.416338	1.23192	1.269
0.133114	1.51778	0.133319	1.37509	0.133218	0.706165	1.33614	0.415595	1.23814	1.26936
0.134359	1.52617	0.134564	1.3857	0.134462	0.7104	1.34236	0.414542	1.24436	1.26947
0.135603	1.53338	0.135808	1.39631	0.135706	0.713676	1.34859	0.414482	1.25059	1.27048
0.136847	1.54059	0.137052	1.40535	0.13695	0.715388	1.35481	0.414625	1.25681	1.2727
0.138092	1.54646	0.138296	1.41255	0.138195	0.717153	1.36103	0.414933	1.26303	1.27443
0.139336	1.53825	0.139541	1.41924	0.139439	0.718913	1.36726	0.415078	1.26925	1.27546
0.14058	1.49594	0.140785	1.42593	0.140683	0.71854	1.37348	0.413737	1.27547	1.27629
0.141824	1.45382	0.142029	1.41548	0.141928	0.696516	1.3797	0.411041	1.2817	1.27755
0.143069	1.41147	0.143273	1.37526	0.143172	0.67443	1.38614	0.408871	1.28792	1.27934
0.144313	1.36902	0.144518	1.32343	0.144416	0.652335	1.39238	0.407869	1.29414	1.28022
0.145557	1.32512	0.145762	1.27467	0.145661	0.630169	1.39861	0.406438	1.30036	1.28091
0.146802	1.27976	0.147006	1.22596	0.146905	0.60789	1.40483	0.406272	1.30658	1.28341
0.148046	1.23449	0.148251	1.1734	0.148149	0.585049	1.41105	0.405178	1.31281	1.28616
0.14929	1.18923	0.149495	1.11867	0.149393	0.562163	1.41727	0.403482	1.31903	1.2876
0.150534	1.14537	0.150739	1.06307	0.150638	0.53932	1.42349	0.401192	1.32525	1.2879
0.151779	1.10593	0.151983	1.00739	0.151882	0.516954	1.42972	0.397554	1.33147	1.28723
0.153023	1.06673	0.153228	0.95448	0.153126	0.499649	1.43594	0.39586	1.33769	1.28689
0.154267	1.02893	0.154472	0.912347	0.154371	0.482932	1.44239	0.396288	1.34392	1.2868
0.155511	0.994053	0.155716	0.880292	0.155615	0.466226	1.4486	0.395899	1.35014	1.28698
0.156756	0.954808	0.15696	0.848089	0.156859	0.449403	1.45483	0.393947	1.35636	1.28842
0.158	0.913595	0.158205	0.815961	0.158103	0.432534	1.46105	0.393872	1.36258	1.28944
0.159244	0.872045	0.159449	0.783457	0.159348	0.414753	1.46727	0.39274	1.3688	1.28792
0.160489	0.830552	0.160693	0.749804	0.160592	0.397006	1.4735	0.390694	1.37503	1.28541
0.161733	0.788995	0.161938	0.715073	0.161836	0.379253	1.47972	0.389517	1.38125	1.28411
0.162977	0.769745	0.163182	0.680288	0.163081	0.362077	1.48594	0.389729	1.38747	1.28445
0.164221	0.751538	0.164426	0.646892	0.164325	0.351519	1.49233	0.391083	1.39369	1.28504
0.165466	0.733338	0.16567	0.620794	0.165569	0.343691	1.49862	0.389588	1.39991	1.28417
0.16671	0.715117	0.166915	0.603166	0.166814	0.335867	1.50485	0.387337	1.40613	1.28266
0.167954	0.696694	0.168159	0.585517	0.168058	0.328034	1.51107	0.3868	1.41236	1.28124
0.169199	0.677677	0.169403	0.567915	0.169302	0.32019	1.51729	0.386437	1.41858	1.27973
0.170443	0.658579	0.170647	0.550253	0.170546	0.312078	1.52352	0.383806	1.4248	1.27898
0.171687	0.639613	0.171892	0.532188	0.171791	0.303868	1.52974	0.380523	1.43102	1.27968
0.172931	0.620516	0.173136	0.513766	0.173035	0.295621	1.53596	0.378189	1.43725	1.28126
0.174176	0.60564	0.17438	0.495241	0.174279	0.287502	1.54218	0.375733	1.44347	1.28269
0.17542	0.591937	0.175624	0.476906	0.175524	0.280373	1.54863	0.372894	1.44969	1.28392
0.176664	0.578259	0.176869	0.460198	0.176768	0.274227	1.55485	0.371376	1.45591	1.28635
0.177909	0.564645	0.178113	0.445746	0.178012	0.268062	1.56107	0.371433	1.46213	1.28964
0.179153	0.550779	0.179357	0.431302	0.179257	0.261905	1.5673	0.370776	1.46835	1.29159
0.180397	0.536023	0.180602	0.416863	0.180501	0.255718	1.57352	0.368317	1.47458	1.29238
0.181641	0.521256	0.181846	0.402409	0.181745	0.249388	1.57976	0.365059	1.4808	1.29304
0.182886	0.506415	0.18309	0.387625	0.182989	0.242907	1.58598	0.362337	1.48702	1.29424
0.18413	0.491611	0.184334	0.372373	0.184234	0.236416	1.5922	0.360038	1.49324	1.29521
0.185374	0.479514	0.185579	0.357141	0.185478	0.229973	1.59851	0.358468	1.49946	1.29425
0.186618	0.468924	0.186823	0.341966	0.186722	0.224113	1.60487	0.356932	1.50569	1.29252
0.187863	0.458346	0.188067	0.32824	0.187967	0.219086	1.6111	0.354306	1.51191	1.29161
0.189107	0.447759	0.189311	0.317072	0.189211	0.214322	1.61733	0.351626	1.51813	1.29089
0.190351	0.437142	0.190556	0.306224	0.190455	0.209792	1.62355	0.350025	1.52435	1.29057
0.191596	0.42608	0.1918	0.295378	0.191699	0.204805	1.62977	0.348604	1.53057	1.29158
0.19284	0.41497	0.193044	0.284492	0.192944	0.199588	1.636	0.348482	1.5368	1.29294
0.194084	0.403899	0.194288	0.273455	0.194188	0.194029	1.64221	0.349746	1.54302	1.294
0.195328	0.392785	0.195533	0.262163	0.195432	0.188421	1.64844	0.350728	1.54924	1.29425
0.196573	0.383605	0.196777	0.250818	0.196677	0.182797	1.65488	0.351274	1.55546	1.29431
0.197817	0.375794	0.198021	0.239737	0.197921	0.177894	1.6611	0.351026	1.56168	1.29596
0.199061	0.368006	0.199266	0.230023	0.199165	0.17469	1.66732	0.351964	1.56791	1.29825
0.200306	0.360244	0.20051	0.222373	0.20041	0.171694	1.67355	0.354089	1.57413	1.29925
0.20155	0.352483	0.201754	0.214965	0.201654	0.16869	1.67977	0.356569	1.58035	1.30034
0.202794	0.344364	0.202998	0.207581	0.202898	0.16569	1.68598	0.357961	1.58657	1.30146
0.204038	0.336192	0.204243	0.200144	0.204142	0.162618	1.6922	0.358887	1.59279	1.30064
0.205283	0.328005	0.205487	0.192696	0.205387	0.159249	1.69843	0.359485	1.59902	1.29947
0.206527	0.319832	0.206731	0.185132	0.206631	0.155846	1.70468	0.359386	1.60524	1.29983
0.207771	0.313513	0.207975	0.177534	0.207875	0.152443	1.7111	0.358862	1.61146	1.30004
0.209016	0.308775	0.20922	0.169946	0.20912	0.149183	1.71733	0.358361	1.61768	1.29822
0.21026	0.303822	0.210464	0.162572	0.210364	0.14644	1.72356	0.358614	1.6239	1.29676
0.211504	0.298724	0.211708	0.156422	0.211608	0.143758	1.72978	0.357879	1.63012	1.29808
0.212748	0.293637	0.212953	0.151611	0.212853	0.141084	1.736	0.356438	1.63635	1.29913
0.213993	0.288358	0.214197	0.146795	0.214097	0.138404	1.74222	0.354379	1.64257	1.29823
0.215237	0.282891	0.215441	0.141976	0.215341	0.13572	1.74844	0.353142	1.64879	1.29697
0.216481	0.277422	0.216685	0.137012	0.216585	0.132926	1.75466	0.352289	1.65501	1.29737
0.217726	0.271939	0.21793	0.131375	0.21783	0.130116	1.76111	0.351395	1.66123	1.29773
0.21897	0.267132	0.219174	0.125478	0.219074	0.127311	1.76733	0.349988	1.66746	1.29741
0.220214	0.263555	0.220418	0.119587	0.220318	0.124596	1.77355	0.347505	1.67368	1.29997
0.221458	0.260279	0.221662	0.113848	0.221563	0.1227	1.77978	0.345967	1.6799	1.30403
0.222703	0.257011	0.222907	0.109058	0.222807	0.120903	1.78601	0.344226	1.68612	1.3038
0.223947	0.253733	0.224151	0.10573	0.224051	0.119103	1.79224	0.343056	1.69234	1.30091
0.225191	0.250283	0.225395	0.102389	0.225295	0.117313	1.79846	0.342626	1.69857	1.29973
0.226435	0.246528	0.22664	0.099062	0.22654	0.115523	1.80468	0.342225	1.70479	1.29994
0.22768	0.242696	0.227884	0.095712	0.227784	0.113347	1.81091	0.341254	1.71101	1.30121
0.228924	0.238868	0.229128	0.092317	0.229028	0.11104	1.81736	0.341007	1.71723	1.30376
0.230168	0.235222	0.230372	0.088851	0.230273	0.108722	1.82359	0.340657	1.72345	1.30756
0.231413	0.232096	0.231617	0.085421	0.231517	0.106404	1.82981	0.339909	1.72968	1.30962
0.232657	0.229088	0.232861	0.082012	0.232761	0.10432	1.83603	0.340351	1.7359	1.30805
0.233901	0.226071	0.234105	0.078877	0.234006	0.10238	1.84225	0.339788	1.74212	1.30704
0.235145	0.223068	0.235349	0.076297	0.23525	0.100451	1.84848	0.339924	1.74834	1.3101
0.23639	0.219991	0.236594	0.073723	0.236494	0.098524	1.8547	0.339965	1.75456	1.31403
0.237634	0.216688	0.237838	0.071143	0.237738	0.096602	1.86092	0.339699	1.76079	1.31659
0.238878	0.213349	0.239082	0.068572	0.238983	0.094992	1.86737	0.339358	1.76701	1.31816
0.240123	0.210001	0.240326	0.066051	0.240227	0.093556	1.87359	0.339326	1.77323	1.31831
0.241367	0.206824	0.241571	0.063672	0.241471	0.092149	1.87981	0.338549	1.77945	1.31669
0.242611	0.2044	0.242815	0.061303	0.242716	0.090858	1.88603	0.337307	1.78567	1.314
0.243855	0.202191	0.244059	0.058948	0.24396	0.089672	1.89226	0.337509	1.79189	1.31267
0.2451	0.199989	0.245304	0.056794	0.245204	0.088564	1.89847	0.337788	1.79812	1.31321
0.246344	0.197791	0.246548	0.055188	0.246448	0.08748	1.90469	0.337588	1.80434	1.31383
0.247588	0.195582	0.247792	0.053583	0.247693	0.086396	1.91091	0.335363	1.81056	1.31392
0.248833	0.193631	0.249036	0.051982	0.248937	0.085311	1.91713	0.331588	1.81678	1.31304
0.250077	0.191798	0.250281	0.05038	0.250181	0.084124	1.92359	0.327458	1.823	1.3115
0.251321	0.189975	0.251525	0.048751	0.251426	0.082823	1.92981	0.32309	1.82923	1.31093
0.252565	0.188146	0.252769	0.046962	0.25267	0.081493	1.93604	0.318339	1.83545	1.31219
0.25381	0.186709	0.254013	0.045124	0.253914	0.080166	1.94226	0.316273	1.84167	1.31442
0.255054	0.185398	0.255258	0.043156	0.255159	0.078953	1.94848	0.315062	1.84789	1.31726
0.256298	0.184083	0.256502	0.041175	0.256403	0.078057	1.95471	0.313003	1.85411	1.32027
0.257542	0.182768	0.257746	0.039618	0.257647	0.077278	1.96093	0.311278	1.86034	1.32238
0.258787	0.181445	0.25899	0.038107	0.258891	0.076497	1.96715	0.310632	1.86656	1.32386
0.260031	0.17963	0.260235	0.036591	0.260136	0.075715	1.9736	0.309577	1.87278	1.3251
0.261275	0.177684	0.261479	0.03508	0.26138	0.074914	1.97982	0.308182	1.879	1.32528
0.26252	0.175712	0.262723	0.033556	0.262624	0.07407	1.98604	0.308472	1.88522	1.32596
0.263764	0.173639	0.263968	0.031641	0.263869	0.073212	1.99226	0.309555	1.89145	1.32637
0.265008	0.171702	0.265212	0.029667	0.265113	0.072352	1.99849	0.309745	1.89767	1.32498
0.266252	0.169943	0.266456	0.027705	0.266357	0.071548	2.00471	0.307456	1.90389	1.32273
0.267497	0.168214	0.2677	0.025737	0.267602	0.070993	2.01093	0.309171	1.91011	1.32072
0.268741	0.166486	0.268945	0.023912	0.268846	0.070537	2.01716	0.310969	1.91633	1.3196
0.269985	0.164756	0.270189	0.02211	0.27009	0.07008	2.02338	0.309577	1.92256	1.31894
0.27123	0.163333	0.271433	0.020306	0.271334	0.069622	2.02983	0.308431	1.92878	1.31875
0.272474	0.16226	0.272677	0.018499	0.272579	0.069228	2.03606	0.309347	1.935	1.31851
0.273718	0.161279	0.273922	0.01671	0.273823	0.069001	2.04228	0.311796	1.94122	1.31932
0.274962	0.160299	0.275166	0.015059	0.275067	0.068838	2.0485	0.313271	1.94744	1.31949
0.276207	0.159453	0.27641	0.013434	0.276312	0.068675	2.05472	0.314346	1.95366	1.31973
0.277451	0.158799	0.277655	0.011818	0.277556	0.068521	2.06094	0.316362	1.95989	1.32248
0.278695	0.15821	0.278899	0.010207	0.2788	0.068449	2.06717	0.315164	1.96611	1.32539
0.27994	0.15762	0.280143	0.009344	0.280044	0.068413	2.07339	0.310019	1.97233	1.32628
0.281184	0.157031	0.281387	0.008808	0.281289	0.068378	2.07981	0.308077	1.97855	1.32635
0.282428	0.156362	0.282632	0.008276	0.282533	0.068342	2.08606	0.308379	1.98477	1.32636
0.283672	0.155582	0.283876	0.007738	0.283777	0.068287	2.09228	0.305901	1.991	1.32739
0.284917	0.154761	0.28512	0.007197	0.285022	0.06805	2.09851	0.3045	1.99722	1.32967
0.286161	0.15394	0.286364	0.006281	0.286266	0.067732	2.10473	0.305111	2.00344	1.32905
0.287405	0.153251	0.287609	0.005191	0.28751	0.067415	2.11095	0.30319	2.00966	1.32822
0.288649	0.152846	0.288853	0.004097	0.288755	0.067096	2.11718	0.299748	2.01588	1.32932
0.289894	0.152579	0.290097	0.003007	0.289999	0.067066	2.1234	0.296033	2.02211	1.32824
0.291138	0.152314	0.291341	0.001963	0.291243	0.06724	2.12962	0.295454	2.02833	1.32687
0.292382	0.152049	0.292586	0.000977	0.292487	0.067448	2.13607	0.298199	2.03455	1.32658
0.293627	0.151931	0.29383	-1.1e-05	0.293732	0.067657	2.1423	0.298925	2.04077	1.32508
0.294871	0.152073	0.295074	-0.000995	0.294976	0.067862	2.14852	0.301874	2.04699	1.32364
0.296115	0.152329	0.296319	-0.001985	0.29622	0.068087	2.15475	0.305645	2.05321	1.32129
0.297359	0.152584	0.297563	-0.002277	0.297465	0.068335	2.16097	0.304196	2.05944	1.31777
0.298604	0.152896	0.298807	-0.002111	0.298709	0.068596	2.16719	0.301069	2.06566	1.31758
0.299848	0.153388	0.300051	-0.001944	0.299953	0.068863	2.17342	0.30094	2.07188	1.32006
0.301092	0.153982	0.301296	-0.001778	0.301197	0.068952	2.17964	0.302374	2.0781	1.3209
0.302337	0.154576	0.30254	-0.001633	0.302442	0.068782	2.18599	0.304125	2.08433	1.32152
0.303581	0.155171	0.303784	-0.001674	0.303686	0.068533	2.1923	0.304864	2.09055	1.323
0.304825	0.155822	0.305028	-0.001714	0.30493	0.068286	2.19852	0.302249	2.09677	1.32528
0.306069	0.15665	0.306273	-0.00175	0.306175	0.068037	2.20475	0.300537	2.10299	1.32838
0.307314	0.157581	0.307517	-0.001789	0.307419	0.068056	2.21097	0.297603	2.10921	1.3297
0.308558	0.158512	0.308761	-0.001867	0.308663	0.06842	2.2172	0.296938	2.11544	1.33157
0.309802	0.159443	0.310006	-0.001991	0.309908	0.068854	2.22342	0.299669	2.12166	1.3352
0.311047	0.160181	0.31125	-0.002124	0.311152	0.069286	2.22964	0.301767	2.12788	1.33771
0.312291	0.160748	0.312494	-0.002257	0.312396	0.06979	2.23586	0.301799	2.1341	1.33807
0.313535	0.161293	0.313738	-0.00239	0.31364	0.070417	2.24232	0.30061	2.14032	1.33794
0.314779	0.161805	0.314983	-0.002218	0.314885	0.071094	2.24854	0.299437	2.14654	1.33779
0.316024	0.162261	0.316227	-0.00198	0.316129	0.071769	2.25476	0.299378	2.15277	1.33788
0.317268	0.162494	0.317471	-0.001743	0.317373	0.072444	2.26099	0.302476	2.15899	1.33751
0.318512	0.162435	0.318715	-0.001505	0.318618	0.072919	2.26721	0.304361	2.16521	1.33782
0.319757	0.162376	0.31996	-0.001379	0.319862	0.073097	2.27344	0.30385	2.17143	1.33922
0.321001	0.162317	0.321204	-0.001443	0.321106	0.073184	2.27966	0.302479	2.17765	1.33872
0.322245	0.162509	0.322448	-0.001545	0.322351	0.073272	2.28587	0.300994	2.18388	1.33766
0.323489	0.16317	0.323693	-0.001646	0.323595	0.073375	2.29216	0.298887	2.1901	1.33917
0.324734	0.163929	0.324937	-0.001748	0.324839	0.073517	2.29855	0.297376	2.19632	1.33998
0.325978	0.164693	0.326181	-0.001516	0.326083	0.073683	2.30477	0.29948	2.20254	1.33987
0.327222	0.165461	0.327425	-0.001175	0.327328	0.073848	2.31099	0.303189	2.20876	1.33914
0.328467	0.166262	0.32867	-0.000826	0.328572	0.074014	2.31721	0.305038	2.21498	1.33791
0.329711	0.167118	0.329914	-0.000475	0.329816	0.074354	2.32345	0.303396	2.22121	1.33656
0.330955	0.167973	0.331158	-5.8e-05	0.331061	0.075045	2.32967	0.30023	2.22743	1.3349
0.332199	0.168828	0.332402	0.000529	0.332305	0.075915	2.33589	0.299213	2.23365	1.33309
0.333444	0.169489	0.333647	0.001151	0.333549	0.076786	2.34212	0.298369	2.23987	1.3328
0.334688	0.169739	0.334891	0.001774	0.334793	0.077616	2.34857	0.297349	2.24609	1.33315
0.335932	0.16985	0.336135	0.002397	0.336038	0.0783	2.3548	0.296295	2.25232	1.33179
0.337177	0.16996	0.337379	0.002901	0.337282	0.078878	2.36102	0.295398	2.25854	1.33136
0.338421	0.17007	0.338624	0.003348	0.338526	0.079455	2.36725	0.29131	2.26476	1.33099
0.339665	0.170182	0.339868	0.003788	0.339771	0.080032	2.37346	0.288155	2.27098	1.33077
0.340909	0.170296	0.341112	0.00423	0.341015	0.080508	2.37969	0.288186	2.2772	1.33265
0.342154	0.17041	0.342357	0.004639	0.342259	0.080723	2.38591	0.287312	2.28343	1.33524
0.343398	0.170523	0.343601	0.004775	0.343504	0.080775	2.39214	0.287643	2.28965	1.33557
0.344642	0.170688	0.344845	0.004851	0.344748	0.080828	2.39837	0.28644	2.29587	1.33636
0.345886	0.170975	0.346089	0.004926	0.345992	0.080894	2.4048	0.285265	2.30209	1.33832
0.347131	0.171317	0.347334	0.005001	0.347236	0.081099	2.41102	0.285028	2.30831	1.33821
0.348375	0.171662	0.348578	0.005393	0.348481	0.081427	2.41725	0.285902	2.31454	1.33716
0.349619	0.172006	0.349822	0.005991	0.349725	0.081736	2.42347	0.288173	2.32076	1.33686
0.350864	0.172511	0.351066	0.00662	0.350969	0.082044	2.42968	0.290745	2.32698	1.33814
0.352108	0.173336	0.352311	0.00725	0.352214	0.082328	2.4359	0.290419	2.3332	1.3399
0.353352	0.174234	0.353555	0.007879	0.353458	0.082398	2.44213	0.288119	2.33942	1.33977
0.354596	0.175128	0.354799	0.008285	0.354702	0.082217	2.44834	0.287023	2.34565	1.33965
0.355841	0.175926	0.356043	0.00864	0.355947	0.082036	2.4548	0.285648	2.35187	1.34202
0.357085	0.176463	0.357288	0.008995	0.357191	0.081854	2.46102	0.28572	2.35809	1.34284
0.358329	0.176835	0.358532	0.009337	0.358435	0.081655	2.46725	0.284734	2.36431	1.34161
0.359574	0.177209	0.359776	0.009187	0.359679	0.081414	2.47348	0.283127	2.37053	1.34075
0.360818	0.177582	0.361021	0.008577	0.360924	0.081175	2.4797	0.281191	2.37676	1.34096
0.362062	0.177781	0.362265	0.007782	0.362168	0.080935	2.48592	0.279268	2.38298	1.34068
0.363306	0.177609	0.363509	0.006981	0.363412	0.080703	2.49214	0.278818	2.3892	1.34054
0.364551	0.177308	0.364753	0.006184	0.364657	0.080525	2.49836	0.276829	2.39542	1.34151
0.365795	0.177008	0.365998	0.005181	0.365901	0.080427	2.50458	0.274155	2.40164	1.34033
0.367039	0.176674	0.367242	0.003965	0.367145	0.080328	2.51103	0.271236	2.40787	1.33663
0.368284	0.176232	0.368486	0.002698	0.368389	0.080229	2.51725	0.268736	2.41409	1.33478
0.369528	0.175655	0.36973	0.001431	0.369634	0.079967	2.52347	0.269607	2.42031	1.33537
0.370772	0.175025	0.370975	0.000193	0.370878	0.079281	2.5297	0.271451	2.42653	1.33551
0.372016	0.174391	0.372219	-0.001	0.372122	0.0785	2.53594	0.270969	2.43275	1.33504
0.373261	0.173713	0.373463	-0.002175	0.373367	0.07772	2.54216	0.270698	2.43898	1.33377
0.374505	0.172806	0.374708	-0.003351	0.374611	0.076934	2.54838	0.270693	2.4452	1.33265
0.375749	0.171716	0.375952	-0.004527	0.375855	0.07608	2.5546	0.269139	2.45142	1.33112
0.376993	0.170623	0.377196	-0.005629	0.3771	0.075109	2.56106	0.268872	2.45764	1.32863
0.378238	0.169558	0.37844	-0.006612	0.378344	0.074135	2.56728	0.271402	2.46386	1.32831
0.379482	0.168683	0.379685	-0.007556	0.379588	0.073162	2.57351	0.275394	2.47008	1.33073
0.380726	0.168203	0.380929	-0.008496	0.380832	0.072312	2.57973	0.279288	2.47631	1.3321
0.381971	0.167722	0.382173	-0.00935	0.382077	0.071805	2.58595	0.279865	2.48253	1.33154
0.383215	0.167243	0.383417	-0.010028	0.383321	0.071421	2.59217	0.27859	2.48875	1.3313
0.384459	0.166801	0.384662	-0.01063	0.384565	0.071037	2.59839	0.279443	2.49497	1.33199
0.385703	0.166569	0.385906	-0.011231	0.38581	0.070653	2.60462	0.279649	2.50119	1.33348
0.386948	0.166574	0.38715	-0.011833	0.387054	0.070468	2.61084	0.278914	2.50742	1.33418
0.388192	0.166578	0.388394	-0.012407	0.388298	0.070725	2.61729	0.279089	2.51364	1.33444
0.389436	0.166581	0.389639	-0.012907	0.389542	0.070983	2.62351	0.279507	2.51986	1.33489
0.390681	0.166562	0.390883	-0.013368	0.390787	0.07124	2.62973	0.278068	2.52608	1.33459
0.391925	0.166475	0.392127	-0.013829	0.392031	0.071389	2.63595	0.274658	2.5323	1.33239
0.393169	0.166388	0.393372	-0.014341	0.393275	0.071184	2.64218	0.270862	2.53852	1.32969
0.394413	0.166301	0.394616	-0.015003	0.39452	0.070734	2.64839	0.269055	2.54475	1.32809
0.395658	0.166188	0.39586	-0.015737	0.395764	0.070286	2.65461	0.269556	2.55097	1.32676
0.396902	0.165852	0.397104	-0.016472	0.397008	0.069836	2.66083	0.269158	2.55719	1.32483
0.398146	0.165048	0.398349	-0.017206	0.398253	0.069026	2.66728	0.269076	2.56341	1.32475
0.399391	0.164239	0.399593	-0.017965	0.399497	0.067373	2.67351	0.26973	2.56963	1.32613
0.400635	0.16344	0.400837	-0.018845	0.400741	0.065635	2.67974	0.269403	2.57586	1.32744
0.401879	0.162636	0.402081	-0.019789	0.401985	0.06394	2.68595	0.268132	2.58208	1.32802
0.403123	0.16183	0.403326	-0.020731	0.40323	0.062382	2.69218	0.267871	2.5883	1.32858
0.404368	0.161024	0.40457	-0.02165	0.404474	0.061012	2.6984	0.269484	2.59452	1.3305
0.405612	0.160218	0.405814	-0.022354	0.405718	0.059798	2.70462	0.271177	2.60074	1.33298
0.406856	0.159421	0.407059	-0.022931	0.406963	0.05858	2.71084	0.270575	2.60697	1.33428
0.4081	0.158718	0.408303	-0.02351	0.408207	0.057363	2.71706	0.269592	2.61319	1.33497
0.409345	0.158292	0.409547	-0.024088	0.409451	0.056218	2.72351	0.269695	2.61941	1.3363
0.410589	0.157865	0.410791	-0.024688	0.410695	0.055603	2.72973	0.268079	2.62563	1.33618
0.411833	0.157439	0.412036	-0.02544	0.41194	0.055113	2.73596	0.265908	2.63185	1.33378
0.413078	0.156929	0.41328	-0.026271	0.413184	0.054626	2.74218	0.266745	2.63808	1.33111
0.414322	0.156041	0.414524	-0.027135	0.414428	0.054155	2.74841	0.267816	2.6443	1.33026
0.415566	0.155063	0.415768	-0.028043	0.415673	0.053863	2.75463	0.265975	2.65052	1.33039
0.41681	0.154086	0.417013	-0.028832	0.416917	0.05389	2.76085	0.263899	2.65674	1.32939
0.418055	0.153108	0.418257	-0.029468	0.418161	0.053917	2.76707	0.263112	2.66296	1.32797
0.419299	0.152132	0.419501	-0.030104	0.419406	0.053944	2.77348	0.263877	2.66919	1.3282
0.420543	0.151167	0.420745	-0.030739	0.42065	0.053966	2.77975	0.265144	2.67541	1.3298
0.421788	0.150263	0.42199	-0.031376	0.421894	0.053943	2.78598	0.265264	2.68163	1.33119
0.423032	0.149375	0.423234	-0.031964	0.423138	0.053881	2.7922	0.266735	2.68785	1.3306
0.424276	0.148397	0.424478	-0.032491	0.424383	0.053819	2.79842	0.267327	2.69407	1.33012
0.42552	0.147886	0.425723	-0.033017	0.425627	0.053754	2.80464	0.265333	2.7003	1.32928
0.426765	0.14758	0.426967	-0.033543	0.426871	0.053651	2.81087	0.264155	2.70652	1.3272
0.428009	0.147272	0.428211	-0.033927	0.428116	0.053448	2.81709	0.265171	2.71274	1.32699
0.429253	0.146965	0.429455	-0.034063	0.42936	0.053244	2.82331	0.265373	2.71896	1.32834
0.430498	0.146656	0.4307	-0.03412	0.430604	0.053041	2.82976	0.264183	2.72518	1.32847
0.431742	0.145955	0.431944	-0.034177	0.431849	0.052849	2.83598	0.261097	2.73141	1.32717
0.432986	0.145203	0.433188	-0.034233	0.433093	0.052775	2.8422	0.259511	2.73763	1.32524
0.43423	0.144455	0.434432	-0.034148	0.434337	0.052908	2.84843	0.260139	2.74385	1.32329
0.435475	0.143708	0.435677	-0.033841	0.435581	0.053042	2.85465	0.258602	2.75007	1.32312
0.436719	0.143185	0.436921	-0.033486	0.436826	0.053178	2.86087	0.257128	2.75629	1.32517
0.437963	0.142888	0.438165	-0.033133	0.43807	0.05335	2.86709	0.25937	2.76252	1.32885
0.439207	0.142591	0.43941	-0.032829	0.439314	0.053676	2.87331	0.260962	2.76874	1.3334
0.440452	0.142294	0.440654	-0.032643	0.440559	0.054001	2.87966	0.258968	2.77496	1.33555
0.441696	0.141999	0.441898	-0.032526	0.441803	0.054326	2.88599	0.257975	2.78118	1.33445
0.44294	0.142525	0.443142	-0.032408	0.443047	0.05465	2.89222	0.259167	2.7874	1.33476
0.444185	0.143254	0.444387	-0.032289	0.444291	0.054935	2.89844	0.26026	2.79362	1.3388
0.445429	0.143988	0.445631	-0.032082	0.445536	0.055122	2.90466	0.258435	2.79985	1.34322
0.446673	0.144722	0.446875	-0.031692	0.44678	0.055309	2.91089	0.25481	2.80607	1.34565
0.447917	0.145263	0.448119	-0.031221	0.448024	0.055496	2.91711	0.253367	2.81229	1.34859
0.449162	0.145512	0.449364	-0.030749	0.449269	0.055612	2.92333	0.253706	2.81851	1.35219
0.450406	0.145761	0.450608	-0.030295	0.450513	0.055158	2.92955	0.250724	2.82473	1.35261
0.45165	0.14601	0.451852	-0.029907	0.451757	0.054702	2.936	0.25118	2.83096	1.35011
0.452895	0.146257	0.453097	-0.029576	0.453002	0.054249	2.94222	0.255313	2.83718	1.34922
0.454139	0.146249	0.454341	-0.029244	0.454246	0.053788	2.94844	0.258688	2.8434	1.35158
0.455383	0.146129	0.455585	-0.028913	0.45549	0.053257	2.95467	0.258526	2.84962	1.35355
0.456627	0.146008	0.456829	-0.028606	0.456734	0.052439	2.96089	0.256399	2.85584	1.35186
0.457872	0.145888	0.458074	-0.02836	0.457979	0.051575	2.96711	0.256193	2.86206	1.34947
0.459116	0.14591	0.459318	-0.028148	0.459223	0.050663	2.97334	0.257448	2.86829	1.34904
0.46036	0.146503	0.460562	-0.027936	0.460467	0.049746	2.97956	0.260434	2.87451	1.34832
0.461605	0.147098	0.461806	-0.027706	0.461712	0.049909	2.98583	0.262562	2.88073	1.34535
0.462849	0.147691	0.463051	-0.027381	0.462956	0.050276	2.99223	0.262522	2.88695	1.34358
0.464093	0.148287	0.464295	-0.026963	0.4642	0.050651	2.99846	0.259666	2.89317	1.3443
0.465337	0.148912	0.465539	-0.026565	0.465445	0.051028	3.00468	0.256316	2.8994	1.344
0.466582	0.14955	0.466783	-0.026183	0.466689	0.051404	3.01091	0.25265	2.90562	1.34198
0.467826	0.150191	0.468028	-0.025756	0.467933	0.052427	3.01713	0.250488	2.91184	1.34027
0.46907	0.150835	0.469272	-0.025208	0.469177	0.053567	3.02335	0.252769	2.91806	1.3401
0.470315	0.151438	0.470516	-0.024548	0.470422	0.054714	3.02958	0.255681	2.92428	1.34074
0.471559	0.151704	0.471761	-0.023893	0.471666	0.055863	3.0358	0.257489	2.93051	1.34082
0.472803	0.151967	0.473005	-0.023228	0.47291	0.056466	3.04224	0.257692	2.93673	1.3405
0.474047	0.152227	0.474249	-0.022469	0.474155	0.056898	3.04846	0.254739	2.94295	1.34116
0.475292	0.152461	0.475493	-0.021482	0.475399	0.057318	3.05469	0.253013	2.94917	1.34338
0.476536	0.152467	0.476738	-0.020494	0.476643	0.057738	3.06091	0.252872	2.95539	1.346
0.47778	0.152201	0.477982	-0.019503	0.477887	0.058157	3.06714	0.253766	2.96162	1.34683
0.479024	0.151882	0.479226	-0.01856	0.479132	0.057915	3.07337	0.257727	2.96784	1.34646
0.480269	0.151562	0.48047	-0.017867	0.480376	0.057453	3.07959	0.261619	2.97406	1.34743
0.481513	0.151242	0.481715	-0.017526	0.48162	0.05698	3.08581	0.26272	2.98028	1.34813
0.482757	0.150925	0.482959	-0.017185	0.482865	0.056506	3.09205	0.262465	2.9865	1.3471
0.484002	0.150607	0.484203	-0.016844	0.484109	0.056074	3.09849	0.262976	2.99273	1.3461
0.485246	0.150291	0.485447	-0.016528	0.485353	0.055685	3.10472	0.26325	2.99895	1.34592
0.48649	0.149975	0.486692	-0.016295	0.486598	0.055304	3.11094	0.266018	3.00517	1.34498
0.487734	0.149794	0.487936	-0.016063	0.487842	0.054919	3.11716	0.268422	3.01139	1.34201
0.488979	0.149848	0.48918	-0.01583	0.489086	0.054534	3.12338	0.269211	3.01761	1.33855
0.490223	0.149948	0.490425	-0.015573	0.49033	0.05451	3.12961	0.269738	3.02384	1.3373
0.491467	0.150048	0.491669	-0.015126	0.491575	0.054759	3.13583	0.267448	3.03006	1.33855
0.492712	0.150148	0.492913	-0.014322	0.492819	0.05503	3.14205	0.26586	3.03628	1.33941
0.493956	0.15057	0.494157	-0.013522	0.494063	0.055301	3.1485	0.264625	3.0425	1.33935
0.4952	0.151104	0.495402	-0.012723	0.495308	0.05548	3.15472	0.261434	3.04872	1.33995
0.496444	0.151645	0.496646	-0.011993	0.496552	0.055434	3.16094	0.258602	3.05495	1.33993
0.497689	0.152187	0.49789	-0.011538	0.497796	0.055368	3.16717	0.25691	3.06117	1.33861
0.498933	0.15265	0.499134	-0.011146	0.49904	0.055302	3.17339	0.257887	3.06739	1.33835
0.500177	0.152905	0.500379	-0.010755	0.500285	0.055235	3.17961	0.260878	3.07361	1.33944
0.501422	0.153117	0.501623	-0.010378	0.501529	0.054982	3.18584	0.260703	3.07983	1.33929
0.502666	0.153329	0.502867	-0.01018	0.502773	0.05428	3.19206	0.259793	3.08605	1.33849
0.50391	0.153541	0.504112	-0.010428	0.504018	0.053534	3.19828	0.259691	3.09228	1.33817
0.505154	0.153086	0.505356	-0.010676	0.505262	0.052788	3.20473	0.259384	3.0985	1.3366
0.506399	0.152311	0.5066	-0.010925	0.506506	0.052068	3.21096	0.259555	3.10472	1.3348
0.507643	0.151492	0.507844	-0.011221	0.507751	0.051454	3.21718	0.260923	3.11094	1.33478
0.508887	0.150675	0.509089	-0.011711	0.508995	0.050864	3.2234	0.261014	3.11716	1.33732
0.510131	0.149836	0.510333	-0.012314	0.510239	0.050321	3.22962	0.260076	3.12339	1.34004
0.511376	0.148796	0.511577	-0.012915	0.511483	0.049743	3.23585	0.256446	3.12961	1.34177
0.51262	0.147711	0.512821	-0.013517	0.512728	0.049188	3.24207	0.252504	3.13583	1.34393
0.513864	0.146623	0.514066	-0.014152	0.513972	0.048835	3.24829	0.252199	3.14205	1.34702
0.515109	0.145539	0.51531	-0.014896	0.515216	0.048554	3.25473	0.250035	3.14827	1.3487
0.516353	0.144659	0.516554	-0.015644	0.516461	0.048274	3.26096	0.2471	3.1545	1.34906
0.517597	0.143919	0.517798	-0.016386	0.517705	0.048026	3.26718	0.246607	3.16072	1.35
0.518841	0.143203	0.519043	-0.017089	0.518949	0.048093	3.27341	0.246215	3.16694	1.35247
0.520086	0.142485	0.520287	-0.017698	0.520194	0.048273	3.27963	0.245562	3.17316	1.35501
0.52133	0.141766	0.521531	-0.018314	0.521438	0.048455	3.28586	0.244737	3.17938	1.35501
0.522574	0.141019	0.522776	-0.018937	0.522682	0.048636	3.29207	0.24337	3.18561	1.35508
0.523819	0.140261	0.52402	-0.019565	0.523926	0.048851	3.2983	0.24184	3.19183	1.35751
0.525063	0.139499	0.525264	-0.020188	0.525171	0.04939	3.30452	0.239323	3.19805	1.36063
0.526307	0.13874	0.526508	-0.020664	0.526415	0.050049	3.31097	0.23837	3.20427	1.36288
0.527551	0.137977	0.527753	-0.021125	0.527659	0.05071	3.3172	0.240216	3.21049	1.36587
0.528796	0.137252	0.528997	-0.021586	0.528904	0.051372	3.32342	0.243006	3.21672	1.36889
0.53004	0.136491	0.530241	-0.02205	0.530148	0.05153	3.32964	0.243201	3.22294	1.37183
0.531284	0.135693	0.531485	-0.022609	0.531392	0.051439	3.33587	0.241889	3.22916	1.37373
0.532529	0.134885	0.53273	-0.023306	0.532636	0.051327	3.34209	0.240638	3.23538	1.3735
0.533773	0.133925	0.533974	-0.024002	0.533881	0.051215	3.34831	0.238936	3.2416	1.37371
0.535017	0.132718	0.535218	-0.0247	0.535125	0.051103	3.35453	0.237771	3.24783	1.3748
0.536261	0.131421	0.536463	-0.025389	0.536369	0.050523	3.36097	0.236703	3.25405	1.37397
0.537506	0.130128	0.537707	-0.025915	0.537614	0.049762	3.36721	0.236475	3.26027	1.37178
0.53875	0.129013	0.538951	-0.026401	0.538858	0.048997	3.37343	0.234704	3.26649	1.371
0.539994	0.128189	0.540195	-0.026886	0.540102	0.048235	3.37965	0.23239	3.27271	1.37189
0.541239	0.127475	0.54144	-0.027364	0.541347	0.047986	3.38588	0.22905	3.27893	1.37326
0.542483	0.126759	0.542684	-0.02764	0.542591	0.048067	3.39208	0.225234	3.28516	1.37494
0.543727	0.126045	0.543928	-0.027477	0.543835	0.048198	3.3983	0.223212	3.29138	1.37635
0.544971	0.125402	0.545172	-0.027314	0.545079	0.048329	3.40453	0.222088	3.2976	1.37767
0.546216	0.124908	0.546417	-0.027151	0.546324	0.04846	3.41075	0.22262	3.30382	1.37909
0.54746	0.124483	0.547661	-0.027002	0.547568	0.04893	3.4172	0.224429	3.31004	1.37935
0.548704	0.124058	0.548905	-0.027216	0.548812	0.049568	3.42343	0.228162	3.31627	1.37852
0.549949	0.12353	0.55015	-0.027588	0.550057	0.05022	3.42965	0.232681	3.32249	1.37759
0.551193	0.122785	0.551394	-0.027956	0.551301	0.050871	3.43587	0.234473	3.32871	1.3781
0.552437	0.121942	0.552638	-0.028329	0.552545	0.051244	3.4421	0.235142	3.33493	1.37773
0.553681	0.1211	0.553882	-0.028832	0.553789	0.051315	3.44832	0.238128	3.34115	1.37543
0.554926	0.120259	0.555127	-0.029768	0.555034	0.051312	3.45454	0.242252	3.34737	1.37272
0.55617	0.119452	0.556371	-0.030704	0.556278	0.051309	3.46077	0.24568	3.3536	1.37126
0.557414	0.1188	0.557615	-0.031642	0.557522	0.051306	3.46715	0.248494	3.35982	1.37054
0.558658	0.118237	0.558859	-0.03258	0.558767	0.051006	3.47344	0.249672	3.36604	1.37076
0.559903	0.117674	0.560104	-0.033563	0.560011	0.050515	3.47966	0.249747	3.37226	1.37116
0.561147	0.11717	0.561348	-0.03458	0.561255	0.049992	3.48588	0.247976	3.37848	1.37146
0.562391	0.116847	0.562592	-0.035594	0.5625	0.049494	3.49211	0.243901	3.38471	1.3719
0.563636	0.116613	0.563836	-0.036606	0.563744	0.04914	3.49833	0.241489	3.39093	1.37057
0.56488	0.116379	0.565081	-0.037532	0.564988	0.049097	3.50455	0.241674	3.39715	1.36945
0.566124	0.116144	0.566325	-0.037908	0.566232	0.049254	3.51077	0.240124	3.40337	1.37022
0.567368	0.11591	0.567569	-0.038284	0.567477	0.049412	3.51699	0.237736	3.40959	1.37153
0.568613	0.115521	0.568814	-0.038659	0.568721	0.049571	3.52345	0.236088	3.41582	1.37125
0.569857	0.115031	0.570058	-0.039028	0.569965	0.049717	3.52967	0.23739	3.42204	1.36895
0.571101	0.114541	0.571302	-0.03924	0.57121	0.049845	3.5359	0.240046	3.42826	1.36621
0.572346	0.114069	0.572546	-0.039234	0.572454	0.049966	3.54212	0.24378	3.43448	1.36414
0.57359	0.113756	0.573791	-0.039228	0.573698	0.050086	3.54834	0.247407	3.4407	1.36377
0.574834	0.113537	0.575035	-0.039222	0.574943	0.050171	3.55457	0.251461	3.44693	1.36462
0.576078	0.113318	0.576279	-0.039215	0.576187	0.050086	3.56078	0.255238	3.45315	1.36601
0.577323	0.113098	0.577523	-0.039084	0.577431	0.049881	3.567	0.256802	3.45937	1.36677
0.578567	0.112879	0.578768	-0.038932	0.578675	0.049676	3.57332	0.257554	3.46559	1.36693
0.579811	0.112727	0.580012	-0.03878	0.57992	0.04947	3.57968	0.258632	3.47181	1.3665
0.581056	0.11263	0.581256	-0.038628	0.581164	0.049301	3.5859	0.258064	3.47804	1.36586
0.5823	0.112542	0.5825	-0.038585	0.582408	0.049202	3.59212	0.254669	3.48426	1.36782
0.583544	0.112452	0.583745	-0.038813	0.583653	0.049135	3.59834	0.251617	3.49048	1.3736
0.584788	0.112373	0.584989	-0.039086	0.584897	0.049067	3.60457	0.247019	3.4967	1.37745
0.586033	0.112317	0.586233	-0.039358	0.586141	0.048974	3.61079	0.241065	3.50292	1.3771
0.587277	0.112263	0.587478	-0.03963	0.587385	0.04863	3.61701	0.237326	3.50915	1.3764
0.588521	0.11221	0.588722	-0.040031	0.58863	0.048084	3.62323	0.237026	3.51537	1.37589
0.589765	0.112156	0.589966	-0.040469	0.589874	0.047539	3.62969	0.236133	3.52159	1.37557
0.59101	0.11196	0.59121	-0.040907	0.591118	0.046993	3.63591	0.234583	3.52781	1.37574
0.592254	0.111541	0.592455	-0.041348	0.592363	0.046405	3.64214	0.233975	3.53403	1.37595
0.593498	0.111074	0.593699	-0.04174	0.593607	0.045678	3.64836	0.235126	3.54026	1.37682
0.594743	0.110607	0.594943	-0.041933	0.594851	0.044868	3.65458	0.234405	3.54648	1.37791
0.595987	0.110246	0.596187	-0.042092	0.596096	0.044061	3.66081	0.233431	3.5527	1.37513
0.597231	0.110129	0.597432	-0.042251	0.59734	0.043252	3.66703	0.235764	3.55892	1.37469
0.598475	0.110152	0.598676	-0.04241	0.598584	0.042797	3.67324	0.238613	3.56514	1.37726
0.59972	0.110176	0.59992	-0.042713	0.599828	0.04264	3.6795	0.237256	3.57137	1.378
0.600964	0.110199	0.601165	-0.043077	0.601073	0.042483	3.68592	0.233603	3.57759	1.37794
0.602208	0.110115	0.602409	-0.043448	0.602317	0.042327	3.69214	0.231397	3.58381	1.37725
0.603453	0.109842	0.603653	-0.043816	0.603561	0.042188	3.69836	0.230787	3.59003	1.37705
0.604697	0.109508	0.604897	-0.044143	0.604806	0.042138	3.70459	0.229645	3.59625	1.37723
0.605941	0.109173	0.606142	-0.044071	0.60605	0.04215	3.71081	0.226758	3.60247	1.37673
0.607185	0.108789	0.607386	-0.043929	0.607294	0.042162	3.71703	0.225683	3.6087	1.37521
0.60843	0.108265	0.60863	-0.043788	0.608539	0.042174	3.72326	0.225912	3.61492	1.37377
0.609674	0.107639	0.609874	-0.043646	0.609783	0.041931	3.72948	0.223184	3.62114	1.37217
0.610918	0.107015	0.611119	-0.043188	0.611027	0.041446	3.73594	0.220764	3.62736	1.37302
0.612163	0.106395	0.612363	-0.042539	0.612271	0.040936	3.74215	0.221338	3.63358	1.37398
0.613407	0.105945	0.613607	-0.041868	0.613516	0.040425	3.74838	0.222594	3.63981	1.37295
0.614651	0.105843	0.614851	-0.041198	0.61476	0.039888	3.7546	0.223241	3.64603	1.37182
0.615895	0.105902	0.616096	-0.040525	0.616004	0.03913	3.76083	0.222787	3.65225	1.36974
0.61714	0.105961	0.61734	-0.04035	0.617249	0.038187	3.76704	0.223505	3.65847	1.36912
0.618384	0.105997	0.618584	-0.04032	0.618493	0.037205	3.77327	0.226252	3.66469	1.37015
0.619628	0.105908	0.619829	-0.040301	0.619737	0.036175	3.77949	0.227294	3.67092	1.36955
0.620872	0.105689	0.621073	-0.040281	0.620981	0.035289	3.78572	0.226709	3.67714	1.36826
0.622117	0.10547	0.622317	-0.040221	0.622226	0.034709	3.79217	0.228149	3.68336	1.36588
0.623361	0.105251	0.623561	-0.040128	0.62347	0.034196	3.79838	0.229937	3.68958	1.36214
0.624605	0.105043	0.624806	-0.040031	0.624714	0.033683	3.80461	0.229893	3.6958	1.36175
0.62585	0.104863	0.62605	-0.039941	0.625959	0.033171	3.81083	0.229329	3.70202	1.36325
0.627094	0.1047	0.627294	-0.039851	0.627203	0.032745	3.81706	0.229579	3.70825	1.36449
0.628338	0.104537	0.628538	-0.039788	0.628447	0.032503	3.82329	0.228625	3.71447	1.36701
0.629582	0.104373	0.629783	-0.039748	0.629692	0.032301	3.82951	0.225267	3.72069	1.36873
0.630827	0.104315	0.631027	-0.039713	0.630936	0.0321	3.83573	0.223982	3.72691	1.369
0.632071	0.104406	0.632271	-0.039677	0.63218	0.031906	3.84219	0.225148	3.73313	1.37074
0.633315	0.104497	0.633516	-0.039743	0.633424	0.031733	3.84841	0.224937	3.73936	1.37323
0.63456	0.104584	0.63476	-0.040013	0.634669	0.03157	3.85464	0.223502	3.74558	1.37635
0.635804	0.104633	0.636004	-0.040359	0.635913	0.031407	3.86086	0.225124	3.7518	1.37904
0.637048	0.104563	0.637248	-0.040705	0.637157	0.031244	3.86708	0.227387	3.75802	1.37928
0.638292	0.10435	0.638493	-0.041052	0.638402	0.031209	3.8733	0.228084	3.76424	1.37845
0.639537	0.104135	0.639737	-0.041344	0.639646	0.031475	3.87952	0.228491	3.77047	1.37888
0.640781	0.103921	0.640981	-0.041587	0.64089	0.031844	3.88575	0.230512	3.77669	1.37941
0.642025	0.103683	0.642225	-0.041819	0.642134	0.032213	3.89197	0.233158	3.78291	1.37907
0.64327	0.103354	0.64347	-0.042051	0.643379	0.032559	3.89842	0.233073	3.78913	1.37905
0.644514	0.103018	0.644714	-0.042198	0.644623	0.032836	3.90464	0.232219	3.79535	1.37764
0.645758	0.102681	0.645958	-0.042106	0.645867	0.033067	3.91086	0.232669	3.80158	1.37538
0.647002	0.102324	0.647202	-0.041913	0.647112	0.033297	3.91709	0.233795	3.8078	1.37294
0.648247	0.101819	0.648447	-0.041721	0.648356	0.033529	3.92331	0.232051	3.81402	1.3705
0.649491	0.101041	0.649691	-0.041529	0.6496	0.033576	3.92953	0.229505	3.82024	1.36819
0.650735	0.100263	0.650935	-0.041413	0.650845	0.033152	3.93575	0.228823	3.82646	1.36692
0.65198	0.099481	0.65218	-0.041389	0.652089	0.032494	3.94197	0.229114	3.83269	1.36513
0.653224	0.098775	0.653424	-0.041392	0.653333	0.031838	3.94843	0.229223	3.83891	1.3636
0.654468	0.098344	0.654668	-0.041394	0.654577	0.03121	3.95465	0.229417	3.84513	1.36358
0.655712	0.097977	0.655912	-0.041433	0.655822	0.030694	3.96087	0.231116	3.85135	1.36317
0.656957	0.097611	0.657157	-0.041638	0.657066	0.030298	3.9671	0.233719	3.85757	1.36372
0.658201	0.097245	0.658401	-0.041921	0.65831	0.029903	3.97332	0.234304	3.8638	1.3655
0.659445	0.096926	0.659645	-0.042203	0.659555	0.029508	3.97954	0.233264	3.87002	1.36763
0.660689	0.096775	0.660889	-0.042486	0.660799	0.029245	3.98577	0.232382	3.87624	1.36879
0.661934	0.096624	0.662134	-0.042708	0.662043	0.029367	3.99199	0.233096	3.88246	1.36976
0.663178	0.096473	0.663378	-0.042838	0.663288	0.02974	3.9982	0.23379	3.88868	1.37006
0.664422	0.096377	0.664622	-0.042934	0.664532	0.030114	4.00466	0.233463	3.89491	1.37062
0.665667	0.096501	0.665866	-0.04303	0.665776	0.030475	4.01088	0.233223	3.90113	1.37076
0.666911	0.096708	0.667111	-0.043159	0.66702	0.030768	4.01711	0.23322	3.90735	1.36962
0.668155	0.096915	0.668355	-0.043604	0.668265	0.030971	4.02333	0.231888	3.91357	1.3689
0.669399	0.097122	0.669599	-0.044211	0.669509	0.031166	4.02955	0.22922	3.91979	1.36852
0.670644	0.097333	0.670844	-0.04482	0.670753	0.03135	4.03578	0.228283	3.92601	1.36756
0.671888	0.097553	0.672088	-0.045429	0.671998	0.031537	4.042	0.22664	3.93224	1.36493
0.673132	0.097775	0.673332	-0.045979	0.673242	0.031567	4.04821	0.224924	3.93846	1.3628
0.674377	0.097999	0.674576	-0.046362	0.674486	0.031061	4.05465	0.223694	3.94468	1.36321
0.675621	0.098132	0.675821	-0.046672	0.67573	0.030555	4.06089	0.222138	3.9509	1.36477
0.676865	0.097885	0.677065	-0.046983	0.676975	0.030057	4.06712	0.221622	3.95712	1.36532
0.678109	0.097425	0.678309	-0.047289	0.678219	0.029678	4.07334	0.220544	3.96335	1.36528
0.679354	0.096964	0.679554	-0.04725	0.679463	0.029693	4.07957	0.218151	3.96957	1.36554
0.680598	0.096503	0.680798	-0.046963	0.680708	0.029707	4.08579	0.216659	3.97579	1.36516
0.681842	0.09612	0.682042	-0.046627	0.681952	0.029721	4.09201	0.21674	3.98201	1.36423
0.683087	0.096069	0.683286	-0.046284	0.683196	0.029736	4.09823	0.216449	3.98823	1.36371
0.684331	0.096205	0.684531	-0.045965	0.684441	0.029762	4.10445	0.216926	3.99445	1.36479
0.685575	0.09634	0.685775	-0.045768	0.685685	0.029853	4.1109	0.217895	4.00068	1.36694
0.686819	0.09647	0.687019	-0.045679	0.686929	0.029951	4.11712	0.218309	4.0069	1.36729
0.688064	0.096569	0.688263	-0.04559	0.688173	0.03005	4.12335	0.217739	4.01312	1.36656
0.689308	0.09664	0.689508	-0.045502	0.689418	0.030108	4.12957	0.216104	4.01934	1.36625
0.690552	0.096717	0.690752	-0.04539	0.690662	0.029948	4.13579	0.214777	4.02557	1.36542
0.691796	0.096797	0.691996	-0.045246	0.691906	0.029734	4.142	0.21456	4.03179	1.36455
0.693041	0.096869	0.69324	-0.045095	0.693151	0.029521	4.14822	0.213104	4.03801	1.36556
0.694285	0.096703	0.694485	-0.044945	0.694395	0.029308	4.15445	0.210488	4.04423	1.3677
0.695529	0.096198	0.695729	-0.044826	0.695639	0.02913	4.16083	0.208369	4.05045	1.36951
0.696774	0.095692	0.696973	-0.045029	0.696883	0.029159	4.16712	0.206521	4.05668	1.37098
0.698018	0.09519	0.698218	-0.045571	0.698128	0.02927	4.17335	0.204399	4.0629	1.37192
0.699262	0.094814	0.699462	-0.046114	0.699372	0.029381	4.17958	0.204162	4.06912	1.37191
0.700506	0.094613	0.700706	-0.046657	0.700616	0.029433	4.18579	0.204941	4.07534	1.37205
0.701751	0.094413	0.70195	-0.047239	0.701861	0.029145	4.19202	0.203807	4.08156	1.37312
0.702995	0.094213	0.703195	-0.047878	0.703105	0.028724	4.19824	0.20283	4.08778	1.37471
0.704239	0.094016	0.704439	-0.048535	0.704349	0.028302	4.20446	0.20133	4.09401	1.37487
0.705484	0.093936	0.705683	-0.049193	0.705594	0.027879	4.21068	0.201062	4.10023	1.37337
0.706728	0.094265	0.706927	-0.049852	0.706838	0.027434	4.21713	0.202414	4.10645	1.37177
0.707972	0.094595	0.708172	-0.050237	0.708082	0.02683	4.22335	0.202413	4.11267	1.3705
0.709216	0.094926	0.709416	-0.050293	0.709326	0.026094	4.22957	0.201343	4.11889	1.36936
0.710461	0.095354	0.71066	-0.050349	0.710571	0.025358	4.2358	0.202269	4.12512	1.36814
0.711705	0.096128	0.711904	-0.050405	0.711815	0.024705	4.24202	0.201887	4.13134	1.36751
0.712949	0.096897	0.713149	-0.050408	0.713059	0.024557	4.24824	0.199756	4.13756	1.36733
0.714194	0.09767	0.714393	-0.050312	0.714304	0.024709	4.25447	0.199507	4.14378	1.36672
0.715438	0.098441	0.715637	-0.050173	0.715548	0.024861	4.26069	0.199736	4.15	1.36619
0.716682	0.099204	0.716882	-0.050034	0.716792	0.025013	4.26699	0.200556	4.15623	1.36643
0.717926	0.099673	0.718126	-0.049895	0.718037	0.025171	4.27337	0.20013	4.16245	1.36655
0.719171	0.100109	0.71937	-0.049724	0.719281	0.025377	4.27959	0.197966	4.16867	1.36665
0.720415	0.100546	0.720614	-0.049509	0.720525	0.02566	4.28582	0.196894	4.17489	1.36738
0.721659	0.100976	0.721859	-0.049289	0.721769	0.025939	4.29204	0.197948	4.18111	1.36788
0.722904	0.101196	0.723103	-0.049068	0.723014	0.02617	4.29826	0.197694	4.18734	1.36782
0.724148	0.101417	0.724347	-0.04889	0.724258	0.02608	4.30448	0.195745	4.19356	1.36727
0.725392	0.101637	0.725591	-0.048806	0.725502	0.025608	4.3107	0.194972	4.19978	1.36644
0.726636	0.101859	0.726836	-0.048774	0.726747	0.025122	4.31692	0.194923	4.206	1.36688
0.727881	0.102082	0.72808	-0.048741	0.727991	0.024635	4.32337	0.194481	4.21222	1.36771
0.729125	0.102453	0.729324	-0.048708	0.729235	0.02415	4.32959	0.193059	4.21845	1.36668
0.730369	0.102861	0.730569	-0.048924	0.730479	0.023674	4.33582	0.192788	4.22467	1.36536
0.731614	0.103268	0.731813	-0.04949	0.731724	0.023232	4.34204	0.195244	4.23089	1.3648
0.732858	0.103674	0.733057	-0.050097	0.732968	0.022792	4.34826	0.198158	4.23711	1.36361
0.734102	0.104069	0.734301	-0.050697	0.734212	0.02235	4.35449	0.200067	4.24333	1.36197
0.735346	0.104461	0.735546	-0.051368	0.735457	0.02198	4.36071	0.201083	4.24955	1.36091
0.736591	0.104853	0.73679	-0.052167	0.736701	0.022225	4.36693	0.20302	4.25578	1.36055
0.737835	0.105246	0.738034	-0.053117	0.737945	0.022493	4.37318	0.205242	4.262	1.36106
0.739079	0.105628	0.739278	-0.054069	0.73919	0.022764	4.37961	0.206831	4.26822	1.36081
0.740323	0.105699	0.740523	-0.055021	0.740434	0.023033	4.38584	0.211941	4.27444	1.35963
0.741568	0.105639	0.741767	-0.055884	0.741678	0.023297	4.39206	0.217814	4.28066	1.36009
0.742812	0.105583	0.743011	-0.056466	0.742922	0.023522	4.39828	0.220043	4.28689	1.36162
0.744056	0.105522	0.744255	-0.056942	0.744167	0.023745	4.4045	0.219602	4.29311	1.36219
0.745301	0.105158	0.7455	-0.057419	0.745411	0.023968	4.41073	0.218518	4.29933	1.36222
0.746545	0.104535	0.746744	-0.057883	0.746655	0.024191	4.41695	0.217455	4.30555	1.36273
0.747789	0.103879	0.747988	-0.058255	0.7479	0.024341	4.42317	0.216636	4.31177	1.36342
0.749033	0.10322	0.749233	-0.058479	0.749144	0.02448	4.42961	0.214989	4.318	1.3639
0.750278	0.102559	0.750477	-0.058704	0.750388	0.024619	4.43584	0.212893	4.32422	1.36377
0.751522	0.10202	0.751721	-0.058927	0.751633	0.024758	4.44206	0.211026	4.33044	1.36295
0.752766	0.101579	0.752965	-0.059108	0.752877	0.024897	4.44828	0.205828	4.33666	1.36223
0.754011	0.101152	0.75421	-0.059126	0.754121	0.025304	4.45451	0.203042	4.34288	1.36199
0.755255	0.100726	0.755454	-0.059026	0.755365	0.025726	4.46073	0.202897	4.3491	1.36172
0.756499	0.100495	0.756698	-0.058925	0.75661	0.026144	4.46695	0.202375	4.35533	1.36109
0.757743	0.100594	0.757942	-0.058806	0.757854	0.026564	4.47317	0.202455	4.36155	1.36017
0.758988	0.100753	0.759187	-0.058469	0.759098	0.026766	4.4794	0.202445	4.36777	1.35874
0.760232	0.100911	0.760431	-0.057675	0.760343	0.026865	4.48585	0.201522	4.37399	1.35772
0.761476	0.10107	0.761675	-0.056879	0.761587	0.02696	4.49208	0.200815	4.38021	1.35803
0.762721	0.101181	0.76292	-0.056081	0.762831	0.027056	4.4983	0.202494	4.38644	1.35892
0.763965	0.101236	0.764164	-0.055243	0.764075	0.027151	4.50453	0.204767	4.39266	1.36004
0.765209	0.101281	0.765408	-0.054227	0.76532	0.027637	4.51074	0.20607	4.39888	1.3602
0.766453	0.101327	0.766652	-0.052975	0.766564	0.028182	4.51696	0.20497	4.4051	1.35893
0.767698	0.101284	0.767897	-0.051723	0.767808	0.028728	4.52318	0.201133	4.41132	1.35941
0.768942	0.100869	0.769141	-0.050473	0.769053	0.029276	4.52941	0.198251	4.41755	1.36179
0.770186	0.100385	0.770385	-0.049388	0.770297	0.029975	4.53586	0.196482	4.42377	1.36352
0.77143	0.099901	0.771629	-0.04874	0.771541	0.030831	4.54208	0.195822	4.42999	1.36481
0.772675	0.099416	0.772874	-0.048094	0.772786	0.031692	4.5483	0.197612	4.43621	1.36532
0.773919	0.098867	0.774118	-0.047444	0.77403	0.032553	4.55452	0.198279	4.44243	1.36501
0.775163	0.098201	0.775362	-0.046817	0.775274	0.033417	4.56075	0.195697	4.44866	1.36558
0.776408	0.09752	0.776607	-0.046438	0.776518	0.034125	4.56699	0.193701	4.45488	1.36667
0.777652	0.096837	0.777851	-0.04657	0.777763	0.034799	4.5732	0.193032	4.4611	1.36907
0.778896	0.096154	0.779095	-0.046703	0.779007	0.035519	4.57943	0.187558	4.46732	1.37189
0.78014	0.095721	0.780339	-0.046835	0.780251	0.036255	4.58565	0.184475	4.47354	1.37179
0.781385	0.095369	0.781584	-0.046988	0.781496	0.036961	4.5921	0.180518	4.47977	1.37094
0.782629	0.095021	0.782828	-0.047195	0.78274	0.037588	4.59833	0.176833	4.48599	1.37194
0.783873	0.094674	0.784072	-0.047408	0.783984	0.038194	4.60455	0.175925	4.49221	1.37289
0.785118	0.094479	0.785316	-0.047617	0.785228	0.038802	4.61078	0.172632	4.49843	1.37338
0.786362	0.094674	0.786561	-0.047812	0.786473	0.039408	4.617	0.170168	4.50465	1.37343
0.787606	0.09494	0.787805	-0.048004	0.787717	0.039463	4.62322	0.168536	4.51088	1.37226
0.78885	0.095207	0.789049	-0.048172	0.788961	0.039126	4.62944	0.165182	4.5171	1.37113
0.790095	0.095473	0.790293	-0.048322	0.790206	0.038724	4.63567	0.162504	4.52332	1.36996
0.791339	0.095615	0.791538	-0.048471	0.79145	0.038321	4.64211	0.165251	4.52954	1.36957
0.792583	0.095701	0.792782	-0.048574	0.792694	0.03791	4.64833	0.168544	4.53576	1.36958
0.793828	0.095781	0.794026	-0.048163	0.793939	0.037469	4.65456	0.17252	4.54199	1.36757
0.795072	0.095856	0.795271	-0.047628	0.795183	0.037022	4.66078	0.175814	4.54821	1.36574
0.796316	0.095903	0.796515	-0.04709	0.796427	0.036574	4.66701	0.175046	4.55443	1.36589
0.79756	0.095842	0.797759	-0.046554	0.797671	0.036125	4.67323	0.174578	4.56065	1.36606
0.798805	0.095728	0.799003	-0.046015	0.798916	0.035908	4.67945	0.173573	4.56687	1.36576
0.800049	0.095614	0.800248	-0.045436	0.80016	0.035911	4.68567	0.17151	4.57309	1.36585
0.801293	0.0955	0.801492	-0.044803	0.801404	0.035959	4.69189	0.171359	4.57932	1.36551
0.802538	0.095593	0.802736	-0.044172	0.802649	0.036007	4.69834	0.170836	4.58554	1.36477
0.803782	0.095887	0.80398	-0.043569	0.803893	0.036058	4.70458	0.171931	4.59176	1.36404
0.805026	0.096228	0.805225	-0.043279	0.805137	0.036143	4.71079	0.173263	4.59798	1.36413
0.80627	0.096569	0.806469	-0.043123	0.806382	0.036237	4.71702	0.173519	4.6042	1.36501
0.807515	0.096892	0.807713	-0.042965	0.807626	0.036331	4.72324	0.173018	4.61043	1.36433
0.808759	0.097052	0.808957	-0.042807	0.80887	0.036425	4.72946	0.172314	4.61665	1.36274
0.810003	0.097129	0.810202	-0.042649	0.810114	0.036509	4.73569	0.171921	4.62287	1.36236
0.811247	0.097206	0.811446	-0.042471	0.811359	0.036578	4.74191	0.172696	4.62909	1.36318
0.812492	0.097283	0.81269	-0.042188	0.812603	0.036645	4.74832	0.174858	4.63531	1.36321
0.813736	0.097269	0.813935	-0.041908	0.813847	0.036712	4.75458	0.175245	4.64154	1.36118
0.81498	0.097147	0.815179	-0.041638	0.815092	0.036779	4.7608	0.176406	4.64776	1.35936
0.816225	0.096991	0.816423	-0.041531	0.816336	0.036629	4.76703	0.176286	4.65398	1.35962
0.817469	0.096836	0.817667	-0.041574	0.81758	0.036414	4.77325	0.174134	4.6602	1.35958
0.818713	0.09668	0.818912	-0.041617	0.818824	0.036201	4.77947	0.172717	4.66642	1.35793
0.819957	0.096746	0.820156	-0.04166	0.820069	0.035987	4.78569	0.171523	4.67265	1.35749
0.821202	0.096933	0.8214	-0.041702	0.821313	0.035852	4.79191	0.171623	4.67887	1.35793
0.822446	0.09712	0.822644	-0.041727	0.822557	0.035926	4.79813	0.174608	4.68509	1.35801
0.82369	0.097307	0.823889	-0.041541	0.823802	0.036054	4.80459	0.177211	4.69131	1.35756
0.824935	0.097531	0.825133	-0.041332	0.825046	0.036182	4.81082	0.178902	4.69753	1.35779
0.826179	0.097811	0.826377	-0.041133	0.82629	0.03631	4.81704	0.179906	4.70376	1.36016
0.827423	0.098112	0.827622	-0.041083	0.827535	0.036124	4.82326	0.178805	4.70998	1.36204
0.828667	0.098412	0.828866	-0.041329	0.828779	0.035814	4.82948	0.174976	4.7162	1.36188
0.829912	0.098713	0.83011	-0.041575	0.830023	0.035517	4.8357	0.17232	4.72242	1.3637
0.831156	0.099009	0.831354	-0.04182	0.831267	0.035217	4.84193	0.173586	4.72864	1.36714
0.8324	0.099302	0.832599	-0.042065	0.832512	0.034854	4.84815	0.174646	4.73486	1.36751
0.833645	0.099594	0.833843	-0.042306	0.833756	0.034263	4.85451	0.173414	4.74109	1.36695
0.834889	0.099887	0.835087	-0.042473	0.835	0.03354	4.86082	0.168696	4.74731	1.36666
0.836133	0.100231	0.836331	-0.042624	0.836245	0.032817	4.86704	0.162875	4.75353	1.36587
0.837377	0.100679	0.837576	-0.042768	0.837489	0.032095	4.87327	0.159333	4.75975	1.36395
0.838622	0.101171	0.83882	-0.042796	0.838733	0.031432	4.87948	0.158034	4.76597	1.36197
0.839866	0.101662	0.840064	-0.042234	0.839978	0.030823	4.8857	0.158822	4.7722	1.36095
0.84111	0.102153	0.841308	-0.041637	0.841222	0.030224	4.89192	0.162606	4.77842	1.36062
0.842354	0.102408	0.842553	-0.041009	0.842466	0.029628	4.89814	0.165898	4.78464	1.35856
0.843599	0.10243	0.843797	-0.04038	0.84371	0.02904	4.90436	0.165197	4.79086	1.35721
0.844843	0.102397	0.845041	-0.039748	0.844955	0.028548	4.91082	0.16507	4.79708	1.35821
0.846087	0.102363	0.846286	-0.039513	0.846199	0.028124	4.91705	0.165887	4.80331	1.35692
0.847332	0.102213	0.84753	-0.039494	0.847443	0.0277	4.92327	0.164283	4.80953	1.35549
0.848576	0.10177	0.848774	-0.039495	0.848688	0.027276	4.92949	0.164374	4.81575	1.35479
0.84982	0.101174	0.850018	-0.039496	0.849932	0.027261	4.93571	0.162837	4.82197	1.3552
0.851064	0.100545	0.851263	-0.039538	0.851176	0.02772	4.94193	0.161775	4.82819	1.3561
0.852309	0.099897	0.852507	-0.0396	0.85242	0.028305	4.94816	0.161049	4.83441	1.356
0.853553	0.099297	0.853751	-0.039665	0.853665	0.028888	4.95438	0.158338	4.84064	1.35464
0.854797	0.098786	0.854995	-0.03973	0.854909	0.029474	4.96066	0.156154	4.84686	1.35317
0.856042	0.098314	0.85624	-0.039795	0.856153	0.030159	4.96705	0.155538	4.85308	1.35163
0.857286	0.097843	0.857484	-0.039945	0.857398	0.030916	4.97327	0.154711	4.8593	1.3522
0.85853	0.09739	0.858728	-0.04016	0.858642	0.031674	4.9795	0.156364	4.86552	1.35544
0.859774	0.097025	0.859972	-0.040382	0.859886	0.032432	4.98572	0.161198	4.87175	1.35944
0.861019	0.096746	0.861217	-0.040605	0.861131	0.033017	4.99194	0.165981	4.87797	1.3628
0.862263	0.096468	0.862461	-0.040861	0.862375	0.033362	4.99816	0.170567	4.88419	1.36403
0.863507	0.096189	0.863705	-0.041171	0.863619	0.033624	5.00438	0.171909	4.89041	1.36441
0.864752	0.09593	0.86495	-0.041488	0.864863	0.033885	5.01061	0.171501	4.89663	1.36544
0.865996	0.09573	0.866194	-0.041803	0.866108	0.034147	5.01707	0.172245	4.90286	1.36679
0.86724	0.095569	0.867438	-0.04212	0.867352	0.034366	5.02329	0.174775	4.90908	1.36782
0.868484	0.095407	0.868682	-0.042167	0.868596	0.034541	5.02951	0.176622	4.9153	1.37014
0.869729	0.095257	0.869927	-0.041916	0.869841	0.034708	5.03573	0.175679	4.92152	1.37102
0.870973	0.095229	0.871171	-0.041629	0.871085	0.034876	5.04195	0.172382	4.92774	1.36972
0.872217	0.095331	0.872415	-0.041341	0.872329	0.035051	5.04818	0.169849	4.93397	1.36712
0.873462	0.095434	0.873659	-0.041063	0.873573	0.03524	5.0544	0.167711	4.94019	1.36475
0.874706	0.095537	0.874904	-0.040886	0.874818	0.035435	5.06062	0.166674	4.94641	1.36447
0.87595	0.095644	0.876148	-0.040723	0.876062	0.03563	5.06686	0.167766	4.95263	1.36541
0.877194	0.095778	0.877392	-0.04056	0.877306	0.035825	5.07329	0.169855	4.95885	1.3652
0.878439	0.095938	0.878637	-0.040396	0.878551	0.036032	5.07951	0.17074	4.96507	1.36383
0.879683	0.096096	0.879881	-0.040245	0.879795	0.036252	5.08573	0.169578	4.9713	1.36442
0.880927	0.096255	0.881125	-0.040111	0.881039	0.036478	5.09196	0.168177	4.97752	1.36467
0.882171	0.096261	0.882369	-0.039979	0.882284	0.036699	5.09818	0.169392	4.98374	1.36484
0.883416	0.096078	0.883614	-0.039847	0.883528	0.036857	5.10441	0.171326	4.98996	1.36704
0.88466	0.095894	0.884858	-0.039715	0.884772	0.036871	5.11063	0.172739	4.99618	1.37027
0.885904	0.09571	0.886102	-0.039783	0.886016	0.036755	5.11685	0.175482	5.00241	1.37368
0.887149	0.095527	0.887346	-0.039901	0.887261	0.036638	5.12331	0.176025	5.00863	1.37534
0.888393	0.095466	0.888591	-0.040022	0.888505	0.036521	5.12952	0.171318	5.01485	1.37514
0.889637	0.095558	0.889835	-0.040143	0.889749	0.036426	5.13576	0.167597	5.02107	1.3747
0.890881	0.09565	0.891079	-0.040254	0.890994	0.036381	5.14197	0.167422	5.02729	1.37556
0.892126	0.095742	0.892323	-0.040326	0.892238	0.03636	5.1482	0.16752	5.03352	1.37454
0.89337	0.095836	0.893568	-0.040387	0.893482	0.036338	5.15442	0.166949	5.03974	1.37317
0.894614	0.095935	0.894812	-0.040451	0.894726	0.036348	5.16064	0.16632	5.04596	1.37184
0.895859	0.096035	0.896056	-0.040519	0.895971	0.036533	5.16686	0.165364	5.05218	1.37228
0.897103	0.096134	0.897301	-0.040639	0.897215	0.036911	5.17308	0.163579	5.0584	1.37248
0.898347	0.096234	0.898545	-0.040797	0.898459	0.037289	5.17953	0.160379	5.06463	1.36939
0.899591	0.096149	0.899789	-0.04096	0.899704	0.037667	5.18575	0.159207	5.07085	1.36754
0.900836	0.095821	0.901033	-0.041123	0.900948	0.037989	5.19198	0.162305	5.07707	1.36751
0.90208	0.095487	0.902278	-0.041295	0.902192	0.038142	5.1982	0.162835	5.08329	1.36888
0.903324	0.095162	0.903522	-0.041554	0.903437	0.038168	5.20442	0.160499	5.08951	1.37053
0.904568	0.094909	0.904766	-0.041851	0.904681	0.038194	5.21065	0.158225	5.09574	1.37159
0.905813	0.09496	0.906011	-0.042148	0.905925	0.038213	5.21687	0.158548	5.10196	1.37102
0.907057	0.095128	0.907255	-0.042444	0.90717	0.038159	5.22309	0.159992	5.10818	1.37042
0.908301	0.095296	0.908499	-0.042439	0.908414	0.038011	5.22955	0.159297	5.1144	1.36827
0.909546	0.095463	0.909743	-0.042164	0.909658	0.037863	5.23577	0.158915	5.12062	1.36729
0.91079	0.095692	0.910987	-0.04183	0.910902	0.037714	5.24199	0.162077	5.12685	1.36997
0.912034	0.09611	0.912232	-0.041495	0.912147	0.037603	5.24821	0.164595	5.13307	1.37246
0.913279	0.096569	0.913476	-0.04116	0.913391	0.037698	5.25444	0.165869	5.13929	1.37371
0.914523	0.097029	0.91472	-0.040394	0.914635	0.038024	5.26066	0.167685	5.14551	1.37451
0.915767	0.09746	0.915965	-0.039426	0.91588	0.038351	5.26689	0.170015	5.15173	1.37568
0.917011	0.097796	0.917209	-0.038459	0.917124	0.038678	5.27311	0.174332	5.15796	1.37838
0.918256	0.098081	0.918453	-0.037492	0.918368	0.038937	5.27933	0.177776	5.16418	1.38076
0.9195	0.098366	0.919697	-0.036462	0.919612	0.039091	5.28578	0.178197	5.1704	1.38155
0.920744	0.098651	0.920942	-0.035356	0.920857	0.039246	5.292	0.17995	5.17662	1.38058
0.921988	0.098909	0.922186	-0.03423	0.922101	0.0394	5.29822	0.183982	5.18284	1.37727
0.923233	0.099082	0.92343	-0.033105	0.923345	0.03955	5.30444	0.184685	5.18907	1.37358
0.924477	0.099223	0.924675	-0.031979	0.92459	0.039652	5.31067	0.184166	5.19529	1.37003
0.925721	0.099364	0.925919	-0.031452	0.925834	0.03969	5.31691	0.184915	5.20151	1.36631
0.926966	0.099493	0.927163	-0.031352	0.927078	0.039728	5.32313	0.184789	5.20773	1.36317
0.92821	0.099569	0.928407	-0.031322	0.928322	0.039767	5.32935	0.183933	5.21395	1.36047
0.929454	0.099593	0.929652	-0.031292	0.929567	0.039834	5.3358	0.180584	5.22017	1.35667
0.930698	0.099617	0.930896	-0.031467	0.930811	0.039955	5.34202	0.177477	5.2264	1.35329
0.931943	0.099641	0.93214	-0.031945	0.932055	0.040087	5.34825	0.177509	5.23262	1.35131
0.933187	0.099696	0.933384	-0.032519	0.9333	0.04022	5.35447	0.177358	5.23884	1.35103
0.934431	0.099856	0.934629	-0.033092	0.934544	0.040352	5.36069	0.174879	5.24506	1.35105
0.935676	0.100071	0.935873	-0.033665	0.935788	0.040372	5.36692	0.169377	5.25128	1.35095
0.93692	0.100286	0.937117	-0.034085	0.937033	0.040197	5.37314	0.165311	5.25751	1.35146
0.938164	0.100498	0.938362	-0.034366	0.938277	0.039977	5.37936	0.163793	5.26373	1.35206
0.939408	0.100689	0.939606	-0.034615	0.939521	0.039738	5.38558	0.163018	5.26995	1.35082
0.940653	0.100848	0.94085	-0.034864	0.940765	0.039494	5.39203	0.162577	5.27617	1.34887
0.941897	0.101006	0.942094	-0.035105	0.94201	0.039231	5.39825	0.16374	5.28239	1.34814
0.943141	0.101165	0.943339	-0.035329	0.943254	0.038961	5.40448	0.164281	5.28862	1.34825
0.944385	0.10131	0.944583	-0.035547	0.944498	0.038692	5.4107	0.163512	5.29484	1.34817
0.94563	0.101408	0.945827	-0.035755	0.945743	0.038421	5.41692	0.163698	5.30106	1.34675
0.946874	0.10147	0.947071	-0.035953	0.946987	0.038198	5.42314	0.163549	5.30728	1.34491
0.948118	0.101532	0.948316	-0.036188	0.948231	0.03819	5.42935	0.165837	5.3135	1.34568
0.949363	0.101593	0.94956	-0.036479	0.949475	0.038306	5.43558	0.169833	5.31973	1.34695
0.950607	0.101581	0.950804	-0.036789	0.95072	0.038422	5.44199	0.171737	5.32595	1.34743
0.951851	0.101368	0.952048	-0.037101	0.951964	0.038527	5.44825	0.17228	5.33217	1.34916
0.953095	0.101154	0.953293	-0.037418	0.953208	0.038578	5.45448	0.172754	5.33839	1.35094
0.95434	0.100945	0.954537	-0.037761	0.954453	0.038599	5.4607	0.171055	5.34461	1.35176
0.955584	0.100759	0.955781	-0.038125	0.955697	0.038619	5.46693	0.16877	5.35084	1.35225
0.956828	0.100638	0.957026	-0.03849	0.956941	0.038639	5.47315	0.167208	5.35706	1.3526
0.958073	0.1006	0.95827	-0.038854	0.958186	0.038643	5.47937	0.164643	5.36328	1.35383
0.959317	0.100561	0.959514	-0.03933	0.95943	0.038564	5.48559	0.161987	5.3695	1.35588
0.960561	0.100522	0.960758	-0.040087	0.960674	0.038419	5.49181	0.159078	5.37572	1.35575
0.961805	0.100517	0.962003	-0.041015	0.961918	0.038274	5.49826	0.154412	5.38194	1.35402
0.96305	0.100893	0.963247	-0.041943	0.963163	0.038156	5.50448	0.151426	5.38817	1.35298
0.964294	0.101311	0.964491	-0.042864	0.964407	0.038192	5.5107	0.150114	5.39439	1.35268
0.965538	0.101727	0.965735	-0.043722	0.965651	0.038399	5.51693	0.149357	5.40061	1.35285
0.966783	0.102144	0.96698	-0.044518	0.966896	0.038605	5.52315	0.149671	5.40683	1.35434
0.968027	0.102552	0.968224	-0.045311	0.96814	0.038813	5.52939	0.147859	5.41305	1.35567
0.969271	0.102947	0.969468	-0.046106	0.969384	0.039022	5.53561	0.145802	5.41928	1.35583
0.970515	0.103341	0.970712	-0.046871	0.970629	0.03924	5.54183	0.145512	5.4255	1.35513
0.97176	0.103734	0.971957	-0.047536	0.971873	0.03947	5.54818	0.146674	5.43172	1.35369
0.973004	0.104111	0.973201	-0.048132	0.973117	0.0397	5.5545	0.148934	5.43794	1.35224
0.974248	0.104267	0.974445	-0.048726	0.974361	0.039912	5.56074	0.152524	5.44416	1.35138
0.975493	0.104369	0.97569	-0.049323	0.975606	0.039973	5.56696	0.154607	5.45039	1.35254
0.976737	0.104471	0.976934	-0.050239	0.97685	0.039728	5.57318	0.154032	5.45661	1.35429
0.977981	0.104568	0.978178	-0.051468	0.978094	0.039483	5.5794	0.15295	5.46283	1.35527
0.979225	0.104592	0.979422	-0.052694	0.979339	0.039239	5.58563	0.151551	5.46905	1.35453
0.98047	0.104391	0.980667	-0.053921	0.980583	0.038964	5.59184	0.152147	5.47527	1.35294
0.981714	0.10419	0.981911	-0.055117	0.981827	0.038499	5.59807	0.153233	5.48149	1.35215
0.982958	0.103989	0.983155	-0.056161	0.983072	0.037748	5.60452	0.153754	5.48772	1.35231
0.984202	0.103795	0.984399	-0.057087	0.984316	0.036996	5.61074	0.153898	5.49394	1.35307
0.985447	0.103698	0.985644	-0.058011	0.98556	0.036246	5.61696	0.155469	5.50016	1.35375
0.986691	0.103641	0.986888	-0.058934	0.986804	0.035526	5.62318	0.157437	5.50638	1.35222
0.987935	0.103584	0.988132	-0.059418	0.988049	0.034889	5.62941	0.158298	5.5126	1.34744
0.98918	0.103526	0.989377	-0.059356	0.989293	0.034268	5.63562	0.161344	5.51883	1.3433
0.990424	0.103448	0.990621	-0.059186	0.990537	0.033691	5.64184	0.160039	5.52505	1.34098
0.991668	0.103266	0.991865	-0.059015	0.991782	0.033099	5.64806	0.159658	5.53127	1.34038
0.992912	0.103085	0.993109	-0.058829	0.993026	0.032517	5.65434	0.163806	5.53749	1.34051
0.994157	0.102903	0.994354	-0.05848	0.99427	0.032124	5.66074	0.166958	5.54371	1.33885
0.995401	0.102712	0.995598	-0.057986	0.995514	0.031731	5.66696	0.169798	5.54994	1.33665
0.996645	0.10241	0.996842	-0.057492	0.996759	0.031338	5.67319	0.171371	5.55616	1.33532
0.99789	0.102037	0.998086	-0.057001	0.998003	0.030948	5.67941	0.169836	5.56238	1.3349
0.999134	0.101663	0.999331	-0.056635	0.999247	0.030854	5.68563	0.166724	5.5686	1.33691
1.00038	0.101292	1.00057	-0.056427	1.00049	0.030834	5.69185	0.164292	5.57482	1.34107
1.00162	0.100923	1.00182	-0.056266	1.00174	0.030814	5.69808	0.161937	5.58105	1.34375
1.00287	0.100622	1.00306	-0.056097	1.00298	0.030794	5.7043	0.164235	5.58727	1.3452
1.00411	0.100328	1.00431	-0.055928	1.00422	0.030774	5.71074	0.164253	5.59349	1.34577
1.00535	0.100034	1.00555	-0.055791	1.00547	0.030826	5.71696	0.15951	5.59971	1.34633
1.0066	0.099743	1.0068	-0.055723	1.00671	0.030885	5.72319	0.155124	5.60593	1.34871
1.00784	0.099503	1.00804	-0.055654	1.00796	0.030945	5.72941	0.151322	5.61215	1.35094
1.00909	0.099325	1.00928	-0.055586	1.0092	0.031002	5.73563	0.149395	5.61838	1.35228
1.01033	0.099141	1.01053	-0.0555	1.01045	0.030829	5.74186	0.148433	5.6246	1.35335
1.01158	0.098946	1.01177	-0.055364	1.01169	0.030503	5.74808	0.147337	5.63082	1.35438
1.01282	0.098748	1.01302	-0.055202	1.01293	0.030177	5.7543	0.147106	5.63704	1.35551
1.01406	0.098529	1.01426	-0.055039	1.01418	0.029849	5.76054	0.147404	5.64327	1.35541
1.01531	0.098297	1.01551	-0.054877	1.01542	0.029525	5.76698	0.147754	5.64949	1.35372
1.01655	0.098063	1.01675	-0.054718	1.01667	0.029457	5.77321	0.150159	5.65571	1.35231
1.0178	0.097829	1.01799	-0.054565	1.01791	0.029452	5.77943	0.150131	5.66193	1.35156
1.01904	0.097532	1.01924	-0.054414	1.01916	0.029448	5.78565	0.149827	5.66815	1.35116
1.02029	0.097136	1.02048	-0.054261	1.0204	0.029444	5.79187	0.149191	5.67438	1.35165
1.02153	0.096728	1.02173	-0.05404	1.02164	0.029522	5.79809	0.147421	5.6806	1.35259
1.02277	0.09632	1.02297	-0.053557	1.02289	0.029683	5.80432	0.145435	5.68682	1.35286
1.02402	0.095911	1.02422	-0.052842	1.02413	0.029845	5.81054	0.144262	5.69304	1.35215
1.02526	0.095593	1.02546	-0.052126	1.02538	0.030007	5.81698	0.142744	5.69926	1.35137
1.02651	0.095343	1.0267	-0.051409	1.02662	0.030168	5.82321	0.142054	5.70548	1.35231
1.02775	0.095101	1.02795	-0.050695	1.02787	0.030056	5.82943	0.141766	5.71171	1.35425
1.029	0.094859	1.02919	-0.049983	1.02911	0.029824	5.83566	0.138944	5.71793	1.35507
1.03024	0.094623	1.03044	-0.049269	1.03035	0.029592	5.84188	0.138393	5.72415	1.35395
1.03148	0.094404	1.03168	-0.048558	1.0316	0.02936	5.8481	0.139358	5.73037	1.35166
1.03273	0.094186	1.03293	-0.047865	1.03284	0.02912	5.85432	0.13996	5.73659	1.34936
1.03397	0.093968	1.03417	-0.047255	1.03409	0.028864	5.86055	0.140124	5.74282	1.34715
1.03522	0.09375	1.03541	-0.046745	1.03533	0.02861	5.86677	0.141435	5.74904	1.34556
1.03646	0.093587	1.03666	-0.046235	1.03658	0.028354	5.87322	0.143046	5.75526	1.34417
1.03771	0.093487	1.0379	-0.045723	1.03782	0.0281	5.87945	0.142893	5.76148	1.34151
1.03895	0.093395	1.03915	-0.045212	1.03906	0.02782	5.88567	0.140773	5.7677	1.33822
1.04019	0.093302	1.04039	-0.044705	1.04031	0.027517	5.8919	0.138654	5.77393	1.33581
1.04144	0.093262	1.04164	-0.044198	1.04155	0.027214	5.89812	0.139271	5.78015	1.33492
1.04268	0.093441	1.04288	-0.043692	1.0428	0.026916	5.90434	0.140284	5.78637	1.33623
1.04393	0.093651	1.04412	-0.043203	1.04404	0.026778	5.91056	0.139758	5.79259	1.33782
1.04517	0.093861	1.04537	-0.042832	1.04529	0.026922	5.91679	0.139484	5.79881	1.3384
1.04642	0.094071	1.04661	-0.042629	1.04653	0.027124	5.92322	0.139883	5.80504	1.34007
1.04766	0.094196	1.04786	-0.042425	1.04777	0.027328	5.92945	0.139502	5.81126	1.34198
1.0489	0.094183	1.0491	-0.042222	1.04902	0.027531	5.93568	0.13792	5.81748	1.34315
1.05015	0.094151	1.05035	-0.041991	1.05026	0.027722	5.9419	0.137286	5.8237	1.34496
1.05139	0.09412	1.05159	-0.041679	1.05151	0.02789	5.94812	0.138976	5.82992	1.34712
1.05264	0.094099	1.05283	-0.041339	1.05275	0.028053	5.95435	0.141194	5.83615	1.3481
1.05388	0.094178	1.05408	-0.04102	1.054	0.028217	5.96057	0.141921	5.84237	1.34708
1.05513	0.094271	1.05532	-0.040679	1.05524	0.028342	5.96679	0.142002	5.84859	1.34477
1.05637	0.094364	1.05657	-0.040391	1.05648	0.028302	5.97301	0.140157	5.85481	1.34347
1.05761	0.094457	1.05781	-0.040358	1.05773	0.028223	5.97946	0.138548	5.86103	0.998676
1.05886	0.094511	1.05906	-0.040325	1.05897	0.028144	5.98569	0.138453	5.86725	0.004053
1.0601	0.094404	1.0603	-0.040293	1.06022	0.028066	5.99191	0.138839	5.87348	0.005383
1.06135	0.094277	1.06154	-0.040256	1.06146	0.028049	5.99814	0.14041	5.8797	0.007632
1.06259	0.094161	1.06279	-0.040189	1.06271	0.028297	6.00386	0.141388	5.88592	0.01046
1.06384	0.094039	1.06403	-0.040095	1.06395	0.028606	6.00386	0.139829	5.89214	0.013528
1.06508	0.093862	1.06528	-0.04	1.06519	0.028917	6.00386	0.138652	5.89836	0.016903
1.06632	0.093656	1.06652	-0.039906	1.06644	0.029227	6.0043	0.139542	5.90459	0.019547
1.06757	0.093447	1.06777	-0.0398	1.06768	0.029479	6.00639	0.00160754	5.91081	0.020555
1.06881	0.093239	1.06901	-0.039606	1.06893	0.029711	6.0102	0.00620562	5.91703	0.019623
1.07006	0.093034	1.07025	-0.039411	1.07017	0.029941	6.01574	0.00782925	5.92325	0.017092
1.0713	0.092871	1.0715	-0.039217	1.07142	0.030171	6.02197	0.00828791	5.92947	0.015203
1.07255	0.092726	1.07274	-0.039028	1.07266	0.030342	6.02826	0.00979972	5.9357	0.014277
1.07379	0.092581	1.07399	-0.038884	1.07391	0.029975	6.03464	0.0106072	5.94192	0.012698
1.07503	0.092435	1.07523	-0.038797	1.07515	0.029475	6.04086	0.0126894	5.94814	0.01117
1.07628	0.092307	1.07648	-0.038711	1.07639	0.028976	6.04708	0.0143549	5.95436	0.010109
1.07752	0.092195	1.07772	-0.038624	1.07764	0.028476	6.0533	0.0134912	5.96058	0.007792
1.07877	0.092086	1.07896	-0.038535	1.07888	0.027769	6.05954	0.0102462	5.9668	0.004818
1.08001	0.091977	1.08021	-0.038439	1.08013	0.026962	6.06576	0.00499034	5.97303	0.002227
1.08126	0.091867	1.08145	-0.038342	1.08137	0.02614	6.07199	0.00011456	5.97925	0.00072
1.0825	0.091744	1.0827	-0.038245	1.08262	0.025318	6.07821	-0.00185174	5.98547	0.000951
1.08374	0.091613	1.08394	-0.038153	1.08386	0.024493	6.08466	-0.0010438	5.99169	0.001375
1.08499	0.091483	1.08519	-0.038119	1.0851	0.024063	6.09089	-0.00170672	5.99791	0.001417
1.08623	0.091352	1.08643	-0.038237	1.08635	0.023729	6.09711	-0.00252914	6.00414	0.002307
1.08748	0.091154	1.08767	-0.038355	1.08759	0.023394	6.10334	-0.00359792	6.01036	0.003329
1.08872	0.090879	1.08892	-0.038473	1.08884	0.02306	6.10955	-0.00304323	6.01658	0.003419
1.08997	0.090582	1.09016	-0.038591	1.09008	0.022944	6.11578	-0.00274473	6.0228	0.0044
1.09121	0.090285	1.09141	-0.038705	1.09133	0.022978	6.12201	-0.00209552	6.02902	0.007176
1.09245	0.089989	1.09265	-0.038818	1.09257	0.023037	6.12823	-0.00086397	6.03525	0.010195
1.0937	0.089843	1.0939	-0.038931	1.09381	0.023095	6.13446	-0.00034529	6.04147	0.011325
1.09494	0.089786	1.09514	-0.039045	1.09506	0.023154	6.14089	0.00062466	6.04769	0.010205
1.09619	0.089737	1.09638	-0.039108	1.0963	0.023346	6.14711	-0.00136113	6.05391	0.009026
1.09743	0.089688	1.09763	-0.038799	1.09755	0.023573	6.15334	-0.00223303	6.06013	0.009074
1.09868	0.089597	1.09887	-0.038449	1.09879	0.023816	6.15956	-0.00385845	6.06636	0.009269
1.09992	0.089443	1.10012	-0.038099	1.10004	0.02407	6.16579	-0.00884253	6.07258	0.00852
1.10116	0.089269	1.10136	-0.037747	1.10128	0.02434	6.17201	-0.0124052	6.0788	0.007492
1.10241	0.089095	1.10261	-0.037393	1.10252	0.024635	6.17823	-0.011607	6.08502	0.007431
1.10365	0.088921	1.10385	-0.037039	1.10377	0.024939	6.18445	-0.00978148	6.09124	0.007459
1.1049	0.088746	1.10509	-0.036686	1.10501	0.025244	6.19091	-0.00801194	6.09747	0.006041
1.10614	0.08857	1.10634	-0.036348	1.10626	0.025548	6.19712	-0.00699353	6.10369	0.004859
1.10739	0.088394	1.10758	-0.036033	1.1075	0.026036	6.20335	-0.00700748	6.10991	0.00556
1.10863	0.088218	1.10883	-0.035886	1.10875	0.026717	6.20957	-0.00469887	6.11613	0.006734
1.10987	0.088108	1.11007	-0.035883	1.10999	0.027447	6.21579	-0.00328827	6.12235	0.007811
1.11112	0.088127	1.11132	-0.03589	1.11123	0.028177	6.22202	-0.00543284	6.12857	0.008582
1.11236	0.088193	1.11256	-0.035897	1.11248	0.028916	6.22825	-0.00411022	6.1348	0.009251
1.11361	0.088259	1.1138	-0.035989	1.11372	0.029677	6.23447	-0.0035516	6.14102	0.009975
1.11485	0.088322	1.11505	-0.036145	1.11497	0.030446	6.24068	-0.00556111	6.14724	0.009596
1.1161	0.088174	1.11629	-0.036304	1.11621	0.031214	6.24713	-0.00670713	6.15346	0.008668
1.11734	0.087766	1.11754	-0.036463	1.11746	0.031984	6.25336	-0.00694615	6.15968	0.009267
1.11858	0.08722	1.11878	-0.036623	1.1187	0.032535	6.25958	-0.00583369	6.16591	0.011109
1.11983	0.086669	1.12003	-0.036646	1.11994	0.032801	6.26581	-0.00366473	6.17213	0.01149
1.12107	0.086143	1.12127	-0.03645	1.12119	0.032976	6.27203	-0.00373125	6.17835	0.009078
1.12232	0.085726	1.12251	-0.036238	1.12243	0.033151	6.27825	-0.00660408	6.18457	0.004945
1.12356	0.085398	1.12376	-0.036026	1.12368	0.033279	6.28447	-0.00554281	6.19079	0.000944
1.12481	0.085071	1.125	-0.035843	1.12492	0.033186	6.29069	-0.00568825	6.19702	-0.002001
1.12605	0.084744	1.12625	-0.035689	1.12617	0.032973	6.29715	-0.00610822	6.20324	-0.00321
1.12729	0.084571	1.12749	-0.035539	1.12741	0.03276	6.30337	-0.00533551	6.20946	-0.004153
1.12854	0.08479	1.12874	-0.035387	1.12865	0.032546	6.3096	-0.00575036	6.21568	-0.006615
1.12978	0.085243	1.12998	-0.035237	1.1299	0.032387	6.31582	-0.00755578	6.2219	-0.008529
1.13103	0.085697	1.13122	-0.035254	1.13114	0.032344	6.32204	-0.00921464	6.22813	-0.008929
1.13227	0.086148	1.13247	-0.035676	1.13239	0.032353	6.32826	-0.0111333	6.23435	-0.009786
1.13352	0.086568	1.13371	-0.036132	1.13363	0.032362	6.33449	-0.0137803	6.24057	-0.009901
1.13476	0.086958	1.13496	-0.036589	1.13488	0.032416	6.34071	-0.0139691	6.24679	-0.0087
1.136	0.087349	1.1362	-0.037004	1.13612	0.032899	6.34693	-0.0112854	6.25301	-0.007643
1.13725	0.08774	1.13744	-0.037358	1.13736	0.033637	6.35338	-0.00775242	6.25924	-0.006796
1.13849	0.088086	1.13869	-0.037707	1.13861	0.034375	6.3596	-0.00599432	6.26546	-0.007216
1.13974	0.088282	1.13993	-0.038056	1.13985	0.035114	6.36582	-0.00571227	6.27168	-0.007742
1.14098	0.08837	1.14118	-0.038405	1.1411	0.035861	6.37205	-0.00468051	6.2779	-0.006814
1.14223	0.088458	1.14242	-0.038661	1.14234	0.036636	6.37827	-0.00348842	6.28412	-0.006557
1.14347	0.088547	1.14367	-0.03854	1.14359	0.037425	6.38448	-0.00353724	6.29035	-0.007773
1.14471	0.088645	1.14491	-0.038387	1.14483	0.038215	6.3907	-0.00320107	6.29657	-0.007838
1.14596	0.088755	1.14615	-0.038234	1.14607	0.039005	6.39692	-0.00199944	6.30279	-0.00723
1.1472	0.088866	1.1474	-0.03804	1.14732	0.039497	6.40337	0.0017001	6.30901	-0.006957
1.14845	0.088976	1.14864	-0.037685	1.14856	0.039799	6.40959	0.00309038	6.31523	-0.006702
1.14969	0.089071	1.14989	-0.037317	1.14981	0.040085	6.41582	0.00083894	6.32146	-0.006739
1.15094	0.089022	1.15113	-0.036949	1.15105	0.040362	6.42205	-0.00015289	6.32768	-0.006458
1.15218	0.088843	1.15238	-0.036581	1.1523	0.040655	6.42827	-0.00088197	6.3339	-0.005656
1.15342	0.088665	1.15362	-0.036214	1.15354	0.041004	6.43449	-0.00148469	6.34012	-0.004791
1.15467	0.088487	1.15486	-0.035855	1.15478	0.041393	6.44072	-0.00107938	6.34634	-0.004574
1.15591	0.088198	1.15611	-0.0355	1.15603	0.04178	6.44694	-0.00103074	6.35256	-0.006
1.15716	0.087785	1.15735	-0.035143	1.15727	0.042167	6.45315	-0.00257391	6.35879	-0.007077
1.1584	0.087358	1.1586	-0.034786	1.15852	0.04248	6.45961	-0.00502282	6.36501	-0.006393
1.15965	0.086931	1.15984	-0.03481	1.15976	0.042682	6.46583	-0.0100545	6.37123	-0.006208
1.16089	0.086505	1.16109	-0.034901	1.16101	0.042873	6.47205	-0.0150763	6.37745	-0.007307
1.16213	0.086209	1.16233	-0.035006	1.16225	0.043064	6.47828	-0.0159097	6.38367	-0.00815
1.16338	0.086056	1.16357	-0.035113	1.16349	0.043224	6.4845	-0.0124562	6.3899	-0.009085
1.16462	0.085918	1.16482	-0.03522	1.16474	0.043066	6.49072	-0.0100341	6.39612	-0.009982
1.16587	0.085779	1.16606	-0.035375	1.16598	0.042523	6.49694	-0.00989032	6.40234	-0.01072
1.16711	0.085642	1.16731	-0.035551	1.16723	0.041981	6.50316	-0.0101848	6.40856	-0.010773
1.16836	0.085511	1.16855	-0.035729	1.16847	0.041439	6.50958	-0.00956291	6.41478	-0.009539
1.1696	0.085386	1.1698	-0.035908	1.16972	0.040772	6.51584	-0.00918901	6.42101	-0.009703
1.17084	0.085258	1.17104	-0.035925	1.17096	0.039876	6.52207	-0.00904381	6.42723	-0.011518
1.17209	0.085121	1.17228	-0.035779	1.1722	0.03891	6.52829	-0.00759745	6.43345	-0.012451
1.17333	0.084908	1.17353	-0.035595	1.17345	0.037941	6.53451	-0.00604504	6.43967	-0.012162
1.17458	0.084495	1.17477	-0.035411	1.17469	0.036974	6.54073	-0.00382859	6.44589	-0.012244
1.17582	0.084009	1.17602	-0.035227	1.17594	0.036189	6.54696	-0.005786	6.45212	-0.011804
1.17707	0.083523	1.17726	-0.035006	1.17718	0.035658	6.55318	-0.00591928	6.45834	-0.011262
1.17831	0.083153	1.1785	-0.034761	1.17843	0.035127	6.55939	-0.00421458	6.46456	-0.012509
1.17955	0.083113	1.17975	-0.034513	1.17967	0.034595	6.56585	-0.00302005	6.47078	-0.014226
1.1808	0.083242	1.18099	-0.034265	1.18091	0.034215	6.57207	-0.00091869	6.477	-0.013612
1.18204	0.083371	1.18224	-0.034126	1.18216	0.034142	6.57829	0.00326419	6.48323	-0.012006
1.18329	0.0835	1.18348	-0.034191	1.1834	0.034206	6.58452	0.00571764	6.48945	-0.01111
1.18453	0.083741	1.18473	-0.034315	1.18465	0.03427	6.59074	0.00567496	6.49567	-0.01026
1.18578	0.084304	1.18597	-0.034439	1.18589	0.034335	6.59696	0.00676602	6.50189	-0.009413
1.18702	0.085036	1.18721	-0.034563	1.18714	0.034574	6.60319	0.00711149	6.50811	-0.007312
1.18826	0.085763	1.18846	-0.034888	1.18838	0.035077	6.60941	0.00775069	6.51433	-0.004869
1.18951	0.086397	1.1897	-0.035369	1.18962	0.035607	6.61576	0.0069868	6.52056	-0.003855
1.19075	0.086672	1.19095	-0.035883	1.19087	0.036138	6.62208	0.00454003	6.52678	-0.001935
1.192	0.086621	1.19219	-0.036398	1.19211	0.036632	6.62831	0.00272793	6.533	-0.000441
1.19324	0.086569	1.19344	-0.036782	1.19336	0.03702	6.63453	0.00025403	6.53922	-0.001441
1.19449	0.086518	1.19468	-0.036808	1.1946	0.037329	6.64075	-0.00137317	6.54544	-0.001262
1.19573	0.086439	1.19592	-0.036717	1.19585	0.037638	6.64698	0.00136495	6.55167	-0.000891
1.19697	0.086258	1.19717	-0.036626	1.19709	0.037946	6.65321	0.00190628	6.55789	-0.00345
1.19822	0.085982	1.19841	-0.036535	1.19833	0.038057	6.65942	-0.00072557	6.56411	-0.00543
1.19946	0.085707	1.19966	-0.036354	1.19958	0.037838	6.66564	-0.00318128	6.57033	-0.007776
1.20071	0.085459	1.2009	-0.036078	1.20082	0.03755	6.67209	-0.00592458	6.57655	-0.011183
1.20195	0.085339	1.20215	-0.035778	1.20207	0.037263	6.67831	-0.00337851	6.58278	-0.013483
1.2032	0.085367	1.20339	-0.035479	1.20331	0.036982	6.68453	0.00046659	6.589	-0.015728
1.20444	0.085394	1.20463	-0.035253	1.20456	0.036696	6.69076	0.00184357	6.59522	-0.017282
1.20568	0.085422	1.20588	-0.035343	1.2058	0.03637	6.69699	0.00246936	6.60144	-0.016993
1.20693	0.085489	1.20712	-0.035546	1.20704	0.036031	6.70321	0.00034148	6.60766	-0.017641
1.20817	0.085739	1.20837	-0.035748	1.20829	0.035693	6.70943	-0.00365984	6.61388	-0.01811
1.20942	0.086201	1.20961	-0.035951	1.20953	0.035424	6.71565	-0.00406408	6.62011	-0.015642
1.21066	0.086664	1.21086	-0.036287	1.21078	0.035421	6.72193	-0.00199133	6.62633	-0.014653
1.21191	0.087133	1.2121	-0.036804	1.21202	0.035517	6.72833	-8.3983e-05	6.63255	-0.014386
1.21315	0.087702	1.21334	-0.037331	1.21327	0.035614	6.73455	0.00223613	6.63877	-0.013973
1.21439	0.088452	1.21459	-0.037863	1.21451	0.035706	6.74078	-0.00038469	6.64499	-0.013683
1.21564	0.089202	1.21583	-0.038422	1.21575	0.03577	6.74699	-0.00358605	6.65122	-0.012654
1.21688	0.089952	1.21708	-0.03899	1.217	0.03578	6.75322	-0.00491583	6.65744	-0.012845
1.21813	0.090687	1.21832	-0.039553	1.21824	0.035791	6.75944	-0.00746983	6.66366	-0.015543
1.21937	0.091319	1.21957	-0.040114	1.21949	0.035802	6.76567	-0.00855464	6.66988	-0.017131
1.22062	0.091803	1.22081	-0.040677	1.22073	0.035725	6.77189	-0.00875843	6.6761	-0.018048
1.22186	0.092268	1.22205	-0.0412	1.22198	0.035296	6.77833	-0.00874949	6.68233	-0.018108
1.2231	0.092704	1.2233	-0.041636	1.22322	0.034672	6.78455	-0.00935894	6.68855	-0.017274
1.22435	0.093135	1.22454	-0.042024	1.22446	0.034048	6.79078	-0.010211	6.69477	-0.017738
1.22559	0.093356	1.22579	-0.042412	1.22571	0.03344	6.797	-0.0116406	6.70099	-0.018328
1.22684	0.093551	1.22703	-0.0428	1.22695	0.033042	6.80323	-0.0125707	6.70721	-0.018604
1.22808	0.093748	1.22828	-0.043155	1.2282	0.033151	6.80946	-0.0122205	6.71344	-0.018937
1.22933	0.093944	1.22952	-0.043475	1.22944	0.03326	6.81569	-0.0108401	6.71966	-0.017627
1.23057	0.094143	1.23077	-0.043792	1.23069	0.033369	6.82191	-0.00809419	6.72588	-0.016752
1.23182	0.094367	1.23201	-0.044109	1.23193	0.033554	6.82814	-0.0072031	6.7321	-0.018056
1.23306	0.09459	1.23325	-0.044449	1.23317	0.034063	6.83458	-0.00643468	6.73832	-0.018657
1.2343	0.094812	1.2345	-0.044865	1.23442	0.034827	6.8408	-0.00483429	6.74455	-0.019761
1.23555	0.095065	1.23574	-0.045331	1.23566	0.035592	6.84703	-0.00352836	6.75077	-0.021401
1.23679	0.095545	1.23699	-0.045795	1.23691	0.036355	6.85325	-0.00240207	6.75699	-0.021593
1.23804	0.096117	1.23823	-0.046259	1.23815	0.037021	6.85947	-0.00174302	6.76321	-0.020558
1.23928	0.096687	1.23948	-0.046751	1.2394	0.037345	6.8657	-0.00175643	6.76943	-0.019767
1.24052	0.09726	1.24072	-0.047275	1.24064	0.037671	6.87192	0.00075781	6.77566	-0.018864
1.24177	0.097783	1.24196	-0.047803	1.24188	0.037997	6.87814	0.00255203	6.78188	-0.019211
1.24301	0.09794	1.24321	-0.048332	1.24313	0.038296	6.88459	0.00291753	6.7881	-0.019267
1.24426	0.098057	1.24445	-0.048859	1.24437	0.038469	6.89081	0.00410753	6.79432	-0.016535
1.2455	0.098174	1.2457	-0.049363	1.24562	0.038509	6.89704	0.00350302	6.80054	-0.013745
1.24675	0.098248	1.24694	-0.049851	1.24686	0.03855	6.90326	0.00154811	6.80677	-0.01226
1.24799	0.097977	1.24819	-0.05034	1.24811	0.038591	6.90948	-0.00063998	6.81299	-0.010306
1.24923	0.097493	1.24943	-0.050829	1.24935	0.038536	6.9157	-0.00102633	6.81921	-0.009056
1.25048	0.09701	1.25067	-0.051174	1.25059	0.038146	6.92192	-1.3471e-05	6.82543	-0.009211
1.25172	0.096525	1.25192	-0.051327	1.25184	0.037719	6.92815	0.00165963	6.83165	-0.009602
1.25297	0.096082	1.25316	-0.051425	1.25308	0.037294	6.93437	0.00081575	6.83787	-0.010076
1.25421	0.095963	1.25441	-0.051522	1.25433	0.036855	6.94082	-0.00204241	6.8441	-0.009282
1.25546	0.095923	1.25565	-0.051619	1.25557	0.036354	6.94705	-0.00287855	6.85032	-0.008245
1.2567	0.095883	1.25689	-0.051601	1.25682	0.035781	6.95327	-0.00239366	6.85654	-0.009922
1.25794	0.095852	1.25814	-0.051478	1.25806	0.035245	6.95949	-0.00055468	6.86276	-0.012938
1.25919	0.095917	1.25938	-0.051355	1.2593	0.034656	6.96571	0.00220191	6.86898	-0.015087
1.26043	0.096101	1.26063	-0.051233	1.26055	0.034072	6.97194	0.00356638	6.87521	-0.015565
1.26168	0.096284	1.26187	-0.051175	1.26179	0.033952	6.97816	0.00159538	6.88143	-0.015388
1.26292	0.096468	1.26312	-0.051221	1.26304	0.033948	6.98438	-0.00039512	6.88765	-0.016916
1.26417	0.096635	1.26436	-0.051306	1.26428	0.033943	6.99083	-0.00251824	6.89387	-0.018483
1.26541	0.09667	1.2656	-0.05139	1.26553	0.033939	6.99706	-0.00550944	6.90009	-0.019261
1.26665	0.096624	1.26685	-0.051469	1.26677	0.033968	7.00328	-0.00643235	6.90632	-0.020577
1.2679	0.096577	1.26809	-0.051484	1.26801	0.034227	7.0095	-0.00831121	6.91254	-0.022046
1.26914	0.096515	1.26934	-0.051387	1.26926	0.034485	7.01572	-0.0115009	6.91876	-0.023054
1.27039	0.096304	1.27058	-0.051276	1.2705	0.034742	7.02194	-0.0165496	6.92498	-0.02384
1.27163	0.095822	1.27183	-0.051164	1.27175	0.034991	7.02817	-0.0219212	6.9312	-0.022997
1.27288	0.095341	1.27307	-0.050989	1.27299	0.034939	7.03439	-0.0251096	6.93743	-0.022464
1.27412	0.094863	1.27431	-0.05063	1.27424	0.034761	7.04062	-0.0264283	6.94365	-0.020897
1.27536	0.09441	1.27556	-0.050146	1.27548	0.034583	7.04707	-0.0285118	6.94987	-0.017396
1.27661	0.094098	1.2768	-0.049663	1.27673	0.034406	7.05329	-0.0300875	6.95609	-0.014613
1.27785	0.093877	1.27805	-0.049181	1.27797	0.034221	7.05952	-0.0306249	6.96231	-0.013505
1.2791	0.093655	1.27929	-0.04884	1.27921	0.033804	7.06574	-0.0335971	6.96854	-0.01446
1.28034	0.093432	1.28053	-0.04881	1.28046	0.033386	7.07196	-0.0357454	6.97476	-0.014416
1.28159	0.09326	1.28178	-0.048849	1.2817	0.032968	7.07818	-0.0358161	6.98098	-0.012911
1.28283	0.093288	1.28302	-0.048888	1.28295	0.032562	7.0844	-0.033493	6.9872	-0.011999
1.28407	0.093331	1.28427	-0.04895	1.28419	0.032533	7.09062	-0.0292748	6.99342	-0.013431
1.28532	0.093375	1.28551	-0.049094	1.28544	0.03275	7.09707	-0.0267009	6.99965	-0.014535
1.28656	0.093418	1.28676	-0.049306	1.28668	0.032968	7.1033	-0.0259246	7.00587	-0.015974
1.28781	0.093602	1.288	-0.049519	1.28792	0.033184	7.10952	-0.024177	7.01209	-0.020746
1.28905	0.094008	1.28924	-0.049732	1.28917	0.033401	7.11574	-0.0225744	7.01831	-0.025813
1.2903	0.094432	1.29049	-0.049861	1.29041	0.033587	7.12197	-0.0227233	7.02453	-0.029851
1.29154	0.094856	1.29173	-0.049792	1.29166	0.033766	7.12817	-0.0207654	7.03075	-0.03104
1.29278	0.09528	1.29298	-0.049652	1.2929	0.033947	7.13439	-0.0181978	7.03698	-0.030701
1.29403	0.095678	1.29422	-0.049513	1.29415	0.034115	7.14062	-0.0171675	7.0432	-0.030703
1.29527	0.096074	1.29547	-0.049359	1.29539	0.033956	7.14684	-0.0164298	7.04942	-0.029437
1.29652	0.096471	1.29671	-0.04914	1.29663	0.033481	7.1533	-0.0181869	7.05564	-0.028304
1.29776	0.09687	1.29795	-0.048853	1.29788	0.033004	7.15952	-0.0196224	7.06186	-0.029406
1.29901	0.097198	1.2992	-0.048566	1.29912	0.03253	7.16574	-0.0192888	7.06809	-0.03186
1.30025	0.09725	1.30044	-0.048278	1.30037	0.032056	7.17196	-0.0198265	7.07431	-0.031697
1.30149	0.097278	1.30169	-0.047999	1.30161	0.031645	7.17819	-0.0207581	7.08053	-0.030262
1.30274	0.097307	1.30293	-0.047746	1.30286	0.03126	7.18441	-0.0199774	7.08675	-0.028859
1.30398	0.097336	1.30418	-0.047508	1.3041	0.030875	7.19063	-0.0176305	7.09297	-0.027314
1.30523	0.09774	1.30542	-0.047271	1.30534	0.030494	7.19686	-0.0156416	7.09919	-0.027185
1.30647	0.09822	1.30666	-0.047035	1.30659	0.030227	7.20326	-0.0156986	7.10542	-0.0284
1.30772	0.098704	1.30791	-0.046814	1.30783	0.030127	7.20953	-0.0162249	7.11164	-0.030632
1.30896	0.099191	1.30915	-0.046617	1.30908	0.030027	7.21575	-0.0145484	7.11786	-0.0324
1.3102	0.09967	1.3104	-0.04642	1.31032	0.029933	7.22197	-0.0130303	7.12408	-0.033298
1.31145	0.100122	1.31164	-0.046223	1.31157	0.029843	7.2282	-0.0144427	7.1303	-0.033926
1.31269	0.100571	1.31289	-0.046018	1.31281	0.029575	7.23443	-0.0156845	7.13653	-0.034296
1.31394	0.101018	1.31413	-0.04578	1.31405	0.029164	7.24065	-0.0167705	7.14275	-0.03449
1.31518	0.101468	1.31537	-0.045509	1.3153	0.028732	7.24687	-0.018098	7.14897	-0.035573
1.31643	0.10159	1.31662	-0.045238	1.31654	0.0283	7.2531	-0.0205254	7.15519	-0.037687
1.31767	0.101603	1.31786	-0.044967	1.31779	0.027912	7.25955	-0.0228044	7.16141	-0.039641
1.31891	0.101608	1.31911	-0.044771	1.31903	0.027637	7.26578	-0.0229969	7.16764	-0.040929
1.32016	0.101614	1.32035	-0.044724	1.32028	0.02738	7.272	-0.0218221	7.17386	-0.041348
1.3214	0.101619	1.3216	-0.044677	1.32152	0.027124	7.27822	-0.0223648	7.18008	-0.041137
1.32265	0.101586	1.32284	-0.044626	1.32276	0.026868	7.28445	-0.0213437	7.1863	-0.040602
1.32389	0.101545	1.32408	-0.044582	1.32401	0.026795	7.29066	-0.0177116	7.19252	-0.039865
1.32513	0.101504	1.32533	-0.044618	1.32525	0.026937	7.29689	-0.0148129	7.19875	-0.039249
1.32638	0.101463	1.32657	-0.044839	1.3265	0.027111	7.30311	-0.0129262	7.20497	-0.038675
1.32762	0.101549	1.32782	-0.045059	1.32774	0.027286	7.30944	-0.0116612	7.21119	-0.037284
1.32887	0.10172	1.32906	-0.04528	1.32899	0.027438	7.31578	-0.0104394	7.21741	-0.035595
1.33011	0.101891	1.33031	-0.045526	1.33023	0.027386	7.322	-0.00970113	7.22363	-0.034409
1.33136	0.102074	1.33155	-0.045927	1.33147	0.027298	7.32823	-0.00955391	7.22986	-0.034846
1.3326	0.102262	1.33279	-0.046346	1.33272	0.02721	7.33445	-0.0109713	7.23608	-0.035944
1.33384	0.102828	1.33404	-0.046762	1.33396	0.027122	7.34066	-0.00896025	7.2423	-0.036014
1.33509	0.103621	1.33528	-0.047176	1.33521	0.026967	7.34688	-0.00795507	7.24852	-0.036047
1.33633	0.104449	1.33653	-0.047523	1.33645	0.026534	7.3531	-0.0108182	7.25474	-0.036951
1.33758	0.105278	1.33777	-0.04763	1.3377	0.026052	7.35932	-0.0129029	7.26096	-0.038192
1.33882	0.106009	1.33902	-0.047738	1.33894	0.025572	7.36579	-0.0133472	7.26719	-0.039492
1.34007	0.106612	1.34026	-0.047845	1.34018	0.02509	7.372	-0.0130553	7.27341	-0.041131
1.34131	0.10718	1.3415	-0.047894	1.34143	0.024809	7.37823	-0.0125814	7.27963	-0.042991
1.34255	0.107747	1.34275	-0.047569	1.34267	0.024567	7.38445	-0.0123336	7.28585	-0.044124
1.3438	0.108316	1.34399	-0.047156	1.34392	0.024325	7.39068	-0.0117804	7.29207	-0.043518
1.34504	0.108572	1.34524	-0.046741	1.34516	0.024084	7.3969	-0.0123199	7.2983	-0.042125
1.34629	0.108581	1.34648	-0.046326	1.34641	0.023901	7.40312	-0.0167595	7.30452	-0.041594
1.34753	0.108543	1.34773	-0.045933	1.34765	0.024251	7.40934	-0.0196605	7.31074	-0.040983
1.34878	0.108504	1.34897	-0.045666	1.34889	0.02469	7.4156	-0.018248	7.31696	-0.039792
1.35002	0.108353	1.35021	-0.045398	1.35014	0.025129	7.42201	-0.0156269	7.32318	-0.038899
1.35126	0.107996	1.35146	-0.045135	1.35138	0.025569	7.42823	-0.0145445	7.32941	-0.037548
1.35251	0.107576	1.3527	-0.044902	1.35263	0.026034	7.43446	-0.0143238	7.33563	-0.035024
1.35375	0.107158	1.35395	-0.044897	1.35387	0.026509	7.44068	-0.0141033	7.34185	-0.033648
1.355	0.106738	1.35519	-0.044983	1.35512	0.026986	7.4469	-0.0134898	7.34807	-0.03431
1.35624	0.106111	1.35644	-0.045068	1.35636	0.027464	7.45312	-0.0138748	7.35429	-0.035269
1.35749	0.105268	1.35768	-0.045154	1.3576	0.027939	7.45935	-0.0135917	7.36052	-0.036359
1.35873	0.104373	1.35892	-0.045211	1.35885	0.028029	7.46557	-0.0122463	7.36674	-0.037752
1.35997	0.103486	1.36017	-0.045084	1.36009	0.028052	7.47202	-0.0118392	7.37296	-0.039814
1.36122	0.10265	1.36141	-0.044938	1.36134	0.028074	7.47825	-0.0127332	7.37918	-0.042823
1.36246	0.102041	1.36266	-0.044791	1.36258	0.028097	7.48448	-0.0151367	7.3854	-0.045952
1.36371	0.101516	1.3639	-0.044641	1.36383	0.028069	7.49069	-0.0162696	7.39163	-0.049558
1.36495	0.100991	1.36515	-0.044466	1.36507	0.028013	7.49692	-0.0168353	7.39785	-0.053169
1.3662	0.100464	1.36639	-0.044269	1.36631	0.027946	7.50314	-0.0178784	7.40407	-0.054193
1.36744	0.100125	1.36763	-0.044072	1.36756	0.027878	7.50936	-0.0188961	7.41029	-0.052479
1.36868	0.100044	1.36888	-0.043876	1.3688	0.02781	7.51558	-0.0186065	7.41651	-0.050165
1.36993	0.100036	1.37012	-0.043659	1.37005	0.027625	7.5218	-0.0167171	7.42274	-0.047828
1.37117	0.100028	1.37137	-0.043304	1.37129	0.027368	7.52825	-0.0150881	7.42896	-0.045422
1.37242	0.100022	1.37261	-0.042903	1.37254	0.027105	7.53447	-0.0159669	7.43518	-0.04288
1.37366	0.10004	1.37386	-0.042536	1.37378	0.026842	7.5407	-0.0163484	7.4414	-0.039745
1.37491	0.100066	1.3751	-0.042153	1.37502	0.026711	7.54692	-0.0152204	7.44762	-0.037004
1.37615	0.100093	1.37634	-0.041768	1.37627	0.026735	7.55316	-0.0145915	7.45385	-0.034687
1.37739	0.10012	1.37759	-0.041431	1.37751	0.026803	7.55938	-0.0113913	7.46007	-0.032644
1.37864	0.099989	1.37883	-0.041096	1.37876	0.026872	7.5656	-0.00809991	7.46629	-0.032118
1.37988	0.099428	1.38008	-0.040762	1.38	0.02694	7.57182	-0.0054937	7.47251	-0.033283
1.38113	0.098727	1.38132	-0.040428	1.38125	0.026781	7.57828	-0.00381833	7.47873	-0.035464
1.38237	0.098073	1.38257	-0.040147	1.38249	0.026448	7.5845	-0.00403291	7.48496	-0.037958
1.38362	0.097425	1.38381	-0.039904	1.38373	0.026086	7.59073	-0.00329286	7.49118	-0.039791
1.38486	0.096765	1.38505	-0.039663	1.38498	0.025724	7.59695	0.00066906	7.4974	-0.040461
1.3861	0.096104	1.3863	-0.039423	1.38622	0.02522	7.60317	0.00328523	7.50362	-0.041334
1.38735	0.095445	1.38754	-0.03913	1.38747	0.0245	7.6094	0.00380081	7.50984	-0.041498
1.38859	0.094787	1.38879	-0.038627	1.38871	0.023704	7.61561	0.00679284	7.51606	-0.040204
1.38984	0.094173	1.39003	-0.038114	1.38996	0.022912	7.62184	0.006993	7.52229	-0.039277
1.39108	0.093984	1.39128	-0.037601	1.3912	0.02212	7.62805	0.00537354	7.52851	-0.039129
1.39233	0.094137	1.39252	-0.037087	1.39244	0.021456	7.63451	0.00339538	7.53473	-0.03891
1.39357	0.09429	1.39376	-0.036814	1.39369	0.020947	7.64073	0.00048023	7.54095	-0.038792
1.39481	0.094443	1.39501	-0.036789	1.39493	0.020484	7.64695	-0.00183672	7.54717	-0.038928
1.39606	0.094328	1.39625	-0.036777	1.39618	0.02002	7.65318	-0.00581926	7.5534	-0.040129
1.3973	0.093902	1.3975	-0.036764	1.39742	0.019606	7.6594	-0.00810748	7.55962	-0.042214
1.39855	0.093417	1.39874	-0.036781	1.39867	0.019427	7.66561	-0.00740963	7.56584	-0.043203
1.39979	0.092932	1.39999	-0.037065	1.39991	0.019357	7.67183	-0.00642866	7.57206	-0.043649
1.40104	0.092446	1.40123	-0.037363	1.40115	0.019286	7.67805	-0.00833964	7.57828	-0.044877
1.40228	0.091902	1.40247	-0.037662	1.4024	0.019215	7.68451	-0.0101819	7.58451	-0.046246
1.40352	0.091305	1.40372	-0.03796	1.40364	0.019261	7.69072	-0.009956	7.59073	-0.046564
1.40477	0.090708	1.40496	-0.038131	1.40489	0.019484	7.69696	-0.00883317	7.59695	-0.046135
1.40601	0.09011	1.40621	-0.038001	1.40613	0.019768	7.70317	-0.00533479	7.60317	-0.045308
1.40726	0.089736	1.40745	-0.037856	1.40738	0.020052	7.7094	-0.00050551	7.60939	-0.044336
1.4085	0.089659	1.4087	-0.03771	1.40862	0.020292	7.71562	0.00316054	7.61562	-0.04314
1.40975	0.089668	1.40994	-0.037565	1.40986	0.020106	7.72185	0.00323445	7.62184	-0.042051
1.41099	0.089678	1.41118	-0.037279	1.41111	0.019709	7.72806	0.00262201	7.62806	-0.040883
1.41223	0.089687	1.41243	-0.036986	1.41235	0.019313	7.73428	0.00229669	7.63428	-0.039164
1.41348	0.089864	1.41367	-0.036693	1.4136	0.018915	7.74074	0.00258911	7.6405	-0.037918
1.41472	0.090208	1.41492	-0.036399	1.41484	0.018484	7.74696	0.00344002	7.64672	-0.037642
1.41597	0.090569	1.41616	-0.036162	1.41609	0.017988	7.75318	0.00692451	7.65295	-0.038904
1.41721	0.09093	1.41741	-0.03615	1.41733	0.017501	7.75941	0.00998914	7.65917	-0.041191
1.41846	0.09144	1.41865	-0.03615	1.41857	0.017012	7.76563	0.0111161	7.66539	-0.04308
1.4197	0.092186	1.41989	-0.03615	1.41982	0.016494	7.77186	0.0113652	7.67161	-0.044203
1.42094	0.093023	1.42114	-0.03615	1.42106	0.016182	7.77809	0.0133259	7.67783	-0.044165
1.42219	0.09386	1.42238	-0.036349	1.42231	0.016107	7.78431	0.0173871	7.68406	-0.044313
1.42343	0.094696	1.42363	-0.03658	1.42355	0.016033	7.79075	0.0217546	7.69028	-0.045496
1.42468	0.095497	1.42487	-0.036812	1.4248	0.015958	7.79699	0.0251174	7.6965	-0.046689
1.42592	0.09626	1.42612	-0.03704	1.42604	0.015915	7.80321	0.0275645	7.70272	-0.046937
1.42717	0.097015	1.42736	-0.037208	1.42728	0.015979	7.80944	0.0284528	7.70894	-0.047809
1.42841	0.097768	1.4286	-0.037059	1.42853	0.016123	7.81566	0.0265779	7.71517	-0.048686
1.42965	0.098387	1.42985	-0.036822	1.42977	0.016267	7.82188	0.0264518	7.72139	-0.048082
1.4309	0.098748	1.43109	-0.036584	1.43102	0.016411	7.8281	0.0267244	7.72761	-0.047566
1.43214	0.098985	1.43234	-0.036346	1.43226	0.016638	7.83432	0.0237126	7.73383	-0.047689
1.43339	0.099222	1.43358	-0.03622	1.43351	0.016968	7.84054	0.0225467	7.74005	-0.048399
1.43463	0.099457	1.43483	-0.036178	1.43475	0.017308	7.847	0.0236353	7.74627	-0.047331
1.43588	0.099649	1.43607	-0.036151	1.43599	0.017648	7.85321	0.0230402	7.7525	-0.045214
1.43712	0.099797	1.43731	-0.036124	1.43724	0.018006	7.85944	0.0225832	7.75872	-0.043242
1.43836	0.099938	1.43856	-0.036097	1.43848	0.01846	7.86566	0.0228761	7.76494	-0.042766
1.43961	0.100082	1.4398	-0.036607	1.43973	0.018999	7.87189	0.0246594	7.77116	-0.042149
1.44085	0.100301	1.44105	-0.037289	1.44097	0.019538	7.87809	0.0262802	7.77738	-0.039711
1.4421	0.10084	1.44229	-0.037972	1.44222	0.020076	7.88432	0.026706	7.78361	-0.03751
1.44334	0.101715	1.44354	-0.038654	1.44346	0.020778	7.89054	0.0301497	7.78983	-0.036381
1.44459	0.102592	1.44478	-0.039294	1.4447	0.0217	7.89693	0.0361354	7.79605	-0.03574
1.44583	0.103468	1.44602	-0.039892	1.44595	0.02267	7.90321	0.0382997	7.80227	-0.035507
1.44707	0.104307	1.44727	-0.040481	1.44719	0.02364	7.90944	0.0371555	7.80849	-0.036748
1.44832	0.105057	1.44851	-0.041069	1.44844	0.02461	7.91567	0.0368476	7.81472	-0.037338
1.44956	0.105758	1.44976	-0.041657	1.44968	0.025588	7.92189	0.0390148	7.82094	-0.038543
1.45081	0.106462	1.451	-0.042146	1.45093	0.026574	7.92811	0.0419436	7.82716	-0.040389
1.45205	0.107137	1.45225	-0.042592	1.45217	0.027562	7.93433	0.0444133	7.83338	-0.040375
1.4533	0.107511	1.45349	-0.043035	1.45341	0.028549	7.94056	0.0470875	7.8396	-0.039869
1.45454	0.107403	1.45473	-0.043476	1.45466	0.029442	7.94678	0.0499523	7.84583	-0.040723
1.45579	0.107295	1.45598	-0.043728	1.4559	0.03017	7.95322	0.0507746	7.85205	-0.041746
1.45703	0.107188	1.45722	-0.043731	1.45715	0.030828	7.95944	0.0527163	7.85827	-0.041047
1.45827	0.107101	1.45847	-0.043672	1.45839	0.031487	7.96567	0.0566751	7.86449	-0.040107
1.45952	0.10709	1.45971	-0.043613	1.45964	0.032146	7.97189	0.061473	7.87071	-0.041791
1.46076	0.107143	1.46096	-0.043554	1.46088	0.032648	7.97811	0.0664992	7.87694	-0.045045
1.46201	0.107195	1.4622	-0.043469	1.46212	0.032959	7.98433	0.0699258	7.88316	-0.044387
1.46325	0.107247	1.46344	-0.043365	1.46337	0.03325	7.99056	0.0733068	7.88938	-0.044105
1.4645	0.107338	1.46469	-0.043257	1.46461	0.033542	7.99678	0.0775694	7.8956	-0.045851
1.46574	0.107502	1.46593	-0.043149	1.46586	0.03375	8.0031	0.0834566	7.90182	-0.04528
1.46698	0.107668	1.46718	-0.043141	1.4671	0.03378	8.00946	0.0892914	7.90805	-0.044245
1.46823	0.107833	1.46842	-0.0434	1.46835	0.033717	8.01569	0.0962178	7.91427	-0.045119
1.46947	0.107937	1.46966	-0.043736	1.46959	0.033654	8.0219	0.102963	7.92049	-0.044607
1.47072	0.107776	1.47091	-0.044072	1.47083	0.033595	8.02813	0.111539	7.92671	-0.041576
1.47196	0.107329	1.47215	-0.044408	1.47208	0.033584	8.03282	0.119842	7.93293	-0.039935
1.47321	0.106884	1.4734	-0.044771	1.47332	0.033692	8.03489	0.128999	7.93916	-0.039727
1.47445	0.10644	1.47464	-0.045175	1.47457	0.033832	8.03781	0.139064	7.94538	-0.040677
1.47569	0.105889	1.47589	-0.045586	1.47581	0.033971	8.04246	0.148992	7.9516	-0.042137
1.47694	0.105114	1.47713	-0.045999	1.47706	0.034124	8.04853	0.16291	7.95782	-0.041349
1.47818	0.104317	1.47837	-0.046368	1.4783	0.034339	8.05476	0.177246	7.96404	-0.040115
1.47943	0.103521	1.47962	-0.046541	1.47955	0.03461	8.06121	0.192522	7.97026	-0.039828
1.48067	0.102723	1.48086	-0.046649	1.48079	0.034881	8.06743	0.2068	7.97649	-0.038533
1.48192	0.101911	1.48211	-0.046762	1.48203	0.035151	8.07365	0.221265	7.98271	-0.03724
1.48316	0.101068	1.48335	-0.046881	1.48328	0.035412	8.07987	0.234311	7.98893	-0.037894
1.4844	0.100223	1.4846	-0.047007	1.48452	0.035644	8.0861	0.24999	7.99515	-0.039832
1.48565	0.09938	1.48584	-0.047156	1.48577	0.035865	8.09232	0.267731	8.00137	-0.041261
1.48689	0.09856	1.48708	-0.047319	1.48701	0.036086	8.09854	0.289439	8.0076	-0.042012
1.48814	0.097802	1.48833	-0.047481	1.48826	0.036289	8.10477	0.317368	8.01382	-0.041398
1.48938	0.097089	1.48957	-0.04767	1.4895	0.036402	8.11121	0.346399	8.02004	-0.040119
1.49063	0.096399	1.49082	-0.048121	1.49074	0.036405	8.11744	0.376627	8.02626	-0.039777
1.49187	0.095645	1.49206	-0.048754	1.49199	0.036407	8.12367	0.406731	8.03248	-0.039878
1.49311	0.094888	1.49331	-0.049387	1.49323	0.03641	8.12989	0.436971	8.03871	-0.040304
1.49436	0.094178	1.49455	-0.05002	1.49448	0.036426	8.13611	0.467085	8.04493	-0.040125
1.4956	0.093474	1.49579	-0.050614	1.49572	0.036487	8.14234	0.500474	8.05115	-0.038715
1.49685	0.092771	1.49704	-0.051028	1.49697	0.036572	8.14856	0.53306	8.05737	-0.036275
1.49809	0.092077	1.49828	-0.051327	1.49821	0.036657	8.15478	0.568623	8.06359	-0.031524
1.49934	0.091444	1.49953	-0.051626	1.49945	0.036732	8.161	0.604538	8.06982	-0.026463
1.50058	0.090836	1.50077	-0.051926	1.5007	0.036733	8.16745	0.640109	8.07604	-0.023717
1.50182	0.090225	1.50202	-0.051822	1.50194	0.036619	8.17367	0.678228	8.08226	-0.022539
1.50307	0.089614	1.50326	-0.051412	1.50319	0.036506	8.17989	0.718233	8.08848	-0.021349
1.50431	0.089025	1.5045	-0.051003	1.50443	0.036392	8.18612	0.775002	8.0947	-0.020432
1.50556	0.088575	1.50575	-0.050592	1.50568	0.036288	8.19234	0.836469	8.10093	-0.020023
1.5068	0.088208	1.50699	-0.050192	1.50692	0.036222	8.19856	0.913535	8.10715	-0.017864
1.50805	0.087842	1.50824	-0.049889	1.50816	0.036182	8.20479	0.990217	8.11337	-0.014413
1.50929	0.08749	1.50948	-0.049655	1.50941	0.036143	8.21101	1.08508	8.11959	-0.012428
1.51053	0.087236	1.51073	-0.049419	1.51065	0.036104	8.21743	1.18162	8.12581	-0.013318
1.51178	0.087042	1.51197	-0.049184	1.5119	0.03606	8.22368	1.29264	8.13203	-0.01408
1.51302	0.086848	1.51321	-0.049026	1.51314	0.036003	8.22991	1.40891	8.13826	-0.012504
1.51427	0.086653	1.51446	-0.048933	1.51439	0.035946	8.23613	1.53236	8.14448	-0.011255
1.51551	0.086472	1.5157	-0.048846	1.51563	0.03589	8.24236	1.67413	8.1507	-0.010718
1.51676	0.086409	1.51695	-0.048759	1.51687	0.035834	8.24858	1.81233	8.15692	-0.009682
1.518	0.086635	1.51819	-0.048672	1.51812	0.035783	8.2548	1.9696	8.16314	-0.007136
1.51924	0.086863	1.51944	-0.048633	1.51936	0.035737	8.26102	2.11682	8.16937	-0.004787
1.52049	0.087081	1.52068	-0.04863	1.52061	0.03569	8.26724	2.28693	8.17559	-0.005403
1.52173	0.08723	1.52192	-0.048627	1.52185	0.035644	8.2737	2.44199	8.18181	-0.006748
1.52298	0.087297	1.52317	-0.048624	1.5231	0.035682	8.27991	2.61533	8.18803	-0.006962
1.52422	0.087364	1.52441	-0.048641	1.52434	0.035949	8.28614	2.78078	8.19425	-0.00763
1.52547	0.08743	1.52566	-0.048681	1.52558	0.036244	8.29236	2.95744	8.20048	-0.006707
1.52671	0.08749	1.5269	-0.048727	1.52683	0.036564	8.29859	3.13718	8.2067	-0.003829
1.52795	0.087444	1.52815	-0.048772	1.52807	0.036864	8.30482	3.31066	8.21292	-0.001341
1.5292	0.087019	1.52939	-0.048818	1.52932	0.036932	8.31104	3.498	8.21914	0.000682
1.53044	0.086589	1.53063	-0.048773	1.53056	0.03656	8.31726	3.67329	8.22536	0.002453
1.53169	0.086186	1.53188	-0.048638	1.53181	0.036187	8.32362	3.88178	8.23159	0.001807
1.53293	0.086002	1.53312	-0.048493	1.53305	0.035813	8.32994	4.07168	8.23781	-0.000163
1.53418	0.086184	1.53437	-0.048353	1.53429	0.035426	8.33617	4.29708	8.24403	-0.000414
1.53542	0.086367	1.53561	-0.048194	1.53554	0.034889	8.34239	4.5074	8.25025	0.000455
1.53666	0.086549	1.53686	-0.047988	1.53678	0.034313	8.34861	4.74442	8.25647	0.001713
1.53791	0.086732	1.5381	-0.047758	1.53803	0.033738	8.35484	4.97635	8.2627	0.001497
1.53915	0.086944	1.53934	-0.047528	1.53927	0.033169	8.36105	5.21952	8.26892	0.001906
1.5404	0.087345	1.54059	-0.047299	1.54052	0.032683	8.36728	5.4727	8.27514	0.003891
1.54164	0.087743	1.54183	-0.047056	1.54176	0.032432	8.3735	5.7208	8.28136	0.00524
1.54289	0.088111	1.54308	-0.046787	1.543	0.032182	8.37995	5.9963	8.28758	0.005594
1.54413	0.088478	1.54432	-0.046507	1.54425	0.03193	8.38617	6.2495	8.29381	0.00708
1.54537	0.088921	1.54557	-0.046226	1.54549	0.031682	8.39239	6.54526	8.30003	0.010578
1.54662	0.089368	1.54681	-0.045941	1.54674	0.031468	8.39862	6.81016	8.30625	0.013457
1.54786	0.089817	1.54805	-0.045636	1.54798	0.031268	8.40484	7.11504	8.31247	0.015578
1.54911	0.090263	1.5493	-0.045314	1.54923	0.031067	8.41106	7.39541	8.31869	0.017713
1.55035	0.090711	1.55054	-0.044991	1.55047	0.030867	8.41728	7.70796	8.32491	0.020623
1.5516	0.091187	1.55179	-0.044668	1.55171	0.030698	8.4235	8.01452	8.33114	0.022864
1.55284	0.091667	1.55303	-0.044369	1.55296	0.030673	8.42979	8.32961	8.33736	0.023581
1.55408	0.092149	1.55428	-0.044126	1.5542	0.030648	8.43618	8.6595	8.34358	0.024733
1.55533	0.09263	1.55552	-0.04391	1.55545	0.030623	8.44241	8.97966	8.3498	0.027329
1.55657	0.093067	1.55676	-0.043694	1.55669	0.030593	8.44863	9.33123	8.35602	0.030556
1.55782	0.09349	1.55801	-0.043503	1.55794	0.030516	8.45485	9.65104	8.36225	0.03436
1.55906	0.093913	1.55925	-0.043455	1.55918	0.030408	8.46107	10.0208	8.36847	0.039281
1.56031	0.094336	1.5605	-0.043572	1.56042	0.0303	8.4673	10.3519	8.37469	0.044329
1.56155	0.094759	1.56174	-0.043689	1.56167	0.030192	8.47352	10.7337	8.38091	0.048659
1.56279	0.095259	1.56299	-0.043807	1.56291	0.030073	8.47974	11.0824	8.38713	0.051731
1.56404	0.095836	1.56423	-0.043975	1.56416	0.029847	8.48619	11.4624	8.39335	0.054332
1.56528	0.096418	1.56547	-0.044279	1.5654	0.02962	8.49241	11.8374	8.39958	0.057973
1.56653	0.097	1.56672	-0.044668	1.56665	0.029393	8.49864	12.2167	8.4058	0.06236
1.56777	0.097444	1.56796	-0.045055	1.56789	0.029162	8.50486	12.608	8.41202	0.065943
1.56902	0.097787	1.56921	-0.045438	1.56913	0.028895	8.51108	12.9788	8.41824	0.068288
1.57026	0.098124	1.57045	-0.045747	1.57038	0.028594	8.5173	13.3875	8.42446	0.070482
1.5715	0.098463	1.57169	-0.045959	1.57162	0.028292	8.52353	13.7521	8.43069	0.073308
1.57275	0.098802	1.57294	-0.046171	1.57287	0.02799	8.52975	14.1758	8.43691	0.077124
1.57399	0.099079	1.57418	-0.046383	1.57411	0.027698	8.53599	14.5483	8.44313	0.082113
1.57524	0.099212	1.57543	-0.046622	1.57536	0.02751	8.54243	14.9695	8.44935	0.087125
1.57648	0.099336	1.57667	-0.04694	1.5766	0.027336	8.54865	15.3609	8.45557	0.090863
1.57773	0.09946	1.57792	-0.047322	1.57784	0.027178	8.55487	15.7756	8.4618	0.093263
1.57897	0.099505	1.57916	-0.047702	1.57909	0.027011	8.5611	16.1856	8.46802	0.094807
1.58021	0.099224	1.5804	-0.048084	1.58033	0.026831	8.56732	16.5944	8.47424	0.096753
1.58146	0.098928	1.58165	-0.048434	1.58158	0.026644	8.57354	17.022	8.48046	0.099781
1.5827	0.09863	1.58289	-0.048731	1.58282	0.026458	8.57977	17.4168	8.48668	0.102933
1.58395	0.098334	1.58414	-0.049029	1.58407	0.02627	8.58598	17.8605	8.49291	0.104416
1.58519	0.097936	1.58538	-0.049327	1.58531	0.026083	8.59243	18.2468	8.49913	0.102474
1.58643	0.09713	1.58663	-0.049532	1.58655	0.025913	8.59865	18.7004	8.50535	0.098609
1.58768	0.096307	1.58787	-0.049461	1.5878	0.025751	8.60488	19.1016	8.51157	0.09624
1.58892	0.09548	1.58911	-0.048996	1.58904	0.025589	8.6111	19.5393	8.51779	0.096656
1.59017	0.0947	1.59036	-0.048514	1.59029	0.025428	8.61732	19.951	8.52402	0.099434
1.59141	0.094347	1.5916	-0.04803	1.59153	0.025452	8.62354	20.3744	8.53024	0.103241
1.59266	0.094016	1.59285	-0.047578	1.59278	0.025932	8.62976	20.7975	8.53646	0.106561
1.5939	0.093684	1.59409	-0.047261	1.59402	0.026463	8.63598	21.2083	8.54268	0.109973
1.59514	0.093357	1.59534	-0.046975	1.59526	0.026994	8.6422	21.6492	8.5489	0.114067
1.59639	0.093099	1.59658	-0.04669	1.59651	0.027522	8.64866	22.0463	8.55513	0.118435
1.59763	0.093163	1.59782	-0.046447	1.59775	0.028039	8.65488	22.5001	8.56135	0.125098
1.59888	0.093305	1.59907	-0.046539	1.599	0.02854	8.66111	22.8865	8.56757	0.133662
1.60012	0.09345	1.60031	-0.047312	1.60024	0.02904	8.66733	23.3274	8.57379	0.142079
1.60137	0.093593	1.60156	-0.048082	1.60149	0.029536	8.67355	23.7257	8.58001	0.150325
1.60261	0.09357	1.6028	-0.048853	1.60273	0.029979	8.67977	24.1515	8.58624	0.156876
1.60385	0.093495	1.60405	-0.04963	1.60397	0.030182	8.68599	24.5594	8.59246	0.161581
1.6051	0.093419	1.60529	-0.050441	1.60522	0.030357	8.69221	24.9673	8.59868	0.16571
1.60634	0.093344	1.60653	-0.051265	1.60646	0.030533	8.69866	25.388	8.6049	0.168852
1.60759	0.09327	1.60778	-0.052088	1.60771	0.030708	8.70488	25.7887	8.61112	0.172578
1.60883	0.092937	1.60902	-0.05291	1.60895	0.030859	8.7111	26.2201	8.61735	0.17916
1.61008	0.092522	1.61027	-0.05361	1.6102	0.030971	8.71733	26.5973	8.62357	0.186684
1.61132	0.092105	1.61151	-0.053805	1.61144	0.031079	8.72356	27.029	8.62979	0.194732
1.61256	0.091691	1.61275	-0.054	1.61268	0.031188	8.72978	27.4052	8.63601	0.202677
1.61381	0.091256	1.614	-0.054195	1.61393	0.031279	8.736	27.8343	8.64223	0.20995
1.61505	0.090807	1.61524	-0.054378	1.61517	0.031229	8.74222	28.2275	8.64846	0.217231
1.6163	0.090357	1.61649	-0.0545	1.61642	0.031161	8.74844	28.6387	8.65468	0.225603
1.61754	0.089908	1.61773	-0.054587	1.61766	0.031093	8.7549	29.0402	8.6609	0.233875
1.61879	0.089458	1.61898	-0.054676	1.61891	0.031025	8.76112	29.4334	8.66712	0.24279
1.62003	0.089726	1.62022	-0.054764	1.62015	0.030895	8.76735	29.8379	8.67334	0.250796
1.62127	0.090303	1.62146	-0.05481	1.62139	0.030511	8.77357	30.2183	8.67956	0.256871
1.62252	0.090908	1.62271	-0.054662	1.62264	0.030095	8.77979	30.6334	8.68579	0.26331
1.62376	0.091512	1.62395	-0.054492	1.62388	0.02968	8.78602	30.9981	8.69201	0.26941
1.62501	0.092056	1.6252	-0.054322	1.62513	0.029265	8.79224	31.4134	8.69823	0.275235
1.62625	0.09252	1.62644	-0.054129	1.62637	0.028954	8.79846	31.7685	8.70445	0.280027
1.6275	0.092963	1.62769	-0.053798	1.62762	0.028659	8.80489	32.1646	8.71067	0.284193
1.62874	0.093408	1.62893	-0.053358	1.62886	0.028362	8.81113	32.5317	8.71689	0.287334
1.62998	0.093853	1.63017	-0.052918	1.6301	0.028074	8.81735	32.9212	8.72312	0.291318
1.63123	0.094131	1.63142	-0.052478	1.63135	0.027807	8.82357	33.2999	8.72934	0.296642
1.63247	0.094242	1.63266	-0.052065	1.63259	0.027188	8.82979	33.6663	8.73556	0.302819
1.63372	0.094318	1.63391	-0.051792	1.63384	0.026428	8.83602	34.0462	8.74178	0.310977
1.63496	0.094394	1.63515	-0.051552	1.63508	0.02566	8.84224	34.4004	8.748	0.317496
1.63621	0.094518	1.6364	-0.051312	1.63633	0.024894	8.84846	34.7841	8.75423	0.32279
1.63745	0.094771	1.63764	-0.05106	1.63757	0.024047	8.85468	35.1217	8.76045	0.327716
1.63869	0.09506	1.63888	-0.050737	1.63881	0.023159	8.86114	35.507	8.76667	0.333663
1.63994	0.09535	1.64013	-0.050347	1.64006	0.022265	8.86737	35.843	8.77289	0.34134
1.64118	0.095639	1.64137	-0.049984	1.6413	0.021374	8.87359	36.2233	8.77911	0.351167
1.64243	0.095816	1.64262	-0.049582	1.64255	0.020484	8.87981	36.567	8.78534	0.361829
1.64367	0.095786	1.64386	-0.049172	1.64379	0.019893	8.88603	36.9285	8.79156	0.371706
1.64492	0.095701	1.64511	-0.048719	1.64504	0.019459	8.89225	37.2809	8.79778	0.381973
1.64616	0.095616	1.64635	-0.048248	1.64628	0.019039	8.89847	37.6226	8.804	0.39046
1.6474	0.09561	1.64759	-0.047778	1.64752	0.018619	8.9047	37.977	8.81023	0.401493
1.64865	0.095941	1.64884	-0.047307	1.64877	0.018188	8.9111	38.3071	8.81645	0.412622
1.64989	0.096345	1.65008	-0.047067	1.65001	0.017744	8.91737	38.6745	8.82267	0.423254
1.65114	0.096762	1.65133	-0.04737	1.65126	0.017299	8.92359	38.9956	8.82889	0.434742
1.65238	0.097201	1.65257	-0.047679	1.6525	0.016855	8.92981	39.3621	8.83511	0.446454
1.65363	0.097546	1.65382	-0.047987	1.65375	0.01641	8.93604	39.673	8.84133	0.457474
1.65487	0.097584	1.65506	-0.048297	1.65499	0.015934	8.94226	40.018	8.84756	0.468694
1.65611	0.097447	1.6563	-0.048499	1.65623	0.015424	8.94849	40.337	8.85378	0.483458
1.65736	0.097311	1.65755	-0.048593	1.65748	0.014907	8.95471	40.6747	8.86	0.497193
1.6586	0.097147	1.65879	-0.048684	1.65872	0.01439	8.96093	41.0065	8.86622	0.510031
1.65985	0.096718	1.66004	-0.048776	1.65997	0.013886	8.96738	41.3249	8.87244	0.521141
1.66109	0.096106	1.66128	-0.04866	1.66121	0.013396	8.97361	41.6609	8.87867	0.534767
1.66234	0.095494	1.66253	-0.047709	1.66246	0.012909	8.97983	41.9621	8.88489	0.549121
1.66358	0.094883	1.66377	-0.046743	1.6637	0.012422	8.98605	42.2924	8.89111	0.563655
1.66482	0.094298	1.66501	-0.045779	1.66495	0.011936	8.99228	42.5753	8.89733	0.578034
1.66607	0.093956	1.66626	-0.044815	1.66619	0.011453	8.9985	42.8967	8.90355	0.593902
1.66731	0.093784	1.6675	-0.043903	1.66743	0.010985	9.00472	43.179	8.90977	0.612323
1.66856	0.093611	1.66875	-0.043216	1.66868	0.01052	9.01094	43.4807	8.916	0.627976
1.6698	0.093439	1.66999	-0.042532	1.66992	0.010057	9.01727	43.7603	8.92222	0.644354
1.67105	0.093461	1.67124	-0.041848	1.67117	0.009611	9.02361	44.0487	8.92844	0.660882
1.67229	0.093629	1.67248	-0.041163	1.67241	0.009202	9.02983	44.3408	8.93466	0.679745
1.67353	0.093797	1.67372	-0.041096	1.67366	0.008806	9.03606	44.6143	8.94088	0.697215
1.67478	0.093965	1.67497	-0.04104	1.6749	0.00841	9.04228	44.9001	8.94711	0.716475
1.67602	0.094133	1.67621	-0.040983	1.67614	0.008014	9.04852	45.1557	8.95333	0.737982
1.67727	0.09446	1.67746	-0.040927	1.67739	0.007642	9.05474	45.443	8.95955	0.762775
1.67851	0.094976	1.6787	-0.040841	1.67863	0.007501	9.06096	45.6904	8.96577	0.788592
1.67976	0.095547	1.67995	-0.040502	1.67988	0.007452	9.06718	45.9639	8.97199	0.812835
1.681	0.096117	1.68119	-0.040157	1.68112	0.007404	9.07364	46.2093	8.97822	0.837926
1.68224	0.096136	1.68243	-0.039811	1.68237	0.007404	9.07986	46.4664	8.98444	0.862873
1.68349	0.095696	1.68368	-0.039465	1.68361	0.007607	9.08609	46.7091	8.99066	0.89426
1.68473	0.095209	1.68492	-0.039349	1.68485	0.00788	9.09231	46.9478	8.99688	0.924463
1.68598	0.094723	1.68617	-0.039261	1.6861	0.008163	9.09853	47.1831	9.0031	0.959034
1.68722	0.094238	1.68741	-0.039175	1.68734	0.008462	9.10475	47.3984	9.00933	0.993698
1.68847	0.093602	1.68866	-0.039087	1.68859	0.008761	9.11097	47.627	9.01555	1.03137
1.68971	0.092756	1.6899	-0.039	1.68983	0.009174	9.11719	47.8212	9.02177	1.06839
1.69095	0.091837	1.69114	-0.039198	1.69108	0.009691	9.12346	48.043	9.02799	1.10787
1.6922	0.090917	1.69239	-0.039401	1.69232	0.010208	9.12987	48.2334	9.03421	1.14926
1.69344	0.090126	1.69363	-0.03959	1.69356	0.010726	9.13609	48.44	9.04044	1.19282
1.69469	0.089514	1.69488	-0.039773	1.69481	0.011483	9.14231	48.6211	9.04666	1.24446
1.69593	0.088964	1.69612	-0.039843	1.69605	0.01247	9.14854	48.7974	9.05288	1.29212
1.69718	0.088414	1.69737	-0.039854	1.6973	0.013458	9.15474	48.9637	9.0591	1.34871
1.69842	0.087863	1.69861	-0.039856	1.69854	0.014448	9.16097	49.125	9.06532	1.40209
1.69966	0.08734	1.69985	-0.039859	1.69979	0.015439	9.16719	49.2898	9.07155	1.46352
1.70091	0.086878	1.7011	-0.039861	1.70103	0.016201	9.17341	49.4368	9.07777	1.52197
1.70215	0.086462	1.70234	-0.03982	1.70227	0.016721	9.17987	49.596	9.08399	1.58493
1.7034	0.086065	1.70359	-0.039763	1.70352	0.017216	9.18608	49.7239	9.09021	1.64841
1.70464	0.085719	1.70483	-0.039705	1.70476	0.017711	9.19231	49.8659	9.09643	1.71614
1.70589	0.085524	1.70608	-0.039648	1.70601	0.017989	9.19854	49.9828	9.10265	1.79035
1.70713	0.085466	1.70732	-0.039625	1.70725	0.018036	9.20475	50.1035	9.10888	1.85997
1.70837	0.085408	1.70856	-0.039625	1.7085	0.018059	9.21098	50.2136	9.1151	1.93846
1.70962	0.085351	1.70981	-0.039629	1.70974	0.018082	9.2172	50.3167	9.12132	2.00851
1.71086	0.085294	1.71105	-0.039633	1.71098	0.018105	9.22343	50.4144	9.12754	2.09617
1.71211	0.085245	1.7123	-0.039638	1.71223	0.018218	9.22965	50.5051	9.13376	2.17571
1.71335	0.085204	1.71354	-0.039872	1.71347	0.01844	9.2361	50.5942	9.13999	2.26286
1.7146	0.085163	1.71479	-0.040222	1.71472	0.018684	9.24232	50.6674	9.14621	2.34963
1.71584	0.085188	1.71603	-0.040588	1.71596	0.018928	9.24854	50.7428	9.15243	2.4408
1.71708	0.085476	1.71727	-0.040954	1.71721	0.019194	9.25477	50.7991	9.15865	2.53191
1.71833	0.086015	1.71852	-0.041404	1.71845	0.019496	9.261	50.8545	9.16487	2.62076
1.71957	0.086556	1.71976	-0.041966	1.71969	0.019813	9.26722	50.9003	9.1711	2.71735
1.72082	0.087095	1.72101	-0.042549	1.72094	0.020129	9.27345	50.9457	9.17732	2.80904
1.72206	0.087628	1.72225	-0.043131	1.72218	0.020445	9.27967	50.9837	9.18354	2.91741
1.72331	0.088115	1.72349	-0.043718	1.72343	0.020753	9.28612	51.0127	9.18976	3.01082
1.72455	0.088537	1.72474	-0.044267	1.72467	0.021046	9.29234	51.0328	9.19598	3.11701
1.72579	0.088959	1.72598	-0.044792	1.72592	0.021334	9.29857	51.0462	9.20221	3.21667
1.72704	0.089365	1.72723	-0.045311	1.72716	0.021622	9.3048	51.0545	9.20843	3.32461
1.72828	0.089591	1.72847	-0.045832	1.7284	0.021908	9.31102	51.0558	9.21465	3.4299
1.72953	0.089573	1.72972	-0.046307	1.72965	0.022182	9.31724	51.0506	9.22087	3.54006
1.73077	0.089555	1.73096	-0.046591	1.73089	0.022448	9.32346	51.0429	9.22709	3.65375
1.73202	0.089537	1.7322	-0.04683	1.73214	0.022713	9.32968	51.0287	9.23331	3.76438
1.73326	0.089519	1.73345	-0.047069	1.73338	0.022978	9.3359	51.0098	9.23954	3.88418
1.7345	0.089451	1.73469	-0.047309	1.73463	0.023131	9.34235	50.9876	9.24576	3.98906
1.73575	0.089288	1.73594	-0.047503	1.73587	0.023007	9.34857	50.9619	9.25198	4.10867
1.73699	0.089104	1.73718	-0.047616	1.73711	0.022734	9.3548	50.9331	9.2582	4.21535
1.73824	0.08892	1.73843	-0.047713	1.73836	0.022471	9.36102	50.8944	9.26442	4.33518
1.73948	0.088631	1.73967	-0.047809	1.7396	0.022186	9.36724	50.8522	9.27065	4.44847
1.74073	0.088122	1.74091	-0.047929	1.74085	0.021763	9.37345	50.8048	9.27687	4.5684
1.74197	0.087539	1.74216	-0.048263	1.74209	0.021129	9.37968	50.7617	9.28309	4.68588
1.74321	0.086957	1.7434	-0.048649	1.74334	0.020494	9.38589	50.7037	9.28931	4.80377
1.74446	0.086374	1.74465	-0.049033	1.74458	0.019858	9.39235	50.6481	9.29553	4.92697
1.7457	0.085879	1.74589	-0.049416	1.74582	0.019262	9.39858	50.5787	9.30176	5.04142
1.74695	0.085566	1.74714	-0.049764	1.74707	0.018847	9.4048	50.5084	9.30798	5.16561
1.74819	0.085315	1.74838	-0.050094	1.74831	0.018632	9.41102	50.4332	9.3142	5.27971
1.74944	0.085064	1.74962	-0.050434	1.74956	0.018416	9.41724	50.3517	9.32042	5.40741
1.75068	0.084912	1.75087	-0.050782	1.7508	0.0182	9.42347	50.2714	9.32664	5.52349
1.75192	0.084987	1.75211	-0.05113	1.75205	0.017914	9.42969	50.1828	9.33287	5.64867
1.75317	0.08517	1.75336	-0.0513	1.75329	0.01748	9.43592	50.0942	9.33909	5.76843
1.75441	0.085352	1.7546	-0.051358	1.75453	0.017047	9.44212	49.9942	9.34531	5.89375
1.75566	0.085527	1.75585	-0.051417	1.75578	0.016612	9.44858	49.9073	9.35153	6.01637
1.7569	0.085607	1.75709	-0.051475	1.75702	0.016157	9.4548	49.8062	9.35775	6.13933
1.75815	0.085413	1.75833	-0.051533	1.75827	0.015587	9.46103	49.715	9.36398	6.26553
1.75939	0.085028	1.75958	-0.051546	1.75951	0.014855	9.46725	49.6114	9.3702	6.386
1.76063	0.084643	1.76082	-0.051528	1.76076	0.014121	9.47347	49.5095	9.37642	6.51495
1.76188	0.084249	1.76207	-0.051511	1.762	0.013389	9.4797	49.4081	9.38264	6.63125
1.76312	0.083803	1.76331	-0.051494	1.76324	0.0128	9.48592	49.3022	9.38886	6.76067
1.76437	0.0833	1.76456	-0.051509	1.76449	0.012527	9.49214	49.2011	9.39508	6.88057
1.76561	0.082797	1.7658	-0.05155	1.76573	0.012289	9.49858	49.0893	9.40131	7.00429
1.76686	0.082295	1.76704	-0.051593	1.76698	0.012051	9.50481	48.9848	9.40753	7.11815
1.7681	0.081851	1.76829	-0.051636	1.76822	0.01183	9.51104	48.8684	9.41375	7.23508
1.76934	0.081701	1.76953	-0.051679	1.76947	0.011784	9.51727	48.7668	9.41997	7.35268
1.77059	0.081788	1.77078	-0.051693	1.77071	0.01206	9.52349	48.6484	9.42619	7.46698
1.77183	0.081874	1.77202	-0.051686	1.77195	0.012335	9.52971	48.5417	9.43242	7.58412
1.77308	0.08196	1.77327	-0.051677	1.7732	0.01261	9.53593	48.4229	9.43864	7.69358
1.77432	0.08204	1.77451	-0.051668	1.77444	0.012831	9.54216	48.3058	9.44486	7.81079
1.77557	0.08211	1.77575	-0.051483	1.77569	0.012917	9.54837	48.1885	9.45108	7.91469
1.77681	0.08218	1.777	-0.051142	1.77693	0.012972	9.55482	48.0695	9.4573	8.02117
1.77805	0.082249	1.77824	-0.050772	1.77818	0.013027	9.56104	47.9579	9.46353	8.12275
1.7793	0.082339	1.77949	-0.050401	1.77942	0.013081	9.56727	47.8359	9.46975	8.22803
1.78054	0.08254	1.78073	-0.050032	1.78066	0.013156	9.57349	47.7224	9.47597	8.32899
1.78179	0.082862	1.78198	-0.049716	1.78191	0.013277	9.57971	47.587	9.48219	8.42786
1.78303	0.083186	1.78322	-0.049449	1.78315	0.013397	9.58594	47.4686	9.48841	8.5253
1.78428	0.083511	1.78446	-0.049191	1.7844	0.013518	9.59216	47.3375	9.49464	8.61827
1.78552	0.083866	1.78571	-0.048933	1.78564	0.013643	9.59838	47.2208	9.50086	8.71401
1.78676	0.084301	1.78695	-0.048701	1.78689	0.013784	9.60478	47.0907	9.50708	8.80202
1.78801	0.084743	1.7882	-0.048498	1.78813	0.013933	9.61106	46.9666	9.5133	8.89287
1.78925	0.085185	1.78944	-0.048303	1.78937	0.014081	9.61728	46.839	9.51952	8.97822
1.7905	0.085611	1.79069	-0.048108	1.79062	0.014223	9.62351	46.709	9.52575	9.06776
1.79174	0.085941	1.79193	-0.047912	1.79186	0.014321	9.62973	46.5851	9.53197	9.15071
1.79299	0.086123	1.79317	-0.047661	1.79311	0.01423	9.63595	46.4507	9.53819	9.22981
1.79423	0.086305	1.79442	-0.047337	1.79435	0.014113	9.64218	46.3345	9.54441	9.30463
1.79547	0.086487	1.79566	-0.046988	1.7956	0.013995	9.6484	46.1994	9.55063	9.3782
1.79672	0.086693	1.79691	-0.046638	1.79684	0.013904	9.65462	46.0778	9.55686	9.45133
1.79796	0.087012	1.79815	-0.046323	1.79808	0.014046	9.66107	45.9413	9.56308	9.5191
1.79921	0.08736	1.7994	-0.046087	1.79933	0.014482	9.66729	45.8219	9.5693	9.58753
1.80045	0.087708	1.80064	-0.045898	1.80057	0.014915	9.67351	45.6962	9.57552	9.65011
1.8017	0.088055	1.80188	-0.045708	1.80182	0.01535	9.67974	45.575	9.58174	9.71271
1.80294	0.088398	1.80313	-0.045506	1.80306	0.01579	9.68596	45.4506	9.58797	9.76863
1.80418	0.088731	1.80437	-0.04528	1.80431	0.016263	9.69218	45.3231	9.59419	9.82678
1.80543	0.089065	1.80562	-0.045005	1.80555	0.016742	9.6984	45.2029	9.60041	9.88465
1.80667	0.089399	1.80686	-0.044701	1.80679	0.017224	9.70462	45.0741	9.60663	9.94259
1.80792	0.08969	1.80811	-0.044396	1.80804	0.017691	9.71095	44.9635	9.61285	9.99741
1.80916	0.089774	1.80935	-0.044095	1.80928	0.018013	9.7173	44.8407	9.61908	10.0486
1.81041	0.089775	1.81059	-0.043811	1.81053	0.018074	9.72353	44.7344	9.6253	10.0991
1.81165	0.089777	1.81184	-0.043544	1.81177	0.018135	9.72975	44.6165	9.63152	10.1464
1.81289	0.089779	1.81308	-0.043277	1.81302	0.018197	9.73597	44.5077	9.63774	10.1935
1.81414	0.089787	1.81433	-0.04301	1.81426	0.018252	9.74219	44.3936	9.64396	10.2385
1.81538	0.089851	1.81557	-0.042739	1.8155	0.018257	9.74841	44.2853	9.65018	10.2854
1.81663	0.089916	1.81682	-0.042456	1.81675	0.018241	9.75464	44.1776	9.6564	10.3281
1.81787	0.089981	1.81806	-0.042164	1.81799	0.018226	9.76085	44.066	9.66263	10.3682
1.81912	0.090046	1.8193	-0.041872	1.81924	0.018217	9.76731	43.9605	9.66885	10.4044
1.82036	0.090448	1.82055	-0.04158	1.82048	0.018288	9.77353	43.8512	9.67507	10.4376
1.8216	0.091077	1.82179	-0.04132	1.82173	0.018572	9.77975	43.7556	9.68129	10.4701
1.82285	0.091709	1.82304	-0.041103	1.82297	0.018853	9.78598	43.6458	9.68751	10.5028
1.82409	0.092341	1.82428	-0.040887	1.82421	0.019136	9.7922	43.5489	9.69374	10.535
1.82534	0.092975	1.82553	-0.040671	1.82546	0.019411	9.79844	43.4445	9.69996	10.5636
1.82658	0.092427	1.82677	-0.040423	1.8267	0.019624	9.80466	43.35	9.70618	10.5918
1.82783	0.091865	1.82801	-0.040057	1.82795	0.019782	9.81088	43.2518	9.7124	10.6173
1.82907	0.091304	1.82926	-0.03959	1.82919	0.01994	9.81714	43.1586	9.71862	10.6403
1.83031	0.090744	1.8305	-0.039123	1.83044	0.020092	9.82356	43.0709	9.72485	10.6614
1.83156	0.089894	1.83175	-0.038655	1.83168	0.020147	9.82978	42.9853	9.73107	10.6832
1.8328	0.088745	1.83299	-0.038208	1.83292	0.019791	9.836	42.9059	9.73729	10.7058
1.83405	0.087594	1.83424	-0.037789	1.83417	0.019434	9.84223	42.8206	9.74351	10.727
1.83529	0.086448	1.83548	-0.037374	1.83541	0.019078	9.84844	42.7506	9.74973	10.7465
1.83654	0.085293	1.83672	-0.036959	1.83666	0.018725	9.85467	42.6691	9.75596	10.7656
1.83778	0.084686	1.83797	-0.036574	1.8379	0.018407	9.86089	42.5986	9.76218	10.7855
1.83902	0.084219	1.83921	-0.036349	1.83915	0.018152	9.86711	42.5228	9.7684	10.8036
1.84027	0.083755	1.84046	-0.036289	1.84039	0.017898	9.87356	42.4585	9.77462	10.8193
1.84151	0.08329	1.8417	-0.036229	1.84163	0.017643	9.87978	42.3987	9.78084	10.8336
1.84276	0.082726	1.84295	-0.03617	1.84288	0.017382	9.88601	42.342	9.78707	10.8486
1.844	0.082011	1.84419	-0.036073	1.84412	0.017078	9.89223	42.2865	9.79329	10.8629
1.84525	0.081292	1.84543	-0.035914	1.84537	0.016794	9.89846	42.2272	9.79951	10.8752
1.84649	0.080576	1.84668	-0.035743	1.84661	0.016479	9.90467	42.1729	9.80573	10.887
1.84773	0.079858	1.84792	-0.035571	1.84786	0.01616	9.9109	42.1149	9.81195	10.8991
1.84898	0.079235	1.84917	-0.035405	1.8491	0.015886	9.91712	42.0699	9.81818	10.9114
1.85022	0.078681	1.85041	-0.035301	1.85035	0.015802	9.92335	42.0178	9.8244	10.923
1.85147	0.078124	1.85166	-0.035272	1.85159	0.015731	9.9298	41.9746	9.83062	10.9338
1.85271	0.077571	1.8529	-0.035244	1.85283	0.015661	9.93603	41.9249	9.83684	10.9445
1.85396	0.07709	1.85414	-0.035217	1.85408	0.01559	9.94225	41.8774	9.84306	10.9553
1.8552	0.076791	1.85539	-0.035212	1.85532	0.015743	9.94847	41.8342	9.84929	10.9645
1.85644	0.076495	1.85663	-0.035288	1.85657	0.015938	9.9547	41.794	9.85551	10.9719
1.85769	0.076199	1.85788	-0.035412	1.85781	0.016133	9.96091	41.7592	9.86173	10.9787
1.85893	0.075903	1.85912	-0.035536	1.85906	0.01633	9.96713	41.7244	9.86795	10.9855
1.86018	0.075795	1.86037	-0.03566	1.8603	0.016567	9.97335	41.6939	9.87417	10.9906
1.86142	0.07588	1.86161	-0.035851	1.86154	0.017183	9.9798	41.6666	9.8804	10.9928
1.86267	0.075963	1.86285	-0.036267	1.86279	0.017826	9.98603	41.6489	9.88662	10.9943
1.86391	0.07604	1.8641	-0.036684	1.86403	0.018468	9.99225	41.635	9.89284	10.9966
1.86515	0.076127	1.86534	-0.037101	1.86528	0.019113	9.99847	41.6282	9.89906	10.9988
1.8664	0.076225	1.86659	-0.037529	1.86652	0.019722	10.0047	41.6205	9.90528	10.9999
1.86764	0.076326	1.86783	-0.038008	1.86777	0.02032	10.0109	41.6132	9.91151	11.0023
1.86889	0.076427	1.86908	-0.038523	1.86901	0.020917	10.0171	41.6082	9.91773	11.0068
1.87013	0.076528	1.87032	-0.039037	1.87025	0.021517	10.0234	41.6066	9.92395	11.0128
1.87138	0.076676	1.87156	-0.039551	1.8715	0.022113	10.0296	41.6097	9.93017	11.0191
1.87262	0.076909	1.87281	-0.039928	1.87274	0.022308	10.036	41.6185	9.93639	11.0242
1.87386	0.077159	1.87405	-0.039804	1.87399	0.022426	10.0423	41.6264	9.94261	11.0297
1.87511	0.077408	1.8753	-0.039625	1.87523	0.02254	10.0485	41.6402	9.94884	11.0352
1.87635	0.077652	1.87654	-0.039446	1.87648	0.022655	10.0547	41.6528	9.95506	11.0398
1.8776	0.07785	1.87779	-0.039269	1.87772	0.022819	10.0609	41.6702	9.96128	11.0454
1.87884	0.078037	1.87903	-0.039104	1.87896	0.023009	10.0672	41.6898	9.9675	11.0544
1.88009	0.078223	1.88027	-0.03895	1.88021	0.0232	10.0734	41.7121	9.97372	11.0655
1.88133	0.078409	1.88152	-0.038796	1.88145	0.023391	10.0796	41.7389	9.97995	11.074
1.88257	0.078481	1.88276	-0.038642	1.8827	0.023583	10.086	41.7702	9.98617	11.0795
1.88382	0.078256	1.88401	-0.03849	1.88394	0.023254	10.0923	41.8055	9.99239	11.0849
1.88506	0.077965	1.88525	-0.038341	1.88519	0.02266	10.0985	41.8398	9.99861	11.0926
1.88631	0.077672	1.8865	-0.038195	1.88643	0.022047	10.1047	41.882	10.0048	11.1024
1.88755	0.07738	1.88774	-0.038048	1.88767	0.021434	10.1109	41.9211	10.0111	11.1139
1.8888	0.078041	1.88898	-0.037917	1.88892	0.020879	10.1171	41.9737	10.0173	11.1261
1.89004	0.078944	1.89023	-0.037884	1.89016	0.020385	10.1234	42.0246	10.0235	11.1378
1.89128	0.079845	1.89147	-0.037988	1.89141	0.019897	10.1296	42.0888	10.0297	11.1477
1.89253	0.080746	1.89272	-0.038091	1.89265	0.01941	10.1358	42.1531	10.0359	11.1553
1.89377	0.081605	1.89396	-0.038195	1.8939	0.018921	10.1423	42.2203	10.0422	11.1642
1.89502	0.081992	1.8952	-0.038303	1.89514	0.018776	10.1485	42.2918	10.0484	11.1765
1.89626	0.082267	1.89645	-0.038426	1.89638	0.018886	10.1547	42.3716	10.0546	11.1912
1.8975	0.082544	1.89769	-0.038555	1.89763	0.019005	10.1609	42.4597	10.0608	11.2055
1.89875	0.082821	1.89894	-0.038685	1.89887	0.019124	10.1672	42.546	10.0671	11.2209
1.89999	0.082655	1.90018	-0.038799	1.90012	0.019227	10.1734	42.6459	10.0733	11.2351
1.90124	0.082272	1.90143	-0.038794	1.90136	0.019274	10.1796	42.736	10.0795	11.2493
1.90248	0.081862	1.90267	-0.038567	1.90261	0.019301	10.1858	42.8419	10.0857	11.2642
1.90373	0.081452	1.90391	-0.038341	1.90385	0.019328	10.1923	42.9384	10.0919	11.2804
1.90497	0.081042	1.90516	-0.038114	1.90509	0.019356	10.1985	43.0554	10.0982	11.2972
1.90621	0.081243	1.9064	-0.037953	1.90634	0.019336	10.2047	43.1751	10.1044	11.3141
1.90746	0.081588	1.90765	-0.038042	1.90758	0.019227	10.2109	43.3044	10.1106	11.332
1.9087	0.081933	1.90889	-0.038293	1.90883	0.019093	10.2172	43.4315	10.1168	11.3481
1.90995	0.082277	1.91014	-0.038565	1.91007	0.018958	10.2234	43.5571	10.123	11.3655
1.91119	0.082544	1.91138	-0.038836	1.91132	0.018787	10.2296	43.6944	10.1293	11.3819
1.91244	0.08274	1.91262	-0.039088	1.91256	0.018457	10.2358	43.8265	10.1355	11.4005
1.91368	0.082923	1.91387	-0.039217	1.9138	0.018073	10.2421	43.9767	10.1417	11.4198
1.91492	0.083105	1.91511	-0.039347	1.91505	0.017687	10.2485	44.1139	10.1479	11.4395
1.91617	0.083276	1.91636	-0.039477	1.91629	0.017302	10.2547	44.2747	10.1542	11.4579
1.91741	0.08338	1.9176	-0.039591	1.91754	0.017027	10.261	44.417	10.1604	11.4764
1.91866	0.083457	1.91885	-0.039333	1.91878	0.017045	10.2672	44.5849	10.1666	11.4965
1.9199	0.083532	1.92009	-0.038713	1.92003	0.017158	10.2734	44.7436	10.1728	11.516
1.92115	0.083607	1.92133	-0.038096	1.92127	0.01727	10.2796	44.9214	10.179	11.5364
1.92239	0.083563	1.92258	-0.037477	1.92251	0.017349	10.2858	45.1043	10.1853	11.5548
1.92363	0.083327	1.92382	-0.036848	1.92376	0.017122	10.2921	45.2879	10.1915	11.5742
1.92488	0.08302	1.92507	-0.035934	1.925	0.016786	10.2984	45.486	10.1977	11.5914
1.92612	0.082713	1.92631	-0.035022	1.92625	0.016451	10.3047	45.6778	10.2039	11.6085
1.92737	0.082405	1.92755	-0.034114	1.92749	0.016115	10.311	45.9007	10.2102	11.6257
1.92861	0.082428	1.9288	-0.03321	1.92874	0.015753	10.3172	46.1045	10.2164	11.6462
1.92986	0.082741	1.93004	-0.03256	1.92998	0.015274	10.3234	46.3455	10.2226	11.6681
1.9311	0.083106	1.93129	-0.032268	1.93122	0.014752	10.3296	46.5582	10.2288	11.6892
1.93234	0.083472	1.93253	-0.031977	1.93247	0.014232	10.3359	46.8028	10.235	11.7112
1.93359	0.0838	1.93378	-0.031685	1.93371	0.01371	10.3421	47.0302	10.2413	11.7326
1.93483	0.084051	1.93502	-0.031416	1.93496	0.013506	10.3483	47.2727	10.2475	11.7568
1.93608	0.084267	1.93626	-0.03175	1.9362	0.013455	10.3548	47.5186	10.2537	11.7793
1.93732	0.084484	1.93751	-0.032149	1.93745	0.013418	10.361	47.7674	10.2599	11.8029
1.93857	0.084701	1.93875	-0.032552	1.93869	0.01338	10.3672	48.0339	10.2662	11.827
1.93981	0.084834	1.94	-0.032955	1.93993	0.013342	10.3734	48.2842	10.2724	11.8531
1.94105	0.08488	1.94124	-0.033331	1.94118	0.013107	10.3797	48.5677	10.2786	11.8788
1.9423	0.084903	1.94249	-0.033616	1.94242	0.012798	10.3859	48.8199	10.2848	11.9045
1.94354	0.084926	1.94373	-0.033902	1.94367	0.012489	10.3921	49.1203	10.291	11.928
1.94479	0.085038	1.94497	-0.034187	1.94491	0.012181	10.3983	49.3896	10.2973	11.9494
1.94603	0.08541	1.94622	-0.034472	1.94616	0.012282	10.4046	49.6993	10.3035	11.9714
1.94728	0.085912	1.94746	-0.03475	1.9474	0.012712	10.411	50.0006	10.3097	11.9906
1.94852	0.086413	1.94871	-0.03503	1.94864	0.013209	10.4172	50.3216	10.3159	12.0124
1.94976	0.086913	1.94995	-0.035308	1.94989	0.013701	10.4234	50.6448	10.3222	12.0342
1.95101	0.087347	1.9512	-0.035585	1.95113	0.014156	10.4297	50.9655	10.3284	12.0581
1.95225	0.087689	1.95244	-0.035865	1.95238	0.014735	10.4359	51.3107	10.3346	12.0803
1.9535	0.088002	1.95368	-0.036147	1.95362	0.015451	10.4421	51.635	10.3408	12.1034
1.95474	0.088315	1.95493	-0.036429	1.95487	0.016206	10.4483	52.0069	10.347	12.1255
1.95599	0.088666	1.95617	-0.036713	1.95611	0.016961	10.4545	52.3358	10.3533	12.1494
1.95723	0.089383	1.95742	-0.036994	1.95735	0.017516	10.461	52.7255	10.3595	12.1764
1.95847	0.090323	1.95866	-0.037258	1.9586	0.017768	10.4672	53.0748	10.3657	12.2026
1.95972	0.091262	1.95991	-0.037512	1.95984	0.017907	10.4734	53.4702	10.3719	12.2311
1.96096	0.0922	1.96115	-0.037739	1.96109	0.018046	10.4797	53.8486	10.3781	12.257
1.96221	0.092978	1.96239	-0.037983	1.96233	0.018184	10.4859	54.2455	10.3844	12.2851
1.96345	0.093497	1.96364	-0.038238	1.96358	0.018451	10.4921	54.652	10.3906	12.31
1.9647	0.093915	1.96488	-0.038381	1.96482	0.018878	10.4983	55.0509	10.3968	12.3356
1.96594	0.094332	1.96613	-0.038502	1.96606	0.01935	10.5046	55.4821	10.403	12.3596
1.96718	0.09475	1.96737	-0.038622	1.96731	0.019823	10.5108	55.878	10.4093	12.3846
1.96843	0.094707	1.96862	-0.038742	1.96855	0.020331	10.5172	56.3371	10.4155	12.4083
1.96967	0.094393	1.96986	-0.038614	1.9698	0.020921	10.5234	56.7382	10.4217	12.4283
1.97092	0.094082	1.97111	-0.038271	1.97104	0.021555	10.5297	57.2094	10.4279	12.4516
1.97216	0.093754	1.97235	-0.037891	1.97229	0.02219	10.5359	57.627	10.4341	12.4724
1.97341	0.093485	1.97359	-0.037514	1.97353	0.022826	10.5421	58.0843	10.4404	12.4959
1.97465	0.093405	1.97484	-0.037136	1.97477	0.02328	10.5484	58.5267	10.4466	12.5171
1.97589	0.093459	1.97608	-0.036758	1.97602	0.023467	10.5546	58.9901	10.4528	12.5426
1.97714	0.093513	1.97733	-0.036378	1.97726	0.023552	10.5608	59.4619	10.459	12.5661
1.97838	0.093567	1.97857	-0.035998	1.97851	0.023638	10.5673	59.9194	10.4653	12.5901
1.97963	0.093663	1.97982	-0.035618	1.97975	0.023643	10.5735	60.4237	10.4715	12.6115
1.98087	0.093819	1.98106	-0.035549	1.981	0.023391	10.5797	60.8794	10.4777	12.6323
1.98212	0.093981	1.9823	-0.035852	1.98224	0.022981	10.5859	61.4069	10.4839	12.6581
1.98336	0.094143	1.98355	-0.03622	1.98348	0.022571	10.5921	61.8681	10.4901	12.6823
1.9846	0.0943	1.98479	-0.036591	1.98473	0.022159	10.5984	62.3999	10.4964	12.7089
1.98585	0.094437	1.98604	-0.036958	1.98597	0.021831	10.6046	62.8898	10.5026	12.733
1.98709	0.094558	1.98728	-0.037256	1.98722	0.021694	10.6108	63.4191	10.5088	12.7591
1.98834	0.094679	1.98853	-0.037509	1.98846	0.021662	10.617	63.9305	10.515	12.7805
1.98958	0.0948	1.98977	-0.037757	1.98971	0.021629	10.6235	64.4562	10.5213	12.804
1.99083	0.094692	1.99101	-0.038003	1.99095	0.021616	10.6297	65.0056	10.5275	12.8257
1.99207	0.094217	1.99226	-0.038044	1.99219	0.021701	10.6359	65.5309	10.5337	12.8517
1.99331	0.093665	1.9935	-0.037733	1.99344	0.021853	10.6422	66.1076	10.5399	12.8792
1.99456	0.093113	1.99475	-0.037361	1.99468	0.022005	10.6484	66.6232	10.5461	12.904
1.9958	0.092523	1.99599	-0.036987	1.99593	0.022158	10.6546	67.2271	10.5524	12.9264
1.99705	0.091737	1.99723	-0.036613	1.99717	0.022279	10.6608	67.7655	10.5586	12.9449
1.99829	0.09075	1.99848	-0.036518	1.99842	0.022299	10.667	68.3745	10.5648	12.9657
1.99954	0.089763	1.99972	-0.036667	1.99966	0.022255	10.6735	68.9416	10.571	12.9838
2.00078	0.088779	2.00097	-0.036855	2.0009	0.022212	10.6797	69.5477	10.5772	13.0044
2.00202	0.08785	2.00221	-0.037042	2.00215	0.022168	10.6859	70.1488	10.5835	13.0219
2.00327	0.087022	2.00346	-0.037249	2.00339	0.022267	10.6922	70.752	10.5897	13.0422
2.00451	0.086229	2.0047	-0.037539	2.00464	0.022477	10.6984	71.3806	10.5959	13.0596
2.00576	0.085435	2.00594	-0.037844	2.00588	0.022687	10.7046	71.9744	10.6021	13.0761
2.007	0.084642	2.00719	-0.038151	2.00713	0.022911	10.7108	72.6296	10.6084	13.0936
2.00825	0.083749	2.00843	-0.038456	2.00837	0.023133	10.717	73.2042	10.6146	13.1131
2.00949	0.082718	2.00968	-0.038651	2.00962	0.023321	10.7233	73.8755	10.6208	13.1355
2.01073	0.081686	2.01092	-0.038712	2.01086	0.023466	10.7297	74.4766	10.627	13.1558
2.01198	0.080656	2.01217	-0.03875	2.0121	0.023611	10.7359	75.1611	10.6332	13.1759
2.01322	0.079673	2.01341	-0.038786	2.01335	0.023755	10.7422	75.8001	10.6395	13.1942
2.01447	0.078786	2.01465	-0.03882	2.01459	0.023827	10.7484	76.4631	10.6457	13.216
2.01571	0.077944	2.0159	-0.038853	2.01584	0.023745	10.7546	77.1229	10.6519	13.235
2.01696	0.077102	2.01714	-0.038886	2.01708	0.023629	10.7608	77.7785	10.6581	13.2553
2.0182	0.07626	2.01839	-0.038919	2.01832	0.023513	10.7671	78.4737	10.6644	13.2759
2.01944	0.075844	2.01963	-0.038953	2.01957	0.023396	10.7733	79.1255	10.6706	13.2955
2.02069	0.076059	2.02088	-0.038958	2.02081	0.023276	10.7797	79.8578	10.6768	13.3136
2.02193	0.076334	2.02212	-0.038904	2.02206	0.02315	10.786	80.4965	10.683	13.3293
2.02318	0.076595	2.02336	-0.038827	2.0233	0.023024	10.7922	81.251	10.6892	13.3445
2.02442	0.076914	2.02461	-0.038751	2.02455	0.022898	10.7984	81.9148	10.6955	13.3594
2.02567	0.077506	2.02585	-0.038674	2.02579	0.022692	10.8046	82.6562	10.7017	13.3778
2.02691	0.078309	2.0271	-0.038685	2.02704	0.022298	10.8109	83.3644	10.7079	13.3926
2.02815	0.07911	2.02834	-0.038744	2.02828	0.021838	10.8171	84.0932	10.7141	13.4067
2.0294	0.079909	2.02958	-0.038804	2.02952	0.021379	10.8233	84.8258	10.7204	13.4198
2.03064	0.080617	2.03083	-0.038863	2.03077	0.020918	10.8295	85.5406	10.7266	13.4343
2.03189	0.08097	2.03207	-0.03898	2.03201	0.020529	10.836	86.3136	10.7328	13.4472
2.03313	0.081123	2.03332	-0.03926	2.03326	0.020269	10.8422	87.0292	10.739	13.4588
2.03437	0.081277	2.03456	-0.039616	2.0345	0.020009	10.8484	87.837	10.7452	13.4692
2.03562	0.081395	2.03581	-0.039971	2.03575	0.019749	10.8546	88.5294	10.7515	13.4778
2.03686	0.081338	2.03705	-0.040326	2.03699	0.019603	10.8609	89.3239	10.7577	13.4902
2.03811	0.081101	2.0383	-0.040682	2.03823	0.019749	10.8671	90.0343	10.7639	13.5005
2.03935	0.080863	2.03954	-0.041038	2.03948	0.020038	10.8733	90.8075	10.7701	13.5097
2.0406	0.080625	2.04078	-0.041396	2.04072	0.020326	10.8795	91.5546	10.7764	13.5186
2.04184	0.080411	2.04203	-0.041753	2.04197	0.020616	10.8859	92.3152	10.7826	13.5273
2.04309	0.080306	2.04327	-0.042111	2.04321	0.020847	10.8922	93.0926	10.7888	13.5341
2.04433	0.080284	2.04452	-0.042478	2.04446	0.020962	10.8984	93.8336	10.795	13.5414
2.04557	0.080262	2.04576	-0.04285	2.0457	0.021065	10.9046	94.6337	10.8012	13.5502
2.04682	0.080243	2.047	-0.043222	2.04694	0.021169	10.9109	95.3561	10.8075	13.5611
2.04806	0.08024	2.04825	-0.043592	2.04819	0.021219	10.9171	96.1907	10.8137	13.5727
2.04931	0.080259	2.04949	-0.044017	2.04943	0.021093	10.9233	96.9238	10.8199	13.5802
2.05055	0.080278	2.05074	-0.044497	2.05068	0.020818	10.9295	97.7518	10.8261	13.588
2.05179	0.080297	2.05198	-0.044991	2.05192	0.020544	10.9357	98.51	10.8323	13.5968
2.05304	0.080326	2.05323	-0.045483	2.05317	0.02027	10.9422	99.3242	10.8386	13.604
2.05428	0.080406	2.05447	-0.045976	2.05441	0.020097	10.9484	100.123	10.8448	13.6105
2.05553	0.08054	2.05572	-0.046365	2.05565	0.020145	10.9546	100.928	10.851	13.6212
2.05677	0.080674	2.05696	-0.046697	2.0569	0.020241	10.9609	101.755	10.8572	13.6302
2.05802	0.080826	2.0582	-0.047029	2.05814	0.02033	10.9671	102.531	10.8635	13.6337
2.05926	0.081125	2.05945	-0.04736	2.05939	0.020429	10.9733	103.382	10.8697	13.6368
2.06051	0.081693	2.06069	-0.047477	2.06063	0.020607	10.9795	104.133	10.8759	13.6427
2.06175	0.082261	2.06194	-0.047329	2.06188	0.020899	10.9858	104.989	10.8821	13.6487
2.06299	0.082828	2.06318	-0.047099	2.06312	0.021192	10.9921	105.741	10.8883	13.6519
2.06424	0.083405	2.06442	-0.046869	2.06436	0.021486	10.9984	106.584	10.8946	13.6541
2.06548	0.084042	2.06567	-0.046639	2.06561	0.021723	11.0047	107.361	10.9008	13.6576
2.06673	0.084793	2.06691	-0.046614	2.06685	0.021642	11.0109	108.187	10.907	13.6601
2.06797	0.085547	2.06816	-0.046724	2.0681	0.021436	11.0171	108.99	10.9132	13.6574
2.06921	0.086304	2.0694	-0.046854	2.06934	0.021229	11.0233	109.784	10.9195	13.6538
2.07046	0.087111	2.07065	-0.046991	2.07059	0.021026	11.0296	110.614	10.9257	13.6554
2.0717	0.088099	2.07189	-0.047189	2.07183	0.020847	11.0358	111.382	10.9319	13.6588
2.07295	0.08909	2.07314	-0.04752	2.07307	0.020724	11.042	112.238	10.9381	13.6593
2.07419	0.090083	2.07438	-0.047925	2.07432	0.020601	11.0485	112.996	10.9443	13.6587
2.07544	0.091061	2.07562	-0.048331	2.07556	0.020477	11.0547	113.877	10.9506	13.6583
2.07668	0.091993	2.07687	-0.048735	2.07681	0.020418	11.0609	114.65	10.9568	13.6578
2.07793	0.092928	2.07811	-0.049034	2.07805	0.020736	11.0671	115.509	10.963	13.6567
2.07917	0.093959	2.07936	-0.049177	2.0793	0.021277	11.0733	116.289	10.9692	13.6564
2.08041	0.094985	2.0806	-0.049288	2.08054	0.021818	11.0795	117.111	10.9755	13.6565
2.08166	0.095976	2.08184	-0.049398	2.08178	0.022359	11.0858	117.917	10.9817	13.6577
2.0829	0.095994	2.08309	-0.049528	2.08303	0.022903	11.092	118.713	10.9879	13.6589
2.08415	0.095904	2.08433	-0.049711	2.08427	0.023452	11.0983	119.547	10.9941	13.657
2.08539	0.095815	2.08558	-0.049932	2.08552	0.024004	11.1047	120.311	11.0003	13.6534
2.08663	0.095725	2.08682	-0.050152	2.08676	0.024556	11.1109	121.163	11.0066	13.6501
2.08788	0.095628	2.08807	-0.050372	2.08801	0.025037	11.1171	121.899	11.0128	13.6467
2.08912	0.095348	2.08931	-0.050678	2.08925	0.025079	11.1233	122.757	11.019	13.6426
2.09037	0.095024	2.09056	-0.051131	2.0905	0.024759	11.1296	123.505	11.0252	13.6383
2.09161	0.094698	2.0918	-0.05163	2.09174	0.024438	11.1358	124.331	11.0315	13.6354
2.09286	0.094391	2.09304	-0.052129	2.09298	0.024118	11.142	125.096	11.0377	13.6331
2.0941	0.094465	2.09429	-0.052587	2.09423	0.023764	11.1482	125.898	11.0439	13.6271
2.09535	0.094787	2.09553	-0.052905	2.09547	0.023244	11.1547	126.693	11.0501	13.6182
2.09659	0.095108	2.09678	-0.053109	2.09672	0.022723	11.1609	127.473	11.0563	13.6086
2.09783	0.09543	2.09802	-0.053312	2.09796	0.022204	11.1671	128.295	11.0626	13.6009
2.09908	0.095747	2.09926	-0.053513	2.0992	0.021699	11.1733	129.041	11.0688	13.5949
2.10032	0.095942	2.10051	-0.053595	2.10045	0.021308	11.1796	129.871	11.075	13.588
2.10157	0.096087	2.10175	-0.053444	2.10169	0.021102	11.1858	130.58	11.0812	13.5799
2.10281	0.096232	2.103	-0.053191	2.10294	0.020896	11.192	131.402	11.0874	13.5709
2.10405	0.096372	2.10424	-0.052938	2.10418	0.02069	11.1982	132.138	11.0937	13.56
2.1053	0.096405	2.10549	-0.052684	2.10543	0.020511	11.2045	132.934	11.0999	13.5472
2.10654	0.096335	2.10673	-0.052423	2.10667	0.020476	11.2109	133.687	11.1061	13.537
2.10779	0.096264	2.10798	-0.052157	2.10792	0.020456	11.2171	134.452	11.1123	13.5285
2.10903	0.096193	2.10922	-0.05189	2.10916	0.020435	11.2234	135.231	11.1186	13.5203
2.11028	0.096119	2.11046	-0.051623	2.1104	0.020415	11.2296	135.982	11.1248	13.512
2.11152	0.095961	2.11171	-0.051397	2.11165	0.020412	11.2358	136.778	11.131	13.5008
2.11277	0.095718	2.11295	-0.051262	2.11289	0.020689	11.242	137.494	11.1372	13.4874
2.11401	0.095476	2.1142	-0.051179	2.11414	0.020985	11.2483	138.306	11.1434	13.474
2.11525	0.095231	2.11544	-0.051096	2.11538	0.021283	11.2545	139.006	11.1497	13.4616
2.1165	0.094941	2.11668	-0.051014	2.11662	0.021579	11.2609	139.804	11.1559	13.4492
2.11774	0.094584	2.11793	-0.051002	2.11787	0.021585	11.2671	140.531	11.1621	13.4373
2.11899	0.094227	2.11917	-0.05108	2.11911	0.021511	11.2734	141.304	11.1683	13.4238
2.12023	0.09387	2.12042	-0.051155	2.12036	0.021436	11.2796	142.038	11.1746	13.409
2.12148	0.093514	2.12166	-0.051227	2.1216	0.021361	11.2858	142.757	11.1808	13.3942
2.12272	0.093188	2.12291	-0.051295	2.12285	0.021286	11.292	143.486	11.187	13.3786
2.12396	0.092973	2.12415	-0.051336	2.12409	0.021228	11.2983	144.182	11.1932	13.3634
2.12521	0.092758	2.12539	-0.051347	2.12534	0.021175	11.3045	144.937	11.1994	13.3499
2.12645	0.092542	2.12664	-0.051357	2.12658	0.021122	11.3107	145.603	11.2057	13.3373
2.1277	0.092285	2.12788	-0.051368	2.12782	0.021069	11.3172	146.358	11.2119	13.3237
2.12894	0.091888	2.12913	-0.051294	2.12907	0.021357	11.3234	147.007	11.2181	13.3095
2.13018	0.091528	2.13037	-0.050964	2.13031	0.021799	11.3296	147.74	11.2243	13.2932
2.13143	0.091154	2.13162	-0.050608	2.13156	0.022246	11.3358	148.401	11.2306	13.2762
2.13267	0.090757	2.13286	-0.050251	2.1328	0.02269	11.3421	149.095	11.2368	13.2604
2.13392	0.090349	2.1341	-0.049882	2.13404	0.023137	11.3483	149.77	11.243	13.2433
2.13516	0.089883	2.13535	-0.04942	2.13529	0.023713	11.3545	150.432	11.2492	13.2241
2.13641	0.089405	2.13659	-0.048801	2.13653	0.024351	11.3607	151.11	11.2554	13.2036
2.13765	0.088929	2.13784	-0.048184	2.13778	0.024988	11.3672	151.742	11.2617	13.1837
2.1389	0.088449	2.13908	-0.047566	2.13902	0.025626	11.3734	152.442	11.2679	13.1627
2.14014	0.087936	2.14033	-0.047009	2.14027	0.025874	11.3796	153.061	11.2741	13.1407
2.14138	0.087418	2.14157	-0.046642	2.14151	0.025853	11.3858	153.753	11.2803	13.1175
2.14263	0.0869	2.14281	-0.046319	2.14276	0.025826	11.3921	154.346	11.2866	13.0944
2.14387	0.086382	2.14406	-0.045996	2.144	0.025798	11.3983	155.008	11.2928	13.0741
2.14512	0.085863	2.1453	-0.045683	2.14524	0.025771	11.4045	155.622	11.299	13.0555
2.14636	0.08538	2.14655	-0.045496	2.14649	0.025489	11.4107	156.256	11.3052	13.0371
2.1476	0.084901	2.14779	-0.045588	2.14773	0.024946	11.4169	156.872	11.3114	13.0192
2.14885	0.084425	2.14904	-0.04568	2.14898	0.024398	11.4234	157.462	11.3177	13.0018
2.15009	0.083946	2.15028	-0.045772	2.15022	0.023844	11.4296	158.081	11.3239	12.9829
2.15134	0.083625	2.15152	-0.045814	2.15146	0.023718	11.4358	158.635	11.3301	12.964
2.15258	0.083376	2.15277	-0.045691	2.15271	0.024025	11.4421	159.241	11.3363	12.9457
2.15383	0.083134	2.15401	-0.045505	2.15395	0.024346	11.4483	159.766	11.3425	12.9291
2.15507	0.082893	2.15526	-0.045319	2.1552	0.024666	11.4545	160.351	11.3488	12.9132
2.15632	0.082651	2.1565	-0.045133	2.15644	0.024987	11.4607	160.851	11.355	12.8954
2.15756	0.082854	2.15774	-0.044982	2.15769	0.025364	11.467	161.377	11.3612	12.8746
2.1588	0.083198	2.15899	-0.044933	2.15893	0.025823	11.4734	161.873	11.3674	12.8522
2.16005	0.083551	2.16023	-0.044884	2.16018	0.026285	11.4796	162.391	11.3737	12.8296
2.16129	0.083905	2.16148	-0.044835	2.16142	0.026748	11.4859	162.91	11.3799	12.806
2.16254	0.084361	2.16272	-0.044855	2.16266	0.027119	11.4921	163.392	11.3861	12.7835
2.16378	0.084883	2.16397	-0.045125	2.16391	0.027271	11.4983	163.897	11.3923	12.7599
2.16502	0.085414	2.16521	-0.045532	2.16515	0.027404	11.5045	164.346	11.3985	12.736
2.16627	0.085942	2.16646	-0.045938	2.1664	0.027545	11.5108	164.855	11.4048	12.7106
2.16751	0.086475	2.1677	-0.046345	2.16764	0.027692	11.517	165.301	11.411	12.6848
2.16876	0.08712	2.16894	-0.046735	2.16888	0.027745	11.5232	165.808	11.4172	12.6586
2.17	0.087818	2.17019	-0.047076	2.17013	0.027551	11.5297	166.276	11.4234	12.6316
2.17125	0.088521	2.17143	-0.047412	2.17137	0.027296	11.5359	166.761	11.4297	12.6066
2.17249	0.089227	2.17268	-0.047746	2.17262	0.027041	11.5421	167.211	11.4359	12.5825
2.17374	0.090003	2.17392	-0.048049	2.17386	0.026786	11.5483	167.663	11.4421	12.5598
2.17498	0.090864	2.17516	-0.048258	2.17511	0.026282	11.5545	168.114	11.4483	12.5351
2.17622	0.091739	2.17641	-0.048406	2.17635	0.025711	11.5608	168.535	11.4545	12.5093
2.17747	0.092616	2.17765	-0.048558	2.1776	0.02514	11.567	168.973	11.4608	12.4825
2.17871	0.093492	2.1789	-0.04871	2.17884	0.024568	11.5732	169.351	11.467	12.4574
2.17996	0.094143	2.18014	-0.048875	2.18008	0.024102	11.5796	169.788	11.4732	12.4325
2.1812	0.094599	2.18139	-0.049242	2.18133	0.024087	11.5859	170.161	11.4794	12.4066
2.18244	0.095015	2.18263	-0.049657	2.18257	0.024187	11.5921	170.576	11.4857	12.3817
2.18369	0.095396	2.18388	-0.05007	2.18382	0.024287	11.5983	170.947	11.4919	12.3553
2.18493	0.095776	2.18512	-0.050488	2.18506	0.024386	11.6046	171.326	11.4981	12.3286
2.18618	0.096092	2.18636	-0.050934	2.1863	0.024472	11.6108	171.681	11.5043	12.3014
2.18742	0.096373	2.18761	-0.051414	2.18755	0.02455	11.617	172.03	11.5105	12.2765
2.18867	0.096655	2.18885	-0.051898	2.18879	0.024627	11.6232	172.383	11.5168	12.2522
2.18991	0.096936	2.1901	-0.052381	2.19004	0.024705	11.6294	172.714	11.523	12.2273
2.19116	0.097246	2.19134	-0.052846	2.19128	0.024748	11.6359	173.069	11.5292	12.1987
2.1924	0.097638	2.19258	-0.052983	2.19253	0.024471	11.6421	173.363	11.5354	12.1708
2.19364	0.098065	2.19383	-0.052984	2.19377	0.024111	11.6483	173.697	11.5416	12.1449
2.19489	0.098491	2.19507	-0.052984	2.19502	0.023754	11.6546	173.98	11.5479	12.118
2.19613	0.098922	2.19632	-0.052988	2.19626	0.023393	11.6608	174.287	11.5541	12.0912
2.19738	0.099401	2.19756	-0.053053	2.1975	0.022927	11.667	174.561	11.5603	12.0608
2.19862	0.099904	2.19881	-0.053315	2.19875	0.02239	11.6732	174.831	11.5665	12.0312
2.19986	0.100407	2.20005	-0.053577	2.19999	0.021837	11.6794	175.091	11.5728	12
2.20111	0.10091	2.2013	-0.053839	2.20124	0.021286	11.6858	175.345	11.579	11.97
2.20235	0.101396	2.20254	-0.054101	2.20248	0.020735	11.6921	175.606	11.5852	11.9409
2.2036	0.101804	2.20378	-0.054333	2.20372	0.020228	11.6983	175.847	11.5914	11.9137
2.20484	0.102174	2.20503	-0.054551	2.20497	0.019741	11.7046	176.096	11.5976	11.8849
2.20609	0.102543	2.20627	-0.054766	2.20621	0.019254	11.7108	176.297	11.6039	11.855
2.20733	0.102913	2.20752	-0.05498	2.20746	0.018769	11.717	176.52	11.6101	11.8269
2.20858	0.103257	2.20876	-0.055135	2.2087	0.018486	11.7232	176.708	11.6163	11.7994
2.20982	0.103586	2.21001	-0.054936	2.20995	0.018463	11.7294	176.92	11.6225	11.7747
2.21106	0.103915	2.21125	-0.054738	2.21119	0.018501	11.7357	177.119	11.6288	11.7456
2.21231	0.104243	2.21249	-0.054539	2.21244	0.018538	11.7421	177.321	11.635	11.7176
2.21355	0.104565	2.21374	-0.054351	2.21368	0.018576	11.7484	177.509	11.6412	11.6879
2.2148	0.10481	2.21498	-0.054346	2.21492	0.018533	11.7546	177.681	11.6474	11.66
2.21604	0.105014	2.21623	-0.054514	2.21617	0.018446	11.7608	177.849	11.6536	11.6319
2.21728	0.105219	2.21747	-0.054683	2.21741	0.018356	11.767	178.004	11.6599	11.6035
2.21853	0.105424	2.21871	-0.054852	2.21866	0.018272	11.7732	178.152	11.6661	11.573
2.21977	0.105285	2.21996	-0.055013	2.2199	0.018151	11.7795	178.27	11.6723	11.5407
2.22102	0.104915	2.2212	-0.055045	2.22115	0.017952	11.7857	178.393	11.6785	11.5076
2.22226	0.104526	2.22245	-0.055076	2.22239	0.017716	11.792	178.486	11.6848	11.4732
2.22351	0.104136	2.22369	-0.055108	2.22363	0.017482	11.7984	178.576	11.691	11.443
2.22475	0.103746	2.22494	-0.055123	2.22488	0.017247	11.8046	178.646	11.6972	11.4113
2.226	0.10343	2.22618	-0.05481	2.22612	0.017179	11.8108	178.711	11.7034	11.3825
2.22724	0.103166	2.22742	-0.054085	2.22737	0.01734	11.817	178.762	11.7096	11.3513
2.22848	0.102906	2.22867	-0.053402	2.22861	0.017579	11.8232	178.798	11.7159	11.3221
2.22973	0.102646	2.22991	-0.052654	2.22986	0.01782	11.8295	178.832	11.7221	11.2916
2.23097	0.102297	2.23116	-0.051891	2.2311	0.01813	11.8357	178.871	11.7283	11.262
2.23222	0.101875	2.2324	-0.051181	2.23234	0.018655	11.8419	178.902	11.7345	11.2313
2.23346	0.101441	2.23365	-0.050486	2.23359	0.019299	11.8484	178.92	11.7408	11.2012
2.2347	0.101008	2.23489	-0.049792	2.23483	0.019941	11.8546	178.941	11.747	11.1722
2.23595	0.100588	2.23613	-0.049096	2.23608	0.020584	11.8608	178.956	11.7532	11.141
2.23719	0.09992	2.23738	-0.048693	2.23732	0.021101	11.867	178.967	11.7594	11.1121
2.23844	0.09897	2.23862	-0.049014	2.23857	0.021399	11.8733	178.968	11.7656	11.0801
2.23968	0.097892	2.23987	-0.049434	2.23981	0.021605	11.8795	178.961	11.7719	11.0497
2.24093	0.096807	2.24111	-0.049854	2.24105	0.021812	11.8857	178.946	11.7781	11.0153
2.24217	0.095851	2.24236	-0.050274	2.2423	0.021941	11.8919	178.914	11.7843	10.9834
2.24342	0.095125	2.2436	-0.05051	2.24354	0.021704	11.8982	178.867	11.7905	10.9502
2.24466	0.094495	2.24484	-0.050674	2.24479	0.021239	11.9046	178.822	11.7967	10.9194
2.2459	0.093867	2.24609	-0.050831	2.24603	0.020774	11.9108	178.763	11.803	10.8877
2.24715	0.093242	2.24733	-0.050987	2.24728	0.020309	11.917	178.698	11.8092	10.856
2.24839	0.093002	2.24858	-0.051144	2.24852	0.019887	11.9233	178.613	11.8154	10.8257
2.24964	0.09341	2.24982	-0.050663	2.24976	0.019588	11.9295	178.525	11.8216	10.7955
2.25088	0.094021	2.25107	-0.050085	2.25101	0.019359	11.9357	178.429	11.8279	10.7678
2.25212	0.094631	2.25231	-0.049505	2.25225	0.019129	11.9419	178.33	11.8341	10.7359
2.25337	0.095223	2.25355	-0.048927	2.2535	0.018925	11.9482	178.223	11.8403	10.7086
2.25461	0.095745	2.2548	-0.048641	2.25474	0.018968	11.9546	178.109	11.8465	10.6784
2.25586	0.096211	2.25604	-0.048526	2.25599	0.019177	11.9608	177.993	11.8527	10.6507
2.2571	0.096677	2.25729	-0.04843	2.25723	0.019386	11.9671	177.862	11.859	10.6214
2.25835	0.097144	2.25853	-0.048333	2.25847	0.019595	11.9733	177.738	11.8652	10.5933
2.25959	0.097351	2.25977	-0.048237	2.25972	0.01984	11.9795	177.579	11.8714	10.5639
2.26084	0.097066	2.26102	-0.048631	2.26096	0.020261	11.9857	177.433	11.8776	10.5322
2.26208	0.096568	2.26226	-0.049301	2.26221	0.020789	11.9919	177.263	11.8839	10.4999
2.26332	0.096069	2.26351	-0.050003	2.26345	0.021316	11.9982	177.096	11.8901	10.4636
2.26457	0.095581	2.26475	-0.050706	2.2647	0.021845	12.0044	176.909	11.8963	10.4319
2.26581	0.095158	2.266	-0.051431	2.26594	0.022337	12.0108	176.725	11.9025	10.3985
2.26706	0.094793	2.26724	-0.052175	2.26718	0.022801	12.0171	176.538	11.9087	10.3684
2.2683	0.094428	2.26849	-0.052923	2.26843	0.023263	12.0233	176.335	11.915	10.3344
2.26954	0.094062	2.26973	-0.053669	2.26967	0.023724	12.0295	176.134	11.9212	10.3024
2.27079	0.093747	2.27097	-0.054417	2.27092	0.024149	12.0357	175.906	11.9274	10.2711
2.27203	0.093542	2.27222	-0.054966	2.27216	0.024445	12.042	175.709	11.9336	10.2387
2.27328	0.093399	2.27346	-0.055285	2.27341	0.024639	12.0482	175.475	11.9399	10.2066
2.27452	0.093255	2.27471	-0.055577	2.27465	0.024842	12.0544	175.258	11.9461	10.1747
2.27577	0.093116	2.27595	-0.055868	2.27589	0.025046	12.0609	174.997	11.9523	10.1466
2.27701	0.093035	2.27719	-0.055999	2.27714	0.025291	12.0671	174.758	11.9585	10.1144
2.27826	0.093015	2.27844	-0.055946	2.27838	0.025609	12.0733	174.503	11.9647	10.0843
2.2795	0.092996	2.27968	-0.055871	2.27963	0.025944	12.0795	174.249	11.971	10.0522
2.28074	0.092976	2.28093	-0.055801	2.28087	0.026279	12.0858	173.994	11.9772	10.0249
2.28199	0.093004	2.28217	-0.055732	2.28212	0.026614	12.092	173.728	11.9834	9.99476
2.28323	0.0932	2.28342	-0.055708	2.28336	0.026984	12.0982	173.471	11.9896	9.96438
2.28448	0.093534	2.28466	-0.055781	2.2846	0.027408	12.1044	173.189	11.9959	9.93362
2.28572	0.093868	2.28591	-0.055888	2.28585	0.027831	12.1106	172.936	12.0021	9.90508
2.28696	0.094202	2.28715	-0.055996	2.28709	0.028255	12.1171	172.633	12.0083	9.87706
2.28821	0.094484	2.28839	-0.056322	2.28834	0.028567	12.1233	172.372	12.0145	9.84578
2.28945	0.094687	2.28964	-0.057074	2.28958	0.028632	12.1295	172.054	12.0207	9.81832
2.2907	0.094873	2.29088	-0.057976	2.29083	0.028582	12.1358	171.752	12.027	9.78558
2.29194	0.095064	2.29213	-0.058879	2.29207	0.028531	12.142	171.422	12.0332	9.75544
2.29319	0.095262	2.29337	-0.059783	2.29332	0.02848	12.1482	171.095	12.0394	9.72093
2.29443	0.095406	2.29461	-0.060609	2.29456	0.028414	12.1544	170.762	12.0456	9.68906
2.29567	0.095436	2.29586	-0.061211	2.2958	0.028324	12.1606	170.411	12.0518	9.65616
2.29692	0.095466	2.2971	-0.061727	2.29705	0.02823	12.1671	170.068	12.0581	9.62621
2.29816	0.095496	2.29835	-0.062244	2.29829	0.028137	12.1733	169.679	12.0643	9.596
2.29941	0.095663	2.29959	-0.062532	2.29954	0.028128	12.1795	169.334	12.0705	9.56499
2.30065	0.096244	2.30084	-0.062183	2.30078	0.02834	12.1858	168.943	12.0767	9.53714
2.3019	0.096922	2.30208	-0.061585	2.30202	0.028685	12.192	168.607	12.083	9.50589
2.30314	0.0976	2.30333	-0.060986	2.30327	0.029027	12.1982	168.229	12.0892	9.47809
2.30438	0.098277	2.30457	-0.060389	2.30451	0.02937	12.2044	167.877	12.0954	9.44676
2.30563	0.098997	2.30581	-0.05981	2.30576	0.029777	12.2107	167.499	12.1016	9.41914
2.30687	0.099832	2.30706	-0.059398	2.307	0.030295	12.2169	167.129	12.1078	9.38745
2.30812	0.100668	2.3083	-0.059062	2.30825	0.030837	12.2233	166.765	12.1141	9.3579
2.30936	0.101504	2.30955	-0.058725	2.30949	0.031381	12.2295	166.382	12.1203	9.32848
2.31061	0.102113	2.31079	-0.058389	2.31074	0.031896	12.2358	166.026	12.1265	9.29974
2.31185	0.101985	2.31203	-0.058553	2.31198	0.032303	12.242	165.615	12.1327	9.27125
2.31309	0.10158	2.31328	-0.058954	2.31322	0.032611	12.2482	165.236	12.139	9.24044
2.31434	0.101175	2.31452	-0.059353	2.31447	0.032919	12.2545	164.789	12.1452	9.21173
2.31558	0.100772	2.31577	-0.059752	2.31571	0.033227	12.2607	164.386	12.1514	9.18015
2.31683	0.10039	2.31701	-0.060151	2.31696	0.033466	12.2669	163.935	12.1576	9.15181
2.31807	0.100071	2.31826	-0.060364	2.3182	0.033571	12.2733	163.514	12.1638	9.12132
2.31932	0.099758	2.3195	-0.060489	2.31944	0.033632	12.2796	163.058	12.1701	9.09469
2.32056	0.099446	2.32075	-0.060614	2.32069	0.033693	12.2858	162.605	12.1763	9.06512
2.3218	0.099284	2.32199	-0.060739	2.32193	0.033728	12.292	162.152	12.1825	9.03681
2.32305	0.09965	2.32323	-0.060485	2.32318	0.033625	12.2982	161.68	12.1887	9.00853
2.32429	0.100303	2.32448	-0.059889	2.32442	0.033381	12.3045	161.246	12.195	8.98002
2.32554	0.100954	2.32572	-0.059217	2.32567	0.033147	12.3107	160.77	12.2012	8.95289
2.32678	0.101605	2.32697	-0.058546	2.32691	0.0329	12.3169	160.351	12.2074	8.92454
2.32803	0.102217	2.32821	-0.057874	2.32816	0.032673	12.3231	159.869	12.2136	8.89874
2.32927	0.102698	2.32945	-0.05717	2.3294	0.032584	12.3296	159.441	12.2198	8.87034
2.33051	0.10313	2.3307	-0.056446	2.33064	0.032572	12.3358	158.956	12.2261	8.84404
2.33176	0.103561	2.33194	-0.05572	2.33189	0.03256	12.342	158.507	12.2323	8.8157
2.333	0.103964	2.33319	-0.055001	2.33313	0.032554	12.3483	158.015	12.2385	8.79057
2.33425	0.104256	2.33443	-0.05447	2.33438	0.032615	12.3545	157.532	12.2447	8.76415
2.33549	0.104466	2.33568	-0.05413	2.33562	0.03286	12.3607	157.053	12.2509	8.73633
2.33674	0.104676	2.33692	-0.053867	2.33686	0.033106	12.3669	156.556	12.2572	8.70736
2.33798	0.104886	2.33816	-0.0536	2.33811	0.033352	12.3731	156.089	12.2634	8.67669
2.33922	0.104981	2.33941	-0.053332	2.33935	0.033585	12.3795	155.561	12.2696	8.64634
2.34047	0.10467	2.34065	-0.053181	2.3406	0.033748	12.3858	155.088	12.2758	8.61636
2.34171	0.10414	2.3419	-0.053181	2.34184	0.033836	12.392	154.54	12.2821	8.59003
2.34296	0.103629	2.34314	-0.053211	2.34309	0.033924	12.3983	154.054	12.2883	8.56249
[truncated: 22,210 more rows]

## Sheet: s7c
Hydrodynamic Diameter (nm) O432-17(-)	Amplitude O432-17(-)	Hydrodynamic Diameter (nm) O432-17(-)_0HIS	Amplitude O432-17(-)_0HIS	Hydrodynamic Diameter (nm) O432-17(-)_3HIS_I57V	Amplitude O432-17(-)_3HIS_I57V	Hydrodynamic Diameter (nm) O432-17(-)_3HIS_L75A	Amplitude O432-17(-)_3HIS_L75A	Hydrodynamic Diameter (nm) O432-17(-)_3HIS_I57V_L75A	Amplitude O432-17(-)_3HIS_I57V_L75A
0.0151628	0	0.015155	0	0.0151572	0	0.0151352	0	0.0151745	0
0.0163998	0	0.0163771	0	0.0163938	0	0.01637	0	0.0164125	0
0.0177378	0	0.0176978	0	0.0177313	0	0.0177056	0	0.0177515	0
0.019185	0	0.019125	0	0.0191779	0	0.0191501	0	0.0191998	0
0.0207502	0	0.0206673	0	0.0207425	0	0.0207124	0	0.0207662	0
0.0224431	0	0.022334	0	0.0224348	0	0.0224023	0	0.0224604	0
0.0242741	0	0.0241351	0	0.0242652	0	0.02423	0	0.0242928	0
0.0262545	0	0.0260814	0	0.0262448	0	0.0262068	0	0.0262748	0
0.0283965	0	0.0281847	0	0.028386	0	0.0283449	0	0.0284184	0
0.0307133	0	0.0304576	0	0.0307019	0	0.0306574	0	0.0307369	0
0.033219	0	0.0329138	0	0.0332068	0	0.0331586	0	0.0332446	0
0.0359292	0	0.0355681	0	0.0359159	0	0.0358638	0	0.0359569	0
0.0388605	0	0.0384364	0	0.0388462	0	0.0387898	0	0.0388905	0
0.0420309	0	0.041536	0	0.0420154	0	0.0419545	0	0.0420633	0
0.0454601	0	0.0448856	0	0.0454433	0	0.0453774	0	0.0454951	0
0.0491689	0	0.0485053	0	0.0491508	0	0.0490795	0	0.0492068	0
0.0531804	0	0.0524169	0	0.0531608	0	0.0530837	0	0.0532214	0
0.0575191	0	0.056644	0	0.0574979	0	0.0574145	0	0.0575635	0
0.0622119	0	0.061212	0	0.0621889	0	0.0620987	0	0.0622598	0
0.0672874	0	0.0661483	0	0.0672626	0	0.067165	0	0.0673393	0
0.0727771	0	0.0714827	0	0.0727503	0	0.0726447	0	0.0728332	0
0.0787147	0	0.0772473	0	0.0786856	0	0.0785715	0	0.0787753	0
0.0851366	0	0.0834767	0	0.0851052	0	0.0849818	0	0.0852023	0
0.0920825	0	0.0902085	0	0.0920486	0	0.091915	0	0.0921535	0
0.0995951	0	0.0974832	0	0.0995584	0	0.099414	0	0.0996719	0
0.107721	0	0.105345	0	0.107681	0	0.107525	0	0.107804	0
0.116509	0	0.11384	0	0.116466	0	0.116297	0	0.116599	0
0.126015	0	0.12302	0	0.125968	0	0.125785	0	0.126112	0
0.136295	0	0.132941	0	0.136245	0	0.136048	0	0.136401	0
0.147415	0	0.143662	0	0.147361	0	0.147147	0	0.147529	0
0.159442	0	0.155247	0	0.159383	0	0.159152	0	0.159565	0
0.17245	0	0.167767	0	0.172387	0	0.172137	0	0.172583	0
0.18652	0	0.181296	0	0.186451	0	0.18618	0	0.186663	0
0.201737	0	0.195916	0	0.201663	0	0.20137	0	0.201892	0
0.218196	0	0.211715	0	0.218115	0	0.217799	0	0.218364	0
0.235997	0	0.228789	0	0.23591	0	0.235568	0	0.236179	0
0.255251	0	0.247239	0	0.255157	0	0.254787	0	0.255448	0
0.276076	0	0.267177	0	0.275974	0	0.275574	0	0.276289	0
0.2986	0	0.288723	0	0.29849	0	0.298057	0	0.29883	0
0.322961	0	0.312007	0	0.322842	0	0.322374	0	0.32321	0
0.34931	0	0.337168	0	0.349181	0	0.348675	0	0.349579	0
0.377809	0	0.364358	0	0.377669	0	0.377122	0	0.3781	0
0.408632	0	0.393741	0	0.408482	0	0.407889	0	0.408947	0
0.441971	0	0.425493	0	0.441808	0	0.441167	0	0.442312	0
0.478029	0	0.459807	0	0.477853	0	0.47716	0	0.478398	0
0.51703	0	0.496887	0	0.516839	0	0.516089	0	0.517428	0
0.559212	0	0.536957	0	0.559005	0	0.558194	0	0.559643	0
0.604835	0	0.580259	0	0.604612	0	0.603735	0	0.605301	0
0.654181	0	0.627053	0	0.653939	0	0.652991	0	0.654685	0
0.707552	0	0.67762	0	0.707291	0	0.706265	0	0.708098	0
0.765278	0	0.732266	0	0.764996	0	0.763886	0	0.765868	0
0.827714	0	0.791318	0	0.827409	0	0.826208	0	0.828352	0
0.895243	0	0.855132	0	0.894913	0	0.893615	0	0.895933	0
0.968282	0	0.924093	0	0.967925	0	0.966521	0	0.969028	0
1.04728	0	0.998614	0	1.04689	0	1.04537	0	1.04809	0
1.13272	0	1.07915	0	1.1323	0	1.13066	0	1.1336	0
1.22514	0	1.16617	0	1.22468	0	1.22291	0	1.22608	0
1.32509	0	1.26021	0	1.3246	0	1.32268	0	1.32611	0
1.4332	0	1.36184	0	1.43267	0	1.43059	0	1.4343	0
1.55013	0	1.47167	0	1.54955	0	1.54731	0	1.55132	0
1.67659	0	1.59035	0	1.67597	0	1.67354	0	1.67789	0
1.81338	0	1.7186	0	1.81271	0	1.81008	0	1.81478	0
1.96132	0	1.85719	0	1.9606	0	1.95776	0	1.96284	0
2.12134	0	2.00696	0	2.12056	0	2.11748	0	2.12297	0
2.29441	0	2.1688	0	2.29356	0	2.29024	0	2.29618	0
2.4816	0	2.3437	0	2.48068	0	2.47709	0	2.48351	0
2.68406	0	2.53271	0	2.68307	0	2.67918	0	2.68613	0
2.90304	0	2.73695	0	2.90197	0	2.89776	0	2.90528	0
3.13989	0	2.95767	0	3.13873	0	3.13418	0	3.14231	0
3.39606	0	3.19618	0	3.3948	0	3.38988	0	3.39868	0
3.67313	0	3.45393	0	3.67177	0	3.66644	0	3.67596	0
3.9728	0	3.73247	0	3.97133	0	3.96557	0	3.97586	0
4.29692	0	4.03347	0	4.29534	0	4.28911	0	4.30023	0
4.64749	0	4.35874	0	4.64577	0	4.63903	0	4.65107	0
5.02666	0	4.71024	0	5.0248	0	5.01751	0	5.03053	0
5.43676	0	5.09009	0	5.43475	0	5.42687	0	5.44095	0
5.88032	0	5.50057	0	5.87815	0	5.86962	0	5.88485	0
6.36006	0	5.94415	0	6.35772	0	6.3485	0	6.36497	0
6.87895	0	6.42351	0	6.87642	0	6.86644	0	6.88426	0
7.44018	0	6.94152	0	7.43743	0	7.42664	0	7.44591	0
8.04719	0	7.5013	0	8.04422	0	8.03255	0	8.05339	0
8.70372	0	8.10623	0	8.70051	0	8.68789	0	8.71043	0
9.41382	0	8.75994	0	9.41034	0	9.39669	0	9.42107	0
10.1818	0	9.46637	0	10.1781	0	10.1633	0	10.1897	0
11.0125	0	10.2298	0	11.0085	0	10.9925	0	11.021	0
11.911	0	11.0547	0	11.9066	0	11.8893	0	11.9202	0
12.8828	0	11.9462	0	12.878	0	12.8593	0	12.8927	0
13.9338	0	12.9096	0	13.9287	0	13.9085	0	13.9445	0
15.0706	0	13.9507	0	15.065	0	15.0432	0	15.0822	0
16.3001	0	15.0757	0	16.2941	0	16.2705	0	16.3127	0
17.63	0	16.2914	0	17.6235	0	17.5979	0	17.6436	0
19.0683	0	17.6052	0	19.0613	0	19.0337	0	19.083	0
20.624	0	19.025	0	20.6164	0.00494501	20.5865	0	20.6399	0
22.3067	0	20.5592	0	22.2984	0.0280384	22.2661	0	22.3239	0
24.1266	0	22.2172	0.00787116	24.1177	0.0533691	24.0827	0	24.1452	0
26.0949	0.00981736	24.0088	0.0366241	26.0853	0.0731409	26.0475	0	26.1151	0.00816248
28.2239	0.071088	25.945	0.0669748	28.2135	0.0853132	28.1726	0.21211	28.2457	0.0732329
30.5266	0.134008	28.0372	0.0897453	30.5153	0.0903546	30.471	0.320379	30.5501	0.13793
33.0171	0.174019	30.2982	0.10269	33.0049	0.0896266	32.957	0.216236	33.0425	0.175609
35.7108	0.184685	32.7416	0.10655	35.6976	0.0846873	35.6458	0.0199501	35.7383	0.181087
38.6243	0.167882	35.382	0.103119	38.61	0.0770046	38.554	0	38.6541	0.158637
41.7755	0.129378	38.2353	0.0944081	41.7601	0.0678429	41.6995	0	41.8077	0.116461
45.1837	0.0780236	41.3187	0.082317	45.1671	0.058226	45.1015	0	45.2186	0.0653025
48.8701	0.0276986	44.6508	0.0684975	48.852	0.0489334	48.7812	0	48.9077	0.0198494
52.8571	0	48.2515	0.0543122	52.8376	0.0405137	52.761	0	52.8979	0
57.1695	0	52.1427	0.0408288	57.1484	0.0333051	57.0655	0	57.2136	0
61.8337	0	56.3476	0.0288326	61.8109	0.0274604	61.7212	0	61.8814	0
66.8784	0	60.8917	0.0188484	66.8538	0.0229735	66.7568	0	66.93	0
72.3347	0	65.8022	0.0111659	72.3081	0.0197046	72.2032	0	72.3905	0
78.2362	0	71.1086	0.00586748	78.2074	0.0174063	78.0939	0	78.2965	0
84.6191	0	76.8431	0.00285658	84.5879	0.0157479	84.4652	0	84.6844	0
91.5228	0	83.0399	0.00188543	91.4891	0.0143416	91.3563	0	91.5934	0
98.9898	0	89.7365	0.00258176	98.9532	0.0127751	98.8097	0	99.0661	0
107.066	0	96.9731	0.00447395	107.026	0.0106646	106.871	0	107.148	0
115.801	0	104.793	0.00701465	115.758	0.00776065	115.59	0	115.89	0
125.249	0	113.244	0.00960433	125.202	0.00417986	125.021	0	125.345	0
135.467	0	122.377	0.0116178	135.417	0.00087059	135.221	0	135.571	0
146.519	0	132.245	0.0124439	146.465	0	146.253	0	146.632	0
158.473	0	142.91	0.0115613	158.415	0	158.185	0	158.595	0
171.402	0	154.435	0.0087091	171.339	0	171.09	0	171.534	0
185.386	0	166.889	0.00427888	185.318	0	185.049	0	185.529	0
200.511	0	180.347	0.00010501	200.437	0	200.146	0.0418285	200.665	0
216.869	0	194.891	0	216.789	0	216.475	0.0779097	217.037	0.00012581
234.563	0	210.608	0	234.476	0	234.136	0.0643373	234.744	0
253.7	0	227.592	0	253.606	0	253.238	0.0148888	253.895	0
274.398	0	245.945	0	274.297	0	273.899	0	274.61	0
296.785	0	265.779	0	296.675	0	296.245	0	297.014	0
320.998	0	287.212	0	320.88	0	320.414	0	321.246	0
347.187	0	310.374	0	347.059	0	346.555	0	347.455	0
375.512	0	335.404	0	375.374	0	374.829	0	375.802	0
406.149	0	362.452	0	405.999	0	405.41	0	406.462	0
439.284	0	391.681	0	439.122	0	438.485	0	439.623	0
475.124	0	423.267	0	474.948	0	474.259	0	475.49	0
513.887	0	457.401	0	513.697	0	512.952	0	514.283	0
555.812	0	494.287	0	555.607	0	554.801	0	556.241	0
601.159	0	534.148	0	600.937	0	600.065	0	601.622	0
650.204	0	577.223	0	649.965	0	649.022	0	650.706	0
703.252	0	623.772	0	702.992	0	701.972	0	703.794	0
760.627	0	674.075	0	760.346	0	759.243	0	761.213	0
822.683	0	728.434	0	822.379	0	821.186	0	823.317	0
889.802	0	787.177	0	889.473	0	888.183	0	890.488	0
962.397	0	850.658	0	962.042	0	960.646	0	963.138	0
1040.91	0	919.257	0	1040.53	0	1039.02	0	1041.72	0
1125.84	0	993.389	0	1125.42	0	1123.79	0	1126.71	0
1217.69	0	1073.5	0	1217.24	0	1215.47	0	1218.63	0
1317.04	0	1160.07	0	1316.55	0	1314.64	0	1318.05	0
1424.49	0	1253.62	0	1423.96	0	1421.89	0	1425.58	0
1540.7	0	1354.72	0	1540.13	0	1537.9	0	1541.89	0
1666.4	0	1463.97	0	1665.79	0	1663.37	0	1667.69	0
1802.36	0	1582.02	0	1801.69	0	1799.08	0	1803.75	0
1949.4	0	1709.6	0	1948.68	0	1945.86	0	1950.9	0
2108.44	0	1847.47	0	2107.67	0	2104.61	0	2110.07	0
2280.46	0	1996.46	0	2279.62	0	2276.31	0	2282.22	0
2466.52	0	2157.46	0	2465.61	0	2462.03	0	2468.42	0
2667.75	0	2331.44	0	2666.76	0	2662.89	0	2669.8	0
2885.4	0	2519.45	0	2884.33	0	2880.15	0	2887.62	0
3120.8	0	2722.63	0	3119.65	0	3115.13	0	3123.21	0
3375.41	0	2942.19	0	3374.17	0	3369.27	0	3378.02	0
3650.8	0	3179.46	0	3649.45	0	3644.16	0	3653.61	0
3948.65	0	3435.86	0	3947.19	0	3941.47	0	3951.7	0
4270.8	0	3712.94	0	4269.23	0	4263.03	0	4274.1	0
4619.24	0	4012.36	0	4617.54	0	4610.84	0	4622.8	0
4996.1	0	4335.93	0	4994.26	0	4987.01	0	4999.95	0
5403.71	0	4685.59	0	5401.72	0	5393.88	0	5407.88	0
5844.57	0	5063.46	0	5842.42	0	5833.94	0	5849.08	0
6321.41	0	5471.79	0	6319.07	0	6309.91	0	6326.28	0
6837.14	0	5913.05	0	6834.62	0	6824.7	0	6842.41	0
7394.95	0	6389.9	0	7392.22	0	7381.5	0	7400.65	0
7998.27	0	6905.2	0	7995.32	0	7983.72	0	8004.44	0
8650.81	0	7462.05	0	8647.62	0	8635.08	0	8657.48	0
9356.59	0	8063.81	0	9353.14	0	9339.57	0	9363.81	0
10120	0	8714.11	0	10116.2	0	10101.5	0	10127.8	0
10945.6	0	9416.84	0	10941.6	0	10925.7	0	10954	0
11838.6	0	10176.2	0	11834.2	0	11817.1	0	11847.7	0
12804.5	0	10996.9	0	12799.7	0	12781.2	0	12814.3	0
13849.1	0	11883.7	0	13844	0	13823.9	0	13859.8	0
14979	0	12842	0	14973.5	0	14951.7	0	14990.5	0
16201.1	0	13877.7	0	16195.1	0	16171.6	0	16213.6	0
17522.8	0	14996.8	0	17516.4	0	17491	0	17536.3	0
18952.4	0	16206.2	0	18945.5	0	18918	0	18967.1	0
20498.7	0	17513.1	0	20491.1	0	20461.4	0	20514.5	0
22171.1	0	18925.4	0	22162.9	0	22130.7	0	22188.2	0
23979.9	0	20451.6	0	23971.1	0	23936.3	0	23998.4	0
25936.3	0	22100.9	0	25926.8	0	25889.1	0	25956.3	0
28052.4	0	23883.2	0	28042	0	28001.3	0	28074	0
30341	0	25809.2	0	30329.8	0	30285.8	0	30364.4	0
32816.4	0	27890.5	0	32804.3	0	32756.7	0	32841.7	0
35493.7	0	30139.7	0	35480.6	0	35429.2	0	35521.1	0
38389.5	0	32570.3	0	38375.4	0	38319.7	0	38419.1	0
41521.5	0	35196.8	0	41506.2	0	41446	0	41553.5	0
44909.1	0	38035.2	0	44892.5	0	44827.4	0	44943.7	0
48573	0	41102.5	0	48555.1	0	48484.7	0	48610.5	0
52535.9	0	44417.1	0	52516.5	0	52440.3	0	52576.4	0
56822	0	47999.1	0	56801.1	0	56718.7	0	56865.8	0
61457.9	0	51869.8	0	61435.2	0	61346.1	0	61505.2	0
66471.9	0	56052.8	0	66447.4	0	66351	0	66523.2	0
71895.1	0	60573.1	0	71868.6	0	71764.3	0	71950.5	0
77760.7	0	65457.8	0	77732	0	77619.2	0	77820.6	0
84104.8	0	70736.6	0	84073.8	0	83951.8	0	84169.6	0
90966.5	0	76441	0	90933	0	90801	0	91036.6	0
98388.1	0	82605.4	0	98351.8	0	98209.1	0	98463.9	0
106415	0	89267	0	106376	0	106222	0	106497	0
115097	0	96465.7	0	115055	0	114888	0	115186	0
124487	0	104245	0	124441	0	124261	0	124583	0
134644	0	112652	0	134594	0	134399	0	134747	0
145629	0	121736	0	145575	0	145364	0	145741	0
157510	0	131553	0	157452	0	157223	0	157631	0
170360	0	142162	0	170297	0	170050	0	170492	0
184259	0	153627	0	184191	0	183924	0	184401	0
199292	0	166016	0	199218	0	198929	0	199446	0
215551	0	179404	0	215472	0	215159	0	215717	0
233137	0	193871	0	233051	0	232713	0	233317	0
252158	0	209506	0	252065	0	251699	0	252352	0
272730	0	226401	0	272630	0	272234	0	272940	0
294981	0	244658	0	294872	0	294444	0	295208	0
319047	0	264388	0	318929	0	318467	0	319293	0
345077	0	285710	0	344949	0	344449	0	345343	0
373230	0	308750	0	373092	0	372551	0	373518	0
403680	0	333649	0	403531	0	402946	0	403991	0
436614	0	360555	0	436453	0	435820	0	436951	0
472236	0	389631	0	472062	0	471377	0	472600	0
510763	0	421052	0	510575	0	509834	0	511157	0
552434	0	455007	0	552230	0	551429	0	552860	0
597505	0	491700	0	597284	0	596418	0	597965	0
646252	0	531353	0	646014	0	645077	0	646750	0
698977	0	574203	0	698719	0	697706	0	699516	0
756003	0	620508	0	755724	0	754628	0	756586	0
817682	0	670548	0	817381	0	816195	0	818313	0
884393	0	724623	0	884067	0	882784	0	885075	0
956547	0	783058	0	956194	0	954807	0	957284	0
1034587	0	846207	0	1.03421e+06	0	1032705	0	1.03538e+06	0
1.11899e+06	0	914447	0	1.11858e+06	0	1.11696e+06	0	1.11986e+06	0
1.21029e+06	0	988191	0	1.20984e+06	0	1.20809e+06	0	1.21122e+06	0
1.30903e+06	0	1067882	0	1.30855e+06	0	1.30665e+06	0	1.31004e+06	0
1.41583e+06	0	1.154e+06	0	1.41531e+06	0	1.41325e+06	0	1.41692e+06	0
1.53134e+06	0	1.24706e+06	0	1.53077e+06	0	1.52855e+06	0	1.53252e+06	0
1656273	0	1.34763e+06	0	1.65566e+06	0	1.65326e+06	0	1.65755e+06	0
1.7914e+06	0	1.4563e+06	0	1790740	0	1788142	0	1.79278e+06	0
1937553	0	1.57375e+06	0	1.93684e+06	0	1.93403e+06	0	1.93905e+06	0
2095629	0	1.70066e+06	0	2094856	0	2.09182e+06	0	2.09724e+06	0
2.2666e+06	0	1.8378e+06	0	2.26577e+06	0	2.26248e+06	0	2268349	0
2.45152e+06	0	1.98601e+06	0	2450619	0	2.44706e+06	0	2.45341e+06	0
2651532	0	2.14617e+06	0	2.65055e+06	0	2.64671e+06	0	2653576	0
2.86786e+06	0	2.31924e+06	0	2.8668e+06	0	2.86264e+06	0	2870069	0
3.10183e+06	0	2.50627e+06	0	3.10069e+06	0	3096191	0	3.10422e+06	0
3354898	0	2.70839e+06	0	3.35366e+06	0	3348795	0	3.35748e+06	0
3.62861e+06	0	2.9268e+06	0	3.62727e+06	0	3622008	0	3631406	0
3.92465e+06	0	3.16282e+06	0	3.9232e+06	0	3917511	0	3.92768e+06	0
4.24484e+06	0	3.41788e+06	0	4.24328e+06	0	4.23712e+06	0	4.24812e+06	0
4591162	0	3693512	0	4589468	0	4582810	0	4594701	0
4.96573e+06	0	3991368	0	4963902	0	4.9567e+06	0	4.96956e+06	0
5370865	0	4313244	0	5368884	0	5361095	0	5.37501e+06	0
5809049	0	4661077	0	5.80691e+06	0	5798482	0	5.81353e+06	0
6282983	0	5.03696e+06	0	6280665	0	6.27155e+06	0	6.28783e+06	0
6.79558e+06	0	5.44316e+06	0	6793076	0	6783221	0	6800821	0
7350003	0	5.88211e+06	0	7.34729e+06	0	7.33663e+06	0	7355669	0
