# Supplementary material for: Computational design of non-porous pH-responsive antibody nanoparticles
Source: Nat Struct Mol Biol. 2024 May 9;31(9):1404–12. doi: 10.1038/s41594-024-01288-5 (PMC11402598; doi:10.1038/s41594-024-01288-5)
Supplement: Supplementary file 12 — Statistical source data. [file 41594_2024_1288_MOESM12_ESM.xlsx]

## Sheet: s10c
O432-17-Fc	O432-17-Fc	O432-17-Fc	O432-17-CTX	O432-17-CTX	O432-17-CTX
0.0204082	0	0.134615	0.258065	0.64	0.42

## Sheet: s10d
O432-17-Fc	O432-17-CTX
119.572	149.414
117.507	138.508
541.465	135.671
120.159	130.857
120.296	124.851
118.76	136.727
127.015	133.366
117.241	133.223
	171.753
	160.755
	136.168
	136.7
	134.221
	129.779
	131.144
	124.919
	138.577
	123.895
	127.696
	127.474
	119.361
	129.678
	845.887
	127.268
	1135.32
	131.096
	1040.59
	139.487
	125.139
	134.12
	131.434
	131
	127.721
	130.108
	129.742
	128.879
	136.669
	121.228
	135.788
	140.051
	140.168
	129.754
	144.979
	144.471
	146.437
	126.253
	121.169
	139.359
	741.043
	221.71
	157.084
	1319.96
	1041.71
	161.4
	148.346
	147.321
	136.878
	137.713
	138.395
	138.581
	134.423

## Sheet: s10f
HeLa WT with serum	HeLa WT without serum	HeLa EGFR KO with serum	HeLa EGFR KO without serum
0.358209	0.666667	0.105263	0.111111
0.48	0.785714	0.111111	0.046875
0.504348	0.584906	0.0917431	0.0555556

## Sheet: s10g
HeLa WT with serum	HeLa WT without serum	HeLa EGFR KO with serum	HeLa EGFR KO without serum
With serum	With serum	With serum	With serum
428.566	427.136	389.782	337.123
403.342	412.499	407.921	383.99
367.217	365.672	402.042	391.218
378.49	403.437	391.849	388.503
348.886	370.439	308.135	392.462
349.017	368.68	512.553	382.544
348.901	338.437	423.785	320.882
347.192	356.545	389.136	356.959
356.265	372.9	371.272	365.943
357.649	374.436	367.604	380.874
416.067	407.288	436.773	311.249
352.894	363.854	495.273	322.574
381.683	361.481	421.509	324.007
460.335	399.511	368.884	327.813
371.58	436.737	367.165
397.285	424.656	361.369
358.328	422.4	369.831
399.756	365.266	429.432
362.432	363.876	365.978
385.308	381.595	317.542
404.934	379.026	426.799
392.349	372.473	461.652
341.684	382.354	502.558
428.625	364.054	466.089
402.785	384.925	436.182
377.682	377.148	387.059
340.106	398.984	401.263
348.533	357.392	431.274
349.52	339.444	388.434
345.792	459.739	397.046
363.884	384.67	484.628
358.177	361.367	377.3
384.39	460.09	447.109
460.966	480.239	320.979
357.647	546.419	316.57
382.271	388.081
494.903	402.103
425.213	392.508
388.831	425.139
376.515	395.9
394.599	344.645
481.127	404.466
484.706	375.524
777.255	425.716
346.189	338.202
381.573	356.715
353.942	353.658
465.09	325.518
410.48	349.564
372.693	388.384
375.901	391.701
343.555	382.53
441.08	408.223
399.06	402.186
412.435	362.352
447.877	523.259
367.15	362.656
367.053	342.813
365.497	365.408
364.008	383.323
449.112	383.247
385.036	428.449
358.186	410.278
390.274	430.441
369.771	508.426
373.419	403.302
369.382	359.774
362.037	365.806
390.397	354.727
373.337	346.191
382.802	344.778
378.543	398.389
360.893	350.315
378.136	349.534
350.987	356.984
352.577	398.433
407.66	503.731
395.016	425.783
352.723	391.598
361.08	346.234
373.052	410.486
371.713	480.835
416.06	441.137
364.301	417.643
355.018	366.903
379.877	440.425
425.278	396.879
356.841	397.495
353.404	348.656
395.462	324.924
502.64	459.876
368.956	545.316
394.784	396.11
419.645	380.164
382.544	396.429
372.048	376.069
355.168	379.485
507.338	478.395
421.154	373.932
438.566	409.108
481.786	428.855
464.721	393.602
417.003	448.967
418.589	395.512
420.412	411.749
381.879	447.806
401.275	429.741
542.055	388.58
450.754	367.527
599.581	364.113
360.127	365.207
344.957	388.098
445.85	416.047
429.294	418.962
511.392	457.049
430.515	422.718
340.657	351.788
	385.365
	385.305
	360.136
	399.508
	353.415
	359.54
